# Supplementary material for: Cajal bodies are linked to genome conformation
Source: Nat Commun. 2016 Mar 21;7:10966. doi: 10.1038/ncomms10966 (PMC4802181; doi:10.1038/ncomms10966)
Supplement: Supplementary Data 1 — 4C-seq analysis following TCAB siRNA treatment, including a list of genes which are within 10kb, 25kb or 50kb of 4C contact regions using RNU1 or H3F3A bait primers. [file ncomms10966-s2.xlsx]

## Sheet: Description
			Tab:
Lists:			Lists:
				Neg-4C	Genes not in 4C positive regions, but in top 5% of genes expressed in WT HeLa
				H3F3_50_Pos-4C	Genes whose center is within 50kb of a 4C positive region, whose 4C value decreased by > 4fold in knockdown, and is in top 5% of genes expressed in WT HeLa
				H3F3_25_Pos-4C	Genes whose center is within 25kb of a 4C positive region, whose 4C value decreased by > 4fold in knockdown, and is in top 5% of genes expressed in WT HeLa
				H3F3_10_Pos-4C	Genes whose center is within 10kb of a 4C positive region, whose 4C value decreased by > 4fold in knockdown, and is in top 5% of genes expressed in WT HeLa
				U1_50_Pos-4C	Genes whose center is within 50kb of a 4C positive region, whose 4C value decreased by > 4fold inknockdown, and is in top 5% of genes expressed in WT HeLa
				U1_25_Pos-4C	Genes whose center is within 25kb of a 4C positive region, whose 4C value decreased by > 4fold inknockdown, and is in top 5% of genes expressed in WT HeLa
				U1_10_Pos-4C	Genes whose center is within 10kb of a 4C positive region, whose 4C value decreased by > 4fold in knockdown, and is in top 5% of genes expressed in WT HeLa
			Overlap_only:	(These lists do not apply an expression criterion)
				H3F3_50	Genes whose center is within 50kb of a 4C positive region, and whose 4C value decreased by > 4fold in knockdown.
				H3F3_25	Genes whose center is within 25kb of a 4C positive region, and whose 4C value decreased by > 4fold in knockdown
				H3F3_10	Genes whose center is within 10kb of a 4C positive region, and whose 4C value decreased by > 4fold in knockdown
				U1_50	Genes whose center is within 50kb of a 4C positive region, and whose 4C value decreased by > 4fold inknockdown
				U1_25	Genes whose center is within 25kb of a 4C positive region, and whose 4C value decreased by > 4fold inknockdown
				U1_10	Genes whose center is within 10kb of a 4C positive region, and whose 4C value decreased by > 4fold in knockdown
			Methods
				Overlap:
				4C positive regions (in single bp positions) were expanded to broader ranges (+/- 50kd, 25kb, 10kb). BED files were generated of broader ranges using AWK
				Gene spans (most 5' to most 3' positions) were generated from hg19 annotation using R packges "GenomicFeatures" and "rtracklayers".
				Interseections of gene spanks and 4C regions were performed using Bedtools, requiring 50% of the gene span to overlap to capture the midpoints.
				Expression:
				Expression values were calculated with Cufflinks 2.1.1, and hg19 annotation from iGenomes
				The average FPKM value from the two Wt HeLa replicates was used to calculate the 95th percentile cutoff.

## Sheet: Lists
Neg-4C	H3F3_50	H3F3_25	H3F3_10	U1_50	U1_25	U1_10
ACADVL	AAMP	AAMP	AES	AAMP	ADIPOR1	ANXA7
ACP1	ABCD3	ABCF2	AP1S1	ACTN4	ANAPC5	ARPC2
ACTB	ABCF2	ACLY	ARPC4	ADI1	ANXA7	ATP5G3
ACTG1	ACLY	ADAM15	ATP5J2	ADIPOR1	ARPC2	AURKA
ACTR3	ADAM15	AES	ATP6V1F	ALDOA	ATP5G3	AURKAIP1
ADAM9	ADAR	AHCY	B2M	ANAPC5	ATP6V0E1	BTF3
ADRM1	ADI1	ANXA3	C17orf76-AS1	ANXA7	AURKA	C17orf76-AS1
AHSA1	ADSL	AP1S1	CALM2	AP1S1	AURKAIP1	CNBP
AK2	AES	ARF4	CANX	APRT	BLOC1S1	COX7B
ALG8	AHCY	ARPC3	CBR1	ARPC2	BSG	DDX17
ALPP	ANP32E	ARPC4	CDK2AP1	ASS1	BTF3	EDF1
ALPPL2	ANXA1	ATP2A2	EDF1	ATP5G3	C17orf76-AS1	EIF3I
ALYREF	ANXA3	ATP5I	EIF3I	ATP5L	CCT2	EIF4G1
ANLN	ANXA5	ATP5J2	GNG11	ATP6V0E1	CD46	EMG1
ANXA2	AP1S1	ATP6V1F	GTPBP4	AURKA	CD63	GPX1
AP2S1	AP2M1	B2M	HMGA1	AURKAIP1	CDC123	HIST1H1C
APEX1	ARF4	BUB3	HNRNPH1	BABAM1	CKB	HIST1H2BB
APH1A	ARPC2	C17orf76-AS1	HSPA9	BCAP31	CLTC	HIST1H3C
APLP2	ARPC3	C19orf53	IMPDH1	BLOC1S1	CNBP	HTATIP2
APOA1BP	ARPC4	CALM2	KPNB1	BSG	COX7B	MRPL51
APP	ATOX1	CANX	LAMTOR4	BTF3	CSE1L	NDUFAB1
ARF1	ATP2A2	CBR1	MAD2L2	C17orf76-AS1	DDX17	NME4
ARF5	ATP5E	CDK2AP1	MCM5	C20orf24	DRAP1	OST4
ARHGDIA	ATP5I	CLNS1A	MCM7	CCT2	EDF1	PCNA
ARL6IP1	ATP5J2	COMMD4	MRPL33	CD151	EFEMP1	PSMC3
ARPC1A	ATP5O	COPZ1	NDUFS3	CD46	EIF3I	PSMD13
ARPC1B	ATP6V1F	CSNK1A1	NDUFS5	CD63	EIF3K	PSMD3
ARPC5	AURKA	CYBA	NOP58	CDC123	EIF4G1	RAN
ASF1B	AURKAIP1	DDIT4	OST4	CFL1	EMG1	RPL22
ASNA1	B2M	DDOST	PA2G4	CKB	FBL	RPL26L1
ASPH	BCCIP	DHX9	PAIP1	CLTA	FSCN1	RPS5
ATAD3A	BLVRB	DKK1	PET100	CLTC	FTH1	SCARNA21
ATF4	BUB3	DNAJB1	POLD2	CMC2	GPX1	SLBP
ATP1A1	C17orf76-AS1	DNAJB6	PON2	CNBP	H3F3B	SNAR-C3
ATP5A1	C19orf53	ECHS1	POP7	COX7B	HIST1H1A	SNAR-C4
ATP5B	C1QBP	EDF1	PSMA5	CSE1L	HIST1H1C	SNORA23
ATP5C1	CALM2	EFEMP1	PSMD3	DDX1	HIST1H2AB	SNORD17
ATP5F1	CANX	EIF3I	RACGAP1	DDX17	HIST1H2BB	SQSTM1
ATP5G1	CBR1	EIF3L	RAN	DDX47	HIST1H3A	SRGN
ATP5G2	CCT8	EIF4A3	RCC1	DHX15	HIST1H3B	TMEM205
ATP5H	CDC123	ENO1	RHOB	DRAP1	HIST1H3C	TMSB4X
ATP6V0B	CDK2AP1	ETFA	RMRP	DYNLL1	HIST1H4A	WBSCR22
ATP6V1E1	CHP1	FAM129B	RPL23	EDF1	HIST1H4B
ATPIF1	CIB1	FSCN1	RPL36	EFEMP1	HMGN1
ATRAID	CLNS1A	GNB2L1	RPS8	EIF3D	HSD17B4
AUP1	CNPY2	GNG11	SCARNA21	EIF3E	HTATIP2
AVPI1	COMMD4	GOLPH3	SLC25A5	EIF3F	IFITM3
BASP1	COPZ1	GSTO1	SLC50A1	EIF3I	IL18
BCAS2	COX6C	GTPBP4	SNHG16	EIF3K	ILF2
BIRC5	COX7A2	H3F3B	SNORA21	EIF3M	ITGB1
BNIP3	COX7A2L	HADHA	SNRNP40	EIF4G1	LSM4
BOLA3	CSNK1A1	HDAC1	SNRPD2	EIF6	LY6K
BRIX1	CYBA	HMGA1	SUB1	EMG1	MAZ
BST2	DAZAP1	HNRNPA1	TECR	EPRS	MDH2
BZW1	DDIT4	HNRNPAB	TM4SF1	FBL	MORF4L1
C14orf166	DDOST	HNRNPH1	TMEM59	FIS1	MORF4L2
C14orf2	DDX3X	HSPA9	TXNDC5	FKBP2	MRPL14
C17orf89	DHCR24	IK	YWHAZ	FLYWCH2	MRPL20
C19orf10	DHX9	IMPDH1	ZNF207	FSCN1	MRPL51
C19orf21	DKK1	KARS		FTH1	MRTO4
C19orf33	DNAJB1	KDM1A		FUBP1	NDUFAB1
C19orf43	DNAJB6	KPNB1		G3BP1	NDUFB10
C1orf43	DYNLRB1	LAMP1		GAPDH	NHP2L1
C22orf28	EBNA1BP2	LAMTOR4		GLUL	NME4
C4BPB	ECHS1	LDHA		GPX1	NOC2L
C6orf48	EDF1	MAD2L2		H2AFV	NOLC1
C6orf48	EFEMP1	MCM5		H3F3B	NOP10
C6orf48	EIF2S2	MCM7		HIST1H1A	OST4
C6orf48	EIF3H	MGST3		HIST1H1C	OSTC
C6orf48	EIF3I	MIR1470		HIST1H2AB	PCNA
CACYBP	EIF3L	MMADHC		HIST1H2AG	PDCD6
CALR	EIF4A3	MRPL20		HIST1H2AH	PDIA4
CALU	EIF4B	MRPL21		HIST1H2BB	PGD
CAP1	EIF6	MRPL33		HIST1H2BJ	PHB2
CAPN2	EMC4	MRPL37		HIST1H2BK	POLR2H
CAPNS1	EMG1	MRPS15		HIST1H3A	POLR2K
CAPZA1	ENO1	MSH6		HIST1H3B	PPIA
CAPZA2	ERGIC1	NCL		HIST1H3C	PPP1CB
CBX3	ETF1	NDUFA12		HIST1H4A	PRDX1
CCNB1	ETFA	NDUFA2		HIST1H4B	PRDX3
CCND1	FAM129B	NDUFB1		HIST1H4I	PRDX5
CCNG1	FAU	NDUFS3		HMGB1	PSMA6
CCT3	FSCN1	NDUFS5		HMGN1	PSMB4
CCT4	GGCT	NOL7		HNRNPL	PSMC3
CCT5	GHITM	NOP58		HSD17B4	PSMD13
CCT6A	GNB2L1	NUSAP1		HSPA8	PSMD3
CCT7	GNG11	ODC1		HTATIP2	PTMA
CD24	GNL3	OST4		IFITM3	PTP4A2
CD320	GOLPH3	PA2G4		IL18	RAN
CD55	GSTO1	PAIP1		ILF2	RHOA
CD9	GTPBP4	PET100		IMPDH2	RNU6ATAC
CD99	H2AFY	PGD		ITGB1	RPL10
CD99	H3F3B	PHB		LSM4	RPL10A
CDC20	HADHA	POLD2		LY6K	RPL13
CDC37	HDAC1	PON2		MAD2L1	RPL22
CDC42	HIST1H2AM	POP7		MAD2L2	RPL26L1
CDC6	HIST1H2BO	PPA1		MAZ	RPL35A
CDKN2A	HMGA1	PPM1G		MDH2	RPL36AL
CERS2	HMGB1	PRDX3		MORF4L1	RPL37
CHCHD2	HMGB2	PRKAR1A		MORF4L2	RPL39
CHCHD3	HNRNPA1	PSMA5		MRPL14	RPLP2
CKS1B	HNRNPAB	PSMB1		MRPL20	RPS12
CKS2	HNRNPH1	PSMD3		MRPL23	RPS14
CLIC1	HSPA9	PTMA		MRPL28	RPS2
CLIC1	HSPB1	RAB9A		MRPL41	RPS23
CLIC1	IK	RACGAP1		MRPL51	RPS5
CLIC1	IMPDH1	RAN		MRTO4	RUVBL1
CLIC1	KARS	RBM39		MYL12A	SCARNA10
CLIC1	KDM1A	RCC1		MYL12B	SCARNA12
CLIC1	KPNA2	RHEB		MZT2A	SCARNA21
CLPTM1L	KPNB1	RHOB		NCL	SCARNA22
CLTB	KRTCAP2	RHOF		NDUFA12	SCARNA7
CLU	LAMP1	RMRP		NDUFA3	SCCPDH
CMPK1	LAMTOR1	RNU11		NDUFAB1	SEC61A1
CNIH4	LAMTOR4	ROMO1		NDUFAF3	SEPW1
COA3	LDHA	RPL11		NDUFB10	SF3B2
COA4	MAD2L2	RPL15		NHP2L1	SFXN1
COPA	MCM5	RPL23		NME4	SLBP
COPB1	MCM7	RPL36		NOC2L	SNAR-A1
COPB2	MGST3	RPL36AL		NOLC1	SNAR-A12
COPE	MIR1470	RPL37		NOP10	SNAR-C3
COPRS	MMADHC	RPL41		NOP56	SNAR-C4
COPS3	MRPL20	RPS10		NPM3	SNORA10
COTL1	MRPL21	RPS15		NUDT5	SNORA23
COX17	MRPL33	RPS21		NUP155	SNORA52
COX4I1	MRPL37	RPS7		OST4	SNORA64
COX5B	MRPS15	RPS8		OSTC	SNORA70
COX6A1	MRPS7	RUVBL1		PARP1	SNORD17
COX6B1	MRTO4	SARS		PCNA	SNORD50A
COX7C	MSH6	SCARNA1		PDCD6	SQSTM1
COX8A	MZT2B	SCARNA16		PDIA4	SRGN
CPS1	NCL	SCARNA21		PDIA6	SRSF2
CRABP2	NDUFA12	SCARNA22		PFDN5	ST3GAL4
CSDE1	NDUFA13	SEC61A1		PGD	TMEM14C
CSNK2B	NDUFA2	SLC25A5		PHB2	TMEM205
CSNK2B	NDUFB1	SLC43A3		POLR2H	TMEM9
CSNK2B	NDUFB7	SLC50A1		POLR2K	TMSB4X
CSNK2B	NDUFB8	SNHG16		POLR2L	TOMM20
CSNK2B	NDUFS3	SNORA21		PPIA	TRAP1
CSNK2B	NDUFS5	SNORA31		PPIB	TRMT112
CSNK2B	NDUFS8	SNORA7B		PPP1CA	TUBG1
CSRP1	NME1	SNORA80B		PPP1CB	UBA2
CTAG2	NME2	SNORA9		PPP1R14B	UBL5
CTNNA1	NOL7	SNRNP40		PRDX1	VDAC2
CTNNB1	NOP10	SNRPC		PRDX3	WBSCR22
CTSL1	NOP58	SNRPD2		PRDX5	WDR1
CTTN	NSA2	SPINK6		PSAP	ZNHIT1
CUTA	NUP155	SSR2		PSMA6
CUTA	NUSAP1	SUB1		PSMB1
CYC1	ODC1	TECR		PSMB4
CYP51A1	OST4	TM4SF1		PSMB6
CYSTM1	OXA1L	TMEM59		PSMC3
DAD1	PA2G4	TOMM20		PSMD13
DANCR	PAIP1	TOMM22		PSMD2
DARS	PCSK9	TPT1		PSMD3
DBI	PEBP1	TUBA1A		PTMA
DDB1	PES1	TXNDC5		PTP4A2
DDT	PET100	UBL5		PUF60
DDX21	PFDN5	YARS		RAN
DDX23	PGAM1	YWHAZ		RHOA
DDX24	PGD	ZNF207		RNF181
DDX39A	PHB			RNU6ATAC
DDX39B	PHB2			ROMO1
DDX39B	PLP2			RPL10
DDX39B	POLD2			RPL10A
DDX39B	POLE3			RPL13
DDX39B	PON2			RPL19
DDX39B	POP7			RPL22
DDX39B	PPA1			RPL26L1
DDX39B	PPIB			RPL28
DDX49	PPM1G			RPL32
DDX56	PPP2R1A			RPL35A
DEK	PRDX3			RPL36A
DKC1	PRELID1			RPL36AL
DNAJA1	PRKAG1			RPL37
DNAJC8	PRKAR1A			RPL39
DNTTIP2	PSMA5			RPLP2
DRG1	PSMB1			RPS12
DSTN	PSMD1			RPS14
DTYMK	PSMD13			RPS2
EBP	PSMD3			RPS20
EEF1A1	PSMD8			RPS23
EEF1A2	PTMA			RPS5
EEF1B2	PTP4A2			RUVBL1
EEF1D	PTTG1			SCARNA10
EEF1G	RAB9A			SCARNA12
EEF2	RACGAP1			SCARNA21
EGFLAM	RAN			SCARNA22
EID1	RBM39			SCARNA7
EIF1AX	RCC1			SCCPDH
EIF2S3	RHEB			SDHD
EIF3A	RHOB			SEC61A1
EIF3B	RHOF			SEPW1
EIF3G	RMRP			SF3B2
EIF4A1	RNU11			SFXN1
EIF4A2	RNU6ATAC			SLBP
EIF4EBP1	ROMO1			SLC7A5
EIF4G2	RPL11			SNAR-A1
EIF4H	RPL12			SNAR-A12
EIF5A	RPL15			SNAR-B2
ELOVL1	RPL23			SNAR-C3
ENSA	RPL24			SNAR-C4
ERGIC3	RPL27			SNORA10
ERH	RPL32			SNORA23
ETFB	RPL35			SNORA52
EWSR1	RPL36			SNORA64
EZR	RPL36AL			SNORA70
FAM102B	RPL37			SNORD17
FAM162A	RPL39			SNORD50A
FAM32A	RPL41			SNORD8
FARSA	RPLP0			SNRPG
FDFT1	RPN2			SQSTM1
FDPS	RPS10			SRGN
FEN1	RPS12			SRP9
FH	RPS15			SRSF2
FKBP8	RPS21			SRSF9
FLNA	RPS7			ST3GAL4
FSTL3	RPS8			TAF10
FTL	RRM1			TALDO1
GABARAPL1	RUVBL1			TERC
GADD45GIP1	SARS			TIMM8B
GALNT2	SCARNA1			TMED9
GANAB	SCARNA12			TMEM14C
GAS5	SCARNA16			TMEM205
GDI2	SCARNA21			TMEM9
GLO1	SCARNA22			TMPO
GLRX3	SDHB			TMSB4X
GLT25D1	SEC11A			TOMM20
GNAS	SEC61A1			TOMM6
GOLIM4	SEPT2			TRAP1
GOT2	SGK1			TRMT112
GPI	SLC25A5			TUBG1
GPRC5A	SLC38A2			UBA2
GPX4	SLC43A3			UBE2S
GUK1	SLC4A2			UBL5
H2AFZ	SLC50A1			UQCRC2
H3F3AP4	SLC7A5			VDAC1
HAX1	SLMO2			VDAC2
HDGF	SLMO2-ATP5E			VDAC3
HDLBP	SNHG16			WBSCR22
HIGD2A	SNORA12			WDR1
HINT1	SNORA16A			XRCC5
HIST1H1B	SNORA21			ZNHIT1
HIST1H1E	SNORA22
HIST1H2AC	SNORA31
HIST1H2AD	SNORA44
HIST1H2AE	SNORA61
HIST1H2AI	SNORA7B
HIST1H2AJ	SNORA80B
HIST1H2AK	SNORA9
HIST1H2AL	SNORD8
HIST1H2BC	SNORD94
HIST1H2BD	SNRNP40
HIST1H2BF	SNRPC
HIST1H2BG	SNRPD2
HIST1H2BH	SPINK6
HIST1H2BI	SQSTM1
HIST1H2BL	SRSF1
HIST1H2BM	SSR2
HIST1H2BN	SSR4
HIST1H3D	SUB1
HIST1H3F	TECR
HIST1H3G	TM4SF1
HIST1H3H	TMEM14B
HIST1H3I	TMEM256
HIST1H4C	TMEM59
HIST1H4D	TOMM20
HIST1H4E	TOMM22
HIST1H4H	TPM2
HIST1H4J	TPM4
HIST1H4K	TPT1
HIST2H2AA3	TRAP1
HIST2H2AA4	TRAPPC5
HIST2H2AB	TUBA1A
HIST2H2AC	TUBA1B
HIST2H2BA	TUBA1C
HIST2H2BE	TXNDC5
HIST2H2BF	UBA1
HIST2H3A	UBE2T
HIST2H3C	UBL5
HIST2H3D	UROD
HIST2H4A	VDAC1
HIST2H4B	YARS
HIST3H2A	YWHAZ
HIST3H2BB	ZMAT2
HIST4H4	ZNF207
HLA-A
HLA-A
HLA-A
HLA-A
HLA-A
HLA-A
HLA-A
HLA-A
HMG20B
HMGN2
HMGN3
HNRNPA2B1
HNRNPC
HNRNPF
HNRNPK
HNRNPM
HNRNPR
HNRNPU
HSD17B10
HSP90AA1
HSP90AB1
HSP90B1
HSPA1A
HSPA1A
HSPA1A
HSPA1A
HSPA1A
HSPA1B
HSPA1B
HSPA1B
HSPA1B
HSPA1B
HSPA4
HSPD1
HSPE1
IARS
IARS2
ID1
ID3
IDH1
IFI30
IGFBP3
IGFBP7
IMP4
IQGAP1
IRAK1
JTB
JUP
KDELR2
KRT18
KRT8
KTN1
LAMTOR5
LAPTM4B
LDHB
LGALS1
LGALS3
LIMA1
LMAN2
LMNA
LRRC59
LSM3
LSM7
LTA4H
M6PR
MAGEA6
MAGEB2
MALAT1
MANF
MAP2K2
MARC1
MATR3
MCM2
MCM3
MCM4
MDH1
MEA1
MFSD12
MIF
MIR3648
MIR3687
MIR4466
MIR4634
MIR663A
MIR663B
MLF2
MRPL13
MRPL18
MRPL24
MRPL27
MRPL3
MRPL32
MRPL34
MRPL36
MRPL4
MRPL43
MRPL55
MRPL9
MRPS17
MRPS21
MRPS24
MRPS30
MRPS33
MRPS34
MSN
MT1E
MT1X
MT2A
MTA2
MTCH1
MTHFD2
MYC
MYEOV2
MYL6
NACA
NAE1
NARS
NCOA4
NDUFA1
NDUFA11
NDUFA4
NDUFA6
NDUFA7
NDUFA8
NDUFA9
NDUFB11
NDUFB2
NDUFB4
NDUFB9
NDUFC2
NDUFS2
NDUFS6
NDUFV1
NDUFV2
NEDD8
NENF
NGFRAP1
NGRN
NHP2
NONO
NPM1
NQO1
NRAS
NSUN2
NUCKS1
OAZ1
OGDH
OLR1
P4HB
PABPC1
PAICS
PARK7
PBK
PCBD1
PCMT1
PDAP1
PDCD5
PFDN2
PFDN6
PFDN6
PFDN6
PFDN6
PFDN6
PFKP
PFN1
PGK1
PGM1
PGRMC1
PHGDH
PKM
PLAC8
PLS3
PMF1
POLR2G
PPIH
PPP1CC
PPP1R15B
PPP2CA
PPP2R1B
PPP2R4
PQBP1
PRC1
PRDX2
PRDX4
PRDX6
PRKCSH
PRMT1
PROCR
PSMA1
PSMA2
PSMA3
PSMA4
PSMA7
PSMB3
PSMB5
PSMB7
PSMC1
PSMC2
PSMC6
PSMD14
PSMD4
PSMD7
PSME1
PSME2
PSMG3
PTBP1
PTDSS1
PTGES
PTGES2
PTGES3
PTMS
PTP4A1
PTRF
PTTG1IP
RAB34
RAB5C
RABAC1
RABGGTB
RAD21
RAD23A
RANBP1
RARS
RBBP7
RBMX
RCN1
RDH10
REXO2
RHOC
RNASEH2A
RNASEK
RNU4ATAC
RPL13A
RPL13AP5
RPL14
RPL17
RPL18
RPL18A
RPL23A
RPL26
RPL27A
RPL29
RPL3
RPL30
RPL31
RPL34
RPL37A
RPL38
RPL4
RPL5
RPL6
RPL7
RPL7A
RPL7L1
RPL8
RPL9
RPLP1
RPN1
RPPH1
RPS11
RPS13
RPS15A
RPS16
RPS17L
RPS17L
RPS18
RPS18
RPS18
RPS18
RPS18
RPS18
RPS19
RPS19BP1
RPS24
RPS25
RPS27
RPS27A
RPS28
RPS29
RPS3
RPS3A
RPS4X
RPS6
RPS9
RPSA
RPSAP58
RRM2
RRP36
RTFDC1
RTN4
RUVBL2
S100A10
S100A11
S100A13
S100A4
S100A6
SARNP
SBDS
SCAMP3
SCARNA13
SCARNA2
SCARNA5
SCARNA6
SCD
SDF4
SDHA
SEC13
SEC22B
SEC23A
SEC61B
SEC61G
SEP15
SEPT9
SERBP1
SET
SF3B1
SF3B14
SF3B5
SFPQ
SHC1
SHFM1
SHMT2
SIGMAR1
SIVA1
SKP1
SKP2
SLC16A1
SLC16A3
SLC25A3
SLC25A39
SLC25A6
SLC25A6
SLC39A1
SLC39A7
SLC39A7
SLC39A7
SLC39A7
SLC39A7
SLC39A7
SLC3A2
SLIRP
SMS
SNAR-A10
SNAR-A11
SNAR-A13
SNAR-A14
SNAR-A14
SNAR-A14
SNAR-A14
SNAR-A14
SNAR-A14
SNAR-A2
SNAR-A3
SNAR-A8
SND1
SNF8
SNHG1
SNHG6
SNHG8
SNORA18
SNORA24
SNORA26
SNORA3
SNORA34
SNORA4
SNORA43
SNORA48
SNORA49
SNORA57
SNORA5A
SNORA5C
SNORA6
SNORA63
SNORA67
SNORA68
SNORA71A
SNORA71C
SNORA71D
SNORA74A
SNORA76
SNORA7A
SNORA8
SNORA80
SNORA84
SNORD10
SNORD15A
SNORD15B
SNORD22
SNORD33
SNORD60
SNORD76
SNORD97
SNRNP70
SNRPB
SNRPD3
SNRPE
SNRPF
SNX2
SNX3
SOD1
SOD2
SRI
SRP14
SRSF3
SRSF7
SSB
SSBP1
SSRP1
SSSCA1
SSU72
STARD7
STIP1
STMN1
STOML2
STRA13
STRAP
SUMO2
SURF4
SYNCRIP
TAGLN2
TARS
TBRG4
TCEB2
TCP1
TFRC
TIMM10
TIMM17A
TIMP1
TKT
TMA7
TMBIM6
TMED2
TMED3
TMED4
TMEM106C
TMEM147
TMEM183B
TMEM258
TMEM48
TMSB10
TMX2
TNFRSF12A
TOMM5
TOMM7
TOP2A
TPD52L2
TPI1
TPM3
TPX2
TRIM28
TRIP13
TROAP
TSPO
TTC1
TUBA4A
TUBB
TUBB
TUBB
TUBB
TUBB
TUBB
TUBB
TUBB
TUBB4B
TUBB6
TUFM
TWF1
TXN
TXNRD1
U2AF2
UAP1
UBA52
UBAP2L
UBB
UBC
UBE2C
UBE2D3
UFC1
UQCR10
UQCRC1
UQCRFS1
UQCRH
UQCRQ
USMG5
USP1
USP5
UXT
VCP
VIM
VPS25
VTRNA1-3
WDR3
WDR34
WDR43
WDR77
WDR83OS
XPO1
XPOT
XRCC6
YBX1
YWHAE
YWHAQ
ZFAS1

## Sheet: Overlap_only
H3F3_50	H3F3_25	H3F3_10	U1_50	U1_25	U1_10
A1BG	A1BG	AA06	A1BG	AA06	AA06
A1BG-AS1	A1BG-AS1	ABCA7	A1BG-AS1	AACS	ABCA7
AA06	AA06	ABTB1	AA06	ABCA7	ABO
AACSP1	AACSP1	ACAT1	AACS	ABO	ACCS
AAK1	AAMP	ACIN1	AAED1	ACAD8	ACOT9
AAMP	ABCA7	ACPT	AAMP	ACAP3	ACPT
AANAT	ABCC5	ACVRL1	ABCA7	ACCS	ADAM11
AAR2	ABCE1	ADAM33	ABCB11	ACCSL	ADAM20
ABCA1	ABCF2	ADAT1	ABO	ACE	ADH5
ABCA7	ABTB1	ADPGK	ABR	ACOT13	ADRB2
ABCB6	ACAA1	ADPRHL2	ACAD8	ACOT9	AGTRAP
ABCC11	ACAD8	ADRBK1	ACADS	ACPT	AIMP2
ABCC12	ACADL	AEBP1	ACAP3	ACRC	AKR1C2
ABCC5	ACAT1	AES	ACCS	ACSS1	AKR7L
ABCC5-AS1	ACBD4	AGFG2	ACCSL	ACTA2	ALG1L
ABCD3	ACIN1	ALDH3A1	ACE	ACTN2	ALG1L2
ABCE1	ACKR3	ALDH9A1	ACE2	ADAL	AMDHD1
ABCF2	ACLY	ALKBH4	ACER1	ADAM11	AMN
ABCG4	ACN9	AMIGO1	ACOT13	ADAM20	AMT
ABHD12B	ACO2	ANAPC13	ACOT9	ADAM30	ANKRD23
ABHD17B	ACOX3	ANG	ACOX1	ADH5	ANKRD52
ABHD3	ACPL2	ANGPTL7	ACPT	ADIPOR1	ANKRD65
ABI2	ACPT	ANHX	ACRC	ADIRF	ANXA7
ABTB1	ACRC	ANKRD10	ACSS1	ADORA1	APOC2
ACAA1	ACSBG1	ANKRD22	ACTA2	ADRB2	APOC4-APOC2
ACAD10	ACSF2	ANKRD65	ACTN1	AGAP11	APOPT1
ACAD8	ACSF3	ANKUB1	ACTN2	AGAP2	ARAP3
ACADL	ACSL1	AP1M2	ACTN4	AGAP2-AS1	ARC
ACAP2	ACSL4	AP1S1	ACTRT3	AGBL2	ARFIP2
ACAT1	ACSL5	AP3M1	ADAL	AGBL5	ARG2
ACBD4	ACTBL2	AP4M1	ADAM11	AGPAT2	ARL11
ACER3	ACTL8	APCS	ADAM20	AGR2	ARL2-SNX15
ACIN1	ACTR3C	APITD1	ADAM30	AGRN	ARMCX5
ACKR3	ACVRL1	APITD1-CORT	ADAMTS13	AGTRAP	ARPC2
ACLY	ADAM15	APOF	ADAMTS20	AIFM1	ARR3
ACN9	ADAM1A	ARCN1	ADD1	AIFM3	ASAH2B
ACO2	ADAM33	ARHGAP26-AS1	ADD2	AIM1L	ASAP1-IT1
ACOT7	ADAM3A	ARHGEF40	ADH5	AIMP2	ATAD3C
ACOX3	ADAM8	ARPC4	ADI1	AKR1C2	ATHL1
ACPL2	ADAMTS14	ARPP19	ADIPOR1	AKR7A3	ATP1B2
ACPT	ADAMTS15	ARRDC5	ADIRF	AKR7L	ATP5G3
ACR	ADARB2-AS1	ASB1	ADORA1	ALG1	AURKA
ACRC	ADAT1	ASL	ADORA2B	ALG1L	AURKAIP1
ACRV1	ADC	ATAD3C	ADRA2A	ALG1L2	AWAT1
ACSBG1	ADCK4	ATN1	ADRB2	ALG5	BAD
ACSF2	ADCYAP1R1	ATP4B	AGAP11	ALKBH7	BAG1
ACSF3	ADD1	ATP5J2	AGAP2	ALMS1P	BAG4
ACSL1	ADM2	ATP6AP2	AGAP2-AS1	AMBP	BBS12
ACSL4	ADORA1	ATP6V1F	AGAP7	AMDHD1	BEX5
ACSL5	ADORA3	AURKC	AGBL2	AMER1	BOK
ACTBL2	ADPGK	B2M	AGBL5	AMER3	BOK-AS1
ACTG2	ADPRHL2	B3GNT4	AGPAT2	AMN	BRWD1-AS1
ACTL10	ADRBK1	B3GNT6	AGPS	AMT	BTBD17
ACTL8	ADSS	B4GALT4	AGR2	ANAPC5	BTF3
ACTN1	AEBP1	BAHD1	AGRN	ANKDD1A	C12orf5
ACTN1-AS1	AES	BEST4	AGTRAP	ANKDD1B	C14orf79
ACTN3	AGAP2-AS1	BET1L	AHNAK2	ANKRD13B	C16orf54
ACTR3C	AGAP3	BHLHA15	AHSP	ANKRD18B	C16orf72
ACTRT2	AGBL5	BIN3-IT1	AIF1L	ANKRD20A9P	C16orf89
ACVR1B	AGFG2	BOP1	AIFM1	ANKRD23	C17orf76-AS1
ACVRL1	AGPAT5	BPGM	AIFM3	ANKRD30BP2	C19orf48
ACYP1	AGR2	BRI3BP	AIM1L	ANKRD32	C19orf55
ADAM15	AHCY	BSDC1	AIMP2	ANKRD39	C21orf91-OT1
ADAM1A	AK1	C10orf120	AK9	ANKRD42	C22orf15
ADAM33	AKAP1	C11orf16	AKAP9	ANKRD52	C22orf26
ADAM3A	AKIP1	C11orf86	AKR1A1	ANKRD61	C22orf46
ADAM8	AKR1C1	C12orf23	AKR1C2	ANKRD65	C2CD4C
ADAMTS14	AKT2	C12orf57	AKR1C3	ANP32B	C2orf27B
ADAMTS15	ALDH1A3	C12orf74	AKR7A2	ANXA7	C5orf15
ADAMTS16	ALDH2	C14orf23	AKR7A3	AP2A2	C5orf52
ADAMTS9	ALDH3A1	C14orf79	AKR7L	APOBEC3B	C6orf123
ADAP2	ALDH4A1	C15orf54	ALDH1A1	APOBEC3C	C7orf69
ADAR	ALDH5A1	C16orf3	ALDH3B1	APOBEC3D	C9orf172
ADARB2-AS1	ALDH9A1	C16orf54	ALDOA	APOC1P1	CACNA1C-AS1
ADAT1	ALG14	C17orf62	ALG1	APOC2	CALB2
ADC	ALG9	C17orf76-AS1	ALG1L	APOC4-APOC2	CALM3
ADCK4	ALKBH4	C17orf78	ALG1L2	APOH	CAND2
ADCY3	ALLC	C17orf98	ALG5	APOPT1	CARD6
ADCYAP1R1	ALS2CR12	C18orf21	ALKBH4	ARAP3	CASKIN2
ADD1	AMBN	C19orf48	ALKBH7	ARC	CASP2
ADD3	AMIGO1	C19orf52	ALMS1P	ARFIP2	CASP3
ADD3-AS1	ANAPC13	C1orf146	ALX4	ARG2	CCDC124
ADI1	ANG	C1orf180	AMBP	ARHGAP11A	CCDC135
ADM2	ANGPT4	C1orf210	AMDHD1	ARHGAP17	CCDC42B
ADORA1	ANGPTL2	C1QL1	AMER1	ARHGAP33	CCDC85B
ADORA3	ANGPTL7	C1QL3	AMER3	ARHGAP35	CCNF
ADPGK	ANHX	C21orf54	AMICA1	ARHGEF3-AS1	CCP110
ADPGK-AS1	ANKLE2	C22orf15	AMIGO2	ARHGEF33	CCR4
ADPRHL2	ANKMY2	C2CD4B	AMN	ARL11	CD27
ADRA1B	ANKRD10	C2orf49	AMT	ARL2	CD27-AS1
ADRBK1	ANKRD13D	C2orf70	ANAPC13	ARL2-SNX15	CD52
ADSL	ANKRD20A11P	C2orf72	ANAPC1P1	ARL6IP6	CD5L
ADSS	ANKRD22	C5orf15	ANAPC5	ARMC12	CD81
AEBP1	ANKRD33	C5orf38	ANKAR	ARMCX2	CDH15
AES	ANKRD36BP1	C7orf33	ANKDD1A	ARMCX3	CDK3
AFAP1	ANKRD37	C7orf43	ANKDD1B	ARMCX5	CDK4
AFG3L1P	ANKRD54	C7orf61	ANKLE1	ARMCX6	CEBPA
AGA	ANKRD65	C9orf172	ANKRD13B	ARPC2	CEBPA-AS1
AGAP2	ANKUB1	CA3	ANKRD18B	ARR3	CENPQ
AGAP2-AS1	ANP32B	CALM2	ANKRD20A5P	ARRDC2	CETN4P
AGAP3	ANXA2P2	CALML6	ANKRD20A9P	ARSF	CFL1P1
AGAP5	ANXA3	CALR3	ANKRD23	ART4	CHCHD10
AGBL3	AP1M2	CALY	ANKRD26	ASAH1	CHD3
AGBL5	AP1S1	CAMK1	ANKRD30BL	ASAH2B	CHMP1B
AGFG2	AP3M1	CAMKV	ANKRD30BP2	ASAP1-IT1	CHPT1
AGO3	AP4E1	CAND2	ANKRD32	ASB5	CHRD
AGPAT5	AP4M1	CANX	ANKRD34B	ASCL5	CHRM4
AGR2	AP4S1	CAPN10	ANKRD39	ASH2L	CHST13
AGTPBP1	APC2	CARD6	ANKRD42	ASNSD1	CHTF18
AHCTF1	APCS	CARHSP1	ANKRD52	ASPM	CLEC1B
AHCY	APITD1	CBR1	ANKRD53	ATAD3C	CLEC9A
AHNAK2	APITD1-CORT	CBX2	ANKRD61	ATAD5	CLK4
AIMP1	APOA5	CBY3	ANKRD62	ATF1	CNBP
AK1	APOBEC3B	CCDC107	ANKRD65	ATG2A	CNIH1
AKAP1	APOBEC3C	CCDC168	ANKUB1	ATG2B	CNNM3
AKAP12	APOBEC3D	CCDC41-AS1	ANO5	ATHL1	CNOT3
AKAP8L	APOF	CCDC42B	ANO7	ATL1	CNTROB
AKIP1	AQP11	CCDC71L	ANO9	ATP1B2	COL20A1
AKIRIN1	AQP12A	CCDC74B	ANP32A	ATP5G3	COMTD1
AKNAD1	AQP12B	CCDC87	ANP32A-IT1	ATP6AP1	COQ5
AKR1C1	ARCN1	CCL16	ANP32B	ATP6V0E1	CORO6
AKR1C2	AREL1	CCL23	ANTXR2	ATP6V1A	COX7B
AKR7L	ARF4	CCNC	ANXA7	ATP6V1C1	CPNE7
AKT2	ARHGAP11B	CCRN4L	AP1S1	ATP6V1C2	CPSF3L
ALAD	ARHGAP26-AS1	CD1B	AP2A1	AURKA	CPXCR1
ALB	ARHGAP35	CD300LF	AP2A2	AURKAIP1	CPZ
ALDH1A3	ARHGEF18	CDCA5	AP3S1	AVP	CT45A1
ALDH2	ARHGEF26-AS1	CDK2AP1	APBA3	AWAT1	CTSW
ALDH3A1	ARHGEF33	CDKN1A	APCS	B3GALNT1	CXCL6
ALDH4A1	ARHGEF39	CDKN2AIPNL	APITD1	B4GALNT4	CXCR2
ALDH5A1	ARHGEF40	CDO1	APMAP	B4GALT7	CXorf28
ALDH9A1	ARL4D	CDRT1	APOBEC3A	BACE1	CYBRD1
ALG14	ARMC10	CDRT4	APOBEC3A_B	BACE1-AS	CYP1A2
ALG1L9P	ARMC7	CEL	APOBEC3B	BACH1	CYP27B1
ALG9	ARMS2	CEP68	APOBEC3C	BAD	CYP4A11
ALKBH4	ARPC3	CFHR3	APOBEC3D	BAG1	CYP4F30P
ALLC	ARPC4	CHAC2	APOBEC3F	BAG4	DACT3
ALPK2	ARPC4-TTLL3	CHAD	APOC1	BAG5	DBN1
ALS2CL	ARPC5L	CHCHD10	APOC1P1	BBC3	DCD
ALS2CR11	ARPP19	CHD3	APOC2	BBS12	DCLRE1A
ALS2CR12	ARRB1	CHERP	APOC4-APOC2	BCAR4	DDX17
AMBN	ARRDC5	CHRNA9	APOE	BCAS4	DDX54
AMBRA1	ARVCF	CHRNB1	APOH	BCHE	DECR2
AMHR2	ASB1	CHRNB2	APOLD1	BCO2	DEFB118
AMIGO1	ASB10	CITED2	APOPT1	BEST3	DENR
AMIGO2	ASB4	CKLF	APRT	BEX1	DGCR6L
AMMECR1L	ASCL3	CKLF-CMTM1	ARAP3	BEX4	DLGAP1-AS1
ANAPC10	ASL	CLCA1	ARC	BEX5	DNAAF2
ANAPC13	ASNSD1	CLCA2	AREL1	BHLHA9	DNAJC30
ANAPC15	ASPRV1	CLCNKA	ARFGAP1	BHLHE40	DPY19L2P4
ANG	ATAD3C	CLDN25	ARFGAP2	BHLHE40-AS1	E2F5
ANGPT4	ATG12	CLK4	ARFGAP3	BICD2	EDF1
ANGPTL2	ATL2	CMTM1	ARFGEF2	BLOC1S1	EHMT1-IT1
ANGPTL7	ATN1	CNGA2	ARFIP1	BLOC1S1-RDH5	EIF3I
ANHX	ATP2A2	COCH	ARFIP2	BLOC1S2	EIF3J
ANKAR	ATP4B	COL18A1-AS1	ARG2	BMP1	EIF4G1
ANKFY1	ATP5I	COMT	ARGFX	BMX	ELP6
ANKH	ATP5J2	COPS7B	ARHGAP11A	BNC1	EMG1
ANKIB1	ATP5J2-PTCD1	COQ2	ARHGAP17	BOD1L1	EMILIN1
ANKLE2	ATP6AP2	CPSF4	ARHGAP20	BOK	EPHX3
ANKMY2	ATP6V0D2	CPZ	ARHGAP28	BOK-AS1	EPOR
ANKRD10	ATP6V1C1	CR2	ARHGAP30	BORA	EPPK1
ANKRD13C	ATP6V1F	CROCCP3	ARHGAP31	BRD7	ESPN
ANKRD13D	ATPAF2	CRSP8P	ARHGAP33	BREA2	EXOSC10
ANKRD20A11P	ATXN1L	CRYAA	ARHGAP35	BRWD1-AS1	FAM106CP
ANKRD22	ATXN3L	CRYBA2	ARHGAP36	BRWD1-IT2	FAM127C
ANKRD31	ATXN7L2	CRYBB3	ARHGAP9	BSG	FAM131A
ANKRD33	AURKC	CSF3R	ARHGEF10	BSPH1	FAM134C
ANKRD36	AZI2	CTAGE7P	ARHGEF19	BST1	FAM182A
ANKRD36BP1	B2M	CXCL10	ARHGEF2	BTBD17	FAM192A
ANKRD37	B3GALNT2	CXCL11	ARHGEF3-AS1	BTBD3	FAM219B
ANKRD54	B3GNT4	CXorf38	ARHGEF33	BTBD6	FAM27C
ANKRD65	B3GNT6	CYB5RL	ARHGEF7	BTF3	FAM71B
ANKUB1	B4GALT4	CYP1A2	ARID1A	BTG4	FAM86A
ANKZF1	BAHD1	CYP2E1	ARID5A	BVES	FAM86B3P
ANP32B	BAI2	CYP2R1	ARL11	C10orf105	FAM86JP
ANP32E	BANCR	DBNL	ARL16	C10orf54	FAM99B
ANXA1	BARHL1	DDHD2	ARL2	C10orf55	FAS-AS1
ANXA2P2	BARHL2	DDX20	ARL2-SNX15	C10orf67	FBXL16
ANXA3	BCAP29	DDX54	ARL4C	C10orf82	FBXO43
ANXA5	BCAS4	DEFB108B	ARL6IP6	C10orf91	FBXO45
AOC1	BCL2L11	DEPDC1	ARMC10	C11orf34	FCF1
AOC3	BCORL1	DERL1	ARMC12	C11orf68	FCGR2B
AOC4P	BCS1L	DGAT1	ARMC4	C11orf94	FIBP
AP1M2	BEND3	DHCR7	ARMC5	C12orf5	FLJ31104
AP1S1	BEST4	DIABLO	ARMC9	C14orf178	FLJ44313
AP2B1	BET1L	DISC2	ARMCX1	C14orf39	FN3K
AP2M1	BHLHA15	DLD	ARMCX2	C14orf79	FOXI3
AP3M1	BID	DNAAF2	ARMCX3	C16orf54	FOXRED1
AP3M2	BIN3	DNAJA2	ARMCX5	C16orf58	FUS
AP4E1	BIN3-IT1	DNAJB12	ARMCX6	C16orf59	GALK1
AP4M1	BIVM	DNAJB3	ARPC2	C16orf72	GARS
AP4S1	BMP8A	DNAJC5G	ARR3	C16orf89	GART
APBB1IP	BNC1	DNAJC9	ARRDC2	C16orf98	GCSAML-AS1
APC	BNIP1	DNASE1	ARSA	C17orf72	GEMIN2
APC2	BOD1	DND1	ARSF	C17orf76-AS1	GGPS1
APCS	BOP1	DPCD	ARSI	C17orf85	GJA10
APITD1	BORA	DPM2	ART4	C18orf61	GJA4
APITD1-CORT	BPESC1	DPRXP4	ASAH1	C19orf45	GJB3
APLN	BPGM	DRG2	ASAH2B	C19orf48	GJC1
APOA4	BRAT1	DSN1	ASAP1-IT1	C19orf55	GKN1
APOA5	BRE-AS1	DUPD1	ASB12	C1orf115	GLIPR2
APOBEC3A	BRI3BP	DUSP15	ASB5	C1orf131	GLRX
APOBEC3A_B	BRPF1	EDF1	ASCL5	C1orf170	GNA15
APOBEC3B	BSDC1	EFCAB14-AS1	ASH2L	C20orf201	GNG13
APOBEC3C	BTBD10	EFNA1	ASNSD1	C21orf90	GNPAT
APOBEC3D	BTBD19	EFNA3	ASPM	C21orf91	GOLGA6L4
APOBEC3F	BTN3A2	EGR3	ASPRV1	C21orf91-OT1	GOLGA6L7P
APOF	BUB3	EHMT1-IT1	ASS1	C22orf15	GPR137
APOL5	BUD13	EIF2B4	ASXL2	C22orf26	GPR27
APOOP5	C10orf120	EIF2B5	ATAD3B	C22orf46	GPR33
APPL1	C10orf137	EIF3I	ATAD3C	C2CD2	GPX1
AQP11	C10orf55	ELMOD3	ATAD5	C2CD4A	GRAMD1A
AQP12A	C10orf91	EMILIN1	ATE1	C2CD4C	GRID1-AS1
AQP12B	C10orf95	EMX1	ATF1	C2orf27A	GSTA7P
AQP5	C10orf99	EMX2	ATF7	C2orf27B	GTSE1
AQP6	C11orf16	EN2	ATF7IP2	C2orf62	GTSE1-AS1
ARAP1	C11orf86	ENAM	ATG2A	C2orf68	GUF1
ARCN1	C11orf91	ENG	ATG2B	C2orf78	GYLTL1B
AREL1	C11orf94	ENTPD6	ATG3	C2orf82	GYPE
ARF4	C12orf23	EPB41L4A-AS1	ATG4B	C2orf83	GZMM
ARFGEF1	C12orf52	EPS8L3	ATHL1	C3orf22	HCN2
ARGFX	C12orf57	ERC2-IT1	ATL1	C3orf55	HDAC7
ARHGAP11B	C12orf65	ERMAP	ATOH8	C4orf33	HES3
ARHGAP19	C12orf74	ESD	ATP11B	C4orf6	HIST1H1C
ARHGAP26-AS1	C12orf75	F2RL3	ATP12A	C5orf15	HIST1H2BB
ARHGAP28	C14orf119	FABP12	ATP1B2	C5orf45	HIST1H3C
ARHGAP31	C14orf23	FABP7	ATP1B4	C5orf52	HMGCR
ARHGAP35	C14orf28	FAHD2B	ATP2A3	C6orf123	HNRNPH3
ARHGAP8	C14orf79	FAM105A	ATP2B1	C6orf62	HOXC8
ARHGDIG	C15orf37	FAM127C	ATP5D	C7orf69	HOXC9
ARHGEF10L	C15orf54	FAM131C	ATP5G3	C8orf59	HPCA
ARHGEF12	C15orf61	FAM134A	ATP5L	C9orf163	HRH3
ARHGEF16	C16orf13	FAM160B2	ATP6AP1	C9orf172	HRK
ARHGEF17	C16orf3	FAM161B	ATP6AP1L	C9orf57	HS6ST2-AS1
ARHGEF18	C16orf54	FAM172BP	ATP6V0E1	CACFD1	HSD3B1
ARHGEF25	C17orf58	FAM175B	ATP6V1A	CACNA1C-AS1	HSPB6
ARHGEF26-AS1	C17orf62	FAM180B	ATP6V1C1	CAHM	HTATIP2
ARHGEF33	C17orf74	FAM195A	ATP6V1C2	CALB2	IFIT3
ARHGEF37	C17orf75	FAM206A	ATP7A	CALM3	IFITM2
ARHGEF38	C17orf76-AS1	FAM212A	ATXN2	CAMK2A	IFITM5
ARHGEF39	C17orf78	FAM215A	ATXN7	CAMKK1	IFNA5
ARHGEF40	C17orf98	FAM222A-AS1	AURKA	CAMKK2	IFT20
ARHGEF7	C18orf21	FAM41C	AURKAIP1	CAMSAP1	IKBKE
ARHGEF9	C18orf61	FAM50B	AVEN	CAND2	IL3
ARIH1	C19orf25	FAM66C	AVP	CAPN7	INPP5K
ARL4D	C19orf44	FAM71A	AWAT1	CARD6	IP6K2
ARMC10	C19orf48	FAM78A	B3GALNT1	CARS	IRF2BPL
ARMC2	C19orf52	FAM98C	B4GALNT4	CARTPT	ISG15
ARMC7	C19orf53	FAM9B	B4GALT7	CASKIN2	IST1
ARMC9	C19orf70	FBXL22	BABAM1	CASP2	ITGA7
ARMS2	C19orf82	FBXO9	BACE1	CASP3	ITPRIPL1
ARPC2	C1GALT1	FCGR3B	BACE1-AS	CATSPER3	JRK
ARPC3	C1GALT1C1	FCN1	BACE2	CBWD1	KANK2
ARPC4	C1orf100	FCRL3	BACH1	CC2D1B	KBTBD6
ARPC4-TTLL3	C1orf106	FCRL4	BAD	CCDC101	KBTBD8
ARPC5L	C1orf122	FCRL5	BAG1	CCDC103	KCNA5
ARPP19	C1orf127	FEV	BAG3	CCDC124	KCNQ5-AS1
ARRB1	C1orf146	FGF11	BAG4	CCDC125	KDM6B
ARRDC5	C1orf174	FGF5	BAG5	CCDC135	KIAA0907
ART3	C1orf177	FGFR1OP2	BATF2	CCDC144CP	KIAA1984
ARVCF	C1orf180	FKBP3	BAZ1A	CCDC154	KIAA1984-AS1
ASAH1	C1orf185	FLJ16341	BBC3	CCDC158	KIF12
ASB1	C1orf210	FLJ31104	BBS12	CCDC159	KIF22
ASB10	C1orf220	FLJ37035	BCAP31	CCDC160	KIR3DL3
ASB11	C1orf228	FLJ37201	BCAR4	CCDC163P	KLHL17
ASB13	C1orf50	FLJ43879	BCAS4	CCDC166	KLHL42
ASB3	C1orf64	FOLR3	BCHE	CCDC169	KLRAP1
ASB4	C1QL1	FOS	BCL11B	CCDC28B	KLRB1
ASB9P1	C1QL3	FOXN3-AS2	BCL2L14	CCDC42B	KRR1
ASCC1	C1QTNF2	FUK	BCL7B	CCDC66	KRT6B
ASCL3	C1QTNF4	G6PC	BCL7C	CCDC78	KRT82
ASIC4	C21orf54	GAL	BCL9L	CCDC79	KRTAP10-1
ASIP	C22orf15	GAL3ST1	BCMO1	CCDC85B	KRTAP4-7
ASL	C22orf34	GALK1	BCO2	CCDC88B	KRTAP4-8
ASNSD1	C2CD2L	GAS8	BCORP1	CCDC9	KRTAP9-4
ASPHD1	C2CD4B	GCA	BCRP2	CCIN	KRTAP9-8
ASPN	C2CD5	GCAT	BDH1	CCNF	LCE1A
ASPRV1	C2orf42	GCM1	BEND4	CCNG2	LEFTY1
ASRGL1	C2orf49	GDF15	BEND6	CCNL2	LGALS4
ASUN	C2orf70	GEMIN2	BEST1	CCP110	LIN37
ASXL1	C2orf72	GFRA3	BEST3	CCR4	LINC00111
ASXL3	C2orf78	GFRA4	BET1L	CCR7	LINC00113
ATAD3B	C3orf30	GGPS1	BEX1	CCT2	LINC00314
ATAD3C	C3orf62	GID4	BEX4	CCT6P3	LINC00332
ATE1	C5	GINM1	BEX5	CD177	LINC00525
ATF3	C5orf15	GIPC1	BHLHA9	CD226	LINC00538
ATF6	C5orf20	GLI4	BHLHE40	CD27	LINC00552
ATF7	C5orf38	GLUD1P3	BHLHE40-AS1	CD27-AS1	LINC00858
ATG12	C5orf47	GNA15	BHMT	CD28	LINC00967
ATG4C	C5orf54	GNG11	BICD2	CD2BP2	LINC00974
ATG4D	C5orf58	GNL2	BLOC1S1	CD302	LINC00997
ATG9A	C5orf60	GOLGA6L4	BLOC1S1-RDH5	CD46	LOC100130000
ATL2	C6orf1	GPA33	BLOC1S2	CD52	LOC100240734
ATN1	C6orf195	GPN3	BLVRA	CD5L	LOC100288181
ATOX1	C7orf33	GPR113	BMP1	CD6	LOC100288842
ATP11A	C7orf41	GPR146	BMP2	CD63	LOC100505679
ATP13A4	C7orf43	GPR151	BMPR2	CD7	LOC100506013
ATP2A2	C7orf61	GPR21	BMX	CD81	LOC100506384
ATP4B	C7orf62	GPR25	BNC1	CD84	LOC100506655
ATP5E	C7orf73	GPR26	BNIP2	CDC123	LOC100507501
ATP5I	C7orf76	GPR33	BOD1L1	CDC34	LOC100507577
ATP5J2	C8orf33	GPR35	BOK	CDCA4	LOC100652999
ATP5J2-PTCD1	C8orf37	GPR37	BOK-AS1	CDH15	LOC150381
ATP5O	C8orf69	GPR84	BORA	CDH3	LOC284581
ATP5S	C9orf172	GRASP	BPI	CDIPT	LOC285548
ATP6AP2	C9orf43	GRIN2C	BRD4	CDK18	LOC285758
ATP6V0D1	C9orf85	GRWD1	BRD7	CDK20	LOC285847
ATP6V0D2	CA12	GRXCR2	BREA2	CDK3	LOC344967
ATP6V1A	CA3	GSTM5	BRF1	CDK4	LOC375295
ATP6V1B1	CA6	GSTO2	BRF2	CDK7	LOC389906
ATP6V1C1	CABLES2	GSTZ1	BRK1	CDKN3	LOC401010
ATP6V1F	CACUL1	GTF2H5	BRWD1-AS1	CDT1	LOC402779
ATP7A	CAGE1	GTPBP4	BRWD1-IT2	CEBPA	LOC440117
ATPAF1	CALM2	GUF1	BSG	CEBPA-AS1	LOC441601
ATPAF2	CALML6	GYLTL1B	BSPH1	CELF5	LOC645434
ATXN1L	CALR3	H1F0	BST1	CEND1	LOC646862
ATXN2	CALY	HAUS2	BSX	CENPQ	LOC648691
ATXN3L	CAMK1	HDDC2	BTBD17	CEP104	LOC730668
ATXN7L2	CAMKV	HEPACAM	BTBD3	CEP135	LOC731779
AURKA	CAMSAP1	HID1	BTBD6	CEP164	LPCAT4
AURKAIP1	CAMSAP3	HINFP	BTF3	CEP63	LRP3
AURKC	CAND2	HIRIP3	BTG4	CEP70	LRRC10
AXIN2	CANX	HJURP	BTK	CEP85	LRRC37A11P
AZI2	CAPG	HMBS	BVES	CERCAM	LRRC3C
B2M	CAPN10	HMGA1	C10orf105	CES4A	LYPD8
B3GALNT2	CAPN13	HMX2	C10orf129	CETN4P	LZTR1
B3GNT1	CAPN14	HMX3	C10orf54	CFL1P1	MADCAM1
B3GNT4	CAPN5	HN1L	C10orf55	CFL2	MAMDC4
B3GNT6	CAPN7	HNRNPDL	C10orf67	CHCHD10	MAN2A2
B3GNT7	CARD14	HNRNPH1	C10orf82	CHD1L	MAP4K1
B3GNTL1	CARD6	HOXC8	C10orf91	CHD3	MAPK15
B4GALNT1	CARF	HOXC9	C11orf34	CHD8	MARCH9
B4GALT1	CARHSP1	HPS1	C11orf57	CHID1	MARS
B4GALT4	CASD1	HSP90B2P	C11orf65	CHMP1B	MCFD2
BAG3	CASP10	HSPA9	C11orf68	CHMP5	MCOLN1
BAG4	CASP7	HSPB7	C11orf74	CHPT1	MDK
BAHD1	CASS4	IDH3A	C11orf88	CHRD	MED18
BAI2	CAT	IFI44L	C11orf94	CHRM4	MED24
BAMBI	CBFB	IFI6	C11orf96	CHRNA6	MEDAG
BANCR	CBR1	IFNA5	C12orf10	CHST13	MFSD5
BANP	CBX2	IFNA6	C12orf5	CHTF18	MGARP
BARHL1	CBX8	IGFBP6	C12orf50	CIB2	MGC34034
BARHL2	CBY1	IL10	C12orf52	CIDEA	MIR1225
BARX1	CBY3	IL17C	C12orf57	CIITA	MIR1253
BAZ1A	CC2D1B	IL17RE	C12orf60	CIR1	MIR192
BBS4	CCDC107	IL22RA1	C12orf61	CIRH1A	MIR194-2
BCAP29	CCDC111	IMPDH1	C14orf1	CKB	MIR200A
BCAS4	CCDC114	INPPL1	C14orf159	CLCF1	MIR200B
BCCIP	CCDC116	INSIG1	C14orf178	CLCN2	MIR219-2
BCL2L11	CCDC125	INSIG2	C14orf39	CLCN7	MIR2964A
BCL2L14	CCDC126	INSM1	C14orf79	CLDN23	MIR3122
BCL9L	CCDC138	INTS10	C15orf60	CLEC12A	MIR3129
BCLAF1	CCDC14	IQCD	C16orf45	CLEC12B	MIR32
BCOR	CCDC15	IRX2	C16orf54	CLEC1A	MIR320D1
BCORL1	CCDC168	IST1	C16orf58	CLEC1B	MIR340
BCS1L	CCDC23	ITFG3	C16orf59	CLEC4D	MIR3615
BEGAIN	CCDC28B	ITGB7	C16orf62	CLEC6A	MIR3692
BEND3	CCDC36	IVD	C16orf72	CLEC9A	MIR3919
BEST4	CCDC37	KBTBD4	C16orf80	CLK4	MIR3928
BET1L	CCDC41-AS1	KCTD10	C16orf82	CLPP	MIR4281
BHLHA15	CCDC42B	KCTD7	C16orf86	CLTC	MIR429
BID	CCDC63	KDELC1	C16orf89	CNBP	MIR4320
BIN3	CCDC71L	KDELC2	C16orf91	CNGB1	MIR4440
BIN3-IT1	CCDC74B	KDM6B	C16orf95	CNIH1	MIR4441
BIVM	CCDC79	KEAP1	C16orf98	CNN2	MIR4472-1
BIVM-ERCC5	CCDC86	KIAA1107	C17orf70	CNNM3	MIR4476
BLM	CCDC87	KLHL10	C17orf72	CNNM4	MIR4531
BLVRB	CCL14	KLHL21	C17orf76-AS1	CNOT3	MIR4660
BMP1	CCL15	KLRAP1	C17orf85	CNTROB	MIR4670
BMP8A	CCL15-CCL14	KNG1	C18orf61	COA5	MIR4674
BMPR1A	CCL16	KPNB1	C19orf26	COL17A1	MIR4688
BMS1P4	CCL23	KRT4	C19orf45	COL20A1	MIR4743
BNC1	CCNC	KRTAP4-1	C19orf48	COL6A1	MIR4746
BNIP1	CCNI2	KRTAP5-8	C19orf55	COL6A4P1	MIR4754
BOD1	CCNJL	KRTAP9-1	C19orf82	COL9A1	MIR4799
BOP1	CCNL2	KRTAP9-4	C1orf101	COMMD2	MIR4802
BORA	CCRN4L	KRTAP9-8	C1orf115	COMTD1	MIR509-1
BPESC1	CCS	LAMTOR3	C1orf127	COQ10A	MIR510
BPGM	CD101	LAMTOR4	C1orf131	COQ5	MIR5190
BPTF	CD1A	LAPTM4A	C1orf170	CORO6	MIR5687
BRAT1	CD1B	LDHD	C1orf200	COX5A	MIR5692C1
BRE-AS1	CD1C	LEMD2	C1orf27	COX7B	MIR5700
BRI3BP	CD1E	LGALS8	C1orf95	CPNE1	MIR581
BRINP2	CD200	LGI3	C1QL1	CPNE7	MIR936
BRMS1	CD226	LINC00111	C1QL3	CPSF3L	MLNR
BRPF1	CD28	LINC00160	C1S	CPSF7	MNT
BSDC1	CD300C	LINC00294	C20orf112	CPXCR1	MOGAT3
BTBD1	CD300LF	LINC00602	C20orf197	CPZ	MON1A
BTBD10	CD48	LINC00605	C20orf201	CRABP1	MORF4L2-AS1
BTBD17	CD5	LINC00606	C20orf24	CREBL2	MORN2
BTBD19	CD58	LINC00608	C21orf90	CREBRF	MPPE1
BTN2A2	CD72	LINC00692	C21orf91	CRH	MRGPRE
BTN3A2	CD82	LINC00905	C21orf91-OT1	CRISP1	MRGPRG-AS1
BUB3	CDAN1	LINC00936	C22orf15	CRISP2	MRPL23-AS1
BUD13	CDC16	LINC00974	C22orf26	CRISPLD2	MRPL51
BUD31	CDC42EP1	LMO4	C22orf46	CRP	MSI1
C10orf107	CDCA4	LOC100129427	C2CD2	CRYZL1	MSRB1
C10orf118	CDCA5	LOC100129924	C2CD4A	CSE1L	MTMR9LP
C10orf120	CDH5	LOC100130348	C2CD4B	CSF2	MTNR1B
C10orf137	CDHR1	LOC100130557	C2CD4C	CSF3	MUCL1
C10orf55	CDHR4	LOC100130705	C2orf27A	CSNK2A2	MURC
C10orf91	CDK16	LOC100130880	C2orf27B	CSPG5	MVP
C10orf95	CDK2AP1	LOC100133123	C2orf40	CST3	MXD1
C10orf99	CDK5R2	LOC100133985	C2orf43	CST4	MXRA8
C11orf16	CDK7	LOC100270679	C2orf62	CST9	MZT1
C11orf86	CDKL2	LOC100287177	C2orf68	CSTF1	NAAA
C11orf91	CDKN1A	LOC100288069	C2orf70	CT45A1	NAGK
C11orf94	CDKN2AIP	LOC100288748	C2orf78	CT45A2	NAMPT
C12orf10	CDKN2AIPNL	LOC100288842	C2orf82	CTDSP1	NAT14
C12orf23	CDKN2C	LOC100289187	C2orf83	CTRL	NCF1
C12orf52	CDKN2D	LOC100505624	C3	CTSW	NCF2
C12orf57	CDO1	LOC100506054	C3orf22	CTU2	NDUFAB1
C12orf65	CDRT1	LOC100506060	C3orf55	CTXN2	NELFA
C12orf71	CDRT4	LOC100506071	C3orf62	CXCL6	NEUROD1
C12orf73	CDX4	LOC100506585	C3orf80	CXCR1	NKX3-2
C12orf74	CEL	LOC100506714	C4orf21	CXCR2	NME4
C12orf75	CELF1	LOC100506804	C4orf33	CXCR2P1	NMS
C12orf79	CELP	LOC100507387	C4orf48	CXorf28	NMUR1
C14orf119	CENPT	LOC100652999	C4orf6	CXorf40A	NOL9
C14orf132	CEP135	LOC283335	C5orf15	CXorf57	NOM1
C14orf23	CEP164	LOC284454	C5orf27	CXXC11	NOVA2
C14orf28	CEP41	LOC284688	C5orf45	CYB5B	NPFF
C14orf79	CEP55	LOC285593	C5orf52	CYB5D1	NPR1
C15orf37	CEP57L1	LOC286359	C5orf56	CYBRD1	NR2E1
C15orf38	CEP63	LOC339568	C6orf118	CYLD	NR2F6
C15orf53	CEP68	LOC401052	C6orf123	CYP1A2	NTPCR
C15orf54	CEP85	LOC439994	C6orf62	CYP26A1	NTSR2
C15orf60	CEP97	LOC440117	C7orf69	CYP27B1	NUDT14
C15orf61	CER1	LOC441461	C8G	CYP2D7P1	NUTM1
C16orf11	CFHR1	LOC442132	C8orf44-SGK3	CYP4A11	OCIAD1
C16orf13	CFHR3	LOC644145	C8orf59	CYP4F30P	OCIAD2
C16orf3	CGGBP1	LOC644961	C8orf86	DACT3	OR10A2
C16orf54	CHAC2	LOC646999	C9orf135-AS1	DACT3-AS1	OR10A4
C16orf92	CHAD	LOC654433	C9orf153	DBN1	OR1D4
C17orf50	CHCHD10	LOC727896	C9orf163	DCAF7	OR1I1
C17orf58	CHD3	LOC728716	C9orf170	DCD	OR2C3
C17orf61-PLSCR3	CHD5	LOC728743	C9orf172	DCDC2B	OR2G2
C17orf62	CHD8	LOC729930	C9orf57	DCLRE1A	OR4C3
C17orf74	CHDH	LOC730102	C9orf85	DCPS	OR4D10
C17orf75	CHEK1	LOC730668	CABP5	DDIT3	OR5AK2
C17orf76-AS1	CHERP	LOC90784	CACFD1	DDX17	OR5P3
C17orf77	CHFR	LOH12CR2	CACNA1C-AS1	DDX25	OR6V1
C17orf78	CHKA	LONP1	CAGE1	DDX51	OR7E91P
C17orf98	CHMP7	LRP10	CAHM	DDX54	OR8B2
C18orf21	CHPF2	LRP2BP	CALB2	DEAF1	OR8B4
C18orf61	CHRNA1	LRRC25	CALM3	DECR2	OS9
C18orf63	CHRNA9	LRRC37A11P	CAMK2A	DEFB118	OST4
C19orf25	CHRNB1	LRWD1	CAMKK1	DEFB119	OXT
C19orf44	CHRNB2	LSP1	CAMKK2	DEFB127	P2RX1
C19orf47	CHRNB3	LTBR	CAMKV	DEFB128	P2RY10
C19orf48	CHRNB4	LY6H	CAMLG	DENR	PCNA
C19orf52	CHST14	LYNX1	CAMSAP1	DES	PCNA-AS1
C19orf53	CHST15	LYZ	CAMSAP2	DET1	PCSK1N
C19orf59	CHST6	MAD2L2	CAND2	DEXI	PDCD1
C19orf70	CHSY1	MAMDC4	CAP2	DGAT2L6	PDZD11
C19orf82	CHUK	MAN2C1	CAPN11	DGCR6L	PEX11G
C1GALT1	CIDECP	MANSC1	CAPN13	DGKQ	PEX5
C1GALT1C1	CIR1	MAP1LC3A	CAPN7	DGKZ	PGC
C1orf100	CITED2	MAP1LC3B2	CAPRIN1	DHRS13	PHPT1
C1orf106	CKAP4	MARCKSL1	CAPRIN2	DHRS3	PIDD
C1orf111	CKLF	MBD1	CARD6	DHRS7	PIGP
C1orf122	CKLF-CMTM1	MCM5	CARF	DHRS7B	PIN1
C1orf127	CKMT1B	MCM7	CARNS1	DHX40	PITX3
C1orf146	CLCA1	MCOLN3	CARS	DHX57	PKP3
C1orf162	CLCA2	MCTS1	CARTPT	DIRAS1	PLEKHN1
C1orf174	CLCC1	MED15P9	CASKIN2	DIXDC1	PLOD3
C1orf177	CLCN4	MED18	CASP10	DLAT	PM20D1
C1orf180	CLCNKA	MED24	CASP14	DLGAP1-AS1	PMS2P3
C1orf185	CLCNKB	MEIS1-AS3	CASP2	DMAP1	PNCK
C1orf194	CLDN1	MEPE	CASP3	DMTF1	PNMAL2
C1orf210	CLDN16	METTL21EP	CASP8	DNAAF2	PNN
C1orf220	CLDN18	MFSD5	CASP8AP2	DNAJC27	POLR2J3
C1orf228	CLDN25	MGARP	CASR	DNAJC27-AS1	POM121L4P
C1orf234	CLEC1A	MIR106B	CASZ1	DNAJC30	POMP
C1orf50	CLEC2L	MIR1185-1	CATSPER3	DNASE1L1	PPP1R7
C1orf63	CLGN	MIR1193	CATSPER4	DNM1L	PPP4C
C1orf64	CLIC2	MIR1197	CBFA2T2	DPPA2	PPRC1
C1orf65	CLIC4	MIR124-3	CBFB	DPY19L2P4	PRAME
C1orf86	CLK2P	MIR1249	CBR3	DPY19L4	PRG1
C1orf94	CLK4	MIR1253	CBR3-AS1	DRAP1	PRR25
C1QBP	CLLU1OS	MIR1272	CBWD1	DRD4	PRSS22
C1QL1	CLNS1A	MIR1284	CBX5	DSEL	PRSS30P
C1QL3	CMKLR1	MIR1298	CC2D1B	DTL	PSCA
C1QTNF2	CMTM1	MIR130B	CCDC101	DUOX1	PSENEN
C1QTNF4	CMTM2	MIR146B	CCDC103	DUS3L	PSKH1
C20orf144	CNBD2	MIR181A2	CCDC109B	DVL1	PSMC3
C20orf194	CNGA2	MIR181B2	CCDC111	DYNC1H1	PSMD13
C20orf27	CNN2	MIR25	CCDC115	DYNLL1-AS1	PSMD3
C21orf54	CNNM1	MIR299	CCDC12	DZIP1	PSMD5
C22orf15	CNOT11	MIR300	CCDC124	E2F3	PSMD6
C22orf26	CNOT6	MIR301B	CCDC125	E2F5	PSMD6-AS2
C22orf31	CNP	MIR3121	CCDC135	E2F7	PUSL1
C22orf34	CNPPD1	MIR3142	CCDC137	ECH1	PVR
C2CD2L	CNPY4	MIR3175	CCDC144CP	ECHDC1	PYCR2
C2CD3	CNTD2	MIR3189	CCDC151	ECM2	PYROXD1
C2CD4A	COCH	MIR3198-1	CCDC154	ECSCR	RAB35
C2CD4B	COG4	MIR320D1	CCDC158	EDF1	RAB3D
C2CD4D	COL18A1-AS1	MIR323A	CCDC159	EFCAB1	RAB41
C2CD5	COL18A1-AS2	MIR329-1	CCDC160	EFCAB9	RAN
C2orf42	COL6A4P1	MIR329-2	CCDC163P	EFEMP1	RASAL1
C2orf49	COL8A2	MIR330	CCDC166	EFEMP2	RASL11A
C2orf62	COL9A2	MIR340	CCDC169	EGFL6	RBM12
C2orf70	COLEC11	MIR3615	CCDC169-SOHLH2	EGFL7	RBM34
C2orf72	COLQ	MIR3659	CCDC28B	EHD1	RBP4
C2orf78	COMMD2	MIR376A1	CCDC42B	EHMT1-IT1	RDH16
C3orf17	COMMD4	MIR376A2	CCDC50	EIF2A	RGS19
C3orf20	COMT	MIR376B	CCDC62	EIF2AK1	RIOK1
C3orf22	COPS6	MIR376C	CCDC64	EIF2D	RNF14
C3orf30	COPS7B	MIR378E	CCDC66	EIF3I	RPE65
C3orf62	COPZ1	MIR380	CCDC67	EIF3J	RPL22
C3orf84	COQ2	MIR3943	CCDC78	EIF3J-AS1	RPL26L1
C4orf19	COQ6	MIR4251	CCDC79	EIF3K	RPL31P11
C4orf26	CORT	MIR4287	CCDC80	EIF4E1B	RPL39L
C4orf27	CP	MIR4320	CCDC83	EIF4G1	RPL3L
C4orf48	CPB2	MIR4440	CCDC85B	ELOVL3	RPS27L
C5	CPB2-AS1	MIR4441	CCDC86	ELOVL7	RPS5
C5orf15	CPEB4	MIR4442	CCDC88B	ELP6	RQCD1
C5orf20	CPSF2	MIR4471	CCDC9	ELSPBP1	SBK2
C5orf34	CPSF4	MIR4484	CCDC90B	EMG1	SCARNA21
C5orf38	CPT1A	MIR4498	CCIN	EMILIN1	SCARNA4
C5orf47	CPZ	MIR4533	CCL21	ENKUR	SCN2B
C5orf54	CR1L	MIR4638	CCM2L	ENPP5	SDHAF2
C5orf58	CR2	MIR4639	CCNF	EPHA2	SDHAP2
C5orf60	CRABP1	MIR4649	CCNG2	EPHX1	SEBOX
C6orf1	CRB2	MIR4651	CCNL2	EPHX3	SELENBP1
C6orf195	CRB3	MIR4653	CCP110	EPOR	SEMA3F
C6orf203	CREB1	MIR4658	CCR1	EPPK1	SFN
C7orf13	CRELD1	MIR4659A	CCR4	ERAS	SFTPB
C7orf33	CRHR2	MIR4659B	CCR6	ERCC3	SGK110
C7orf34	CRIPAK	MIR4665	CCR7	ERCC6	SH2D7
C7orf41	CROCCP3	MIR4667	CCT2	ERI1	SH3BGRL3
C7orf43	CRSP8P	MIR4685	CCT6P3	ERO1LB	SH3BP5-AS1
C7orf50	CRYAA	MIR4695	CCZ1	ERRFI1	SHISA3
C7orf61	CRYBA2	MIR4705	CD151	ERVV-1	SHISA7
C7orf62	CRYBB2	MIR4708	CD177	ESM1	SIRT4
C7orf63	CRYBB3	MIR4735	CD226	ESPL1	SKIL
C7orf65	CRYZL1	MIR4761	CD27	ESPN	SLAMF1
C7orf73	CSF3	MIR4794	CD27-AS1	ESRRA	SLBP
C7orf76	CSF3R	MIR494	CD28	ESYT2	SLC11A1
C8orf33	CSNK1A1	MIR495	CD2BP2	ETNPPL	SLC25A22
C8orf37	CTAGE7P	MIR5087	CD302	ETV5	SLC25A3P1
C8orf56	CTBS	MIR5090	CD38	EVPL	SLC25A47
C8orf58	CTCFL	MIR5193	CD3D	EXO1	SLC2A6
C8orf69	CTHRC1	MIR543	CD3G	EXOC3L2	SLC35A5
C9orf114	CTNNAL1	MIR553	CD46	EXOC8	SLC38A3
C9orf170	CTSF	MIR5692C1	CD5	EXOSC10	SLC45A1
C9orf171	CTSO	MIR5708	CD52	EXOSC3	SLC46A2
C9orf172	CUEDC2	MIR578	CD53	F11R	SLC5A2
C9orf43	CUL4B	MIR631	CD5L	F5	SLC6A8
C9orf69	CWC22	MIR639	CD6	F9	SLC7A10
C9orf85	CXCL10	MIR645	CD63	FABP6	SLC9A3R1
CA1	CXCL11	MIR654	CD7	FAM106CP	SMCP
CA12	CXCL9	MIR658	CD79B	FAM107A	SMKR1
CA2	CXCR4	MIR659	CD81	FAM118B	SNAPC1
CA3	CXorf36	MIR758	CD82	FAM122B	SNAR-C3
CA6	CXorf38	MIR802	CD84	FAM127A	SNAR-C4
CA9	CXXC1	MIR93	CDADC1	FAM127C	SNAR-I
CABLES2	CYB561D1	MIR944	CDC123	FAM131A	SNCB
CABP1	CYB5B	MKI67	CDC34	FAM134C	SNORA14B
CACNA1G-AS1	CYB5D1	MLANA	CDC42BPG	FAM136A	SNORA23
CACNG2	CYB5RL	MLH3	CDC42EP5	FAM157B	SNORA74B
CACNG7	CYBA	MMGT1	CDCA4	FAM162B	SNORD17
CACUL1	CYGB	MMP21	CDCA5	FAM167B	SNORD49A
CAD	CYP1A1	MMP7	CDH15	FAM170A	SNORD49B
CAGE1	CYP1A2	MNX1	CDH26	FAM173A	SNORD65
CAHM	CYP26C1	MNX1-AS1	CDH3	FAM177A1	SNORD66
CALCOCO1	CYP2E1	MORN3	CDHR5	FAM182A	SNORD88A
CALCR	CYP2R1	MPV17	CDIPT	FAM183B	SNORD88B
CALCRL	CYP3A4	MPV17L	CDIPT-AS1	FAM186A	SNORD88C
CALD1	CYP3A5	MRGPRX3	CDK12	FAM192A	SOCS4
CALM1	CYP3A7	MRGPRX4	CDK18	FAM200B	SOWAHD
CALM2	CYP3A7-CYP3AP1	MRP63	CDK20	FAM205A	SOX4
CALML6	CYP4Z1	MRPL33	CDK3	FAM210B	SPATA12
CALR3	DAB2	MRPL38	CDK4	FAM211A	SPATA31D1
CALY	DAPP1	MRPS16	CDK7	FAM213B	SPINK4
CAMK1	DBH	MS4A13	CDKN3	FAM219B	SPINK8
CAMKV	DBH-AS1	MTMR9LP	CDRT15L2	FAM21C	SPINT4
CAMSAP1	DBNDD1	MYBPHL	CDS2	FAM225B	SPRY4
CAMSAP2	DBNL	MYCBPAP	CDT1	FAM26F	SPRYD7
CAMSAP3	DCAF10	MYEF2	CDV3	FAM27C	SQSTM1
CAND2	DCAF13P3	MYH1	CEACAM19	FAM60A	SREK1
CANX	DCAKD	MYL2	CEACAM21	FAM71B	SRGN
CAP2	DCDC2B	MYL3	CEACAM4	FAM71D	STAR
CAPG	DDHD2	MYOZ3	CEBPA	FAM83C	STARD13-AS
CAPN10	DDIT4	MZT1	CEBPA-AS1	FAM83H	STAU2-AS1
CAPN13	DDOST	NAA50	CELF5	FAM83H-AS1	STC2
CAPN14	DDX11-AS1	NAGK	CEND1	FAM86A	SULT1A2
CAPN5	DDX20	NAPSB	CENPQ	FAM86B3P	SYT11
CAPN7	DDX25	NAT14	CENPW	FAM86HP	TAC3
CAPN8	DDX31	NCLN	CEP104	FAM86JP	TARBP2
CAPZB	DDX51	NDUFS3	CEP135	FAM99A	TAS2R7
CARD14	DDX54	NDUFS5	CEP164	FAM99B	TAS2R8
CARD6	DEF8	NEIL1	CEP170B	FANCE	TAZ
CARF	DEFB108B	NELFA	CEP55	FAS	TBX6
CARHSP1	DENND1C	NEU2	CEP63	FAS-AS1	TCEA2
CARM1	DEPDC1	NFE2	CEP70	FAXDC2	TCEAL6
CASC2	DERL1	NKX6-2	CEP85	FBL	TCEAL8
CASC8	DFFA	NLRP2	CEP95	FBXL12	TCF25
CASD1	DFFB	NMB	CERCAM	FBXL14	TCTA
CASP10	DGAT1	NOL9	CERKL	FBXL16	TDP2
CASP3	DHCR7	NOP58	CES3	FBXO16	TEAD3
CASP7	DHFRL1	NPFF	CES4A	FBXO2	TEX101
CASS4	DHX37	NPTX2	CETN1	FBXO43	TEX12
CASZ1	DHX9	NPY6R	CETN4P	FBXO44	TEX15
CAT	DIABLO	NUDT16	CFL1	FBXO45	TGOLN2
CATSPER2	DIO2	NUP43	CFL1P1	FBXW2	THAP7
CATSPERB	DIO3	NUP88	CFL2	FCF1	THPO
CATSPERD	DIP2A-IT1	NUTF2	CGREF1	FCGR2B	TIMM10B
CBFB	DIRAS1	NXPH3	CHAF1A	FCRL1	TIMM8A
CBR1	DIS3L	OAS1	CHCHD10	FES	TIRAP
CBX2	DISC2	OAS3	CHD1L	FFAR4	TLR1
CBX8	DKK1	ODF3	CHD3	FGF16	TLR6
CBY1	DLD	OGG1	CHD5	FGF23	TLX1
CBY3	DLG1-AS1	OR10G2	CHD8	FGFBP1	TM4SF19
CC2D1B	DLG5-AS1	OR11H1	CHDC2	FGFBP2	TM4SF19-TCTEX1D2
CCAR2	DLGAP1-AS5	OR11L1	CHID1	FGFR1OP	TMEM132A
CCDC107	DMBT1	OR1M1	CHMP1B	FGFR4	TMEM136
CCDC108	DMTN	OR2L1P	CHMP5	FGFRL1	TMEM185A
CCDC11	DNA2	OR2T35	CHODL-AS1	FIBP	TMEM189
CCDC111	DNAAF2	OR2W3	CHPT1	FIGLA	TMEM191A
CCDC113	DNAI1	OR4C12	CHRD	FLJ12825	TMEM205
CCDC114	DNAJA2	OR5C1	CHRDL2	FLJ22447	TMEM248
CCDC115	DNAJB1	OR6C4	CHRM4	FLJ31104	TMEM63A
CCDC116	DNAJB12	OR6C65	CHRNA4	FLJ34503	TMEM63B
CCDC12	DNAJB3	OR6C75	CHRNA6	FLJ41941	TMEM88
CCDC121	DNAJB6	OR7D2	CHRNB3	FLJ42969	TMEM97
CCDC125	DNAJC10	OS9	CHST1	FLJ44313	TMPO-AS1
CCDC126	DNAJC27	OSCP1	CHST13	FLJ45513	TMSB4X
CCDC130	DNAJC27-AS1	OSGIN1	CHSY1	FLJ46906	TNFRSF14
CCDC132	DNAJC5G	OST4	CHTF18	FLRT3	TOX4
CCDC138	DNAJC7	P2RY1	CHTF8	FMNL3	TPI1P2
CCDC14	DNAJC9	PA2G4	CHTOP	FN3K	TPM3P9
CCDC146	DNAJC9-AS1	PADI3	CIB2	FN3KRP	TPRX1
CCDC147	DNAL1	PAGE1	CIDEA	FNDC4	TRA2B
CCDC15	DNALI1	PAIP1	CIITA	FNDC5	TRAM2-AS1
CCDC158	DNASE1	PAIP2	CIR1	FOSL1	TRIB1
CCDC168	DND1	PANK3	CIRH1A	FOSL2	TRIM29
CCDC170	DOC2A	PAOX	CKAP2	FOXI1	TRIM42
CCDC180	DPAGT1	PARP12	CKB	FOXI3	TRIM43B
CCDC23	DPCD	PCBP2	CKMT1B	FOXRED1	TRMT13
CCDC28B	DPEP3	PCDH1	CLCF1	FRRS1L	TRMT61A
CCDC36	DPM2	PCP2	CLCN1	FSCN1	TROVE2
CCDC37	DPM3	PDE12	CLCN2	FTH1	TSKS
CCDC41	DPRXP4	PDE1B	CLCN7	FUS	TSPAN10
CCDC41-AS1	DRAXIN	PDLIM4	CLDN12	FUT4	TSPAN13
CCDC42B	DRD1	PDZK1	CLDN15	GABPB1	TSPAN31
CCDC47	DRG2	PET100	CLDN2	GABRE	TSTD1
CCDC63	DSC2	PFN4	CLDN22	GABRQ	TVP23B
CCDC64	DSC3	PGAM2	CLDN23	GAGE10	TXLNA
CCDC66	DSN1	PGBD1	CLDN24	GALK1	TXNRD3NB
CCDC7	DSP	PGRMC2	CLDND1	GARS	UBE4A
CCDC71	DTX1	PHOX2A	CLEC12A	GART	UBL7
CCDC71L	DUPD1	PHOX2B	CLEC12B	GAS6	UBXN6
CCDC74B	DUS4L	PHPT1	CLEC1A	GAS6-AS1	UGT2B28
CCDC77	DUSP15	PHYKPL	CLEC1B	GAS6-AS2	URM1
CCDC79	DUSP5	PIGA	CLEC2A	GATSL1	USP19
CCDC8	DUSP9	PIM1	CLEC4D	GCSAML	VBP1
CCDC81	EAF1	PIN1	CLEC4E	GCSAML-AS1	VIL1
CCDC86	ECD	PLA2G2A	CLEC4F	GDF6	VPREB3
CCDC87	ECHS1	PLA2G2C	CLEC6A	GDI1	VPS35
CCL14	EDC3	PLA2G2D	CLEC7A	GDPD1	VPS36
CCL15	EDC4	PLA2G2E	CLEC9A	GDPD3	VSX1
CCL15-CCL14	EDDM3B	PLAT	CLHC1	GEMIN2	VTN
CCL16	EDF1	PLCD3	CLIP2	GFAP	WBSCR22
CCL18	EFCAB10	PLEKHG7	CLK4	GFOD2	WFDC1
CCL23	EFCAB14	PLIN3	CLNK	GGACT	WNT4
CCL5	EFCAB14-AS1	PMCH	CLPP	GGH	XIST
CCM2	EFEMP1	PNMAL2	CLPS	GGPS1	YARS2
CCNC	EFHD1	POLD2	CLPSL1	GGTA1P	YPEL3
CCNI2	EFNA1	POLL	CLPSL2	GIMAP7	ZBTB39
CCNJ	EFNA3	POLR2A	CLPTM1	GINS2	ZBTB5
CCNJL	EFNA4	POLR2D	CLSTN1	GJA10	ZG16
CCNL2	EGR3	PON2	CLTA	GJA4	ZMIZ2
CCR7	EHD3	POP4	CLTC	GJB3	ZNF132
CCRN4L	EHMT1-IT1	POP7	CLUH	GJB4	ZNF137P
CCS	EIF2B4	PPIEL	CMA1	GJC1	ZNF165
CCT6P1	EIF2B5	PRB1	CMC2	GKN1	ZNF202
CCT8	EIF3I	PRDM12	CMTM8	GKN2	ZNF211
CD101	EIF3L	PRF1	CMTR2	GLB1L3	ZNF257
CD14	EIF4A3	PRG3	CNBP	GLIPR1	ZNF280B
CD160	EIF5AL1	PRKCG	CNGB1	GLIPR1L2	ZNF285
CD1A	ELF2	PRL	CNIH1	GLIPR2	ZNF354A
CD1B	ELF4	PROK1	CNIH2	GLRA4	ZNF426
CD1C	ELF5	PRR9	CNIH3	GLRX	ZNF461
CD1E	ELMOD3	PRRT3	CNKSR1	GLRX2	ZNF502
CD200	ELMSAN1	PRRT3-AS1	CNN2	GLTPD1	ZNF503
CD200R1	ELN	PRSS48	CNNM1	GMCL1	ZNF559
CD207	EMC1	PSMA5	CNNM2	GMNC	ZNF567
CD226	EMC3	PSMD3	CNNM3	GNA15	ZNF624
CD28	EMILIN1	PSMD5	CNNM4	GNAT1	ZNF628
CD300C	EML2	PTCH2	CNOT10	GNE	ZNF750
CD300LB	EMP3	PTGS1	CNOT2	GNG10	ZNF761
CD300LD	EMX1	PTPMT1	CNOT3	GNG13	ZNF792
CD300LF	EMX2	PXMP4	CNOT6L	GNG8	ZNF812
CD48	EN2	PYGL	CNOT8	GNLY	ZNF879
CD5	ENAM	QPCTL	CNRIP1	GNPAT	ZSCAN29
CD52	ENG	R3HCC1	CNTROB	GNPDA1	ZSCAN9
CD58	ENHO	RAB14	COA5	GNPDA2	ZSWIM7
CD59	ENO1	RAB17	COASY	GNRH2
CD72	ENO1-AS1	RAB35	COL13A1	GOLGA6L4
CD82	ENO2	RAB40C	COL17A1	GOLGA6L7P
CDAN1	ENOPH1	RACGAP1	COL18A1	GOT1
CDC123	ENPP7	RAD9B	COL20A1	GP5
CDC16	ENTPD6	RAET1L	COL26A1	GPATCH3
CDC25C	EOMES	RAN	COL4A1	GPN2
CDC37L1	EPB41L4A-AS1	RASAL1	COL4A3BP	GPR132
CDC40	EPHA2	RASGRP4	COL5A2	GPR137
CDC42EP1	EPM2AIP1	RBBP8NL	COL6A1	GPR137B
CDCA4	EPN3	RBM14	COL6A4P1	GPR142
CDCA5	EPO	RBM14-RBM4	COL8A1	GPR148
CDCP2	EPS8L3	RBM34	COL9A1	GPR153
CDH24	ERBB3	RBPMS2	COMMD2	GPR155
CDH5	ERC2-IT1	RCAN3	COMMD9	GPR157
CDHR1	ERICH1	RCC1	COMTD1	GPR182
CDHR2	ERLIN1	RCC2	COPG1	GPR20
CDHR4	ERMAP	RDM1	COQ10A	GPR27
CDK13	ERRFI1	REEP4	COQ5	GPR33
CDK16	ESD	REG4	CORO6	GPR56
CDK2AP1	ESF1	RELT	COX5A	GPR65
CDK4	ESM1	REM2	COX7B	GPR78
CDK5	ESPL1	RESP18	CPLX1	GPR97
CDK5R2	ESRP1	RGN	CPM	GPRIN1
CDK7	ETFA	RHOB	CPN2	GPX1
CDK8	EVA1B	RHOG	CPNE1	GPX7
CDK9	EXD1	RINT1	CPNE2	GRAMD1A
CDKL2	EXD2	RMDN1	CPNE7	GRB2
CDKN1A	EXO1	RMRP	CPSF3L	GREM1
CDKN2AIP	EXOSC2	RNA5SP244	CPSF7	GRHPR
CDKN2AIPNL	EZH2	RNASE13	CPT1A	GRID1-AS1
CDKN2C	F12	RNASE6	CPT1C	GSDMA
CDKN2D	F2RL3	RNASEH1	CPXCR1	GSDMC
CDO1	F7	RNF146	CPZ	GSE1
CDPF1	FABP12	RNF149	CR1	GSPT1
CDR2	FABP5P3	RNF44	CRABP1	GSPT2
CDR2L	FABP7	RNF5P1	CREBBP	GSTA2
CDRT1	FADS6	RNU6-78P	CREBL2	GSTA7P
CDRT4	FAF2	ROBO3	CREBRF	GTF2IRD2
CDX4	FAHD2B	RPL23	CRH	GTPBP10
CEBPE	FAM102A	RPL32P3	CRIP2	GTSE1
CEL	FAM105A	RPL36	CRISP1	GTSE1-AS1
CELF1	FAM115A	RPS27L	CRISP2	GUCY2C
CELP	FAM117A	RPS8	CRISPLD2	GUCY2EP
CELSR2	FAM118A	RSAD1	CRMP1	GUF1
CENPBD1	FAM122B	RTCA	CRP	GUSBP5
CENPC	FAM122C	SAFB2	CRX	GYLTL1B
CENPF	FAM126B	SALL4	CRY1	GYPE
CENPT	FAM127A	SAMD15	CRYBG3	GZMM
CEP104	FAM127C	SAP30	CRYZL1	H19
CEP135	FAM129B	SBF1	CS	H3F3B
CEP164	FAM131C	SBK2	CSE1L	HABP2
CEP170P1	FAM134A	SCAND1	CSF2	HAGHL
CEP41	FAM149B1	SCARNA21	CSF3	HAPLN1
CEP44	FAM153B	SCGB1C1	CSK	HCK
CEP55	FAM160B2	SCRT1	CSNK1D	HCN2
CEP57	FAM161B	SDF2L1	CSNK2A2	HDAC2
CEP57L1	FAM167B	SEC14L4	CSPG5	HDAC7
CEP63	FAM170A	SEMG2	CST3	HDDC3
CEP68	FAM172BP	SEPT8	CST4	HES2
CEP85	FAM175B	SERINC2	CST9	HES3
CEP97	FAM180B	SERPINB9	CSTF1	HES4
CER1	FAM185A	SERPINF2	CSTF2	HIF3A
CERKL	FAM189A2	SFT2D2	CT45A1	HIST1H1A
CES5AP1	FAM195A	SGK110	CT45A2	HIST1H1C
CETP	FAM204A	SH2D3A	CT45A3	HIST1H2AB
CFHR1	FAM206A	SH2D6	CTAGE10P	HIST1H2BB
CFHR3	FAM208A	SH3BGRL3	CTDSP1	HIST1H3A
CFLAR	FAM20A	SH3GL1P2	CTDSPL2	HIST1H3B
CFLAR-AS1	FAM211A	SIRT4	CTRL	HIST1H3C
CGGBP1	FAM212A	SIT1	CTSH	HIST1H4A
CGNL1	FAM212B	SLC12A4	CTSW	HIST1H4B
CGREF1	FAM214A	SLC16A5	CTU2	HK3
CHAC2	FAM215A	SLC18B1	CTXN2	HMGB4
CHAD	FAM216A	SLC25A23	CWF19L1	HMGCR
CHCHD1	FAM222A	SLC25A3P1	CXCL1	HMGN1
CHCHD10	FAM222A-AS1	SLC25A5	CXCL10	HNRNPA0
CHD2	FAM227A	SLC25A5-AS1	CXCL13	HNRNPD
CHD3	FAM228B	SLC25A51	CXCL6	HNRNPH3
CHD5	FAM229A	SLC27A1	CXCL9	HORMAD2
CHD8	FAM24A	SLC27A3	CXCR1	HOXC10
CHDH	FAM41C	SLC30A1	CXCR2	HOXC4
CHEK1	FAM50B	SLC4A1AP	CXCR2P1	HOXC5
CHERP	FAM53A	SLC4A3	CXCR3	HOXC6
CHFR	FAM66C	SLC4A9	CXCR5	HOXC8
CHIC1	FAM71A	SLC50A1	CXorf21	HOXC9
CHKA	FAM76A	SLC9A3R1	CXorf27	HPCA
CHMP7	FAM76B	SLX4	CXorf28	HPGD
CHP1	FAM78A	SMARCD3	CXorf40A	HPS6
CHPF2	FAM83C	SMC3	CXorf57	HRASLS2
CHPT1	FAM84B	SMCP	CXorf61	HRG
CHRNA1	FAM98A	SMIM6	CXXC11	HRH3
CHRNA9	FAM98C	SMO	CYB5B	HRK
CHRNB1	FAM9A	SNHG16	CYB5D1	HS6ST2-AS1
CHRNB2	FAM9B	SNORA13	CYB5R1	HSD17B4
CHRNB3	FANCI	SNORA14B	CYBRD1	HSD3B1
CHRNB4	FANCM	SNORA21	CYLD	HSPB6
CHST13	FASTK	SNORA70B	CYP19A1	HTATIP2
CHST14	FATE1	SNORD11	CYP1A1	HYI
CHST15	FBF1	SNORD114-17	CYP1A2	HYLS1
CHST3	FBLN1	SNORD114-18	CYP26A1	ICAM2
CHST6	FBXL12	SNORD114-19	CYP26C1	ICMT
CHST7	FBXL15	SNORD114-20	CYP27B1	ICOS
CHST8	FBXL21	SNORD114-21	CYP2D6	IDS
CHSY1	FBXL22	SNORD114-22	CYP2D7P1	IDUA
CHUK	FBXO22	SNORD114-23	CYP2U1	IFIT2
CHURC1	FBXO22-AS1	SNORD114-24	CYP4A11	IFIT3
CHURC1-FNTB	FBXO38	SNORD114-25	CYP4F30P	IFITM1
CIB1	FBXO46	SNORD114-26	DACT3	IFITM2
CIB2	FBXO6	SNORD114-27	DACT3-AS1	IFITM3
CIB4	FBXO8	SNORD114-28	DAG1	IFITM5
CIDEC	FBXO9	SNORD114-29	DALRD3	IFNA14
CIDECP	FBXW2	SNORD114-30	DBF4B	IFNA17
CIR1	FCGR3B	SNORD114-31	DBN1	IFNA22P
CITED1	FCN1	SNORD11B	DCAF10	IFNA5
CITED2	FCN2	SNORD1A	DCAF7	IFT172
CITED4	FCRL3	SNORD1B	DCD	IFT20
CKAP4	FCRL4	SNORD1C	DCDC2B	IGDCC3
CKLF	FCRL5	SNORD38A	DCLRE1A	IGFBP2
CKLF-CMTM1	FDXR	SNORD38B	DCPS	IGFL1
CKMT1B	FEM1B	SNORD46	DCTN2	IGFLR1
CLCA1	FEV	SNORD49A	DDIT3	IGSF23
CLCA2	FEZ1	SNORD49B	DDIT4L	IKBKE
CLCA3P	FGF11	SNORD55	DDR2	IL18
CLCC1	FGF5	SNORD63	DDX1	IL22RA2
CLCN4	FGFBP3	SNORD65	DDX11L1	IL3
CLCNKA	FGFR1OP2	SNORD70	DDX17	ILF2
CLCNKB	FGL2	SNORD88A	DDX25	IMPA2
CLDN1	FIGF	SNORD88B	DDX41	IMPACT
CLDN12	FIP1L1	SNORD88C	DDX47	INPP5K
CLDN16	FKBP3	SNORD90	DDX51	INTS3
CLDN18	FLJ16341	SNRK-AS1	DDX53	IP6K2
CLDN19	FLJ26850	SNRNP35	DDX54	IPO5
CLDN23	FLJ31104	SNRNP40	DDX60	IPO7
CLDN25	FLJ37035	SNRNP48	DDX60L	IPO8
CLEC1A	FLJ37201	SNRPD2	DEAF1	IQCC
CLEC2L	FLJ42102	SNUPN	DECR2	IQCG
CLEC7A	FLJ43879	SNX17	DEFB118	IQGAP3
CLEC9A	FLJ45513	SNX33	DEFB119	IRAK2
CLGN	FLNC	SOAT2	DEFB121	IRF2BPL
CLIC2	FLRT1	SOCS2-AS1	DEFB126	ISCA1
CLIC4	FNTB	SOCS3	DEFB127	ISG15
CLIC6	FOLR2	SPARC	DEFB128	ISOC2
CLIP1	FOLR3	SPATA9	DENND4C	IST1
CLIP2	FOS	SPCS1	DENR	ISY1
CLK2P	FOXD3	SPDYE6	DERL3	ISY1-RAB43
CLK3	FOXG1	SPINK1	DES	ITGA7
CLK4	FOXN3-AS1	SPINK14	DET1	ITGB1
CLLU1	FOXN3-AS2	SPINK7	DEXI	ITGB3
CLLU1OS	FOXN4	ST20	DFFB	ITGB4
CLNS1A	FOXS1	ST6GALNAC6	DGAT2L6	ITGB8
CLUH	FRG1	STAT2	DGCR6	ITPRIPL1
CMAS	FRMD6-AS1	STAT6	DGCR6L	JMJD1C-AS1
CMC1	FSCN1	STC2	DGKQ	JMJD8
CMKLR1	FSTL1	STK36	DGKZ	JRK
CMTM1	FTH1P3	STRADA	DHFR	KANK2
CMTM2	FUK	STRC	DHRS13	KAT7
CMTM3	FUOM	STXBP2	DHRS3	KATNB1
CMYA5	FZD6	SUB1	DHRS7	KBTBD6
CNBD2	G6PC	SUMO1P1	DHRS7B	KBTBD7
CNGA1	GAA	SYF2	DHX15	KBTBD8
CNGA2	GABRQ	SYNC	DHX40	KCNA5
CNGB3	GAL	SYT12	DHX57	KCNAB3
CNN2	GAL3ST1	TACSTD2	DIRAS1	KCNG3
CNNM1	GAL3ST4	TAF11	DIS3	KCNH6
CNOT11	GALK1	TAF12	DIS3L	KCNK17
CNOT4	GALNT16	TAF9	DIXDC1	KCNK4
CNOT6	GALR3	TAOK2	DKFZP434H168	KCNK5
CNP	GANC	TARBP2	DKFZP434I0714	KCNN1
CNPPD1	GAS1	TCEAL4	DKFZp434J0226	KCNN4
CNPY2	GAS2L3	TCF25	DKFZp686K1684	KCNQ5-AS1
CNPY4	GAS8	TECR	DLAT	KDM6B
CNTD2	GBP5	TECTB	DLG5	KHDRBS1
CNTROB	GCA	TEKT2	DLG5-AS1	KHK
COBLL1	GCAT	TENC1	DLGAP1-AS1	KIAA0907
COCH	GCC2	TESK1	DMAP1	KIAA1210
COG4	GCM1	TEX35	DMBT1	KIAA1467
COL13A1	GCN1L1	TFAP2E	DMC1	KIAA1586
COL18A1	GCNT4	THAP6	DMRTB1	KIAA1755
COL18A1-AS1	GDF15	TIA1	DMTF1	KIAA1984
COL18A1-AS2	GDPD5	TINAGL1	DNAAF2	KIAA1984-AS1
COL6A4P1	GEMIN2	TLCD2	DNAH10	KIF12
COL8A2	GEMIN5	TLR3	DNAJC18	KIF18A
COL9A2	GFPT1	TM4SF1	DNAJC25	KIF18B
COLEC11	GFRA3	TM4SF19	DNAJC25-GNG10	KIF19
COLQ	GFRA4	TM4SF19-TCTEX1D2	DNAJC27	KIF22
COMMD2	GGN	TM6SF1	DNAJC27-AS1	KIF5B
COMMD4	GGPS1	TMBIM1	DNAJC28	KIF9-AS1
COMT	GID4	TMEM100	DNAJC30	KIR2DL1
COPG1	GIGYF1	TMEM136	DNASE1	KIR2DL3
COPS2	GIMAP1	TMEM143	DNASE1L1	KIR3DL3
COPS6	GIMAP1-GIMAP5	TMEM176A	DNHD1	KLF10
COPS7B	GIMAP2	TMEM176B	DNM1L	KLF2
COPZ1	GIMAP5	TMEM184C	DNPEP	KLHL12
COQ2	GIMAP6	TMEM186	DOCK6	KLHL17
COQ5	GIMAP8	TMEM222	DOK3	KLHL24
COQ6	GIMD1	TMEM52	DOPEY2	KLHL25
CORT	GINM1	TMEM59	DPEP1	KLHL31
COX6C	GINS3	TMEM88	DPM1	KLHL42
COX7A2	GIPC1	TMIE	DPPA2	KLK1
COX7A2L	GIPC2	TNFRSF1A	DPY19L1P1	KLK11
CP	GIPR	TNFSF15	DPY19L2P4	KLK12
CPA1	GJC3	TNS4	DPY19L4	KLK13
CPB2	GK5	TOX4	DRAM1	KLLN
CPB2-AS1	GLB1L3	TP53INP2	DRAP1	KLRAP1
CPEB4	GLE1	TPPP2	DRAXIN	KLRB1
CPN2	GLI4	TRA2A	DRD4	KPNA4
CPNE9	GLMN	TRA2B	DSEL	KPNA6
CPO	GLT8D1	TRIM4	DSPP	KRR1
CPSF2	GLT8D2	TRIM41	DTD2	KRT16P2
CPSF4	GLTSCR1	TRIM45	DTL	KRT19
CPT1A	GLUD1P3	TRIM52-AS1	DTWD2	KRT23
CPZ	GMCL1	TRIM58	DTX1	KRT39
CR1	GMEB1	TRIP10	DUOX1	KRT5
CR1L	GML	TSC22D1-AS1	DUOXA1	KRT6A
CR2	GMNN	TSNAXIP1	DUOXA2	KRT6B
CRABP1	GMPPA	TSPAN13	DUS3L	KRT6C
CRAMP1L	GNA15	TSPAN33	DUSP13	KRT75
CRB2	GNB2L1	TTC22	DUSP9	KRT76
CRB3	GNG11	TTC25	DVL1	KRT82
CRCP	GNL2	TTC4	DYNC1H1	KRT84
CREB1	GNPDA1	TUBB3	DYNC1LI2	KRTAP10-1
CREB3L2	GNPDA2	TUBB4A	DYNLL1	KRTAP10-2
CRELD1	GNPTAB	TUBBP5	DYNLL1-AS1	KRTAP21-1
CRHR2	GOLGA1	TUBGCP2	DYRK1B	KRTAP4-11
CRIPAK	GOLGA6L4	TXLNA	DYRK3	KRTAP4-7
CRISPLD2	GOLPH3	TXNDC5	DZIP1	KRTAP4-8
CRKL	GOLT1A	TXNRD3NB	DZIP3	KRTAP4-9
CROCCP3	GORAB	TYRO3P	E2F3	KRTAP5-6
CRP	GOSR1	UBA7	E2F5	KRTAP9-2
CRSP8P	GP5	UBAC2-AS1	E2F7	KRTAP9-3
CRYAA	GPA33	UBAP1L	EAF2	KRTAP9-4
CRYBA2	GPALPP1	UBE2J1	EARS2	KRTAP9-6
CRYBB2	GPBAR1	UCA1	ECH1	KRTAP9-8
CRYBB3	GPC2	UMPS	ECHDC1	KRTAP9-9
CRYM-AS1	GPER1	UQCRB	ECM2	LACRT
CRYZL1	GPLD1	UROS	ECSCR	LAMB2
CSAD	GPN3	USP11	EDC4	LAMC3
CSF3	GPR107	UTF1	EDF1	LAMP2
CSF3R	GPR108	VAX2	EFCAB1	LARP7
CSGALNACT2	GPR113	VENTX	EFCAB4A	LCA5
CSK	GPR123	VEZF1	EFCAB9	LCE1A
CSNK1A1	GPR132	VGF	EFEMP1	LCE1B
CSNK1A1L	GPR137C	VNN3	EFEMP2	LCE1C
CSNK2A3	GPR146	VPREB3	EFHC2	LCE6A
CSPG4	GPR151	VPS11	EFHD1	LCMT1
CSTF1	GPR21	VPS26B	EFR3A	LDB1
CSTF3	GPR25	WDR55	EFTUD1P1	LEFTY1
CT45A5	GPR26	WDR73	EFTUD2	LENG1
CT45A6	GPR31	WDR90	EGF	LENG8
CTAGE7P	GPR33	WIZ	EGFL6	LENG9
CTBP2	GPR35	WNT10A	EGFL7	LGALS4
CTBS	GPR37	XKR8	EGLN1	LGALS7B
CTCFL	GPR78	YWHAZ	EHD1	LGI2
CTHRC1	GPR84	ZBTB48	EHF	LHFPL4
CTNNAL1	GPRIN3	ZCCHC10	EHMT1-IT1	LHFPL5
CTRL	GPSM2	ZDBF2	EIF1B-AS1	LIN37
CTSF	GPT2	ZDHHC6	EIF2A	LINC-ROR
CTSO	GRAMD4	ZEB1-AS1	EIF2AK1	LINC00052
CTTNBP2	GRASP	ZFP41	EIF2D	LINC00111
CTXN2	GRIN2C	ZFPL1	EIF3D	LINC00113
CUEDC2	GRK6	ZFYVE21	EIF3E	LINC00251
CUL1	GRK7	ZMPSTE24	EIF3F	LINC00264
CUL4B	GRWD1	ZMYND12	EIF3I	LINC00272
CWC22	GRXCR2	ZNF207	EIF3J	LINC00304
CWC25	GSDMA	ZNF212	EIF3J-AS1	LINC00314
CXCL10	GSG2	ZNF217	EIF3K	LINC00332
CXCL11	GSTM1	ZNF259	EIF3M	LINC00417
CXCL9	GSTM3	ZNF275	EIF4E1B	LINC00426
CXCR3	GSTM5	ZNF282	EIF4E3	LINC00442
CXCR4	GSTO1	ZNF35	EIF4G1	LINC00446
CXCR5	GSTO2	ZNF354A	EIF6	LINC00471
CXorf36	GSTZ1	ZNF354C	ELMOD2	LINC00525
CXorf38	GTF2H5	ZNF396	ELOVL3	LINC00538
CXorf40A	GTF3C2	ZNF426	ELOVL7	LINC00552
CXorf56	GTPBP1	ZNF473	ELP6	LINC00575
CXXC1	GTPBP10	ZNF513	ELSPBP1	LINC00583
CYB561D1	GTPBP4	ZNF518A	EMC1	LINC00638
CYB5B	GTPBP8	ZNF559	EMD	LINC00640
CYB5D1	GUCY2EP	ZNF582	EMG1	LINC00858
CYB5D2	GUCY2GP	ZNF582-AS1	EMILIN1	LINC00875
CYB5RL	GUF1	ZNF628	ENKUR	LINC00888
CYBA	GXYLT1	ZNF674-AS1	ENPP4	LINC00890
CYFIP1	GYLTL1B	ZNF700	ENPP5	LINC00893
CYGB	GZMK	ZNF738	ENPP6	LINC00899
CYMP	H1F0	ZNF780B	ENTHD1	LINC00904
CYP1A1	H2AFX	ZNF790-AS1	EP400	LINC00937
CYP1A2	H3F3B	ZNF821	EPHA2	LINC00967
CYP26A1	HABP2	ZNF850	EPHX1	LINC00974
CYP26C1	HADHA	ZSCAN12	EPHX3	LINC00997
CYP2E1	HADHB	ZSCAN2	EPOR	LINC01012
CYP2R1	HAO2	ZSCAN20	EPPK1	LMAN2L
CYP3A4	HARS	ZSCAN22	EPRS	LNX2
CYP3A5	HARS2	ZSCAN23	ERAP1	LOC100126784
CYP3A7	HAUS2	ZSCAN26	ERAP2	LOC100128573
CYP3A7-CYP3AP1	HAUS6	ZSCAN31	ERAS	LOC100129917
CYP4B1	HAVCR1		ERCC3	LOC100130000
CYP4F2	HBEGF		ERCC6	LOC100130301
CYP4F22	HBS1L		ERCC6-PGBD3	LOC100131626
CYP4Z1	HCN4		ERI1	LOC100131655
CYP4Z2P	HDAC1		ERO1LB	LOC100132078
CYTH1	HDAC11		ERP27	LOC100132146
CYTH2	HDDC2		ERRFI1	LOC100132352
DAAM1	HEATR1		ERV3-1	LOC100132735
DAB2	HECTD3		ERVV-1	LOC100133445
DAPK2	HELB		ESM1	LOC100134368
DAPP1	HEPACAM		ESPL1	LOC100216479
DAZAP1	HEPACAM2		ESPN	LOC100240734
DBH	HEPN1		ESRRA	LOC100240735
DBH-AS1	HERC6		ESYT2	LOC100268168
DBN1	HESX1		ETNPPL	LOC100287072
DBNDD1	HEXDC		ETV5	LOC100288181
DBNL	HEY2		EVC2	LOC100288778
DBT	HFE2		EVL	LOC100288842
DCAF10	HID1		EVPL	LOC100505679
DCAF13	HINFP		EXO1	LOC100505768
DCAF13P3	HIRIP3		EXOC3L2	LOC100505989
DCAF5	HIST1H2AA		EXOC8	LOC100506013
DCAF6	HIST1H2APS1		EXOSC10	LOC100506384
DCAKD	HIST1H2BA		EXOSC3	LOC100506422
DCBLD1	HJURP		EXOSC8	LOC100506548
DCDC2B	HK3		EXT2	LOC100506655
DCST1	HKDC1		F11R	LOC100506730
DDC	HLA-DQA1		F13B	LOC100507194
DDHD1	HMBS		F2RL1	LOC100507334
DDHD2	HMGA1		F5	LOC100507501
DDIT4	HMGB3P1		F9	LOC100507577
DDO	HMGXB3		FABP6	LOC100631378
DDOST	HMOX1		FAM105A	LOC100652999
DDX11	HMP19		FAM106CP	LOC115110
DDX11-AS1	HMX2		FAM107A	LOC146481
DDX20	HMX3		FAM110B	LOC148413
DDX25	HN1L		FAM118B	LOC150381
DDX31	HNF1B		FAM122B	LOC151475
DDX3X	HNRNPA1		FAM127A	LOC202181
DDX51	HNRNPAB		FAM127B	LOC254099
DDX54	HNRNPD		FAM127C	LOC283587
DEF8	HNRNPDL		FAM131A	LOC283856
DEFB108B	HNRNPH1		FAM134C	LOC284009
DENND1C	HOXC10		FAM136A	LOC284023
DENND4C	HOXC4		FAM138D	LOC284578
DENND5A	HOXC5		FAM153A	LOC284581
DEPDC1	HOXC6		FAM157B	LOC285547
DERL1	HOXC8		FAM159B	LOC285548
DESI2	HOXC9		FAM162B	LOC285758
DFFA	HPS1		FAM167B	LOC285847
DFFB	HPSE		FAM168A	LOC286189
DFNA5	HR		FAM168B	LOC341056
DGAT1	HS3ST6		FAM170A	LOC344887
DGAT2	HSD11B1L		FAM173A	LOC344967
DGCR8	HSD11B2		FAM174A	LOC375295
DHCR24	HSF1		FAM174B	LOC388152
DHCR7	HSP90B2P		FAM177A1	LOC389043
DHFRL1	HSPA12B		FAM182A	LOC389906
DHH	HSPA7		FAM183B	LOC400043
DHX37	HSPA9		FAM186A	LOC400558
DHX9	HSPB7		FAM192A	LOC401010
DIABLO	HTR3E		FAM194B	LOC402779
DIO2	HYLS1		FAM199X	LOC440117
DIO3	IBSP		FAM200B	LOC440300
DIP2A	ICK		FAM205A	LOC440434
DIP2A-IT1	ID2		FAM210A	LOC441025
DIRAS1	IDH3A		FAM210B	LOC441601
DIS3	IDI2		FAM211A	LOC619207
DIS3L	IDO1		FAM213B	LOC643770
DISC2	IDS		FAM218A	LOC644656
DISP2	IFI44		FAM219B	LOC644669
DKFZp451B082	IFI44L		FAM21C	LOC645434
DKFZP586I1420	IFI6		FAM225A	LOC645949
DKK1	IFIH1		FAM225B	LOC646862
DLD	IFNA13		FAM25A	LOC648691
DLEC1	IFNA22P		FAM26E	LOC653786
DLG1-AS1	IFNA5		FAM26F	LOC728323
DLG5-AS1	IFNA6		FAM27C	LOC728752
DLGAP1-AS5	IFNGR1		FAM35A	LOC730668
DLGAP3	IFT46		FAM3D	LOC731779
DMBT1	IGFBP6		FAM50A	LPCAT3
DMRTB1	IGHMBP2		FAM53A	LPCAT4
DMTN	IGSF10		FAM53B	LPPR2
DNA2	IK		FAM57A	LRCH3
DNAAF2	IKBKB		FAM60A	LRP3
DNAH10	IL10		FAM71B	LRP4
DNAI1	IL10RA		FAM71D	LRP4-AS1
DNAJA2	IL13RA1		FAM72A	LRRC10
DNAJB1	IL15		FAM83B	LRRC15
DNAJB12	IL17C		FAM83C	LRRC18
DNAJB14	IL17RC		FAM83H	LRRC32
DNAJB3	IL17RE		FAM83H-AS1	LRRC37A11P
DNAJB6	IL18BP		FAM86A	LRRC3B
DNAJC10	IL19		FAM86B3P	LRRC3C
DNAJC27	IL2		FAM86HP	LSM1
DNAJC27-AS1	IL21		FAM86JP	LSM4
DNAJC5G	IL22RA1		FAM99A	LSMD1
DNAJC7	IL23A		FAM99B	LUZP4
DNAJC9	IL31RA		FANCE	LY6K
DNAJC9-AS1	IL5		FAR2	LYG1
DNAL1	IL6		FAS	LYPD3
DNALI1	IL9		FAS-AS1	LYPD5
DNASE1	ILF3-AS1		FAXDC2	LYPD8
DND1	IMMT		FBL	LZTR1
DOC2A	IMP3		FBRSL1	MADCAM1
DPAGT1	IMPDH1		FBXL12	MAGEA4
DPCD	IMPG2		FBXL14	MAGEB10
DPEP2	INO80E		FBXL16	MAGEB16
DPEP3	INPP5B		FBXL4	MAGEF1
DPM2	INPPL1		FBXO16	MAGOHB
DPM3	INSIG1		FBXO2	MAMDC4
DPP8	INSIG2		FBXO43	MAN2A2
DPPA2P3	INSL5		FBXO44	MANSC4
DPRXP4	INSM1		FBXO45	MAP1A
DPYSL5	INTS10		FBXO6	MAP3K12
DRAXIN	INTS6		FBXW10	MAP4K1
DRD1	IPP		FBXW11	MAPK15
DRD2	IQCC		FBXW2	MARCH9
DRG2	IQCD		FBXW5	MARCKS
DRP2	IQCE		FCF1	MARS
DSC2	IREB2		FCGBP	MAT2B
DSC3	IRF5		FCGR2B	MATK
DSG1	IRX2		FCHSD1	MAZ
DSG4	ISPD-AS1		FCRL1	MBD6
DSN1	IST1		FCRLA	MBNL1-AS1
DSP	ITFG3		FCRLB	MCFD2
DSPP	ITGA6		FER1L6-AS1	MCOLN1
DTD2	ITGAE		FES	MDH2
DTX1	ITGB4		FETUB	MDK
DTX3	ITGB7		FFAR4	MED18
DUPD1	ITGB8		FGD6	MED24
DUS4L	ITIH1		FGF16	MED7
DUSP15	ITPRIP		FGF22	MEDAG
DUSP27	IVD		FGF23	METAP1
DUSP28	JAG2		FGF6	METRN
DUSP5	JAGN1		FGF8	METTL1
DUSP9	JDP2		FGFBP1	METTL10
DUXA	JHDM1D		FGFBP2	METTL21B
DVL3	JHDM1D-AS1		FGFR1OP	METTL23
DYNC1LI2	JOSD1		FGFR4	METTL3
DYNLRB1	KARS		FGFRL1	METTL7B
E2F1	KAT7		FIBP	MFSD11
E2F3	KBTBD12		FIGLA	MFSD5
EAF1	KBTBD4		FIS1	MGARP
EBNA1BP2	KCNC3		FKBP2	MGAT2
EBPL	KCNE1		FLJ10038	MGAT4B
ECD	KCNE3		FLJ12825	MGC34034
ECHDC1	KCNJ14		FLJ13224	MGC45800
ECHDC2	KCNK12		FLJ16171	MGC45922
ECHS1	KCNK17		FLJ22447	MGME1
ECT2L	KCNK3		FLJ26850	MGP
EDARADD	KCNK5		FLJ31104	MINA
EDC3	KCNMB3		FLJ33581	MINK1
EDC4	KCNQ1OT1		FLJ34503	MINOS1P1
EDDM3A	KCNQ4		FLJ35024	MIR105-1
EDDM3B	KCNV2		FLJ39080	MIR105-2
EDEM3	KCP		FLJ41941	MIR1225
EDF1	KCTD10		FLJ42351	MIR1229
EDN1	KCTD13		FLJ42969	MIR1237
EDN3	KCTD4		FLJ44313	MIR1253
EEA1	KCTD7		FLJ45513	MIR126
EFCAB10	KDELC1		FLJ46906	MIR1276
EFCAB12	KDELC2		FLOT2	MIR128-1
EFCAB14	KDM1A		FLRT3	MIR192
EFCAB14-AS1	KDM3B		FLT4	MIR194-2
EFEMP1	KDM4A		FLYWCH2	MIR196A2
EFHD1	KDM4A-AS1		FMNL3	MIR200A
EFNA1	KDM6B		FMR1-AS1	MIR200B
EFNA3	KEAP1		FN3K	MIR219-2
EFNA4	KHK		FN3KRP	MIR2276
EFR3B	KIAA0196		FNDC1	MIR26B
EGF	KIAA0408		FNDC4	MIR2964A
EGFL6	KIAA0930		FNDC5	MIR302B
EGFLAM-AS2	KIAA1107		FOSL1	MIR3122
EGOT	KIAA1324		FOSL2	MIR3127
EGR3	KIAA1522		FOXA1	MIR3129
EHD3	KIAA1551		FOXD4	MIR3138
EHMT1-IT1	KIAA1644		FOXF2	MIR3160-1
EIF2B2	KIAA1919		FOXI1	MIR3160-2
EIF2B3	KIAA2013		FOXI3	MIR3162
EIF2B4	KIAA2018		FOXN1	MIR3183
EIF2B5	KIAA2026		FOXP3	MIR3190
EIF2D	KIF17		FOXQ1	MIR3191
EIF2S2	KIF20B		FOXR1	MIR32
EIF3H	KIF9		FOXR2	MIR320D1
EIF3I	KLF17		FOXRED1	MIR340
EIF3L	KLHDC1		FREM3	MIR34A
EIF4A3	KLHL10		FRMD6-AS2	MIR3615
EIF4B	KLHL11		FRRS1L	MIR3692
EIF5AL1	KLHL18		FRS3	MIR378D2
EIF6	KLHL21		FRZB	MIR3913-1
ELF2	KLHL24		FSCN1	MIR3913-2
ELF4	KLHL9		FSHR	MIR3919
ELF5	KLK1		FTH1	MIR3928
ELK3	KLK15		FUBP1	MIR4252
ELMOD3	KLK3		FURIN	MIR4281
ELMSAN1	KLRAP1		FUS	MIR429
ELN	KMT2D		FUT3	MIR4292
ELOVL6	KNG1		FUT4	MIR4311
EMC1	KNSTRN		FUT6	MIR4320
EMC3	KPNA3		FXR2	MIR4440
EMC4	KPNB1		G3BP1	MIR4441
EMG1	KRBA1		GABPB1	MIR4446
EMILIN1	KRBOX4		GABPB1-AS1	MIR4472-1
EMILIN3	KREMEN1		GABRD	MIR4476
EML2	KRT19		GABRE	MIR4479
EML4	KRT3		GABRQ	MIR4480
EMP3	KRT4		GABRR3	MIR4490
EMX1	KRT76		GAGE10	MIR4492
EMX2	KRT79		GAL3ST3	MIR4497
EMX2OS	KRTAP4-1		GALK1	MIR450A1
EN2	KRTAP4-2		GALNT4	MIR450A2
ENAM	KRTAP5-7		GAPDH	MIR450B
ENDOG	KRTAP5-8		GARS	MIR452
ENG	KRTAP5-9		GART	MIR4531
ENHO	KRTAP9-1		GAS6	MIR4534
ENO1	KRTAP9-2		GAS6-AS1	MIR4660
ENO1-AS1	KRTAP9-3		GAS6-AS2	MIR4664
ENO2	KRTAP9-4		GATA6	MIR4670
ENOPH1	KRTAP9-6		GATAD2B	MIR4673
ENPP7	KRTAP9-8		GATSL1	MIR4674
ENTPD6	KRTAP9-9		GBF1	MIR4681
EOMES	KY		GCKR	MIR4688
EPB41L1	L2HGDH		GCN1L1	MIR4696
EPB41L4A-AS1	L3MBTL1		GCSAML	MIR4722
EPG5	LAMP1		GCSAML-AS1	MIR4723
EPHA10	LAMTOR3		GDE1	MIR4743
EPHA2	LAMTOR4		GDF11	MIR4746
EPHA4	LAPTM4A		GDF15	MIR4747
EPHB6	LASP1		GDF6	MIR4754
EPM2AIP1	LATS1		GDI1	MIR4798
EPN3	LBH		GDPD1	MIR4799
EPO	LCAT		GDPD3	MIR4802
EPS15L1	LCK		GEMIN2	MIR5003
EPS8L3	LCP2		GFAP	MIR509-1
EPT1	LDB3		GFER	MIR510
ERBB3	LDHA		GFOD2	MIR514A1
ERC2-IT1	LDHAL6A		GGACT	MIR514A2
ERCC5	LDHD		GGH	MIR514B
ERGIC1	LDLR		GGPS1	MIR5190
ERICH1	LDLRAD1		GGTA1P	MIR548F4
ERLEC1	LECT2		GGTLC1	MIR5687
ERLIN1	LELP1		GIF	MIR5692C1
ERMAP	LEMD2		GIMAP7	MIR5700
ERRFI1	LFNG		GIMAP8	MIR574
ESD	LGALS2		GINS2	MIR581
ESF1	LGALS8		GIT1	MIR600HG
ESM1	LGALS8-AS1		GJA10	MIR602
ESPL1	LGI3		GJA4	MIR610
ESRP1	LHX2		GJA5	MIR615
ESRP2	LIMD2		GJB3	MIR617
ESYT1	LIMK1		GJB4	MIR635
ETF1	LINC00111		GJB5	MIR636
ETFA	LINC00115		GJC1	MIR661
ETFDH	LINC00160		GKN1	MIR662
EVA1B	LINC00189		GKN2	MIR675
EXD1	LINC00222		GLB1L2	MIR764
EXD2	LINC00244		GLB1L3	MIR767
EXO1	LINC00254		GLI1	MIR885
EXOC1	LINC00294		GLIPR1	MIR933
EXOC3	LINC00338		GLIPR1L2	MIR936
EXOSC2	LINC00343		GLIPR2	MIR943
EXOSC6	LINC00346		GLIS2	MIR98
EXTL3	LINC00347		GLRA4	MIRLET7F2
EYA3	LINC00446		GLRX	MKI67IP
EZH2	LINC00467		GLRX2	MLK7-AS1
F10	LINC00473		GLTPD1	MLKL
F12	LINC00548		GLTSCR2	MLNR
F2RL3	LINC00602		GLUL	MLXIPL
F3	LINC00605		GLYATL3	MMACHC
F7	LINC00606		GLYCAM1	MMEL1
F8	LINC00608		GMCL1	MMP11
FABP12	LINC00642		GMFB	MND1
FABP5P3	LINC00657		GMNC	MNT
FABP7	LINC00661		GMPR	MOBP
FADS6	LINC00668		GNA11	MOCS3
FAF2	LINC00671		GNA15	MOGAT3
FAHD2B	LINC00692		GNAI2	MON1A
FAM102A	LINC00839		GNAT1	MORF4L1
FAM105A	LINC00870		GNE	MORF4L2
FAM110A	LINC00888		GNG10	MORF4L2-AS1
FAM115A	LINC00893		GNG13	MORN2
FAM117A	LINC00905		GNG2	MPI
FAM118A	LINC00936		GNG8	MPPE1
FAM122B	LINC00938		GNLY	MRAP2
FAM122C	LINC00957		GNN	MREG
FAM126B	LINC00959		GNPAT	MRGPRE
FAM127A	LINC00974		GNPDA1	MRGPRG
FAM127B	LINC00982		GNPDA2	MRGPRG-AS1
FAM127C	LINC00996		GNRH2	MRO
FAM129A	LINC01003		GOLGA5	MRPL14
FAM129B	LIPM		GOLGA6L4	MRPL20
FAM129C	LIPN		GOLGA6L7P	MRPL23-AS1
FAM131C	LITAF		GOLGA8A	MRPL45
FAM134A	LMNB1		GOLGA8B	MRPL51
FAM149B1	LMO4		GOT1	MRPS26
FAM153B	LNP1		GOT1L1	MRPS31
FAM154A	LOC100093698		GP5	MRPS35
FAM160B2	LOC100129046		GPATCH2L	MRTO4
FAM161B	LOC100129175		GPATCH3	MSI1
FAM166B	LOC100129427		GPBAR1	MSLN
FAM167B	LOC100129924		GPN2	MSRB1
FAM169A	LOC100129973		GPR107	MSS51
FAM170A	LOC100130348		GPR115	MST1R
FAM172BP	LOC100130557		GPR132	MTA1
FAM173B	LOC100130705		GPR137	MTMR9LP
FAM174B	LOC100130880		GPR137B	MTNR1A
FAM175B	LOC100131138		GPR142	MTNR1B
FAM178A	LOC100133123		GPR144	MTX3
FAM180B	LOC100133286		GPR148	MUC12
FAM185A	LOC100133612		GPR153	MUCL1
FAM189A2	LOC100133985		GPR155	MURC
FAM193A	LOC100169752		GPR157	MUS81
FAM195A	LOC100240735		GPR179	MVP
FAM196B	LOC100270679		GPR182	MX1
FAM200A	LOC100286922		GPR19	MXD1
FAM204A	LOC100287177		GPR20	MXRA8
FAM206A	LOC100288069		GPR27	MYBPC1
FAM208A	LOC100288748		GPR32	MYLK4
FAM20A	LOC100288842		GPR33	MYO1C
FAM211A	LOC100289187		GPR56	MZT1
FAM212A	LOC100289561		GPR6	NAAA
FAM212B	LOC100505624		GPR65	NAALADL1
FAM214A	LOC100505666		GPR78	NAB1
FAM215A	LOC100505702		GPR97	NAGK
FAM216A	LOC100505761		GPRC6A	NAGPA
FAM221A	LOC100505768		GPRIN1	NAGPA-AS1
FAM222A	LOC100505918		GPX1	NAMPT
FAM222A-AS1	LOC100506054		GPX7	NAP1L4
FAM227A	LOC100506060		GRAMD1A	NARFL
FAM228B	LOC100506071		GRB2	NAT14
FAM229A	LOC100506082		GREM1	NAT8
FAM24A	LOC100506124		GRHL2	NAT9
FAM24B	LOC100506229		GRHPR	NCAPD2
FAM24B-CUZD1	LOC100506343		GRID1-AS1	NCAPH
FAM41C	LOC100506421		GRIK1-AS1	NCF1
FAM46A	LOC100506472		GRIN3A	NCF2
FAM47E-STBD1	LOC100506548		GRIN3B	NCS1
FAM50B	LOC100506585		GRK6	NDUFAB1
FAM53A	LOC100506714		GRM6	NDUFB10
FAM57A	LOC100506804		GRP	NDUFC1
FAM57B	LOC100507091		GSDMA	NDUFV3
FAM58A	LOC100507217		GSDMB	NELFA
FAM66C	LOC100507387		GSDMC	NEURL
FAM71A	LOC100652999		GSDMD	NEUROD1
FAM72A	LOC148413		GSE1	NEXN
FAM72B	LOC149086		GSG1	NFS1
FAM76A	LOC151171		GSKIP	NHLRC2
FAM76B	LOC152586		GSPT1	NHP2L1
FAM78A	LOC154872		GSPT2	NICN1
FAM81B	LOC255654		GSTA2	NKX3-2
FAM83C	LOC257358		GSTA7P	NLRP11
FAM84B	LOC283038		GSTK1	NLRP4
FAM86C1	LOC283214		GTF2E1	NLRP6
FAM86FP	LOC283335		GTF2F1	NME4
FAM90A1	LOC284023		GTF2IRD2	NME6
FAM98A	LOC284454		GTF3A	NME8
FAM98C	LOC284551		GTF3C6	NMI
FAM9A	LOC284661		GTPBP10	NMS
FAM9B	LOC284688		GTSE1	NMUR1
FANCI	LOC284798		GTSE1-AS1	NOC2L
FANCM	LOC285593		GUCY2C	NOC4L
FARP2	LOC285696		GUCY2EP	NOG
FASTK	LOC286359		GUF1	NOL9
FASTKD1	LOC339568		GUSBP5	NOLC1
FAT1	LOC339874		GYLTL1B	NOM1
FATE1	LOC375196		GYPE	NOP10
FAU	LOC388152		GZMK	NOTCH1
FBF1	LOC389641		GZMM	NOVA2
FBLL1	LOC399815		H19	NPC1
FBLN1	LOC401052		H2AFV	NPFF
FBRS	LOC407835		H3F3B	NPIPA1
FBXL12	LOC439994		HABP2	NPIPB5
FBXL15	LOC440117		HADH	NPLOC4
FBXL16	LOC440700		HAGHL	NPR1
FBXL2	LOC441461		HAL	NR2E1
FBXL21	LOC442132		HAPLN1	NR2F6
FBXL22	LOC493754		HAUS8	NR4A2
FBXL6	LOC643837		HAVCR2	NS3BP
FBXO2	LOC644145		HCAR1	NSUN7
FBXO22	LOC644961		HCAR3	NTN3
FBXO22-AS1	LOC646999		HCK	NTPCR
FBXO24	LOC654433		HCN2	NTSR2
FBXO38	LOC727896		HDAC2	NUDT14
FBXO42	LOC728323		HDAC3	NUTM1
FBXO44	LOC728463		HDAC6	NXF3
FBXO46	LOC728554		HDAC7	NXPE2
FBXO47	LOC728613		HDDC3	OCEL1
FBXO6	LOC728716		HDGFRP2	OCIAD1
FBXO8	LOC728743		HES2	OCIAD2
FBXO9	LOC729683		HES3	ODF3L2
FBXW11	LOC729930		HES4	OLFML2B
FBXW2	LOC730102		HES5	OPRD1
FCF1	LOC730668		HFE	OPRL1
FCGR2B	LOC731223		HHEX	OR10A2
FCGR2C	LOC90784		HIF1A-AS2	OR10A4
FCGR3B	LOH12CR2		HIF3A	OR10P1
FCN1	LONP1		HIGD1B	OR1D4
FCN2	LOR		HIST1H1A	OR1I1
FCN3	LPHN1		HIST1H1C	OR1J4
FCRL3	LPIN2		HIST1H2AA	OR1N1
FCRL4	LRP10		HIST1H2AB	OR1N2
FCRL5	LRP2BP		HIST1H2AG	OR2C3
FDXACB1	LRRC10B		HIST1H2AH	OR2D2
FDXR	LRRC15		HIST1H2APS1	OR2G2
FEM1B	LRRC25		HIST1H2BA	OR2G3
FEV	LRRC27		HIST1H2BB	OR2L8
FEZ1	LRRC32		HIST1H2BJ	OR2T8
FGF11	LRRC36		HIST1H2BK	OR2Y1
FGF17	LRRC37A11P		HIST1H3A	OR4C3
FGF18	LRRC37BP1		HIST1H3B	OR4C45
FGF5	LRRC38		HIST1H3C	OR4D10
FGFBP3	LRRC39		HIST1H4A	OR4D11
FGFR1OP2	LRRC4		HIST1H4B	OR4D9
FGL1	LRRC48		HIST1H4I	OR4F5
FGL2	LRRC57		HK3	OR4S1
FGR	LRRC61		HMBOX1	OR4X1
FHAD1	LRRC72		HMGB1	OR51D1
FIBCD1	LRSAM1		HMGB3	OR51E1
FIGF	LRWD1		HMGB4	OR5AK2
FIP1L1	LSM5		HMGCR	OR5B17
FKBP10	LSMD1		HMGN1	OR5B3
FKBP3	LSP1		HMGN5	OR5E1P
FKBP5	LSP1P3		HMHA1	OR5K1
FLJ12825	LTBR		HMMR	OR5K2
FLJ16341	LTC4S		HNRNPA0	OR5P3
FLJ26850	LTN1		HNRNPD	OR6V1
FLJ31104	LUZP1		HNRNPDL	OR6W1P
FLJ33360	LUZP6		HNRNPH3	OR6X1
FLJ33630	LY6D		HNRNPL	OR7E91P
FLJ35024	LY6H		HNRNPLL	OR8B2
FLJ37035	LYNX1		HOMER1	OR8B3
FLJ37201	LYPD2		HORMAD2	OR8B4
FLJ42102	LYRM9		HOTAIR	OR8B8
FLJ43879	LYSMD2		HOXC10	ORC2
FLJ45513	LYZ		HOXC11	ORMDL3
FLNC	LYZL6		HOXC4	OS9
FLRT1	MAD2L2		HOXC5	OSBP
FMNL1	MAEL		HOXC6	OST4
FNBP1	MAGEF1		HOXC8	OSTC
FNBP1L	MAGIX		HOXC9	OSTM1
FNTB	MAGOHB		HPCA	OTOR
FOLR1	MAMDC4		HPGD	OXT
FOLR2	MAML1		HPN	P2RX1
FOLR3	MAN2C1		HPRT1	P2RY10
FOS	MANEAL		HPS6	P2RY4
FOXB1	MANSC1		HPX	PABPC1L
FOXB2	MAP1LC3A		HRASLS2	PAFAH1B1
FOXD3	MAP1LC3B2		HRG	PAGR1
FOXG1	MAP2K4P1		HRH3	PARPBP
FOXI1	MAP3K12		HRK	PATL1
FOXK1	MAP3K14		HS3ST6	PAWR
FOXN3-AS1	MAP3K14-AS1		HS6ST2-AS1	PCDH12
FOXN3-AS2	MARCKSL1		HSD17B1	PCGF3
FOXN4	MAT2B		HSD17B4	PCGF6
FOXR1	MAX		HSD3B1	PCNA
FOXS1	MBD1		HSFY1P1	PCNA-AS1
FPGS	MBLAC1		HSPA12A	PCNXL4
FPR3	MBTD1		HSPA8	PCSK1
FRAT1	MC1R		HSPB6	PCSK1N
FRAT2	MCHR1		HSPBAP1	PDC
FREM1	MCM5		HTATIP2	PDCD1
FRG1	MCM7		HTR7P1	PDCD6
FRG2B	MCOLN3		HUWE1	PDE6D
FRMD6-AS1	MCTS1		HVCN1	PDE6G
FRMD7	MED14		HYI	PDIA4
FRMPD1	MED15P9		HYLS1	PDLIM1
FRMPD2	MED18		ICAM2	PDLIM7
FSBP	MED21		ICMT	PDP1
FSCN1	MED24		ICOS	PDYN
FSHR	MEIS1-AS3		IDH3B	PDZD11
FSTL1	MEPCE		IDS	PDZD8
FTH1P3	MEPE		IDUA	PEX11G
FUK	METTL10		IFIT1B	PEX16
FUOM	METTL16		IFIT2	PEX5
FUT11	METTL21A		IFIT3	PF4V1
FUT8-AS1	METTL21EP		IFITM1	PGAM4
FZD6	METTL3		IFITM2	PGC
G3BP2	METTL6		IFITM3	PGD
G6PC	MFSD5		IFITM5	PGPEP1
GAA	MGARP		IFNA10	PHB2
GABARAPL2	MGAT2		IFNA14	PHF12
GABRQ	MGAT3		IFNA16	PHF19
GAGE1	MGC45800		IFNA17	PHKA2
GAL	MGC45922		IFNA22P	PHKA2-AS1
GAL3ST1	MGST3		IFNA5	PHPT1
GAL3ST4	MINOS1		IFNA7	PI4KB
GALK1	MINOS1-NBL1		IFNGR1	PIDD
GALNT11	MINPP1		IFT172	PIEZO1
GALNT16	MIR103A1		IFT20	PIGH
GALR1	MIR103B1		IFT81	PIGP
GALR3	MIR106B		IGBP1	PIGV
GANC	MIR1185-1		IGDCC3	PIK3CD
GAREML	MIR1185-2		IGDCC4	PIK3R4
GARS	MIR1193		IGFBP2	PIKFYVE
GAS1	MIR1197		IGFBP5	PIN1
GAS2	MIR124-3		IGFBPL1	PIN4P1
GAS2L2	MIR1247		IGFL1	PITPNA-AS1
GAS2L3	MIR1249		IGFLR1	PITX1
GAS8	MIR1253		IGSF10	PITX3
GATA5	MIR1260A		IGSF23	PIWIL4
GATA6-AS1	MIR1266		IKBKE	PKD1
GATAD2A	MIR1272		IKZF3	PKD1L3
GATAD2B	MIR1284		IL12RB1	PKD2L1
GBGT1	MIR1298		IL18	PKIG
GBP4	MIR1306		IL22RA2	PKP3
GBP5	MIR130B		IL3	PLA2G16
GBX1	MIR134		IL5RA	PLA2G1B
GCA	MIR139		IL6ST	PLA2G3
GCAT	MIR141		IL9	PLA2G4E
GCC2	MIR146A		ILF2	PLCB3
GCM1	MIR146B		ILK	PLEC
GCM2	MIR1470		ILVBL	PLEKHA1
GCN1L1	MIR148B		IMPA2	PLEKHG5
GCNT4	MIR181A2		IMPACT	PLEKHH1
GCOM1	MIR181A2HG		IMPDH2	PLEKHN1
GDF15	MIR181B2		INHBE	PLOD3
GDF5	MIR182		INPP4A	PM20D1
GDF6	MIR183		INPP5F	PMS2
GDPD5	MIR185		INPP5J	PMS2P3
GDPGP1	MIR196A2		INPP5K	PNCK
GEMIN2	MIR1972-1		INTS3	PNMAL2
GEMIN5	MIR1976		INTS7	PNN
GFM1	MIR198		IP6K2	PNPLA2
GFPT1	MIR200C		IPO5	PNPLA6
GFRA3	MIR202		IPO7	PNPLA7
GFRA4	MIR2110		IPO8	PNPT1
GGCT	MIR2117		IPPK	POC5
GGN	MIR22		IQCA1	POLDIP2
GGPS1	MIR2276		IQCB1	POLR2H
GGT7	MIR22HG		IQCC	POLR2J3
GGTLC1	MIR25		IQCD	POLR2K
GHITM	MIR299		IQCG	POM121C
GHSR	MIR300		IQGAP3	POM121L4P
GID4	MIR301A		IRAK2	POMC
GIGYF1	MIR301B		IRF2BPL	POMP
GIMAP1	MIR30C1		IRF7	PPEF2
GIMAP1-GIMAP5	MIR30E		ISCA1	PPIA
GIMAP2	MIR3119-1		ISG15	PPIAL4G
GIMAP5	MIR3119-2		ISOC2	PPIF
GIMAP6	MIR3121		IST1	PPIP5K1
GIMAP8	MIR3124		ISY1	PPP1CB
GIMD1	MIR3142		ISY1-RAB43	PPP1R17
GINM1	MIR3158-1		ITCH	PPP1R3F
GINS3	MIR3158-2		ITGA7	PPP1R7
GIPC1	MIR3175		ITGB1	PPP2R3C
GIPC2	MIR3189		ITGB3	PPP4C
GIPR	MIR3194		ITGB4	PPP6C
GJC3	MIR3198-1		ITGB5	PPRC1
GJD2	MIR320D1		ITGB8	PPTC7
GK5	MIR323A		ITIH4	PRAME
GLB1L2	MIR323B		ITK	PRDM8
GLB1L3	MIR329-1		ITPKA	PRDX1
GLE1	MIR329-2		ITPKB	PRDX3
GLI4	MIR330		ITPRIPL1	PRDX5
GLMN	MIR340		IVL	PRG1
GLT1D1	MIR3615		JAG1	PROK2
GLT8D1	MIR3618		JAG2	PROSER2
GLT8D2	MIR3658		JMJD1C-AS1	PROSER2-AS1
GLTSCR1	MIR3659		JMJD6	PRPF19
GLUD1P3	MIR375		JMJD8	PRPF31
GMCL1	MIR376A1		JPX	PRPF40A
GMCL1P1	MIR376A2		JRK	PRPF40B
GMEB1	MIR376B		KANK2	PRPS1
GML	MIR376C		KANSL1L	PRR22
GMNC	MIR378C		KANSL3	PRR25
GMNN	MIR378D2		KAT7	PRR7
GMPPA	MIR378E		KATNB1	PRRC1
GNA11	MIR379		KAZALD1	PRRT2
GNA15	MIR380		KBTBD12	PRSS16
GNB1	MIR381		KBTBD6	PRSS22
GNB2	MIR382		KBTBD7	PRSS3
GNB2L1	MIR3908		KBTBD8	PRSS30P
GNG11	MIR3922		KCNA5	PSCA
GNG5	MIR3941		KCNAB3	PSENEN
GNG7	MIR3943		KCNE4	PSG2
GNL2	MIR3944		KCNG1	PSG8
GNL3	MIR3975		KCNG3	PSKH1
GNN	MIR411		KCNH6	PSMA6
GNPDA1	MIR4251		KCNK13	PSMB10
GNPDA2	MIR4254		KCNK16	PSMB4
GNPTAB	MIR4270		KCNK17	PSMC3
GOLGA1	MIR4271		KCNK18	PSMC3IP
GOLGA6L4	MIR4287		KCNK4	PSMD13
GOLPH3	MIR4292		KCNK5	PSMD3
GOLT1A	MIR4296		KCNN1	PSMD5
GON4L	MIR4298		KCNN4	PSMD5-AS1
GORAB	MIR4320		KCNQ1OT1	PSMD6
GOSR1	MIR4417		KCNQ5-AS1	PSMD6-AS2
GP5	MIR4440		KCTD20	PSMG4
GP6	MIR4441		KDELR3	PSPC1
GPA33	MIR4442		KDM4A	PTAR1
GPALPP1	MIR4456		KDM6B	PTCHD2
GPATCH2L	MIR4461		KHDRBS1	PTENP1
GPATCH8	MIR4467		KHK	PTGIR
GPBAR1	MIR4471		KHNYN	PTH1R
GPC2	MIR4475		KIAA0141	PTMA
GPER1	MIR4482-1		KIAA0195	PTP4A2
GPIHBP1	MIR4484		KIAA0226L	PUS3
GPKOW	MIR4488		KIAA0247	PUS7
GPLD1	MIR4492		KIAA0319	PUSL1
GPN1	MIR4497		KIAA0513	PVR
GPN3	MIR4498		KIAA0586	PVRL1
GPR107	MIR4515		KIAA0907	PWWP2B
GPR108	MIR4533		KIAA1143	PXT1
GPR110	MIR454		KIAA1210	PYCARD
GPR113	MIR4635		KIAA1324L	PYCR2
GPR116	MIR4637		KIAA1467	PYGO1
GPR123	MIR4638		KIAA1468	PYROXD1
GPR132	MIR4639		KIAA1586	QARS
GPR137B	MIR4648		KIAA1755	QRICH1
GPR137C	MIR4649		KIAA1984	QRICH2
GPR142	MIR4651		KIAA1984-AS1	RAB11FIP1
GPR146	MIR4653		KIF12	RAB11FIP3
GPR150	MIR4658		KIF18A	RAB2B
GPR151	MIR4659A		KIF18B	RAB33A
GPR153	MIR4659B		KIF19	RAB35
GPR21	MIR4661		KIF1B	RAB3D
GPR25	MIR4665		KIF22	RAB41
GPR26	MIR4667		KIF24	RABL3
GPR31	MIR4672		KIF2B	RABL5
GPR32	MIR4678		KIF3B	RABL6
GPR33	MIR4681		KIF5B	RAD9A
GPR35	MIR4685		KIF9	RALBP1
GPR37	MIR4695		KIF9-AS1	RAN
GPR45	MIR4705		KIFC3	RAPSN
GPR61	MIR4706		KIR2DL1	RASAL1
GPR78	MIR4708		KIR2DL3	RASAL2-AS1
GPR84	MIR4727		KIR3DL3	RASEF
GPR89A	MIR4735		KLC1	RASL11A
GPRC5C	MIR4738		KLC2	RASSF2
GPRIN3	MIR4739		KLF10	RBM12
GPSM2	MIR4741		KLF17	RBM34
GPT2	MIR4744		KLF2	RBP4
GPX6	MIR4755		KLF9	RBP7
GRAMD3	MIR4761		KLHDC10	RCBTB1
GRAMD4	MIR4779		KLHL12	RDH16
GRASP	MIR4781		KLHL17	RDH5
GREB1	MIR4783		KLHL24	REST
GRID1-AS1	MIR4792		KLHL25	RFC1
GRIN2C	MIR4794		KLHL31	RFPL4AL1
GRIN2D	MIR4797		KLHL42	RFWD3
GRIN3A	MIR4798		KLHL6	RFX5
GRIN3B	MIR485		KLHL9	RGL3
GRK6	MIR487A		KLK1	RGS19
GRK7	MIR487B		KLK10	RGS8
GRTP1	MIR489		KLK11	RHBDL1
GRWD1	MIR494		KLK12	RHOA
GRXCR2	MIR495		KLK13	RIOK1
GSDMA	MIR5087		KLK14	RIT1
GSG2	MIR5090		KLK15	RMDN2-AS1
GSTA4	MIR5093		KLK8	RNF138P1
GSTM1	MIR5193		KLK9	RNF14
GSTM2	MIR539		KLLN	RNF151
GSTM2P1	MIR543		KLRAP1	RNF19B
GSTM3	MIR548K		KLRB1	RNF207
GSTM4	MIR553		KMT2B	RNF214
GSTM5	MIR556		KNG1	RNF216-IT1
GSTO1	MIR5584		KPNA4	RNU6-66P
GSTO2	MIR5690		KPNA6	RNU6ATAC
GSTZ1	MIR5692C1		KPTN	RPA3
GTF2F2	MIR5702		KRR1	RPE
GTF2H1	MIR5708		KRT13	RPE65
GTF2H5	MIR578		KRT14	RPL10
GTF3C1	MIR601		KRT15	RPL10A
GTF3C2	MIR609		KRT16P2	RPL13
GTF3C5	MIR615		KRT16P3	RPL21
GTPBP1	MIR631		KRT18P55	RPL22
GTPBP10	MIR632		KRT19	RPL26L1
GTPBP4	MIR639		KRT23	RPL31P11
GTPBP8	MIR641		KRT3	RPL35A
GTSF1	MIR642A		KRT39	RPL36AL
GUCY1B2	MIR642B		KRT40	RPL37
GUCY2EP	MIR645		KRT5	RPL39
GUCY2F	MIR653		KRT6A	RPL39L
GUCY2GP	MIR654		KRT6B	RPL3L
GUF1	MIR655		KRT6C	RPLP2
GUSBP11	MIR658		KRT71	RPS12
GUSBP2	MIR659		KRT75	RPS14
GXYLT1	MIR668		KRT76	RPS2
GYLTL1B	MIR671		KRT82	RPS23
GZMK	MIR758		KRT84	RPS27L
H1F0	MIR802		KRT85	RPS5
H1FOO	MIR874		KRT9	RPS6KA4
H2AFX	MIR889		KRTAP10-1	RPUSD1
H2AFY	MIR9-2		KRTAP10-2	RPUSD4
H3F3B	MIR93		KRTAP10-3	RQCD1
HAAO	MIR942		KRTAP10-4	RRP8
HABP2	MIR943		KRTAP2-1	RSPH10B
HACL1	MIR944		KRTAP2-2	RSPH10B2
HADHA	MIR96		KRTAP2-3	RTF1
HADHB	MKI67		KRTAP2-4	RTP4
HAO2	MKRN9P		KRTAP21-1	RUFY2
HARS	MLANA		KRTAP21-2	RUFY4
HARS2	MLF1IP		KRTAP4-11	RUVBL1
HAUS2	MLH1		KRTAP4-12	RXFP4
HAUS6	MLH3		KRTAP4-6	SAC3D1
HAVCR1	MLN		KRTAP4-7	SAMD8
HBEGF	MMADHC		KRTAP4-8	SAP130
HBS1L	MMGT1		KRTAP4-9	SARM1
HCCAT5	MMP11		KRTAP5-5	SAT2
HCFC2	MMP12		KRTAP5-6	SBK1
HCN4	MMP13		KRTAP8-1	SBK2
HCRTR1	MMP21		KRTAP9-2	SCARNA10
HDAC1	MMP7		KRTAP9-3	SCARNA12
HDAC11	MNX1		KRTAP9-4	SCARNA14
HDDC2	MNX1-AS1		KRTAP9-6	SCARNA21
HDGFRP3	MOGAT2		KRTAP9-7	SCARNA22
HEATR1	MORN3		KRTAP9-8	SCARNA4
HEATR5B	MPC1		KRTAP9-9	SCARNA7
HECTD1	MPC1L		KRTCAP3	SCCPDH
HECTD3	MPLKIP		KY	SCG5
HEG1	MPV17		LACRT	SCGB2B3P
HELB	MPV17L		LACTB	SCGN
HEPACAM	MREG		LAIR1	SCN2B
HEPACAM2	MRGPRF		LAMB1	SCN4A
HEPN1	MRGPRX3		LAMB2	SCNN1B
HERC6	MRGPRX4		LAMB2P1	SCRN3
HES3	MRI1		LAMC1	SCT
HESX1	MROH8		LAMC3	SDAD1
HEXDC	MRP63		LAMP2	SDHAF2
HEXIM1	MRPL20		LAMP5	SDHAP2
HEXIM2	MRPL21		LARP1	SDR9C7
HEY2	MRPL33		LARP7	SEBOX
HFE2	MRPL35		LBX1	SEC24A
HHLA3	MRPL37		LBX1-AS1	SEC61A1
HID1	MRPL38		LCA5	SECISBP2L
HIGD1C	MRPL44		LCAT	SECTM1
HILPDA	MRPS15		LCE1A	SELENBP1
HINFP	MRPS16		LCE1B	SEMA3F
HIRA	MRPS23		LCE1C	SEMA7A
HIRIP3	MRPS31		LCE1D	SEPT14
HIST1H2AA	MS4A13		LCE1E	SEPT7P2
HIST1H2AM	MSH6		LCE6A	SEPW1
HIST1H2APS1	MSL3P1		LCK	SERP1
HIST1H2BA	MST4		LCMT1	SESN3
HIST1H2BO	MT1HL1		LCMT2	SF3B2
HIST1H3J	MTERFD1		LCN12	SFN
HIVEP1	MTF1		LCN15	SFR1
HJURP	MTF2		LCN8	SFTPB
HK1	MTFR2		LDB1	SFXN1
HK3	MTG1		LDLRAD4-AS1	SGCE
HKDC1	MTHFS		LEFTY1	SGK110
HLA-DQA1	MTMR1		LEFTY2	SGK223
HLA-DRB5	MTMR9LP		LENG1	SGTA
HMBS	MTPAP		LENG8	SH2D7
HMGA1	MVD		LENG9	SH3BGRL
HMGA2	MXI1		LGALS4	SH3BGRL3
HMGB1	MYBL2		LGALS7	SH3BP5-AS1
HMGB2	MYBPHL		LGALS7B	SH3PXD2A-AS1
HMGB3P1	MYCBPAP		LGALSL	SHBG
HMGCS2	MYD88		LGI1	SHC2
HMGXB3	MYEF2		LGI2	SHF
HMHA1	MYH1		LGI3	SHISA3
HMMR	MYH16		LGR5	SHISA7
HMOX1	MYH2		LGSN	SHOC2
HMP19	MYL2		LHFPL4	SHQ1
HMX2	MYL3		LHFPL5	SIDT1
HMX3	MYL5		LHX2	SIGIRR
HN1	MYL9		LIF	SIRPA
HN1L	MYLIP		LILRP2	SIRPB1
HNF1B	MYLK-AS1		LIN37	SIRPD
HNF4G	MYLK4		LIN7A	SIRT1
HNRNPA0	MYO15A		LINC-ROR	SIRT3
HNRNPA1	MYO1A		LINC00035	SIRT4
HNRNPAB	MYO1H		LINC00051	SIX1
HNRNPD	MYOC		LINC00052	SKI
HNRNPDL	MYOM3		LINC00111	SKIL
HNRNPH1	MYOZ3		LINC00112	SKOR1
HOTAIR	MZB1		LINC00113	SLAMF1
HOXC10	MZT1		LINC00116	SLBP
HOXC11	NAA15		LINC00176	SLC11A1
HOXC4	NAA50		LINC00202-2	SLC13A2
HOXC5	NAB2		LINC00251	SLC15A3
HOXC6	NACA2		LINC00264	SLC18A2
HOXC8	NADSYN1		LINC00272	SLC19A1
HOXC9	NAGK		LINC00284	SLC1A1
HPCAL1	NAPEPLD		LINC00304	SLC22A31
HPS1	NAPG		LINC00314	SLC25A22
HPS3	NAPSA		LINC00332	SLC25A36
HPS6	NAPSB		LINC00348	SLC25A3P1
HPSE	NAT14		LINC00410	SLC25A47
HR	NAT16		LINC00417	SLC25A48
HRH1	NAT9		LINC00423	SLC26A1
HS2ST1	NAV2-AS4		LINC00426	SLC2A6
HS3ST6	NAV2-AS5		LINC00442	SLC34A2
HSD11B1L	NCAPD3		LINC00446	SLC35A5
HSD11B2	NCDN		LINC00471	SLC38A3
HSD17B12	NCK1		LINC00477	SLC39A14
HSDL2	NCKAP1L		LINC00479	SLC39A3
HSF1	NCL		LINC00515	SLC39A5
HSP90B2P	NCLN		LINC00525	SLC45A1
HSPA12A	NCMAP		LINC00538	SLC46A1
HSPA12B	NDRG2		LINC00548	SLC46A2
HSPA7	NDRG3		LINC00552	SLC5A2
HSPA9	NDUFA12		LINC00570	SLC6A19
HSPB1	NDUFA2		LINC00571	SLC6A8
HSPB7	NDUFB1		LINC00575	SLC7A10
HSPG2	NDUFC1		LINC00583	SLC8A2
HTR2B	NDUFS3		LINC00602	SLC9A3R1
HTR3A	NDUFS5		LINC00629	SLN
HTR3C	NECAB2		LINC00638	SLURP1
HTR3D	NECAP2		LINC00640	SMAD2
HTR3E	NEIL1		LINC00656	SMAD5-AS1
HTR6	NEK4		LINC00681	SMAP2
HTRA1	NELFA		LINC00837	SMARCA5
HTT	NEU2		LINC00838	SMARCB1
HTT-AS	NEURL1B		LINC00840	SMCP
HYLS1	NEUROD4		LINC00841	SMCR9
HYOU1	NFAM1		LINC00858	SMIM10
IBSP	NFE2		LINC00865	SMIM14
ICK	NFKBIA		LINC00875	SMKR1
ICOS	NFXL1		LINC00888	SMPD3
ID2	NFYC		LINC00890	SMUG1
IDH3A	NGB		LINC00893	SMYD2
IDH3G	NGFR		LINC00899	SMYD4
IDI1	NGLY1		LINC00904	SNAP25
IDI2	NHEJ1		LINC00937	SNAPC1
IDI2-AS1	NKAIN1		LINC00967	SNAPIN
IDO1	NKAPL		LINC00974	SNAR-A1
IDO2	NKIRAS1		LINC00997	SNAR-A12
IDS	NKIRAS2		LINC01012	SNAR-C2
IFI35	NKX6-2		LINC01019	SNAR-C3
IFI44	NLRC5		LLGL2	SNAR-C4
IFI44L	NLRP2		LMAN2L	SNAR-I
IFI6	NLRP7		LMLN	SNCB
IFIH1	NMB		LMO4	SNHG5
IFNA13	NMT1		LNX2	SNHG9
IFNA2	NNMT		LOC100126784	SNORA10
IFNA22P	NNT-AS1		LOC100128573	SNORA14B
IFNA5	NOC4L		LOC100129917	SNORA23
IFNA6	NOD1		LOC100130000	SNORA27
IFNGR1	NOL7		LOC100130301	SNORA33
IFNLR1	NOL9		LOC100130417	SNORA35
IFT46	NOP58		LOC100130700	SNORA42
IGF2BP3	NOXRED1		LOC100130987	SNORA52
IGFBP1	NPAT		LOC100131289	SNORA54
IGFBP4	NPFF		LOC100131347	SNORA64
IGFBP6	NPFFR1		LOC100131626	SNORA69
IGHMBP2	NPIPA1		LOC100131655	SNORA70
IGIP	NPIPA5		LOC100132078	SNORA74B
IGJ	NPL		LOC100132146	SNORA78
IGSF10	NPTX2		LOC100132352	SNORD102
IK	NPY6R		LOC100132735	SNORD103A
IKBKAP	NR1H2		LOC100133445	SNORD124
IKBKB	NR2C1		LOC100134368	SNORD17
IKBKE	NRAP		LOC100134868	SNORD49A
IL10	NRG4		LOC100216479	SNORD49B
IL10RA	NRN1L		LOC100240734	SNORD50A
IL12A	NSFL1C		LOC100240735	SNORD50B
IL13	NSMAF		LOC100268168	SNORD56B
IL13RA1	NSUN3		LOC100287072	SNORD65
IL15	NT5C3B		LOC100287632	SNORD66
IL17C	NT5DC3		LOC100288181	SNORD68
IL17RB	NTS		LOC100288778	SNORD72
IL17RC	NUDT13		LOC100288842	SNORD82
IL17RD	NUDT16		LOC100289650	SNORD88A
IL17RE	NUDT16P1		LOC100499183	SNORD88B
IL18BP	NUDT18		LOC100499484	SNORD88C
IL18R1	NUDT6		LOC100505545	SNRNP27
IL19	NUMBL		LOC100505679	SNX5
IL1RN	NUP210P1		LOC100505768	SOCS4
IL2	NUP43		LOC100505989	SOCS5
IL20	NUP50		LOC100506013	SON
IL21	NUP88		LOC100506082	SOWAHD
IL22RA1	NUS1		LOC100506384	SOX10
IL23A	NUSAP1		LOC100506422	SOX17
IL23R	NUTF2		LOC100506472	SOX18
IL31	NUTM2D		LOC100506548	SOX30
IL31RA	NXPE2		LOC100506655	SOX4
IL5	NXPH3		LOC100506730	SP110
IL6	OAS1		LOC100507194	SPANXN4
IL6ST	OAS2		LOC100507334	SPATA12
IL9	OAS3		LOC100507472	SPATA31D1
ILDR2	OCRL		LOC100507501	SPATA7
ILF3	ODC1		LOC100507577	SPDYA
ILF3-AS1	ODF2		LOC100631378	SPDYE5
IMMT	ODF3		LOC100652758	SPG20
IMP3	OGG1		LOC100652999	SPG20OS
IMPDH1	OGT		LOC100996255	SPG21
IMPG2	OIP5		LOC101409256	SPINK4
INE1	OIP5-AS1		LOC115110	SPINK8
INGX	OMD		LOC145474	SPINT4
INO80E	OMP		LOC146481	SPOCK2
INPP5B	OPN1LW		LOC148413	SPR
INPP5F	OR10G2		LOC148696	SPRN
INPPL1	OR10G3		LOC149134	SPRTN
INSC	OR10T2		LOC149373	SPRY4
INSIG1	OR10V1		LOC149950	SPRYD7
INSIG2	OR10V2P		LOC150381	SPSB1
INSL5	OR10Z1		LOC151475	SQSTM1
INSM1	OR11H1		LOC200772	SREK1
INSR	OR11L1		LOC202181	SREK1IP1
INTS10	OR13H1		LOC220729	SRGAP2D
INTS2	OR14A16		LOC254099	SRGN
INTS3	OR1C1		LOC283299	SRPR
INTS6	OR1K1		LOC283440	SRPX2
IP6K3	OR1M1		LOC283585	SRSF2
IPO5	OR2AK2		LOC283587	SS18
IPP	OR2AP1		LOC283856	SSC5D
IQCA1	OR2B2		LOC284009	SSTR4
IQCC	OR2L1P		LOC284023	SSX1
IQCD	OR2L8		LOC284578	ST3GAL4
IQCE	OR2T11		LOC284581	ST3GAL4-AS1
IQCH-AS1	OR2T27		LOC284798	ST3GAL6
IRAK1BP1	OR2T35		LOC285084	STAMBPL1
IREB2	OR2T8		LOC285547	STAR
IRF2BPL	OR2W3		LOC285548	STARD13-AS
IRF5	OR4A15		LOC285758	STAU2-AS1
IRX2	OR4C12		LOC285847	STC2
IRX3	OR4C13		LOC286189	STK11
ISOC2	OR4N3P		LOC286437	STRADB
ISPD-AS1	OR4N4		LOC340515	STUB1
IST1	OR5AN1		LOC341056	STX1A
ISYNA1	OR5C1		LOC344887	SULT1A1
ITFG3	OR6C1		LOC344967	SULT1A2
ITGA11	OR6C3		LOC374443	SUPT20HL2
ITGA2B	OR6C4		LOC375196	SWSAP1
ITGA6	OR6C6		LOC375295	SYDE1
ITGAE	OR6C65		LOC388152	SYNPO
ITGB4	OR6C75		LOC388282	SYT11
ITGB5	OR6C76		LOC389043	SYTL4
ITGB7	OR6F1		LOC389906	SZT2
ITGB8	OR6K2		LOC399829	TAB1
ITIH1	OR7D2		LOC400043	TAC3
ITIH3	OR7G2		LOC400558	TAC4
ITPKA	ORAI1		LOC401010	TACC3
ITPKC	ORAI2		LOC401134	TACO1
ITPRIP	OS9		LOC402779	TAF1B
IVD	OSCP1		LOC440117	TAF7L
IVL	OSGIN1		LOC440300	TAL2
JAG2	OST4		LOC440434	TAPBPL
JAGN1	OTOP2		LOC440518	TARBP2
JDP2	OTOP3		LOC440900	TAS1R3
JHDM1D	OTUD3		LOC441025	TAS2R7
JHDM1D-AS1	OVCH1		LOC441455	TAS2R8
JMJD8	OVCH1-AS1		LOC441601	TAS2R9
JOSD1	OXSM		LOC442497	TAZ
KANSL1L	OXSR1		LOC554206	TBC1D10B
KARS	P2RY1		LOC595101	TBC1D10C
KAT7	P2RY12		LOC619207	TBC1D30
KATNA1	P4HA1		LOC643037	TBC1D9B
KBTBD12	P4HA3		LOC643770	TBCA
KBTBD13	PA2G4		LOC644554	TBL2
KBTBD4	PADI1		LOC644656	TBP
KCNAB2	PADI2		LOC644669	TBX6
KCNAB3	PADI3		LOC645434	TCEA2
KCNB1	PADI4		LOC645949	TCEAL2
KCNC3	PADI6		LOC646278	TCEAL6
KCNE1	PAGE1		LOC646736	TCEAL8
KCNE3	PAIP1		LOC646862	TCF21
KCNJ14	PAIP2		LOC647323	TCF25
KCNK12	PANK3		LOC648691	TCF3
KCNK16	PAOX		LOC653786	TCN1
KCNK17	PAPD4		LOC654433	TCTA
KCNK3	PAQR8		LOC728323	TCTEX1D2
KCNK5	PARP12		LOC728730	TCTN1
KCNK9	PARP15		LOC728752	TCTN3
KCNMB1	PARP16		LOC728989	TDGF1P3
KCNMB3	PARS2		LOC729444	TDP1
KCNQ1OT1	PARVG		LOC729732	TDP2
KCNQ4	PATL2		LOC729739	TEAD3
KCNU1	PATZ1		LOC730668	TEKT4P2
KCNV2	PAX6		LOC731779	TEX101
KCP	PAX8		LONP2	TEX12
KCTD10	PBOV1		LOXHD1	TEX15
KCTD13	PCBD2		LPCAT3	TEX19
KCTD15	PCBP2		LPCAT4	TEX26
KCTD4	PCDH1		LPPR2	TEX26-AS1
KCTD7	PCDH17		LRCH3	TEX28
KDELC1	PCP2		LRCOL1	TEX29
KDELC2	PCYT1A		LRGUK	TEX40
KDELR1	PDCD7		LRIG1	TFAP4
KDM1A	PDCL		LRP3	TFEB
KDM2A	PDCL3P4		LRP4	TGFB1I1
KDM3B	PDE12		LRP4-AS1	TGIF2
KDM4A	PDE1B		LRP6	TGIF2-C20orf24
KDM4A-AS1	PDE2A		LRR1	TGOLN2
KDM5A	PDE6B		LRRC10	THAP4
KDM6B	PDE6D		LRRC15	THAP7
KEAP1	PDLIM3		LRRC18	THAP7-AS1
KEL	PDLIM4		LRRC2-AS1	THEM6
KHK	PDP1		LRRC27	THNSL1
KHSRP	PDPN		LRRC32	THPO
KIAA0101	PDXDC2P		LRRC37A11P	THSD1
KIAA0196	PDZD4		LRRC37A3	TIMM10B
KIAA0319	PDZD8		LRRC39	TIMM8A
KIAA0319L	PDZK1		LRRC3B	TIMM9
KIAA0408	PET100		LRRC3C	TIMP3
KIAA0930	PEX16		LRRC47	TIPIN
KIAA1009	PEX7		LRRFIP1	TIRAP
KIAA1107	PFN3		LRRK1	TLR1
KIAA1109	PFN4		LRWD1	TLR10
KIAA1211	PGAM2		LSM1	TLR6
KIAA1244	PGAM5		LSM4	TLX1
KIAA1324	PGAP2		LSMD1	TLX1NB
KIAA1324L	PGBD1		LTC4S	TLX3
KIAA1407	PGD		LUZP4	TM4SF19
KIAA1462	PGGT1B		LUZP6	TM4SF19-TCTEX1D2
KIAA1522	PGLYRP2		LY6K	TMC4
KIAA1549L	PGM2L1		LY75	TMEM109
KIAA1551	PGPEP1L		LY75-CD302	TMEM110
KIAA1644	PGRMC2		LYG1	TMEM110-MUSTN1
KIAA1919	PHB		LYG2	TMEM116
[truncated: 3,217 more rows]
