# Supplementary material for: Cajal bodies are linked to genome conformation
Source: Nat Commun. 2016 Mar 21;7:10966. doi: 10.1038/ncomms10966 (PMC4802181; doi:10.1038/ncomms10966)
Supplement: Supplementary Data 2 — Small RNA-seq analysis of diploid cervical epithelial cells, D551 diploid fibroblast cells, HeLa siControl, HeLa siTCAB1 and HeLa siUSPL1 samples. Analysis includes RNA expression levels and intersection with 4C contact regions. [file ncomms10966-s3.xlsx]

## Sheet: small RNAseq
ID	Locus	Wt	Wt	siTCAB1	siUSPL1	D551	Primary Epithelial Cervical Cells
SNORD29(ENST00000383926)	chr11:62621374-62621440	27.0484	27.952	27.888	27.6958	27.5646	23.0571
SNORD43(ENST00000583861)	chr22:39715053-39715118	26.147	27.2228	25.8912	25.5876	26.5253	25.2203
SNORD42A(ENST00000459584)	chr17:27050445-27050510	25.8088	25.5761	25.8326	25.7765	25.0145	20.9642
SNORD26(ENST00000384147)	chr11:62622762-62622838	24.7188	21.9238	23.4481	23.8604	24.678	24.6191
SNORD104(ENST00000362883)	chr17:62223441-62223512	24.6838	22.9694	22.9804	22.9983	23.6404	23.4711
SNORD99(ENST00000408612)	chr1:28905259-28905334	24.2877	24.9773	24.8521	24.9039	23.5517	24.3889
SNORD81(ENST00000363840)	chr1:173833282-173833360	24.0704	24.25	23.7043	23.9839	23.258	19.8896
SNORD45A(ENST00000384512)	chr1:76253572-76253657	23.8374	21.839	22.214	22.0869	22.5348	21.6538
SNORD52(ENST00000364884)	chr6:31804851-31804919	23.8341	25.5498	25.1549	24.8678	24.7533	24.6418
SNORD60(ENST00000383903)	chr16:2205022-2205106	23.7852	22.4485	23.3418	23.7128	23.2212	23.2471
SNORD58B(ENST00000383969)	chr18:47018032-47018099	23.7511	23.9953	23.4532	23.8892	23.5713	22.7996
SNORD55(ENST00000581525)	chr1:45241534-45241615	23.6636	23.7248	23.4015	23.9694	24.1134	24.1154
SNORD47(ENST00000365524)	chr1:173833505-173833583	23.5511	22.6553	22.962	23.1418	23.5483	21.8398
SNORD49A(ENST00000384229)	chr17:16343348-16343420	23.5172	25.1647	24.48	23.1926	22.9523	23.0717
SNORD50A(ENST00000384338)	chr6:86387010-86387086	23.2098	23.9402	23.8015	24.2167	23.2269	20.8144
SNORD45C(ENST00000383893)	chr1:76252755-76252835	23.088	21.5766	22.155	22.0878	21.7866	22.1438
SNORD69(ENST00000391150)	chr3:52726750-52726828	23.0622	23.6928	23.2009	22.414	22.2834	18.0907
SNORD95(ENST00000579879)	chr5:180670310-180670379	22.8437	23.5254	22.8214	23.2367	22.7145	21.7637
SNORD31(ENST00000364799)	chr11:62620795-62620867	22.754	22.2438	22.159	21.4053	21.2467	20.063
SNORD58C(ENST00000365223)	chr18:47015613-47015678	22.677	22.4337	21.7418	22.0265	22.8975	18.7784
SNORD63(ENST00000384262)	chr5:137896730-137896799	22.5532	21.4061	21.271	21.167	22.0195	21.5268
SNORD27(ENST00000363981)	chr11:62622482-62622555	22.5219	24.2232	23.133	23.7536	23.391	22.8634
SNORD58A(ENST00000383875)	chr18:47017651-47017717	22.521	23.249	22.8377	23.4508	22.8816	22.1485
SNORD76(ENST00000363146)	chr1:173835770-173835853	22.3276	22.3603	22.4517	23.0119	22.5131	21.2824
SNORD33(ENST00000362761)	chr19:49993870-49993956	22.0289	21.721	22.2268	22.3507	21.707	22.3747
SNORD100(ENST00000408573)	chr6:133137939-133138016	22.0143	22.6535	21.8907	21.6933	20.6521	21.2348
SNORD12(ENST00000391002)	chr20:47897218-47897309	21.8147	24.0676	24.4581	24.1045	21.4636	23.371
SNORD18A(ENST00000363753)	chr15:66795579-66795652	21.8091	26.0768	26.1298	26.1116	21.5787	21.4169
SNORD87(ENST00000522478)	chr8:67834707-67834786	21.769	22.5273	22.7785	23.304	21.4664	20.6546
SNORD30(ENST00000384693)	chr11:62621133-62621204	21.7458	21.859	21.3227	21.6244	21.5263	20.3115
SNORD36C(ENST00000516733)	chr9:136217700-136217767	21.727	20.1716	19.9224	19.7324	21.1222	18.9412
SNORD18C(ENST00000362704)	chr15:66793586-66793656	21.686	20.6619	18.9381	19.1947	21.1369	20.7926
SNORD25(ENST00000365607)	chr11:62623038-62623102	21.6349	20.7	20.0602	20.0955	19.5908	16.6578
SNORD105B(ENST00000458770)	chr19:10220431-10220511	21.6262	22.1569	22.0387	22.0622	21.5636	21.3366
SNORD36B(ENST00000363961)	chr9:136216948-136217023	21.5819	21.1748	20.9323	20.7864	21.3872	20.5311
SNORD88C(ENST00000408061)	chr19:51305583-51305675	21.533	20.8506	22.3697	22.128	19.9607	21.7017
SNORD41(ENST00000386967)	chr19:12817261-12817332	21.5284	21.2902	20.9157	21.4572	21.315	20.871
SNORD78(ENST00000385582)	chr1:173834758-173834824	21.4662	20.6267	19.9052	20.4946	19.8109	14.8428
SNORD37(ENST00000384048)	chr19:3982503-3982570	21.4439	22.5375	22.2152	22.5589	21.9489	22.5965
SNORD110(ENST00000408189)	chr20:2634856-2634932	21.4362	21.7767	21.6463	21.853	21.4324	21.3574
SNORD36A(ENST00000362874)	chr9:136217309-136217383	21.4343	20.9158	21.1511	21.6297	21.9594	22.5511
SNORD38A(ENST00000365161)	chr1:45243513-45243584	21.3299	21.2289	20.7342	21.2192	21.4118	20.7458
SNORD83B(ENST00000386745)	chr22:39709822-39709916	21.3078	20.0658	19.839	19.8288	20.2539	20.4509
SNORD83A(ENST00000386747)	chr22:39711216-39711312	21.2276	20.3704	20.7965	20.7444	20.6912	20.9112
SNORD68(ENST00000363214)	chr16:89627840-89627925	21.0853	20.2191	20.06	20.1478	20.6622	20.4623
SNORD19(ENST00000410413)	chr3:52725392-52725469	21.0473	21.5791	20.7099	20.0725	19.6832	16.4392
SNORD28(ENST00000384706)	chr11:62622091-62622167	21.0441	20.7735	20.361	20.916	20.3486	19.6449
SNORD74(ENST00000364084)	chr1:173836807-173836888	20.9672	23.4378	22.6467	22.1063	20.2762	20.9152
SNORD18B(ENST00000365659)	chr15:66794356-66794429	20.9289	21.7809	20.6994	20.8285	22.1502	22.5357
SNORD20(ENST00000384550)	chr2:232321153-232321234	20.9185	19.5382	18.9787	19.4929	20.4927	19.9204
SNORD57(ENST00000384532)	chr20:2637583-2637656	20.8034	19.6989	20.0623	20.3503	21.4947	21.3186
SNORD61(ENST00000384252)	chrX:135961356-135961430	20.748	19.5144	19.4941	19.4066	20.304	19.0773
SNORD126(ENST00000459475)	chr14:20794607-20794685	20.6267	20.2299	21.3217	21.0762	20.052	20.4801
SNORD5(ENST00000459342)	chr11:93466392-93466466	20.6037	20.8319	20.5697	20.8285	21.6536	20.9689
SNORD45B(ENST00000364617)	chr1:76255160-76255233	20.5816	19.8448	19.5809	19.2445	19.5889	20.4931
SNORD32A(ENST00000364805)	chr19:49993220-49993305	20.4953	20.5331	20.6066	20.6855	21.0388	21.5998
SNORD59A(ENST00000384304)	chr12:57038809-57038885	20.4917	19.9634	20.1523	20.395	21.0306	21.3367
SNORD46(ENST00000364043)	chr1:45242160-45242265	20.4906	17.7544	19.7971	20.1407	22.3067	22.8589
SNORD82(ENST00000365530)	chr2:232325080-232325151	20.4835	19.8035	19.4603	19.0367	19.4363	16.7853
SNORD96A(ENST00000385607)	chr5:180668812-180668892	20.4814	20.2736	19.5903	19.5182	19.9092	19.7432
SNORD119(ENST00000515997)	chr20:2443606-2443683	20.4566	19.3013	19.3742	19.5932	20.888	17.173
SNORD80(ENST00000364822)	chr1:173833963-173834046	20.4062	20.7772	20.3172	20.7008	20.5717	18.707
SNORD19B(ENST00000459623)	chr3:52724758-52724843	20.4034	19.8213	19.7379	19.2557	19.8266	14.0297
SNORD92(ENST00000585078)	chr2:29136528-29136614	20.2406	19.0664	19.1012	18.9703	19.4651	20.1795
SNORD12C(ENST00000386307)	chr20:47895475-47895565	20.2043	22.3374	22.1727	22.1821	20.4685	19.3919
SNORD56(ENST00000384067)	chr20:2637268-2637340	20.0515	20.5505	20.1352	20.2514	20.699	20.5421
SNORD14C(ENST00000365382)	chr11:122930041-122930130	20.0464	20.0043	20.0242	20.7195	20.5054	21.3451
SNORD42B(ENST00000458893)	chr17:27047566-27047634	19.9219	21.0592	20.7772	20.697	20.6757	17.4008
SNORD6(ENST00000365444)	chr11:93464666-93464740	19.9121	20.397	19.5014	19.4338	21.0238	20.917
SNORD66(ENST00000390856)	chr3:184043482-184043559	19.8986	18.4683	17.923	17.837	19.9778	20.1667
SNORD50B(ENST00000364995)	chr6:86387305-86387376	19.8806	20.0676	19.8925	20.0702	21.1449	17.7072
SNORD12B(ENST00000410433)	chr20:47896854-47896946	19.8524	19.985	20.4267	20.1531	19.3735	18.4432
SNORD4B(ENST00000459083)	chr17:27050698-27050771	19.8354	20.3151	19.7341	19.3054	19.2511	16.5977
SNORD93(ENST00000408813)	chr7:22896230-22896305	19.3782	19.0573	18.9283	18.5856	20.3473	21.901
SNORD21(ENST00000383953)	chr1:93302844-93302940	19.3065	18.0579	19.0749	19.4624	19.5327	18.7852
SNORD117(ENST00000364915)	chr6:31504149-31504226	19.195	20.0807	19.7617	19.7719	20.5569	20.7522
SNORD88A(ENST00000408314)	chr19:51302697-51302789	19.1823	18.546	18.4782	18.4204	17.8514	18.912
SNORD79(ENST00000363859)	chr1:173834484-173834570	19.1483	18.7993	18.5426	18.7146	18.6462	15.3268
SNORD35A(ENST00000363389)	chr19:49994430-49994517	19.13	18.3211	17.8904	18.3094	20.0975	20.723
SNORD1C(ENST00000363315)	chr17:74554871-74554950	19.1183	20.0075	19.6194	20.2937	18.8091	19.6122
SNORD71(ENST00000411292)	chr16:71792303-71792390	19.0943	18.6082	19.0128	18.6534	20.6743	20.2125
SNORD102(ENST00000384769)	chr13:27829199-27829272	19.0943	20.406	20.2783	19.4803	19.2796	18.3949
SNORD38B(ENST00000384690)	chr1:45244060-45244128	19.0233	17.7048	15.8846	16.1552	18.7551	17.4926
SNORD54(ENST00000459159)	chr8:56986392-56986460	18.9745	18.6589	18.4282	18.6363	19.6375	17.6282
SNORA16A(ENST00000384342)	chr1:28907430-28907566	18.9723	16.7629	17.1654	17.3821	18.1894	19.3683
SNORD14E(ENST00000364009)	chr11:122928783-122928869	18.9149	18.1571	17.6902	18.2601	19.7412	18.7973
SNORD53_SNORD92(ENST00000577887)	chr2:29150847-29150926	18.905	18.7133	18.4665	18.6011	18.4925	19.5347
SNORA44(ENST00000384584)	chr1:28906891-28907024	18.7354	16.0879	16.4917	16.4556	17.5484	18.1048
SNORD127(ENST00000458892)	chr14:45580084-45580171	18.6903	17.0604	18.6281	18.9519	19.7621	18.5068
SNORD4A(ENST00000459174)	chr17:27049598-27049671	18.6664	17.9041	16.8357	16.924	18.4754	18.0458
SNORD13(ENST00000459299)	chr8:33370991-33371096	18.5987	17.7664	18.4356	17.1313	19.1965	20.4228
SNORD49B(ENST00000365172)	chr17:16342817-16342890	18.5628	20.1044	19.4295	19.3447	18.4349	17.8322
SNORD14D(ENST00000384390)	chr11:122929615-122929703	18.5597	17.6721	17.0918	18.4798	22.2496	21.7137
SNORA34(ENST00000408564)	chr12:49048163-49048301	18.4276	15.9215	15.7903	16.2583	18.6111	19.1447
SNORD24(ENST00000383884)	chr9:136216249-136216325	18.3944	19.6544	19.7256	20.1703	19.6887	17.8695
SNORD116-29(ENST00000384516)	chr15:25351666-25351750	18.3824	16.4039	18.4831	18.1023	18.0237	9.7638
RNU4ATAC(ENST00000580972)	chr2:122288455-122288583	18.3479	15.2052	15.0714	14.6374	17.9658	16.7661
SNORD73A(ENST00000386062)	chr4:152024977-152025043	18.3348	18.573	17.9061	18.1111	19.0509	15.0685
RNU5E-1(ENST00000362477)	chr1:11968207-11968328	18.153	17.9724	16.5463	16.6731	17.2576	15.4457
SNORD34(ENST00000365633)	chr19:49994159-49994231	18.1272	19.6229	18.6756	18.8867	18.4572	16.9277
SNORD63(ENST00000411005)	chr5:137894657-137894728	18.1237	19.1296	18.5789	19.0418	16.9125	17.7989
SNORD53(ENST00000579969)	chr2:29149931-29150010	18.0726	17.7803	17.4901	17.7026	18.3924	19.3137
SNORA52(ENST00000362915)	chr11:811679-811814	18.0414	16.6236	16.8144	16.56	17.4285	18.3386
SNORA68(ENST00000384437)	chr19:17973395-17973529	18.041	16.6342	16.6865	16.6912	18.2429	17.3705
SNORD84(ENST00000584275)	chr6:31508876-31508955	17.9188	18.2681	17.8612	17.7284	19.106	18.3242
SNORD89(ENST00000390981)	chr2:101889396-101889511	17.8279	15.8329	15.9357	16.0577	17.9934	18.2758
SNORD19B(ENST00000516978)	chr3:52722896-52722977	17.7796	17.2597	15.0973	14.9653	16.4029	13.4777
SNORD10(ENST00000459579)	chr17:7480127-7480270	17.5796	16.4813	16.3337	16.5582	18.7044	19.7906
SNORA43(ENST00000362567)	chr9:139620555-139620686	17.571	16.2887	15.1167	15.7923	15.9953	15.3654
SNORD15A(ENST00000384214)	chr11:75111433-75111582	17.5398	16.7552	16.5205	16.3663	16.645	17.5015
SNORD70(ENST00000391007)	chr2:203142829-203142915	17.4493	16.8977	16.855	16.9364	18.3943	17.3092
SNORD70(ENST00000391232)	chr2:203141152-203141241	17.4385	16.9204	16.827	17.0258	17.6359	17.8764
SNORD15B(ENST00000384714)	chr11:75115463-75115610	17.4129	15.6878	16.0207	16.1395	16.9396	17.4739
SNORD91B(ENST00000391250)	chr17:2232411-2232507	17.3493	17.3123	17.1273	17.776	17.24	16.9041
SNORA71A(ENST00000439912)	chr20:37055947-37056086	17.225	16.1504	15.9778	16.3604	15.6	16.7348
SNORD97(ENST00000459187)	chr11:10823012-10823155	17.1975	16.2187	16.1208	15.9301	17.3142	16.6848
SNORD118(ENST00000363593)	chr17:8076770-8076905	17.1574	14.8158	14.6576	12.9632	19.215	17.0919
SNORA64(ENST00000384674)	chr16:2012972-2013107	17.1399	16.0805	15.7194	15.5289	16.269	17.4591
SNORD91A(ENST00000390861)	chr17:2233568-2233664	17.1349	16.7033	16.6778	16.5357	16.7807	16.5286
SNORD105(ENST00000386910)	chr19:10218325-10218411	17.0837	17.2299	16.6825	16.9034	17.2495	16.9319
SNORD51(ENST00000384320)	chr2:207026600-207026681	17.0733	17.8156	17.2352	17.1973	17.4933	17.6918
SNORA17(ENST00000391185)	chr9:139621198-139621331	16.9964	15.5585	15.5059	15.1663	15.8506	14.9156
SNORA33(ENST00000363664)	chr6:133138356-133138487	16.8879	16.1808	15.5545	15.0314	15.9714	14.8543
SNORD85(ENST00000363311)	chr1:31441009-31441083	16.7973	16.1111	15.5294	14.9489	16.8701	16.6008
SNORD101(ENST00000384027)	chr6:133136444-133136518	16.7746	16.9525	17.6607	16.6033	16.2126	14.1103
SNORD14A(ENST00000364914)	chr11:17096199-17096291	16.5084	15.9526	15.9512	16.7337	16.1103	15.1273
SNORD116-27(ENST00000516087)	chr15:25346720-25346813	16.4442	13.5401	14.9489	14.6404	16.1141	15.6574
SNORD121A(ENST00000459386)	chr9:33952765-33952848	16.4306	17.2254	17.7484	17.1575	17.5139	16.8975
SNORA3(ENST00000364113)	chr11:8705772-8705903	16.4237	16.1378	16.2171	15.5591	16.2608	16.6784
SNORA31(ENST00000362607)	chr13:45911613-45911744	16.3974	15.4323	15.3409	14.5784	16.7879	16.6794
SNORA67(ENST00000384423)	chr17:7481271-7481409	16.367	15.2264	15.4484	15.1837	15.3323	15.8041
SNORD1B(ENST00000363091)	chr17:74557189-74557274	16.2997	15.6005	17.0974	16.1614	16.2568	15.9724
RNU5D-1(ENST00000363299)	chr1:45196725-45196842	16.2818	16.3347	13.0359	14.2904	12.1536	12.3257
SNORA8(ENST00000384574)	chr11:93465525-93465665	16.2738	14.0981	14.6303	14.9267	17.5331	17.025
SCARNA22(ENST00000503991)	chr4:1976361-1976487	16.2618	13.3626	13.1841	13.9059	16.0634	15.8936
RNU5A-1(ENST00000362698)	chr15:65588387-65588504	16.2078	16.7844	15.6663	14.7791	15.9451	15.7095
SNORD116-13(ENST00000384408)	chr15:25324203-25324296	16.1734	13.894	14.553	14.7411	15.4874	14.8081
SNORA61(ENST00000384581)	chr1:28906274-28906405	16.1379	15.1462	15.4628	15.3269	14.7559	15.1249
SNORA48(ENST00000386847)	chr17:7478029-7478165	16.1207	15.8276	14.9831	15.3828	17.5794	17.223
SNORD35B(ENST00000363660)	chr19:50000975-50001063	16.0889	16.4207	15.9589	15.948	17.6162	16.9329
SNORD65(ENST00000391079)	chr17:16344538-16344612	16.0605	16.0358	15.6251	15.553	14.2884	11.5254
RNU5B-1(ENST00000363286)	chr15:65597013-65597130	16.033	15.7962	14.7083	14.4564	16.1663	14.9751
SNORA62(ENST00000365493)	chr3:39452543-39452697	16.0062	15.6321	15.208	15.0407	15.6028	15.5956
SNORA73A(ENST00000364938)	chr1:28833876-28834083	16.0039	15.0278	15.1736	15.3537	16.5259	16.3703
SNORD107(ENST00000459433)	chr15:25227139-25227215	15.9747	14.119	14.9063	15.5272	16.5486	13.8797
RNU4-1(ENST00000363925)	chr12:120730898-120731040	15.9156	17.2189	15.3009	14.8334	16.4149	17.2087
SNORA63(ENST00000363548)	chr3:186504110-186504234	15.9039	14.4799	14.0253	14.6346	13.1078	11.7701
SNORA18(ENST00000384416)	chr11:93466630-93466763	15.8846	13.7814	13.5911	12.9464	15.8533	15.5763
SNORD116-8(ENST00000384365)	chr15:25315577-25315673	15.7214	14.2563	15.0856	14.9425	17.0367	16.6481
SNORD121B(ENST00000458838)	chr9:33934292-33934374	15.7119	16.4628	16.4253	15.2798	16.961	16.4652
SNORD7(ENST00000384567)	chr17:33900674-33900772	15.7076	14.6099	14.6188	14.1534	13.3062	14.2308
SNORD1A(ENST00000364968)	chr17:74557714-74557787	15.659	14.3233	13.0674	13.175	15.5526	15.1742
SNORD14B(ENST00000364533)	chr11:17097324-17097415	15.6532	14.4792	14.4817	14.7644	14.6551	14.3575
SNORA63(ENST00000363450)	chr3:186505087-186505220	15.6419	15.1261	14.8835	14.8456	15.844	16.2403
RNU2-2(ENST00000410396)	chr11:62609089-62609281	15.6389	14.504	13.5969	13.3398	15.4821	13.0971
SNORD11(ENST00000459124)	chr2:203157770-203157859	15.63	16.05	15.9201	15.8163	16.5698	15.5563
snoU2-30(ENST00000365012)	chrX:20154182-20154253	15.5956	15.8028	15.4137	15.4641	15.4008	14.5038
SNORA75(ENST00000384158)	chr2:232320509-232320647	15.5894	13.1532	13.3751	13.9106	13.4321	13.3235
SNORD77(ENST00000385578)	chr1:173835436-173835509	15.5206	16.0544	14.7064	14.6635	11.1351	9.81771
SNORD116-2(ENST00000384274)	chr15:25299355-25299451	15.4962	13.9082	14.6785	14.9149	17.0057	16.3661
SNORD48(ENST00000364953)	chr6:31803038-31803103	15.4655	16.3269	14.3388	14.5494	16.0937	13.5827
SNORD94(ENST00000386037)	chr2:86362991-86363129	15.4124	13.1603	13.2811	12.9929	15.397	15.1638
RNU5F-1(ENST00000362507)	chr1:45187456-45187574	15.4096	15.0947	13.8782	13.9442	11.273	13.4325
SNORA73B(ENST00000363217)	chr1:28835069-28835274	15.3995	14.2486	14.3429	14.4335	16.0374	15.2529
SNORD116-23(ENST00000384645)	chr15:25336931-25337024	15.3263	14.5261	14.7033	14.9009	16.5109	15.7767
SNORD72(ENST00000390994)	chr5:40832756-40832837	15.3198	15.6499	14.6457	14.1506	13.4016	11.9391
SNORD22(ENST00000384756)	chr11:62620380-62620507	15.2952	15.7446	15.2595	14.8138	14.4348	15.2877
SNORD111(ENST00000408139)	chr16:70571906-70572001	15.2473	14.0565	14.2631	14.2814	13.3775	10.7207
SNORD111B(ENST00000408587)	chr16:70563410-70563491	15.193	17.3129	17.1567	16.1415	16.4226	16.1794
SNORA20(ENST00000384662)	chr6:160201280-160201413	15.1127	12.9027	12.8194	12.4463	14.5082	14.0776
SNORD86(ENST00000391196)	chr20:2636741-2636828	15.0797	14.7052	14.0319	14.2748	13.9368	12.9722
RNU5E-6P(ENST00000365574)	chr1:45285553-45285669	15.0579	14.6981	13.8476	14.023	13.7781	11.4729
SNORA2A(ENST00000383885)	chr12:49050429-49050565	15.048	14.1504	14.0247	13.785	13.7769	13.3402
SNORA24(ENST00000384096)	chr4:119200343-119200475	15.0422	14.7105	14.6872	14.6942	15.2111	15.5169
SNORA66(ENST00000384792)	chr1:93306274-93306408	14.9989	13.9999	13.7496	13.3729	13.7542	13.9952
SNORD64(ENST00000386683)	chr15:25230245-25230313	14.9735	14.9403	14.4583	14.0371	15.0765	5.05759
SNORA26(ENST00000391286)	chr4:53579414-53579537	14.8688	15.5487	14.854	14.4825	14.1662	13.9314
SNORD98(ENST00000408255)	chr10:70514927-70514995	14.8219	15.3901	14.296	13.01	14.6591	13.7245
SNORA80(ENST00000363922)	chr21:33749494-33749631	14.7969	12.5421	12.7846	13.1899	13.1989	12.9573
SNORD8(ENST00000363915)	chr14:21865449-21865560	14.7871	13.0672	13.6691	13.4862	16.0919	16.3027
SNORA37(ENST00000384504)	chr18:51748652-51748782	14.7591	13.2786	13.8097	13.8548	15.3145	15.1968
SNORD116-11(ENST00000383882)	chr15:25321074-25321167	14.716	13.0016	13.273	13.7738	15.0153	13.4419
SNORA21(ENST00000362423)	chr17:37009114-37009247	14.663	12.6326	12.3886	12.169	13.6142	12.4415
RNU12(ENST00000362512)	chr22:43011248-43011399	14.6596	13.1565	11.9951	11.3022	13.9495	13.3131
SNORA38(ENST00000363946)	chr6:31590854-31590987	14.6192	12.6101	12.5952	12.4139	13.3835	12.7316
snoU2-30(ENST00000362805)	chr11:93454961-93455032	14.5313	14.5781	14.2447	14.7952	15.6463	14.8491
SNORA50(ENST00000384225)	chr16:58593698-58593835	14.5087	13.0363	12.5961	12.3181	14.1329	14.1314
SNORD124(ENST00000459577)	chr17:38183793-38183898	14.4753	14.7971	14.6134	13.8758	14.1765	14.9569
SNORA80B(ENST00000383906)	chr2:10586838-10586975	14.4383	12.9903	12.7003	13.3162	12.2283	12.6577
SNORA4(ENST00000584302)	chr3:186505399-186505538	14.4218	12.0801	11.8273	11.2302	13.6082	11.8966
SNORA76(ENST00000408535)	chr17:62223697-62223831	14.2951	13.6063	13.0523	13.1817	13.0731	13.6439
SNORA70(ENST00000384436)	chrX:153628620-153628756	14.2943	12.936	12.3111	12.2109	14.4449	14.1695
SNORD67(ENST00000390833)	chr11:46783937-46784049	14.2294	13.3	12.9093	13.1734	15.563	14.7271
SNORA71D(ENST00000363484)	chr20:37062506-37062641	14.2251	14.5429	14.092	14.3916	14.0068	14.5106
RNU5A-8P(ENST00000364102)	chr1:210547496-210547611	14.1664	13.8433	13.0764	12.1037	12.1998	8.87815
SNORD16(ENST00000362803)	chr15:66795148-66795248	14.1566	13.5683	12.742	12.4182	14.5674	14.2218
SNORA54(ENST00000384281)	chr11:2984999-2985123	13.9899	13.4032	13.4993	13.3492	15.5002	14.89
SNORD116-25(ENST00000516517)	chr15:25342808-25342901	13.968	11.4648	12.5256	12.2475	14.4061	12.6249
SNORD88B(ENST00000408454)	chr19:51302287-51302379	13.8602	13.3847	13.5732	13.7941	13.1656	13.7
RNU2-6P(ENST00000411404)	chr13:46948534-46948725	13.8578	12.3338	11.3428	11.3315	12.7519	11.6986
SNORD116-6(ENST00000384711)	chr15:25310171-25310268	13.8465	12.7984	13.1218	13.0137	15.1896	14.8453
SCARNA18(ENST00000516330)	chr18:47340729-47340813	13.8225	13.7283	13.4551	14.4491	15.2515	16.7594
SNORA49(ENST00000386157)	chr12:132515767-132515904	13.7733	11.6461	11.5507	12.0463	14.5045	13.3643
SCARNA11(ENST00000516089)	chr12:6690638-6690775	13.7446	12.5024	12.57	11.9432	13.8926	13.2233
SNORA23(ENST00000365128)	chr11:9450318-9450501	13.718	11.961	12.3017	11.8155	12.8136	12.4822
SNORA14B(ENST00000384452)	chr1:235291116-235291252	13.7064	12.3489	12.6581	12.6007	14.2481	13.705
SNORA7A(ENST00000384765)	chr3:12881809-12881949	13.6403	11.7088	11.151	11.4508	13.0144	14.5183
SNORA57(ENST00000383870)	chr11:62432892-62433042	13.5229	11.3737	10.8732	11.1029	14.2008	13.8818
SNORA45(ENST00000391305)	chr11:8706984-8707116	13.4811	13.6386	13.1751	12.2371	13.1731	12.9133
RNU11(ENST00000387069)	chr1:28975110-28975245	13.4707	13.4806	12.2101	12.957	12.2993	12.3424
SNORD114-3(ENST00000364969)	chr14:101419684-101419760	13.3857	10.4538	10.2074	11.1612	23.7618	18.0801
SNORD116-26(ENST00000516006)	chr15:25344644-25344741	13.3768	11.5578	12.3113	11.5933	14.1748	11.9201
SNORA21(ENST00000516890)	chr17:37007775-37007912	13.37	11.1213	10.664	11.6916	10.101	10.6977
SNORD125(ENST00000459538)	chr22:29729150-29729247	13.3271	14.7283	14.035	14.0871	14.0292	14.8377
SNORA74A(ENST00000364089)	chr5:138614468-138614667	13.2592	12.2769	11.8563	11.5126	11.277	11.2768
SNORD90(ENST00000391145)	chr9:125642490-125642602	13.2471	13.5918	13.6098	12.7627	14.8981	14.7241
RNU4-2(ENST00000365668)	chr12:120729564-120729706	13.2402	14.2283	12.6457	12.3063	14.2758	13.6493
SCARNA4(ENST00000516999)	chr1:155895747-155895877	13.2362	12.2833	11.4483	11.3308	12.0614	11.6422
SNORD123(ENST00000459473)	chr5:9548946-9549017	13.2133	-3.32193	3.23451	-3.32193	23.7455	20.2072
SNORA30(ENST00000384028)	chr16:30721856-30721986	13.1869	11.978	12.2478	11.578	11.2542	10.7032
SNORA56(ENST00000383966)	chrX:154003271-154003401	13.1395	11.5882	11.3645	11.2593	10.0265	10.9429
SCARNA16(ENST00000515981)	chr17:75085387-75085575	13.1051	11.6625	11.8896	11.6411	11.4778	11.5481
SNORD114-26(ENST00000363543)	chr14:101453381-101453454	12.99	3.28479	2.64706	9.54181	23.4765	17.8873
SNORA6(ENST00000384033)	chr3:39449878-39450030	12.9885	12.19	12.18	12.1052	12.4944	12.7438
SNORA25(ENST00000384384)	chr11:93463677-93463812	12.9496	11.7776	12.3194	13.657	13.4057	12.2567
SNORA31(ENST00000517242)	chr13:45910447-45910582	12.9278	12.8399	12.4131	12.799	15.4599	14.9568
SNORD11B(ENST00000459250)	chr2:203156053-203156144	12.9182	13.4821	14.5262	13.4717	15.1244	14.1438
RNU7-1(ENST00000458811)	chr12:7052977-7053041	12.8853	15.2262	12.8083	10.4013	10.3339	3.79083
SNORD87(ENST00000364849)	chr8:67834700-67834790	12.7846	12.4496	12.9988	12.9732	11.5382	2.46121
SNORA9(ENST00000384215)	chr7:45024975-45025109	12.6503	10.5126	10.8852	11.5768	11.1885	12.0255
SNORA38B(ENST00000363524)	chr17:65736783-65736915	12.646	12.1614	11.8917	11.6905	12.1135	12.4162
SNORD116-12(ENST00000384468)	chr15:25322196-25322289	12.6027	11.1961	11.0551	11.196	12.4092	9.7908
SNORA84(ENST00000459229)	chr9:95054741-95054875	12.5901	11.885	11.9069	12.238	12.6905	12.8035
SNORA12(ENST00000391162)	chr10:101996911-101997059	12.547	9.21602	9.78885	10.2441	13.0474	11.0428
RNU5E-4P(ENST00000364931)	chr1:11969863-11969984	12.4946	11.9387	10.1431	10.8755	10.1228	7.23663
SNORA5C(ENST00000364902)	chr7:45144503-45144641	12.4603	10.7362	10.7867	10.0025	10.9057	10.3091
SNORA71B(ENST00000439232)	chr20:37053841-37053978	12.4541	11.6483	11.3129	11.6239	12.152	11.79
SNORA79(ENST00000410557)	chr14:20791336-20791485	12.3673	10.5298	10.478	10.7751	12.2802	10.9918
SNORA42(ENST00000384744)	chr1:155889698-155889836	12.354	11.7282	11.5904	11.601	10.9861	9.56649
SNORA78(ENST00000459373)	chr16:2015183-2015311	12.327	11.3491	11.5129	12.5095	12.2022	14.9293
SNORA39(ENST00000365032)	chr20:37076725-37076858	12.2611	9.71661	8.68955	9.37112	11.1286	11.423
SNORA42(ENST00000384488)	chr7:6056506-6056642	12.1994	10.9014	10.4667	10.7176	10.3945	8.71243
SNORD9(ENST00000362566)	chr14:21860307-21860412	12.1835	12.2321	12.383	11.9102	13.3242	13.0225
SNORD73(ENST00000364394)	chr4:152023207-152023280	12.167	12.9191	12.3642	12.6398	11.5816	2.63484
SCARNA18(ENST00000459004)	chr5:82360021-82360156	12.166	10.3855	9.85629	9.98284	12.9967	10.1144
SCARNA12(ENST00000459155)	chr12:7076498-7076769	12.139	8.59579	8.60778	9.19785	10.2811	10.4206
SNORA9(ENST00000384170)	chr12:124101253-124101387	12.0661	9.07152	9.2683	9.67816	8.81386	8.19269
SNORD116-24(ENST00000384549)	chr15:25339182-25339275	12.0649	9.90371	10.1867	10.952	13.4272	12.5602
SNORA71C(ENST00000364642)	chr20:37058311-37058446	12.0092	11.1388	9.71513	10.7272	9.61061	10.6064
SNORD17(ENST00000390930)	chr20:17943351-17943589	11.9009	10.8093	11.4763	11.198	13.2757	11.5965
SNORD116-1(ENST00000384335)	chr15:25296622-25296718	11.8538	10.0471	10.7246	11.1372	12.9171	11.8916
SNORD114-1(ENST00000362705)	chr14:101416168-101416241	11.8279	-3.32193	-3.32193	-3.32193	22.3648	16.8446
SNORA74(ENST00000516404)	chr5:138611867-138612009	11.7782	13.1354	12.8734	11.8894	10.1409	12.0434
SNORA55(ENST00000364587)	chr1:40033044-40033180	11.778	12.1222	11.6911	10.7279	11.8303	11.9129
SNORD114-12(ENST00000365400)	chr14:101435283-101435359	11.7106	2.60325	-3.32193	-3.32193	21.967	16.188
SNORA5A(ENST00000384111)	chr7:45143946-45144081	11.6987	10.6844	10.2866	10.9857	11.1941	10.7642
SCARNA8(ENST00000515924)	chr9:19063652-19063784	11.686	10.6626	11.2766	11.7681	9.97328	10.2133
SNORA72(ENST00000384339)	chr8:99054312-99054445	11.669	12.6201	11.5794	11.0714	10.543	9.42248
SCARNA13(ENST00000516672)	chr14:95999690-95999966	11.6367	8.19647	8.7466	9.23107	11.4905	9.50041
SNORA7B(ENST00000384360)	chr3:129116051-129116191	11.5946	9.31413	8.90572	8.87387	11.9346	10.6116
SNORA14A(ENST00000364773)	chr7:75573098-75573234	11.5917	10.7983	9.94115	10.1527	11.0456	10.3299
SNORA58(ENST00000364259)	chr1:154232201-154232338	11.581	9.17924	10.2189	11.8377	11.0852	11.4846
SNORA27(ENST00000384323)	chr13:27829536-27829663	11.5158	11.628	11.1452	10.6599	10.5422	8.88105
SNORA65(ENST00000364432)	chr9:130210778-130210909	11.4178	11.3338	10.6723	10.9897	11.5393	11.4799
SNORA47(ENST00000458862)	chr5:76376257-76376396	11.3389	9.38411	10.1108	9.61514	10.1779	10.3652
SCARNA23(ENST00000516060)	chrX:24762556-24762687	11.3	9.45924	8.9308	9.28766	8.06558	-3.32193
SNORA60(ENST00000362396)	chr20:37078011-37078146	11.1357	11.1929	10.2904	10.1492	12.1103	12.4013
SNORD114-14(ENST00000362723)	chr14:101438438-101438514	11.1325	-3.32193	-3.32193	-3.32193	21.2061	14.9831
SNORD116-16(ENST00000384533)	chr15:25327913-25328006	11.0824	2.27725	8.52612	9.27219	12.6648	11.5917
SNORA28(ENST00000384585)	chr14:103804184-103804311	10.9549	10.2307	9.25658	9.02004	10.4236	8.13853
RNU5E-2P(ENST00000516247)	chr1:236026686-236026737	10.9444	-3.32193	-3.32193	-3.32193	-3.32193	-3.32193
SNORD113-8(ENST00000363497)	chr14:101409786-101409861	10.9416	2.64387	-3.32193	-3.32193	22.2064	17.092
SCARNA20(ENST00000516768)	chr17:58308875-58309007	10.8891	9.4886	9.84785	10.0606	11.1116	11.1353
SCARNA3(ENST00000517097)	chr1:175937532-175937676	10.8454	10.2095	9.78179	9.5423	11.8065	11.452
SNORA46(ENST00000384762)	chr16:58582401-58582537	10.8206	9.53436	10.5222	11.3805	10.0305	11.0754
SNORD116-22(ENST00000384430)	chr15:25335068-25335161	10.7899	2.77709	2.72423	8.11164	11.5468	9.67962
SNORA13(ENST00000458790)	chr5:111497180-111497314	10.7824	11.101	10.1765	9.71385	10.0335	7.63034
SCARNA1(ENST00000517138)	chr1:28160910-28161077	10.7736	10.9926	10.401	9.73543	11.6397	10.9408
RNU6-6(ENST00000384388)	chr2:201694730-201694839	10.6789	7.81726	9.01494	8.89282	10.4673	10.7291
SNORA40(ENST00000388090)	chr11:93468275-93468402	10.6595	8.57003	9.54207	8.31277	10.8137	9.56219
SNORD23(ENST00000408876)	chr19:48259108-48259219	10.6377	9.71786	9.15868	9.03657	11.135	11.7623
SNORA77(ENST00000578179)	chr22:20113923-20114049	10.497	9.82842	10.1813	11.3282	10.0033	9.07718
SCARNA10(ENST00000459255)	chr12:6619386-6619717	10.4237	7.82013	8.14316	8.31512	10.2013	8.06054
SNORD96B(ENST00000386148)	chrX:109468211-109468291	10.4011	10.6442	9.10552	9.77572	10.597	11.0516
SNORA32(ENST00000384072)	chr11:93464143-93464265	10.3998	10.1455	10.7077	11.92	10.8423	11.2631
SNORD31(ENST00000364977)	chr13:107973241-107973311	10.375	9.80752	11.0904	2.99424	9.33638	-3.32193
SNORD116-4(ENST00000384733)	chr15:25304683-25304780	10.3108	2.65889	10.551	11.5079	10.5689	11.4725
SNORD114-28(ENST00000363610)	chr14:101455465-101455538	10.2703	-3.32193	-3.32193	-3.32193	19.2231	13.2527
SCARNA7(ENST00000458797)	chr3:160232693-160233024	10.2258	5.89824	6.34167	7.61834	11.373	8.31215
SNORD113-6(ENST00000363345)	chr14:101405891-101405968	10.0733	2.32825	-3.32193	-3.32193	20.4065	12.6852
SNORA36A(ENST00000384221)	chrX:153996801-153996934	9.98507	6.45772	7.57875	8.03241	8.54984	7.73253
SCARNA5(ENST00000516201)	chr2:234184371-234184648	9.97377	6.10767	6.32535	6.61786	9.57917	6.93609
SNORD3A(ENST00000365494)	chr17:19091327-19091544	9.86717	9.24161	8.94779	8.34605	10.5666	8.95143
SNORA63(ENST00000364359)	chr3:183169643-183169776	9.84319	9.20214	9.27725	8.6172	11.1903	10.6302
SNORA81(ENST00000408493)	chr3:186504462-186504641	9.82746	9.74223	10.4593	11.7727	10.1619	11.4801
SNORA51(ENST00000384696)	chr20:2635711-2635844	9.68964	7.24941	2.11913	7.95655	8.74684	8.0249
SNORD116-21(ENST00000384507)	chr15:25333949-25334042	9.61603	-3.32193	8.23357	8.11164	10.1676	9.88712
SNORD114-23(ENST00000363536)	chr14:101450211-101450284	9.60938	-3.32193	-3.32193	-3.32193	20.5946	13.6747
SNORA36C(ENST00000384289)	chr2:69747173-69747306	9.54345	6.45761	7.60817	1.66997	9.05816	2.23837
SNORA58(ENST00000505219)	chr3:131197939-131198077	9.42693	8.78352	9.37565	8.42225	8.26364	1.34918
SNORA11(ENST00000408789)	chrX:54840801-54840930	9.39515	9.52188	9.59733	8.19439	11.3055	9.50528
SNORD78(ENST00000391076)	chr2:72987661-72987731	9.37511	-3.32193	-3.32193	-3.32193	8.83643	-3.32193
SNORA11(ENST00000408237)	chr10:74885836-74885965	9.35702	8.02223	8.76993	8.32586	8.66206	1.02832
SNORD113-9(ENST00000365080)	chr14:101411984-101412057	9.31696	2.49246	-3.32193	-3.32193	19.1864	13.0635
SNORD116-18(ENST00000383961)	chr15:25330530-25330623	9.17891	8.1116	8.81838	8.61137	-3.32193	-3.32193
SNORA2B(ENST00000384583)	chr12:49061238-49061376	9.1524	8.60236	6.88438	7.99848	8.38836	8.40588
SNORD114-9(ENST00000364370)	chr14:101432364-101432437	9.10955	-3.32193	-3.32193	-3.32193	19.6783	13.4785
SNORA53(ENST00000391141)	chr12:98993411-98993661	8.98934	6.6968	6.6997	7.23759	8.77813	8.46716
SNORA70(ENST00000384544)	chr2:215711669-215711805	8.98184	6.20942	7.86432	7.25389	7.46582	9.81023
SNORA77(ENST00000408716)	chr1:203698707-203698833	8.92249	6.85662	7.95093	7.95131	10.9468	9.78111
SNORA79(ENST00000408376)	chr14:81669037-81669178	8.6307	7.64851	5.77277	6.35693	7.28879	1.58474
SNORA63(ENST00000362493)	chr3:183171600-183171732	8.50668	8.15752	7.98704	8.58119	10.8461	10.4766
RNU6ATAC(ENST00000408749)	chr9:137029559-137029686	8.50625	5.91139	6.32522	6.90976	7.23087	2.58715
RNU1-18P(ENST00000363062)	chr6:122532792-122532957	8.47448	7.61868	6.80435	6.76907	8.53549	-3.32193
RNU6-34(ENST00000364874)	chr4:97073446-97073554	8.46104	7.57561	6.90522	6.99047	7.60388	-3.32193
RNU6-35(ENST00000384530)	chr4:110913479-110913587	8.43497	7.78258	8.69676	7.49047	7.21579	-3.32193
SNORA69(ENST00000383895)	chrX:118921314-118921447	8.14395	8.30665	8.57837	9.89325	7.19326	7.84412
SNORA30(ENST00000365319)	chr9:20786924-20787054	8.12486	6.07926	6.20122	5.99451	8.49679	6.85485
SNORA41(ENST00000384675)	chr2:207026950-207027083	8.05368	8.47857	8.66331	8.81863	7.64645	-3.32193
SCARNA21(ENST00000517026)	chr17:7809438-7809578	8.01899	8.24344	7.4694	8.10066	8.88417	9.29752
SNORA10(ENST00000384084)	chr16:2012333-2012467	7.98498	7.07844	5.74867	5.8338	8.14178	7.69294
SNORA70B(ENST00000384210)	chr2:61644377-61644513	7.77476	6.04773	0.900873	5.25679	0.6239	-3.32193
SNORA24(ENST00000384176)	chr15:65577797-65577929	7.70982	7.76881	2.56295	1.98512	8.11018	6.98052
SCARNA2(ENST00000458748)	chr1:109642813-109643234	7.65173	8.47448	8.63589	9.4442	6.40732	7.96013
SCARNA21(ENST00000516057)	chr1:15868658-15868799	7.46794	7.64847	7.63905	6.85649	6.67807	7.29304
SNORA42(ENST00000362917)	chr16:30430944-30431080	7.40658	6.3399	6.4623	8.15712	4.5803	5.82428
RNU1-11P(ENST00000383975)	chr6:13214286-13214451	7.06012	5.33407	4.95779	4.75162	4.57429	0.884945
SNORA22(ENST00000383907)	chr7:65220511-65220646	7.02234	1.49983	6.00157	5.79493	6.51883	1.4071
SNORA5B(ENST00000363786)	chr7:45145565-45145698	6.9403	0.805506	1.00758	1.96514	0.693221	-3.32193
SCARNA6(ENST00000515982)	chr2:234197320-234197586	6.93864	7.01168	7.81991	8.21956	6.76139	7.23031
SNORA74B(ENST00000391100)	chr5:172447729-172447931	6.7412	9.46568	9.41928	9.08528	7.19886	7.91352
snoU13(ENST00000459065)	chr9:97934775-97934880	6.7125	1.93993	8.35101	2.30877	7.25825	-3.32193
SCARNA14(ENST00000516903)	chr15:66639543-66639680	6.68757	6.80068	6.42307	1.88688	7.82878	-3.32193
RNU6-14(ENST00000384630)	chr9:15776177-15776284	6.60954	8.12586	7.74816	7.83325	2.66832	-3.32193
SNORD22(ENST00000516331)	chr11:62621631-62621757	6.52009	-3.32193	1.15092	6.45244	0.8258	-3.32193
SNORD3D(ENST00000362793)	chr17:19015732-19015949	6.24776	-3.32193	-0.274317	-0.354069	4.0159	-3.32193
SNORA22(ENST00000383876)	chr7:56123056-56123195	5.50129	0.6894	1.34239	1.05733	-3.32193	-3.32193
SCARNA15(ENST00000516881)	chr15:83424695-83424823	5.14619	5.86942	1.60828	-3.32193	-3.32193	-3.32193
RNU1-19P(ENST00000363306)	chr10:88649324-88649490	5.08205	0.463971	-3.32193	-3.32193	0.107833	-3.32193
SNORA73(ENST00000363107)	chr18:19397583-19397789	4.37229	-3.32193	-3.32193	-3.32193	3.46918	-3.32193
SNORA48(ENST00000579231)	chr6:1612715-1612876	3.94907	0.308268	0.509766	-3.32193	-3.32193	-3.32193
snoU2_19(ENST00000364722)	chrX:20154422-20154503	3.67027	2.41158	-3.32193	8.61714	2.06378	-3.32193
RNU2-4P(ENST00000411012)	chr17:41464592-41464785	3.53416	-3.32193	-3.32193	-3.32193	0.51739	4.03243
SNORA66(ENST00000515986)	chr1:93303573-93303627	3.36735	-3.32193	3.71335	-3.32193	-3.32193	-3.32193
SNORD81(ENST00000363064)	chr1:86057961-86058039	3.28317	-3.32193	-3.32193	-3.32193	2.17658	-3.32193
snoU109(ENST00000458806)	chr1:193026409-193026545	3.20772	0.746724	0.900873	1.81838	4.5803	-3.32193
SNORD114-22(ENST00000365423)	chr14:101449261-101449334	3.09344	-3.32193	-3.32193	2.56608	20.3036	14.0401
SNORD114-17(ENST00000364699)	chr14:101441141-101441217	2.96901	-3.32193	-3.32193	-3.32193	18.6086	11.7297
SNORA1(ENST00000384107)	chr11:93465168-93465299	2.89535	6.03865	5.86848	6.74515	9.49836	7.31315
SCARNA9(ENST00000530422)	chr11:93454677-93455031	2.87671	-1.3605	-0.733174	-0.517626	5.19213	2.03403
SNORD114-21(ENST00000363410)	chr14:101448310-101448383	2.80101	-3.32193	-3.32193	-3.32193	17.6369	11.6395
SNORD114-25(ENST00000363742)	chr14:101452392-101452465	2.80101	-3.32193	2.64706	-3.32193	19.993	14.765
SNORD114-13(ENST00000364377)	chr14:101436214-101436289	2.6103	-3.32193	-3.32193	-3.32193	16.3131	9.15019
SNORD113-7(ENST00000363762)	chr14:101407461-101407539	2.59773	-3.32193	-3.32193	-3.32193	19.6534	13.3659
SNORD115-23(ENST00000364461)	chr15:25456941-25457024	2.41297	2.10448	7.88802	2.17809	13.1088	12.085
RNU6-70(ENST00000516438)	chr13:27917783-27917883	2.27597	-3.32193	-3.32193	-3.32193	-3.32193	-3.32193
snoU13(ENST00000459483)	chr17:47034010-47034115	2.1415	-3.32193	-3.32193	-3.32193	-3.32193	-3.32193
SNORD112(ENST00000458974)	chr14:101364255-101364333	2.09793	-3.32193	-3.32193	-3.32193	18.9954	3.2239
RNU6-49(ENST00000384256)	chrX:37729360-37729468	2.06446	-3.32193	-3.32193	-3.32193	5.81322	-3.32193
SNORA68(ENST00000364518)	chr19:33099241-33099375	1.98547	-3.32193	-3.32193	-3.32193	0.662898	-3.32193
SNORD115-10(ENST00000365073)	chr15:25432681-25432763	1.94887	-3.32193	-3.32193	-3.32193	8.65845	-3.32193
SNORD115-32(ENST00000364079)	chr15:25474112-25474195	1.91323	2.10448	2.25905	2.67791	13.1444	13.3262
snoU13(ENST00000459068)	chr7:2590502-2590599	1.86095	-3.32193	-3.32193	-3.32193	-3.32193	-3.32193
SNORA22(ENST00000384614)	chr7:64526375-64526510	1.75847	6.08666	1.41931	5.29568	5.11768	-3.32193
RNU6-30(ENST00000384561)	chrX:100888992-100889100	1.67169	2.09802	-3.32193	-3.32193	1.25094	-3.32193
RNU6-36(ENST00000384172)	chr12:98115492-98115600	1.67169	1.36345	-3.32193	-3.32193	6.97315	1.50567
snoU13(ENST00000458895)	chr2:135823200-135823304	1.66813	-3.32193	-3.32193	-3.32193	-3.32193	-3.32193
snoU13(ENST00000459097)	chr16:53368472-53368576	1.66813	-3.32193	-3.32193	-3.32193	-3.32193	-3.32193
RNU5E-9P(ENST00000411164)	chr2:179007273-179007378	1.64187	-3.32193	-3.32193	-3.32193	-3.32193	-3.32193
SNORA19(ENST00000384737)	chr10:120819521-120819650	1.58666	0.886272	1.04051	0.959708	1.93293	-3.32193
SCARNA17(ENST00000516183)	chr18:47340501-47340646	1.57064	1.3692	6.33238	7.07798	6.56068	2.37929
SNORA36B(ENST00000410438)	chr1:220373886-220374018	1.5257	7.15802	7.89075	9.07212	5.89644	6.77315
RNU4-5P(ENST00000411347)	chr10:111629614-111629750	1.44683	0.981284	-3.32193	-3.32193	0.634472	-3.32193
RNU5F-6P(ENST00000362979)	chr1:164320508-164320625	1.3482	-3.32193	-3.32193	-3.32193	-3.32193	-3.32193
RNU5E-10P(ENST00000363506)	chr11:47598021-47598140	1.30267	-3.32193	-3.32193	-3.32193	-3.32193	-3.32193
snoU13(ENST00000458810)	chr5:149408910-149409015	1.24934	-3.32193	-3.32193	-3.32193	-3.32193	-3.32193
snoU13(ENST00000459230)	chr5:68471649-68471754	1.24934	-3.32193	-3.32193	-3.32193	-3.32193	-3.32193
snoU13(ENST00000459361)	chr16:69742473-69742578	1.24934	-3.32193	-3.32193	-3.32193	-3.32193	-3.32193
RNU4-6P(ENST00000410804)	chrX:16893267-16893390	1.21419	-3.32193	-3.32193	-3.32193	-3.32193	-3.32193
SNORA40(ENST00000385573)	chr2:135894196-135894325	1.08746	-3.32193	-3.32193	-3.32193	0.773945	-3.32193
SNORA63(ENST00000364578)	chr1:36884049-36884179	1.06699	6.44745	6.9926	-3.32193	7.80252	1.50696
RNU1-21P(ENST00000363327)	chr11:123634633-123634797	0.959626	-3.32193	-3.32193	-3.32193	-3.32193	-3.32193
SNORA16B(ENST00000364674)	chr1:212526156-212526292	0.947797	-3.32193	-3.32193	-3.32193	-3.32193	-3.32193
SNORA76(ENST00000517198)	chr22:34100770-34100906	0.947797	-3.32193	-3.32193	-3.32193	8.19876	7.61467
RNU4-10P(ENST00000364383)	chr13:73765663-73765804	0.852949	-3.32193	-3.32193	-3.32193	0.529207	-3.32193
RNU4-7P(ENST00000364758)	chr6:150647757-150647899	0.834439	-3.32193	-3.32193	-3.32193	4.35395	1.5001
RNU1-17P(ENST00000363022)	chr5:180156584-180156737	0.640181	-3.32193	-3.32193	-3.32193	1.10625	-3.32193
SNORA5(ENST00000384275)	chr3:123532922-123533054	0.634759	-3.32193	-3.32193	-3.32193	-3.32193	-3.32193
RNU1-16P(ENST00000365477)	chr13:114133228-114133393	0.552386	-3.32193	-3.32193	-3.32193	-3.32193	-3.32193
SNORA73(ENST00000516722)	chr2:3628158-3628322	0.461533	-3.32193	-3.32193	-3.32193	-3.32193	-3.32193
SNORD3B-1(ENST00000577988)	chr17:18965223-18965807	-2.13297	-3.32193	-1.79985	-3.32193	-3.32193	-3.32193
SNORA71B(ENST00000364546)	chr20:37053844-37053979	-3.12165	8.10495	2.93672	-3.12226	2.45941	3.34731
SNORA71A(ENST00000364729)	chr20:37055950-37056085	-3.31448	-3.30758	-3.30874	-3.30909	-3.31891	-3.32027
snoU2_19(ENST00000364329)	chr11:93454706-93454787	-3.31508	2.41157	-3.32193	-3.32193	-3.31045	-3.23558
SCARNA10(ENST00000541782)	chr12:6619439-6619688	-3.31746	-3.32124	-3.32054	-3.32006	-3.31951	-3.17637
SNORD3A(ENST00000584923)	chr17:19091327-19092027	-3.32192	-3.32191	-3.32191	-3.32192	-3.32192	-3.32191
RNU105B(ENST00000364478)	chr20:8811831-8812040	-3.32193	-3.32193	-3.32193	-3.32193	-3.32193	-3.32193
RNU105C(ENST00000362342)	chr8:55243245-55243455	-3.32193	-3.32193	-3.32193	-3.32193	-3.32193	-3.32193
RNU1-10P(ENST00000459096)	chr1:143647012-143647177	-3.32193	-3.32193	-3.32193	-3.32193	-3.32193	-3.32193
RNU1-12P(ENST00000365194)	chr1:147860640-147860803	-3.32193	-3.32193	-3.32193	-3.32193	-3.32193	-3.32193
RNU1-13P(ENST00000384499)	chr1:143673127-143673290	-3.32193	-3.32193	-3.32193	-3.32193	-3.32193	-3.32193
RNU1-14P(ENST00000362759)	chr7:53433749-53433902	-3.32193	-3.32193	-3.32193	-3.32193	-3.32193	-3.32193
RNU1-15P(ENST00000353977)	chr7:21420979-21421124	-3.32193	-3.32193	-3.32193	-3.32193	-3.32193	-3.32193
RNU1-1(ENST00000383925)	chr1:16840615-16840780	-3.32193	-3.32193	-3.32193	-3.32193	-3.32193	-3.32193
RNU1-20P(ENST00000363314)	chr3:192447342-192447505	-3.32193	-3.32193	-3.32193	-3.32193	-3.32193	-3.32193
RNU1-22P(ENST00000363334)	chr16:3136142-3136301	-3.32193	-3.32193	-3.32193	-3.32193	-3.32193	-3.32193
RNU12-2P(ENST00000364789)	chrX:46992068-46992225	-3.32193	-3.32193	-3.32193	-3.32193	-3.32193	-3.32193
RNU1-23P(ENST00000363361)	chr20:24217889-24218034	-3.32193	-3.32193	-3.32193	-3.32193	-3.32193	-3.32193
RNU1-24P(ENST00000364285)	chr13:102431232-102431398	-3.32193	-3.32193	-3.32193	-3.32193	-3.32193	-3.32193
RNU1-2(ENST00000384278)	chr1:17222473-17222638	-3.32193	-3.32193	-3.32193	-3.32193	-3.32193	-3.32193
RNU1-3(ENST00000384782)	chr1:16993278-16993443	-3.32193	-3.32193	-3.32193	-3.32193	-3.32193	-3.32193
RNU1-4(ENST00000384659)	chr1:17067009-17067174	-3.32193	-3.32193	-3.32193	-3.32193	-3.32193	-3.32193
RNU1-5(ENST00000384010)	chr1:149224056-149224221	-3.32193	-3.32193	-3.32193	-3.32193	-3.32193	-3.32193
RNU1-6(ENST00000383858)	chr1:147511002-147511167	-3.32193	-3.32193	-3.32193	-3.32193	-3.32193	-3.32193
RNU1-7(ENST00000383869)	chr14:35015918-35016083	-3.32193	-3.32193	-3.32193	-3.32193	-3.32193	-3.32193
RNU1-8(ENST00000383861)	chr14:35025430-35025595	-3.32193	-3.32193	-3.32193	-3.32193	-3.32193	-3.32193
RNU1-9(ENST00000384687)	chr1:145969268-145969433	-3.32193	-3.32193	-3.32193	-3.32193	-3.32193	-3.32193
RNU2-3P(ENST00000410144)	chr15:96289031-96289223	-3.32193	-3.32193	-3.32193	-3.32193	3.31643	-3.32193
RNU2-5P(ENST00000410533)	chr9:72803485-72803666	-3.32193	-3.32193	0.165365	0.37829	3.60849	0.875841
RNU2-7P(ENST00000410794)	chr13:21186298-21186477	-3.32193	-3.32193	-3.32193	0.406142	-0.0716952	-3.32193
RNU4-4P(ENST00000364588)	chr3:172514217-172514348	-3.32193	-3.32193	-3.32193	-3.32193	-3.32193	-3.32193
RNU4-8P(ENST00000364936)	chr2:98281052-98281194	-3.32193	-3.32193	-3.32193	-3.32193	-3.32193	-3.32193
RNU4-9P(ENST00000364951)	chr13:21612666-21612806	-3.32193	-3.32193	-3.32193	-3.32193	-3.32193	-3.32193
RNU4ATAC2P(ENST00000408674)	chr5:158745048-158745175	-3.32193	-3.32193	-3.32193	-3.32193	-3.32193	-3.32193
RNU4ATAC3P(ENST00000516699)	chr13:92712095-92712222	-3.32193	-3.32193	-3.32193	-3.32193	-3.32193	-3.32193
RNU5A-2P(ENST00000384337)	chr4:82255455-82255572	-3.32193	-3.32193	-3.32193	-3.32193	-3.32193	-3.32193
RNU5A-3P(ENST00000363449)	chr8:30501204-30501319	-3.32193	-3.32193	-3.32193	-3.32193	-3.32193	-3.32193
RNU5A-4P(ENST00000516588)	chr13:34403674-34403786	-3.32193	-3.32193	-3.32193	-3.32193	-3.32193	-3.32193
RNU5A-5P(ENST00000411054)	chr1:231806379-231806496	-3.32193	-3.32193	-3.32193	-3.32193	-3.32193	-3.32193
RNU5A-6P(ENST00000384136)	chr18:21704132-21704249	-3.32193	-3.32193	-3.32193	-3.32193	-3.32193	-3.32193
RNU5A-7P(ENST00000515979)	chr12:64622338-64622455	-3.32193	-3.32193	-3.32193	-3.32193	-3.32193	-3.32193
RNU5B-2P(ENST00000363036)	chr3:40540380-40540494	-3.32193	-3.32193	-3.32193	-3.32193	-3.32193	-3.32193
RNU5B-3P(ENST00000516601)	chr3:45075964-45076080	-3.32193	-3.32193	-3.32193	-3.32193	-3.32193	-3.32193
RNU5B-4P(ENST00000363508)	chr5:138783594-138783706	-3.32193	-3.32193	-3.32193	-3.32193	-3.32193	-3.32193
RNU5B-6P(ENST00000516765)	chr10:110944649-110944765	-3.32193	-3.32193	-3.32193	-3.32193	-3.32193	-3.32193
RNU5D-2P(ENST00000516712)	chr9:135297026-135297077	-3.32193	-3.32193	-3.32193	-3.32193	3.69339	-3.32193
RNU5E-3P(ENST00000515913)	chr4:48576468-48576537	-3.32193	-3.32193	-3.32193	-3.32193	-3.32193	-3.32193
RNU5E-5P(ENST00000365379)	chr12:101860481-101860598	-3.32193	-3.32193	-3.32193	-3.32193	-3.32193	-3.32193
RNU5E-7P(ENST00000365290)	chr2:16005057-16005175	-3.32193	-3.32193	-3.32193	-3.32193	-3.32193	-3.32193
RNU5E-8P(ENST00000363502)	chr3:116683957-116684074	-3.32193	-3.32193	-3.32193	-3.32193	-3.32193	-3.32193
RNU5F-2P(ENST00000516066)	chr1:179545401-179545484	-3.32193	-3.32193	-3.32193	-3.32193	-3.32193	-3.32193
RNU5F-3P(ENST00000363767)	chr18:6017720-6017838	-3.32193	-3.32193	-3.32193	-3.32193	-3.32193	-3.32193
RNU5F-4P(ENST00000516581)	chr12:31747025-31747140	-3.32193	-3.32193	-3.32193	-3.32193	-3.32193	-3.32193
RNU5F-7P(ENST00000363696)	chrX:15934310-15934426	-3.32193	-3.32193	-3.32193	-3.32193	-3.32193	-3.32193
RNU5F-8P(ENST00000515941)	chr1:240816665-240816777	-3.32193	-3.32193	-3.32193	-3.32193	-3.32193	-3.32193
RNU6-10(ENST00000384036)	chr7:92331020-92331128	-3.32193	-3.32193	-3.32193	-3.32193	-3.32193	-3.32193
RNU6-15(ENST00000384534)	chr10:21610888-21610996	-3.32193	-3.32193	-3.32193	-3.32193	-3.32193	-3.32193
RNU6-16(ENST00000384385)	chr11:88345971-88346079	-3.32193	-3.32193	-3.32193	-3.32193	-3.32193	-3.32193
RNU6-19(ENST00000384718)	chr15:65845417-65845525	-3.32193	-3.32193	-3.32193	-3.32193	-3.32193	-3.32193
RNU6-1(ENST00000383898)	chr15:68132275-68132383	-3.32193	-3.32193	-3.32193	-3.32193	-3.32193	-3.32193
RNU6-21(ENST00000384710)	chr16:62221442-62221550	-3.32193	-3.32193	-3.32193	-3.32193	-3.32193	2.23142
RNU6-23(ENST00000363283)	chr16:70479194-70479302	-3.32193	-3.32193	-3.32193	-3.32193	-3.32193	-3.32193
RNU6-28(ENST00000362378)	chr22:31875367-31875475	-3.32193	-3.32193	-3.32193	-3.32193	-3.32193	-3.32193
RNU6-2(ENST00000384716)	chr10:13259267-13259375	-3.32193	-3.32193	-3.32193	-3.32193	-3.32193	-3.32193
RNU6-33(ENST00000384793)	chr4:89605997-89606105	-3.32193	-3.32193	-3.32193	-3.32193	-3.32193	-3.32193
RNU6-38(ENST00000384085)	chr13:75683722-75683830	-3.32193	-3.32193	-3.32193	-3.32193	-3.32193	-3.32193
RNU6-39(ENST00000384344)	chr18:66526169-66526277	-3.32193	-3.32193	-3.32193	-3.32193	-3.32193	-3.32193
RNU6-3(ENST00000384741)	chr1:182951345-182951453	-3.32193	-3.32193	-3.32193	-3.32193	-3.32193	-3.32193
RNU6-42(ENST00000384165)	chr3:196511849-196511957	-3.32193	1.36345	6.40563	2.23173	-3.32193	1.50567
RNU6-45(ENST00000384471)	chr11:63737940-63738048	-3.32193	-3.32193	-3.32193	-3.32193	-3.32193	-3.32193
RNU6-46(ENST00000383860)	chr11:67663100-67663208	-3.32193	-3.32193	-3.32193	-3.32193	-3.32193	-3.32193
RNU6-48(ENST00000384161)	chr1:27651708-27651816	-3.32193	-3.32193	-3.32193	-3.32193	-3.32193	-3.32193
RNU6-50(ENST00000362356)	chrX:46377199-46377303	-3.32193	-3.32193	-3.32193	-3.32193	-3.32193	-3.32193
RNU6-51(ENST00000516093)	chr13:21573504-21573606	-3.32193	-3.32193	-3.32193	-3.32193	-3.32193	-3.32193
RNU6-52(ENST00000516866)	chr13:19717120-19717217	-3.32193	-3.32193	-3.32193	-3.32193	-3.32193	-3.32193
RNU6-53(ENST00000365367)	chr13:29277837-29277944	-3.32193	-3.32193	-3.32193	-3.32193	-3.32193	-3.32193
RNU6-54(ENST00000365563)	chr13:71033594-71033702	-3.32193	-3.32193	-3.32193	-3.32193	-3.32193	-3.32193
RNU6-55(ENST00000411092)	chr13:19443323-19443431	-3.32193	-3.32193	-3.32193	-3.32193	-3.32193	-3.32193
RNU6-56(ENST00000516986)	chr13:39353559-39353653	-3.32193	-3.32193	-3.32193	-3.32193	-3.32193	-3.32193
RNU6-57(ENST00000411348)	chr13:41928691-41928795	-3.32193	-3.32193	-3.32193	-3.32193	-3.32193	-3.32193
RNU6-58(ENST00000517143)	chr13:23791569-23791673	-3.32193	-3.32193	-3.32193	-3.32193	-3.32193	-3.32193
RNU6-59(ENST00000384787)	chr13:22125441-22125549	-3.32193	-3.32193	-3.32193	-3.32193	-3.32193	-3.32193
RNU6-60(ENST00000364792)	chr13:49562049-49562153	-3.32193	-3.32193	-3.32193	-3.32193	1.35413	-3.32193
RNU6-61(ENST00000365528)	chr13:80943559-80943669	-3.32193	-3.32193	-3.32193	-3.32193	-3.32193	-3.32193
RNU6-62(ENST00000516526)	chr13:95671487-95671590	-3.32193	-3.32193	-3.32193	-3.32193	-3.32193	-3.32193
RNU6-63(ENST00000516690)	chr13:28062273-28062369	-3.32193	-3.32193	-3.32193	-3.32193	-3.32193	-3.32193
RNU6-64(ENST00000517119)	chr13:30855900-30856006	-3.32193	-3.32193	-3.32193	-3.32193	-3.32193	-3.32193
RNU6-65(ENST00000516332)	chr13:52139546-52139645	-3.32193	-3.32193	-3.32193	-3.32193	-3.32193	-3.32193
RNU6-66(ENST00000363397)	chr13:73687050-73687155	-3.32193	-3.32193	-3.32193	-3.32193	-3.32193	-3.32193
RNU6-67(ENST00000410859)	chr13:83872204-83872302	-3.32193	-3.32193	-3.32193	-3.32193	-3.32193	-3.32193
RNU6-68(ENST00000516576)	chr13:46984587-46984692	-3.32193	-3.32193	-3.32193	-3.32193	-3.32193	-3.32193
RNU6-69(ENST00000516246)	chr13:45711995-45712100	-3.32193	1.67541	-3.32193	-3.32193	-3.32193	-3.32193
RNU6-71(ENST00000384474)	chr13:36841303-36841411	-3.32193	-3.32193	-3.32193	-3.32193	-3.32193	-3.32193
RNU6-72(ENST00000384285)	chr13:86158881-86158988	-3.32193	-3.32193	-3.32193	-3.32193	-3.32193	-3.32193
RNU6-73(ENST00000384600)	chr13:28402898-28403006	-3.32193	1.59841	-3.32193	-3.32193	-3.32193	-3.32193
RNU6-74(ENST00000384235)	chr13:42479252-42479360	-3.32193	-3.32193	-3.32193	-3.32193	-3.32193	-3.32193
RNU6-75(ENST00000515944)	chr13:91434018-91434123	-3.32193	-3.32193	-3.32193	-3.32193	-3.32193	-3.32193
RNU6-76(ENST00000384060)	chr13:19454192-19454297	-3.32193	-3.32193	-3.32193	-3.32193	-3.32193	-3.32193
RNU6-77(ENST00000410554)	chr13:81839880-81839972	-3.32193	-3.32193	-3.32193	-3.32193	-3.32193	-3.32193
RNU6-78(ENST00000362897)	chr13:26091255-26091363	-3.32193	-3.32193	-3.32193	-3.32193	-3.32193	-3.32193
RNU6-79(ENST00000362511)	chr13:73455244-73455352	-3.32193	-3.32193	-3.32193	-3.32193	-3.32193	-3.32193
RNU6-80(ENST00000384195)	chr13:73280153-73280261	-3.32193	-3.32193	-3.32193	-3.32193	-3.32193	-3.32193
RNU6-81(ENST00000365608)	chr13:64357932-64358037	-3.32193	-3.32193	-3.32193	-3.32193	-3.32193	-3.32193
RNU6-82(ENST00000363970)	chr13:28806636-28806744	-3.32193	-3.32193	-3.32193	-3.32193	-3.32193	-3.32193
RNU6-83(ENST00000384568)	chr13:99677486-99677599	-3.32193	-3.32193	-3.32193	-3.32193	-3.32193	-3.32193
RNU6-8(ENST00000383985)	chr3:98523820-98523928	-3.32193	-3.32193	-3.32193	-3.32193	-3.32193	-3.32193
RNU6ATAC2P(ENST00000387943)	chr5:55593389-55593516	-3.32193	-3.32193	-3.32193	-3.32193	-3.32193	-3.32193
RNU6ATAC3P(ENST00000387974)	chr17:44998488-44998615	-3.32193	-3.32193	-3.32193	-3.32193	-3.32193	-3.32193
RNU6ATAC4P(ENST00000387446)	chr3:37009680-37009807	-3.32193	-3.32193	-3.32193	-3.32193	0.804802	-3.32193
RNU6ATAC5P(ENST00000388104)	chr4:73892463-73892590	-3.32193	-3.32193	-3.32193	-3.32193	-3.32193	-3.32193
RNU6V(ENST00000384105)	chr1:110134154-110134262	-3.32193	-3.32193	-3.32193	-3.32193	-3.32193	-3.32193
RNU7-10P(ENST00000458759)	chr3:17706453-17706517	-3.32193	-3.32193	-3.32193	-3.32193	-3.32193	-3.32193
RNU7-11P(ENST00000516987)	chr4:39622630-39622693	-3.32193	-3.32193	-3.32193	-3.32193	-3.32193	-3.32193
RNU7-13P(ENST00000516413)	chr1:184790560-184790623	-3.32193	-3.32193	-3.32193	-3.32193	-3.32193	-3.32193
RNU7-14P(ENST00000459331)	chr20:52285234-52285297	-3.32193	-3.32193	-3.32193	-3.32193	-3.32193	-3.32193
RNU7-16P(ENST00000516471)	chr7:129045474-129045537	-3.32193	-3.32193	-3.32193	-3.32193	-3.32193	-3.32193
RNU7-19P(ENST00000459135)	chr3:73076957-73077024	-3.32193	-3.32193	-3.32193	-3.32193	-3.32193	-3.32193
RNU7-20P(ENST00000515903)	chr7:148518102-148518165	-3.32193	-3.32193	-3.32193	-3.32193	-3.32193	-3.32193
RNU7-21P(ENST00000459430)	chr9:135839117-135839180	-3.32193	-3.32193	-3.32193	-3.32193	-3.32193	-3.32193
RNU7-23P(ENST00000459465)	chr11:66687231-66687294	-3.32193	-3.32193	-3.32193	-3.32193	-3.32193	-3.32193
RNU7-24P(ENST00000458867)	chr16:24411375-24411438	-3.32193	-3.32193	-3.32193	-3.32193	-3.32193	-3.32193
RNU7-25P(ENST00000516544)	chr18:3093564-3093627	-3.32193	-3.32193	-3.32193	-3.32193	-3.32193	-3.32193
RNU7-26P(ENST00000458980)	chr6:27865280-27865344	-3.32193	-3.32193	-3.32193	-3.32193	-3.32193	-3.32193
RNU7-27P(ENST00000459281)	chr7:127984133-127984196	-3.32193	-3.32193	-3.32193	-3.32193	-3.32193	-3.32193
RNU7-28P(ENST00000516759)	chr11:9865360-9865423	-3.32193	-3.32193	-3.32193	-3.32193	-3.32193	-3.32193
RNU7-29P(ENST00000516620)	chr1:28470665-28470728	-3.32193	-3.32193	-3.32193	-3.32193	-3.32193	-3.32193
RNU7-2P(ENST00000516096)	chr2:146902722-146902785	-3.32193	-3.32193	-3.32193	-3.32193	-3.32193	-3.32193
RNU7-30P(ENST00000516835)	chr14:91557419-91557482	-3.32193	-3.32193	-3.32193	-3.32193	-3.32193	-3.32193
RNU7-31P(ENST00000517262)	chr17:5417527-5417590	-3.32193	-3.32193	-3.32193	-3.32193	-3.32193	-3.32193
RNU7-34P(ENST00000459394)	chr5:118093904-118093969	-3.32193	-3.32193	-3.32193	-3.32193	-3.32193	-3.32193
RNU7-35P(ENST00000517174)	chr7:43234018-43234081	-3.32193	-3.32193	-3.32193	-3.32193	-3.32193	-3.32193
RNU7-37P(ENST00000515898)	chrX:53159661-53159723	-3.32193	-3.32193	-3.32193	-3.32193	-3.32193	-3.32193
RNU7-38P(ENST00000459501)	chr10:73604490-73604551	-3.32193	-3.32193	-3.32193	-3.32193	-3.32193	-3.32193
RNU7-3P(ENST00000516435)	chr6:149838090-149838153	-3.32193	-3.32193	-3.32193	-3.32193	-3.32193	-3.32193
RNU7-40P(ENST00000516397)	chr12:56746169-56746234	-3.32193	-3.32193	-3.32193	-3.32193	-3.32193	-3.32193
RNU7-41P(ENST00000515917)	chr14:35314504-35314566	-3.32193	-3.32193	-3.32193	-3.32193	-3.32193	-3.32193
RNU7-45P(ENST00000459460)	chr2:202006625-202006689	-3.32193	-3.32193	-3.32193	-3.32193	-3.32193	-3.32193
RNU7-46P(ENST00000459066)	chr2:99457136-99457199	-3.32193	-3.32193	-3.32193	-3.32193	-3.32193	-3.32193
RNU7-47P(ENST00000515978)	chr3:142520047-142520110	-3.32193	-3.32193	-3.32193	-3.32193	-3.32193	-3.32193
RNU7-48P(ENST00000458875)	chr6:71222995-71223059	-3.32193	-3.32193	-3.32193	-3.32193	-3.32193	-3.32193
RNU7-49P(ENST00000516182)	chr11:14500436-14500499	-3.32193	-3.32193	-3.32193	-3.32193	-3.32193	-3.32193
RNU7-50P(ENST00000459175)	chr11:3802623-3802686	-3.32193	-3.32193	-3.32193	-3.32193	-3.32193	-3.32193
RNU7-51P(ENST00000516560)	chr14:83514921-83514984	-3.32193	-3.32193	-3.32193	-3.32193	-3.32193	-3.32193
RNU7-52P(ENST00000516172)	chr17:60460463-60460527	-3.32193	-3.32193	-3.32193	-3.32193	-3.32193	-3.32193
RNU7-53P(ENST00000516705)	chr5:129722312-129722373	-3.32193	-3.32193	-3.32193	-3.32193	-3.32193	-3.32193
RNU7-54P(ENST00000459236)	chr7:128083501-128083564	-3.32193	-3.32193	-3.32193	-3.32193	-3.32193	-3.32193
RNU7-55P(ENST00000459426)	chr8:8929963-8930026	-3.32193	-3.32193	-3.32193	-3.32193	-3.32193	-3.32193
RNU7-56P(ENST00000458744)	chrX:16785965-16786028	-3.32193	-3.32193	-3.32193	-3.32193	-3.32193	-3.32193
RNU7-57P(ENST00000459540)	chr1:154311217-154311278	-3.32193	-3.32193	-3.32193	-3.32193	-3.32193	-3.32193
RNU7-58P(ENST00000517084)	chr11:59326271-59326334	-3.32193	-3.32193	-3.32193	-3.32193	-3.32193	-3.32193
RNU7-59P(ENST00000459101)	chr11:77277977-77278039	-3.32193	-3.32193	-3.32193	-3.32193	-3.32193	-3.32193
RNU7-5P(ENST00000516476)	chr15:45738659-45738722	-3.32193	-3.32193	-3.32193	-3.32193	-3.32193	-3.32193
RNU7-60P(ENST00000515938)	chr12:11699411-11699474	-3.32193	-3.32193	-3.32193	-3.32193	-3.32193	-3.32193
RNU7-61P(ENST00000515897)	chr16:30494454-30494516	-3.32193	-3.32193	-3.32193	-3.32193	-3.32193	-3.32193
RNU7-62P(ENST00000458856)	chr1:64850079-64850142	-3.32193	-3.32193	-3.32193	-3.32193	-3.32193	-3.32193
RNU7-63P(ENST00000459054)	chr16:8799311-8799374	-3.32193	-3.32193	-3.32193	-3.32193	-3.32193	-3.32193
RNU7-63P(ENST00000564410)	chr16:8825271-8825416	-3.32193	-3.32193	-3.32193	-3.32193	-3.32193	-3.32193
RNU7-64P(ENST00000516484)	chr2:85669037-85669100	-3.32193	-3.32193	-3.32193	-3.32193	-3.32193	-3.32193
RNU7-65P(ENST00000516648)	chr6:49312458-49312521	-3.32193	-3.32193	-3.32193	-3.32193	-3.32193	-3.32193
RNU7-66P(ENST00000459469)	chr6:67438734-67438797	-3.32193	-3.32193	-3.32193	-3.32193	-3.32193	-3.32193
RNU7-67P(ENST00000459003)	chr8:102319593-102319656	-3.32193	-3.32193	-3.32193	-3.32193	-3.32193	-3.32193
RNU7-69P(ENST00000516369)	chrX:122905926-122905989	-3.32193	-3.32193	-3.32193	-3.32193	-3.32193	-3.32193
RNU7-6P(ENST00000516845)	chr20:50521506-50521569	-3.32193	-3.32193	-3.32193	-3.32193	-3.32193	-3.32193
RNU7-70P(ENST00000516941)	chr1:113177339-113177406	-3.32193	-3.32193	-3.32193	-3.32193	-3.32193	-3.32193
RNU7-71P(ENST00000516059)	chr16:72855830-72855891	-3.32193	-3.32193	-3.32193	-3.32193	-3.32193	-3.32193
RNU7-72P(ENST00000516314)	chr20:48444527-48444590	-3.32193	-3.32193	-3.32193	-3.32193	-3.32193	-3.32193
RNU7-73P(ENST00000458743)	chr3:37614640-37614704	-3.32193	-3.32193	-3.32193	-3.32193	-3.32193	-3.32193
RNU7-74P(ENST00000459104)	chr4:40379467-40379530	-3.32193	-3.32193	-3.32193	-3.32193	-3.32193	-3.32193
RNU7-75P(ENST00000516071)	chr5:37327235-37327298	-3.32193	-3.32193	-3.32193	-3.32193	-3.32193	-3.32193
RNU7-76P(ENST00000458888)	chr7:46014974-46015037	-3.32193	-3.32193	-3.32193	-3.32193	-3.32193	-3.32193
RNU7-77P(ENST00000517245)	chr10:35424369-35424430	-3.32193	-3.32193	-3.32193	-3.32193	-3.32193	-3.32193
RNU7-79P(ENST00000516082)	chr15:85933052-85933115	-3.32193	-3.32193	-3.32193	-3.32193	-3.32193	-3.32193
RNU7-7P(ENST00000458919)	chrX:38467466-38467529	-3.32193	-3.32193	-3.32193	-3.32193	-3.32193	-3.32193
RNU7-80P(ENST00000459562)	chr1:68238274-68238336	-3.32193	-3.32193	-3.32193	-3.32193	-3.32193	-3.32193
RNU7-81P(ENST00000516698)	chr2:55077424-55077489	-3.32193	-3.32193	-3.32193	-3.32193	-3.32193	-3.32193
RNU7-84P(ENST00000516083)	chr8:107742021-107742084	-3.32193	-3.32193	-3.32193	-3.32193	-3.32193	-3.32193
RNU7-85P(ENST00000458851)	chr8:80712366-80712430	-3.32193	-3.32193	-3.32193	-3.32193	-3.32193	-3.32193
RNU7-87P(ENST00000459343)	chr13:67204845-67204908	-3.32193	-3.32193	-3.32193	-3.32193	-3.32193	-3.32193
RNU7-88P(ENST00000458752)	chr13:60054202-60054266	-3.32193	-3.32193	-3.32193	-3.32193	-3.32193	-3.32193
RNU7-9P(ENST00000459349)	chr2:230470952-230471015	-3.32193	-3.32193	-3.32193	-3.32193	-3.32193	-3.32193
SCARNA11(ENST00000516918)	chr12:8750103-8750236	-3.32193	-3.32193	-3.32193	-3.32193	-3.32193	-3.32193
SCARNA11(ENST00000517183)	chr11:117134513-117134668	-3.32193	-3.32193	-3.32193	-3.32193	-3.32193	-3.32193
SCARNA11(ENST00000517276)	chr1:14022563-14022694	-3.32193	-3.32193	-3.32193	-3.32193	-3.32193	-3.32193
SCARNA15(ENST00000516384)	chr20:41933193-41933319	-3.32193	-3.32193	-3.32193	-3.32193	-3.32193	-3.32193
SCARNA15(ENST00000516409)	chr6:43511879-43512007	-3.32193	-3.32193	-3.32193	-3.32193	-3.32193	-3.32193
SCARNA16(ENST00000516133)	chr2:53697583-53697767	-3.32193	-3.32193	-3.32193	-3.32193	-3.32193	-3.32193
SCARNA16(ENST00000516520)	chr11:12926362-12926535	-3.32193	-3.32193	-3.32193	0.492087	-3.32193	-3.32193
SCARNA16(ENST00000516595)	chr1:9142753-9142938	-3.32193	-3.32193	-3.32193	-3.32193	-3.32193	-3.32193
SCARNA16(ENST00000516956)	chr1:101598707-101598895	-3.32193	-3.32193	-3.32193	-3.32193	-3.32193	-3.32193
SCARNA16(ENST00000517114)	chr2:197550870-197551054	-3.32193	-3.32193	-3.32193	-3.32193	-3.32193	-3.32193
SCARNA17(ENST00000516211)	chr22:21744083-21744227	-3.32193	-3.32193	-3.32193	-3.32193	-3.32193	-3.32193
SCARNA17(ENST00000516334)	chr22:21899184-21899328	-3.32193	-3.32193	-3.32193	-3.32193	-3.32193	-3.32193
SCARNA17(ENST00000516381)	chr1:26332495-26332621	-3.32193	-3.32193	-3.32193	-3.32193	-3.32193	-3.32193
SCARNA17(ENST00000516762)	chr22:20455220-20455364	-3.32193	-3.32193	-3.32193	-3.32193	-3.32193	-3.32193
SCARNA18(ENST00000516215)	chr22:20455448-20455532	-3.32193	-3.32193	-3.32193	-3.32193	-3.32193	-3.32193
SCARNA18(ENST00000516505)	chr22:21743915-21743999	-3.32193	-3.32193	-3.32193	-3.32193	-3.32193	-3.32193
SCARNA18(ENST00000516796)	chr22:21899412-21899496	-3.32193	-3.32193	-3.32193	-3.32193	-3.32193	-3.32193
SCARNA18(ENST00000516882)	chr1:26332705-26332790	-3.32193	-3.32193	-3.32193	-3.32193	-3.32193	-3.32193
SCARNA20(ENST00000516009)	chr17:26345794-26345933	-3.32193	-3.32193	-3.32193	-3.32193	-3.32193	-3.32193
SCARNA20(ENST00000516052)	chr1:204697117-204697234	-3.32193	-3.32193	-3.32193	-3.32193	-3.32193	-3.32193
SCARNA20(ENST00000516913)	chr15:75413875-75414007	-3.32193	-3.32193	-3.32193	-3.32193	-3.32193	-3.32193
SCARNA20(ENST00000516969)	chr11:8576561-8576693	-3.32193	-3.32193	-3.32193	-3.32193	-3.32193	-3.32193
SCARNA20(ENST00000516991)	chr14:63945988-63946131	-3.32193	-3.32193	-3.32193	-3.32193	-3.32193	-3.32193
SCARNA20(ENST00000517251)	chr1:171737208-171737315	-3.32193	-3.32193	-3.32193	-3.32193	-3.32193	-3.32193
SCARNA21(ENST00000515996)	chr2:24496481-24496610	-3.32193	-3.32193	-3.32193	-3.32193	-3.32193	-3.32193
SCARNA21(ENST00000516600)	chr3:41729358-41729525	-3.32193	-3.32193	-3.32193	-3.32193	-3.32193	-3.32193
SCARNA24(ENST00000516465)	chr17:70814973-70815111	-3.32193	-3.32193	-3.32193	-3.32193	-3.32193	-3.32193
SCARNA24(ENST00000516968)	chr1:29016175-29016306	-3.32193	-3.32193	-3.32193	-3.32193	-3.32193	-3.32193
SCARNA4(ENST00000517020)	chr2:131687333-131687457	-3.32193	-3.32193	-3.32193	-3.32193	-3.32193	-3.32193
SCARNA6(ENST00000516989)	chr16:21598946-21599185	-3.32193	-3.32193	-3.32193	-3.32193	-3.32193	-3.32193
SNORA11B(ENST00000408175)	chr14:91592767-91592897	-3.32193	-3.32193	-3.32193	-3.32193	5.81641	1.73303
SNORA11C(ENST00000408532)	chrX:47248046-47248176	-3.32193	-3.32193	-3.32193	-3.32193	-3.32193	-3.32193
SNORA11D(ENST00000408548)	chrX:51933715-51933844	-3.32193	-3.32193	-3.32193	-3.32193	-3.32193	-3.32193
SNORA11E(ENST00000408778)	chrX:51806441-51806570	-3.32193	-3.32193	-3.32193	-3.32193	-3.32193	-3.32193
SNORA11(ENST00000408133)	chr14:70270918-70271048	-3.32193	-3.32193	-3.32193	-3.32193	-3.32193	-3.32193
SNORA11(ENST00000408163)	chr15:45507102-45507231	-3.32193	-3.32193	-3.32193	-3.32193	-3.32193	-3.32193
SNORA11(ENST00000408318)	chr4:120490852-120490980	-3.32193	-3.32193	-3.32193	-3.32193	-3.32193	-3.32193
SNORA11(ENST00000408471)	chr21:35828406-35828535	-3.32193	-3.32193	-3.32193	-3.32193	-3.32193	-3.32193
SNORA11(ENST00000408823)	chrX:54953736-54953866	-3.32193	-3.32193	-3.32193	-3.32193	8.26722	2.73254
SNORA12(ENST00000390873)	chr2:55792837-55792986	-3.32193	-3.32193	-3.32193	-3.32193	-3.32193	-3.32193
SNORA12(ENST00000391040)	chr8:131175216-131175373	-3.32193	-3.32193	-3.32193	-3.32193	-3.32193	-3.32193
SNORA14(ENST00000516113)	chr10:6059015-6059157	-3.32193	-3.32193	-3.32193	-3.32193	-3.32193	-3.32193
SNORA15(ENST00000384058)	chr7:65225037-65225173	-3.32193	-3.32193	-3.32193	-3.32193	-3.32193	-3.32193
SNORA15(ENST00000384334)	chr7:64530914-64531050	-3.32193	-3.32193	-3.32193	-3.32193	-3.32193	-3.32193
SNORA15(ENST00000384439)	chr7:56128161-56128295	-3.32193	-3.32193	-3.32193	5.3349	-3.32193	-3.32193
SNORA15(ENST00000516131)	chr22:19237394-19237489	-3.32193	-3.32193	-3.32193	-3.32193	-3.32193	-3.32193
SNORA16(ENST00000364597)	chrX:17062501-17062634	-3.32193	-3.32193	-3.32193	-3.32193	-3.32193	-3.32193
SNORA16(ENST00000390991)	chr13:32994525-32994653	-3.32193	-3.32193	-3.32193	-3.32193	-3.32193	-3.32193
SNORA17(ENST00000391159)	chr12:72033133-72033263	-3.32193	-3.32193	-3.32193	-3.32193	-3.32193	-3.32193
SNORA17(ENST00000391287)	chr10:115580216-115580349	-3.32193	-3.32193	-3.32193	-3.32193	-3.32193	-3.32193
SNORA18(ENST00000363418)	chr3:177342068-177342197	-3.32193	-3.32193	-3.32193	-3.32193	-3.32193	-3.32193
SNORA18(ENST00000383865)	chr5:78516763-78516896	-3.32193	-3.32193	-3.32193	-3.32193	-3.32193	-3.32193
SNORA18(ENST00000384122)	chr15:32220504-32220637	-3.32193	-3.32193	-3.32193	-3.32193	-3.32193	-3.32193
SNORA18(ENST00000516440)	chr6:94588822-94588947	-3.32193	-3.32193	-3.32193	-3.32193	-3.32193	-3.32193
SNORA18(ENST00000516616)	chr15:34889657-34889759	-3.32193	-3.32193	-3.32193	-3.32193	-3.32193	-3.32193
SNORA18(ENST00000516792)	chr5:29070601-29070717	-3.32193	-3.32193	-3.32193	-3.32193	-3.32193	-3.32193
SNORA18(ENST00000516910)	chrX:138992061-138992193	-3.32193	-3.32193	-3.32193	-3.32193	-3.32193	-3.32193
SNORA19(ENST00000410656)	chr10:120820493-120820623	-3.32193	-3.32193	-3.32193	-3.32193	-3.32193	-3.32193
SNORA19(ENST00000516013)	chr12:60757601-60757716	-3.32193	-3.32193	-3.32193	-3.32193	-3.32193	-3.32193
SNORA19(ENST00000516165)	chr2:86591257-86591388	-3.32193	-3.32193	-3.32193	-3.32193	-3.32193	-3.32193
SNORA1(ENST00000362535)	chr8:56815280-56815414	-3.32193	-3.32193	-3.32193	-3.32193	-3.32193	-3.32193
SNORA1(ENST00000364671)	chr16:24344734-24344868	-3.32193	-3.32193	-3.32193	-3.32193	-3.32193	-3.32193
SNORA1(ENST00000365189)	chr2:203917006-203917141	-3.32193	-3.32193	-3.32193	-3.32193	-3.32193	-3.32193
SNORA1(ENST00000384676)	chr11:19612701-19612838	-3.32193	-3.32193	-3.32193	-3.32193	-3.32193	-3.32193
SNORA20(ENST00000364790)	chrX:5328161-5328292	-3.32193	-3.32193	-3.32193	-3.32193	-3.32193	-3.32193
SNORA20(ENST00000383922)	chr8:81229172-81229304	-3.32193	-3.32193	-3.32193	-3.32193	-3.32193	-3.32193
SNORA20(ENST00000384220)	chr7:39368600-39368733	-3.32193	-3.32193	-3.32193	-3.32193	-3.32193	-3.32193
SNORA20(ENST00000516880)	chrY:18250126-18250259	-3.32193	-3.32193	-3.32193	-3.32193	-3.32193	-3.32193
SNORA22(ENST00000362701)	chr12:40213550-40213685	-3.32193	-3.32193	-3.32193	-3.32193	-3.32193	-3.32193
SNORA24(ENST00000384401)	chr3:128433412-128433548	-3.32193	0.981284	-3.32193	-3.32193	-3.32193	-3.32193
SNORA25(ENST00000362326)	chr13:34674846-34674975	-3.32193	-3.32193	-3.32193	-3.32193	-3.32193	-3.32193
SNORA25(ENST00000362522)	chr18:75143517-75143645	-3.32193	-3.32193	-3.32193	-3.32193	-3.32193	-3.32193
SNORA25(ENST00000363205)	chr8:130880834-130880962	-3.32193	-3.32193	-3.32193	-3.32193	-3.32193	-3.32193
SNORA25(ENST00000363666)	chr1:110815104-110815229	-3.32193	-3.32193	-3.32193	-3.32193	-3.32193	-3.32193
SNORA25(ENST00000363782)	chr16:28190417-28190544	-3.32193	-3.32193	-3.32193	-3.32193	-3.32193	-3.32193
SNORA25(ENST00000364121)	chr15:85395727-85395846	-3.32193	-3.32193	-3.32193	-3.32193	-3.32193	-3.32193
SNORA25(ENST00000364375)	chr13:100436109-100436237	-3.32193	-3.32193	-3.32193	-3.32193	-3.32193	-3.32193
SNORA25(ENST00000364831)	chr3:32079016-32079145	-3.32193	-3.32193	-3.32193	-3.32193	-3.32193	-3.32193
SNORA25(ENST00000365087)	chr3:178886869-178886998	-3.32193	-3.32193	-3.32193	-3.32193	-3.32193	-3.32193
SNORA25(ENST00000365507)	chr7:115221367-115221496	-3.32193	-3.32193	-3.32193	-3.32193	-3.32193	-3.32193
SNORA25(ENST00000515926)	chr14:47429624-47429749	-3.32193	-3.32193	-3.32193	-3.32193	-3.32193	-3.32193
SNORA25(ENST00000515935)	chr8:140120671-140120777	-3.32193	-3.32193	-3.32193	-3.32193	-3.32193	-3.32193
SNORA25(ENST00000516202)	chr1:246996748-246996831	-3.32193	-3.32193	-3.32193	-3.32193	-3.32193	-3.32193
SNORA25(ENST00000516395)	chr12:31964020-31964124	-3.32193	-3.32193	-3.32193	-3.32193	-3.32193	-3.32193
SNORA25(ENST00000516481)	chr1:237718338-237718471	-3.32193	-3.32193	-3.32193	-3.32193	-3.32193	-3.32193
SNORA25(ENST00000516487)	chrX:99355080-99355219	-3.32193	-3.32193	-3.32193	-3.32193	-3.32193	-3.32193
SNORA25(ENST00000516741)	chr13:106549870-106549992	-3.32193	-3.32193	-3.32193	-3.32193	-3.32193	-3.32193
SNORA25(ENST00000516856)	chr2:228752345-228752460	-3.32193	-3.32193	-3.32193	-3.32193	-3.32193	-3.32193
SNORA25(ENST00000517184)	chr10:93835997-93836122	-3.32193	-3.32193	-3.32193	-3.32193	-3.32193	-3.32193
SNORA26(ENST00000390885)	chr1:212198901-212199024	-3.32193	-3.32193	-3.32193	-3.32193	-3.32193	-3.32193
SNORA26(ENST00000390922)	chr20:40341116-40341239	-3.32193	-3.32193	-3.32193	-3.32193	-3.32193	-3.32193
SNORA26(ENST00000391119)	chr9:89875363-89875500	-3.32193	-3.32193	-3.32193	-3.32193	-3.32193	-3.32193
SNORA26(ENST00000391188)	chr4:53614302-53614426	-3.32193	-3.32193	-3.32193	-3.32193	-3.32193	-3.32193
SNORA26(ENST00000391215)	chr20:5102061-5102185	-3.32193	-3.32193	-3.32193	-3.32193	-3.32193	-3.32193
SNORA26(ENST00000391256)	chr2:10230330-10230446	-3.32193	-3.32193	-3.32193	-3.32193	1.04691	-3.32193
SNORA26(ENST00000391288)	chr7:152306396-152306519	-3.32193	-3.32193	-3.32193	-3.32193	-3.32193	-3.32193
SNORA26(ENST00000391306)	chr3:53421738-53421863	-3.32193	-3.32193	-3.32193	-3.32193	-3.32193	-3.32193
SNORA26(ENST00000391322)	chr1:52190445-52190568	-3.32193	-3.32193	-3.32193	-3.32193	-3.32193	-3.32193
SNORA26(ENST00000516427)	chr1:156161852-156161994	-3.32193	-3.32193	-3.32193	-3.32193	-3.32193	-3.32193
SNORA27(ENST00000362604)	chr16:12936342-12936467	-3.32193	-3.32193	-3.32193	-3.32193	-3.32193	-3.32193
SNORA27(ENST00000363365)	chr5:139959250-139959377	-3.32193	-3.32193	-3.32193	-3.32193	-3.32193	-3.32193
SNORA27(ENST00000364937)	chr6:137176834-137176969	-3.32193	-3.32193	-3.32193	-3.32193	-3.32193	-3.32193
SNORA27(ENST00000516650)	chr12:115175507-115175603	-3.32193	-3.32193	-3.32193	-3.32193	-3.32193	-3.32193
SNORA29(ENST00000384183)	chr6:160206624-160206765	-3.32193	-3.32193	-3.32193	-3.32193	0.539773	-3.32193
SNORA2(ENST00000363089)	chr1:84743002-84743140	-3.32193	-3.32193	-3.32193	-3.32193	-3.32193	-3.32193
SNORA2(ENST00000365473)	chr6:149915759-149915895	-3.32193	-3.32193	-3.32193	-3.32193	-3.32193	-3.32193
SNORA2(ENST00000383920)	chr2:10295197-10295333	-3.32193	-3.32193	0.900873	-3.32193	-3.32193	-3.32193
SNORA30(ENST00000363193)	chr17:76396014-76396144	-3.32193	-3.32193	-3.32193	-3.32193	-3.32193	-3.32193
SNORA31(ENST00000515993)	chr7:34932027-34932161	-3.32193	-3.32193	-3.32193	-3.32193	-3.32193	-3.32193
SNORA31(ENST00000516019)	chr5:79602052-79602187	-3.32193	-3.32193	-3.32193	-3.32193	-3.32193	-3.32193
SNORA31(ENST00000516029)	chr11:37723673-37723770	-3.32193	-3.32193	-3.32193	-3.32193	-3.32193	-3.32193
SNORA31(ENST00000516049)	chr14:42063664-42063794	-3.32193	-3.32193	-3.32193	-3.32193	-3.32193	-3.32193
SNORA31(ENST00000516190)	chr7:32831424-32831558	-3.32193	-3.32193	-3.32193	-3.32193	-3.32193	-3.32193
SNORA31(ENST00000516241)	chrX:38167363-38167494	-3.32193	-3.32193	-3.32193	-3.32193	-3.32193	-3.32193
SNORA31(ENST00000516287)	chr20:4849628-4849764	-3.32193	-3.32193	-3.32193	-3.32193	-3.32193	-3.32193
SNORA31(ENST00000516327)	chr4:106027142-106027251	-3.32193	-3.32193	-3.32193	-3.32193	-3.32193	-3.32193
SNORA31(ENST00000516429)	chr2:4874589-4874674	-3.32193	-3.32193	-3.32193	-3.32193	-3.32193	-3.32193
SNORA31(ENST00000516482)	chrX:5979683-5979790	-3.32193	-3.32193	-3.32193	-3.32193	-3.32193	-3.32193
SNORA31(ENST00000516528)	chr5:105882364-105882504	-3.32193	-3.32193	-3.32193	-3.32193	-3.32193	-3.32193
SNORA31(ENST00000516540)	chr17:19565311-19565403	-3.32193	-3.32193	-3.32193	-3.32193	-3.32193	-3.32193
SNORA31(ENST00000516624)	chr1:67568326-67568462	-3.32193	-3.32193	-3.32193	-3.32193	-3.32193	-3.32193
SNORA31(ENST00000516728)	chr10:16047805-16047922	-3.32193	-3.32193	-3.32193	-3.32193	-3.32193	-3.32193
SNORA31(ENST00000516771)	chr9:26796169-26796302	-3.32193	-3.32193	-3.32193	-3.32193	-3.32193	-3.32193
SNORA31(ENST00000516773)	chr9:133896553-133896693	-3.32193	-3.32193	-3.32193	-3.32193	-3.32193	-3.32193
SNORA31(ENST00000516953)	chr4:82849464-82849592	-3.32193	-3.32193	-3.32193	-3.32193	-3.32193	-3.32193
SNORA31(ENST00000517043)	chr8:118325765-118325900	-3.32193	-3.32193	-3.32193	-3.32193	-3.32193	-3.32193
SNORA31(ENST00000517079)	chr10:78595133-78595260	-3.32193	-3.32193	-3.32193	-3.32193	-3.32193	-3.32193
SNORA31(ENST00000517111)	chr1:152984956-152985090	-3.32193	-3.32193	-3.32193	-3.32193	-3.32193	-3.32193
SNORA31(ENST00000517180)	chr3:100364963-100365041	-3.32193	-3.32193	-3.32193	-3.32193	-3.32193	-3.32193
SNORA31(ENST00000517204)	chr4:187051173-187051309	-3.32193	-3.32193	-3.32193	-3.32193	-3.32193	-3.32193
SNORA31(ENST00000517219)	chr7:52337131-52337265	-3.32193	-3.32193	-3.32193	-3.32193	-3.32193	-3.32193
SNORA31(ENST00000517232)	chr9:104084757-104084815	-3.32193	-3.32193	-3.32193	-3.32193	-3.32193	-3.32193
SNORA31(ENST00000517250)	chr14:36225531-36225669	-3.32193	-3.32193	-3.32193	-3.32193	-3.32193	-3.32193
SNORA32(ENST00000364514)	chr14:77667367-77667483	-3.32193	-3.32193	-3.32193	-3.32193	-3.32193	-3.32193
SNORA32(ENST00000384049)	chr8:120400586-120400709	-3.32193	-3.32193	-3.32193	-3.32193	-3.32193	-3.32193
SNORA32(ENST00000384772)	chr21:42911131-42911253	-3.32193	-3.32193	-3.32193	-3.32193	-3.32193	-3.32193
SNORA33(ENST00000364957)	chr3:133270028-133270159	-3.32193	-3.32193	-3.32193	-3.32193	-3.32193	-3.32193
SNORA33(ENST00000365413)	chr6:104031008-104031143	-3.32193	-3.32193	-3.32193	-3.32193	-3.32193	-3.32193
SNORA33(ENST00000516236)	chr21:33910607-33910744	-3.32193	-3.32193	-3.32193	-3.32193	-3.32193	-3.32193
SNORA35(ENST00000386104)	chrX:113865257-113865386	-3.32193	-3.32193	-3.32193	-3.32193	-3.32193	-3.32193
SNORA35(ENST00000410755)	chrX:114360877-114361007	-3.32193	-3.32193	-3.32193	-3.32193	9.97095	-3.32193
SNORA35(ENST00000458908)	chrX:117872016-117872145	-3.32193	-3.32193	-3.32193	-3.32193	-3.32193	-3.32193
SNORA36(ENST00000363424)	chr10:73940614-73940747	-3.32193	-3.32193	-3.32193	-3.32193	-3.32193	-3.32193
SNORA36(ENST00000384004)	chr2:27864908-27865036	-3.32193	-3.32193	-3.32193	-3.32193	-3.32193	-3.32193
SNORA38(ENST00000364172)	chr12:119326237-119326369	-3.32193	-3.32193	-3.32193	-3.32193	-3.32193	-3.32193
SNORA38(ENST00000578065)	chr6:2970547-2970680	-3.32193	-3.32193	-3.32193	-3.32193	-3.32193	-3.32193
SNORA38(ENST00000580626)	chr6:2933735-2933868	-3.32193	-3.32193	-3.32193	-3.32193	-3.32193	-3.32193
SNORA38(ENST00000581480)	chr6:2921654-2921787	-3.32193	-3.32193	-3.32193	-3.32193	-3.32193	-3.32193
SNORA38(ENST00000581839)	chr6:2884492-2884625	-3.32193	-3.32193	-3.32193	-3.32193	-3.32193	-3.32193
SNORA38(ENST00000583823)	chr6:2876429-2876562	-3.32193	-3.32193	-3.32193	-3.32193	-3.32193	-3.32193
SNORA38(ENST00000585011)	chr6:3100468-3100601	-3.32193	-3.32193	-3.32193	-3.32193	-3.32193	-3.32193
SNORA3(ENST00000408166)	chr8:57033799-57033911	-3.32193	-3.32193	-3.32193	-3.32193	-3.32193	-3.32193
SNORA3(ENST00000408221)	chr12:84577101-84577227	-3.32193	-3.32193	-3.32193	-3.32193	-3.32193	-3.32193
SNORA3(ENST00000408712)	chr4:74129675-74129801	-3.32193	-3.32193	-3.32193	-3.32193	0.836382	-3.32193
SNORA3(ENST00000408792)	chr16:2846407-2846533	-3.32193	-3.32193	-3.32193	-3.32193	-3.32193	-3.32193
SNORA3(ENST00000515969)	chr21:43302312-43302409	-3.32193	-3.32193	-3.32193	-3.32193	-3.32193	-3.32193
SNORA40(ENST00000390832)	chr20:29964120-29964249	-3.32193	-3.32193	-3.32193	-3.32193	-3.32193	-3.32193
SNORA40(ENST00000390846)	chr10:36727587-36727716	-3.32193	-3.32193	-3.32193	-3.32193	-3.32193	-3.32193
SNORA40(ENST00000390847)	chr17:41092590-41092719	-3.32193	-3.32193	-3.32193	-3.32193	-3.32193	-3.32193
SNORA40(ENST00000390964)	chr1:118231241-118231364	-3.32193	-3.32193	-3.32193	-3.32193	-3.32193	-3.32193
SNORA40(ENST00000390971)	chr8:134656839-134656968	-3.32193	-3.32193	-3.32193	-3.32193	-3.32193	-3.32193
SNORA40(ENST00000391061)	chr5:74178479-74178608	-3.32193	-3.32193	-3.32193	-3.32193	-3.32193	-3.32193
SNORA40(ENST00000391153)	chr2:18221870-18221999	-3.32193	-3.32193	-3.32193	-3.32193	-3.32193	-3.32193
SNORA40(ENST00000391200)	chr12:109171918-109172047	-3.32193	-3.32193	-3.32193	-3.32193	-3.32193	-3.32193
SNORA40(ENST00000391277)	chr6:35619593-35619722	-3.32193	-3.32193	-3.32193	-3.32193	-3.32193	-3.32193
SNORA40(ENST00000391285)	chr6:111169747-111169876	-3.32193	-3.32193	-3.32193	-3.32193	-3.32193	-3.32193
SNORA40(ENST00000411034)	chr7:99549654-99549781	-3.32193	-3.32193	-3.32193	-3.32193	-3.32193	-3.32193
SNORA40(ENST00000515895)	chr2:16380469-16380563	-3.32193	-3.32193	-3.32193	-3.32193	-3.32193	-3.32193
SNORA40(ENST00000516240)	chr10:23455912-23456030	-3.32193	-3.32193	-3.32193	-3.32193	-3.32193	-3.32193
SNORA40(ENST00000516274)	chr5:23972295-23972403	-3.32193	-3.32193	-3.32193	-3.32193	-3.32193	-3.32193
SNORA40(ENST00000516329)	chr16:7776841-7776953	-3.32193	-3.32193	-3.32193	-3.32193	-3.32193	-3.32193
SNORA40(ENST00000516379)	chr7:138309803-138309924	-3.32193	-3.32193	-3.32193	-3.32193	-3.32193	-3.32193
SNORA40(ENST00000516543)	chr17:67351272-67351359	-3.32193	-3.32193	-3.32193	-3.32193	-3.32193	-3.32193
SNORA40(ENST00000516884)	chrX:123331591-123331699	-3.32193	-3.32193	-3.32193	-3.32193	-3.32193	-3.32193
SNORA40(ENST00000517238)	chr1:150573013-150573135	-3.32193	-3.32193	-3.32193	-3.32193	-3.32193	-3.32193
SNORA40(ENST00000517256)	chr5:167460094-167460210	-3.32193	-3.32193	-3.32193	-3.32193	-3.32193	-3.32193
SNORA41(ENST00000384785)	chr15:45829446-45829575	-3.32193	-3.32193	-3.32193	-3.32193	-3.32193	-3.32193
SNORA42(ENST00000363515)	chr14:38189628-38189766	-3.32193	-3.32193	-3.32193	-3.32193	-3.32193	-3.32193
SNORA42(ENST00000384771)	chr1:116164491-116164626	-3.32193	-3.32193	-3.32193	-3.32193	-3.32193	-3.32193
SNORA43(ENST00000362945)	chr3:8973177-8973316	-3.32193	-3.32193	-3.32193	-3.32193	-3.32193	-3.32193
SNORA43(ENST00000364863)	chr11:66200232-66200373	-3.32193	-3.32193	-3.32193	-3.32193	-3.32193	-3.32193
SNORA43(ENST00000365346)	chr2:180799126-180799265	-3.32193	-3.32193	-3.32193	-3.32193	-3.32193	-3.32193
SNORA43(ENST00000516652)	chr16:28892799-28892928	-3.32193	-3.32193	-3.32193	-3.32193	-3.32193	-3.32193
SNORA43(ENST00000517240)	chr3:3144595-3144699	-3.32193	-3.32193	-3.32193	-3.32193	-3.32193	-3.32193
SNORA44(ENST00000517031)	chr1:151500305-151500414	-3.32193	-3.32193	-3.32193	-3.32193	-3.32193	-3.32193
SNORA46(ENST00000391069)	chr14:77932625-77932779	-3.32193	-3.32193	-3.32193	-3.32193	-3.32193	-3.32193
SNORA48(ENST00000390879)	chr2:149018141-149018277	-3.32193	-3.32193	-3.32193	-3.32193	-3.32193	-3.32193
SNORA48(ENST00000390912)	chrX:3450156-3450292	-3.32193	-3.32193	-3.32193	-3.32193	-3.32193	-3.32193
SNORA48(ENST00000390926)	chr16:11367968-11368093	-3.32193	-3.32193	-3.32193	-3.32193	-3.32193	-3.32193
SNORA48(ENST00000391081)	chr12:57255157-57255292	-3.32193	-3.32193	-3.32193	-3.32193	-3.32193	-3.32193
SNORA48(ENST00000391089)	chr2:227833703-227833838	-3.32193	-3.32193	-3.32193	-3.32193	-3.32193	-3.32193
SNORA48(ENST00000391143)	chr16:68223188-68223324	-3.32193	-3.32193	-3.32193	-3.32193	-3.32193	-3.32193
SNORA48(ENST00000391156)	chr4:1112670-1112801	-3.32193	-3.32193	-3.32193	-3.32193	-3.32193	-3.32193
SNORA48(ENST00000391302)	chr15:26254085-26254221	-3.32193	-3.32193	-3.32193	-3.32193	-3.32193	-3.32193
SNORA48(ENST00000391324)	chr18:7301016-7301151	-3.32193	-3.32193	-3.32193	-3.32193	-3.32193	-3.32193
SNORA48(ENST00000516419)	chr6:30100580-30100743	-3.32193	-3.32193	-3.32193	-3.32193	-3.32193	-3.32193
SNORA48(ENST00000516965)	chr15:64634736-64634897	-3.32193	-3.32193	-3.32193	-3.32193	-3.32193	-3.32193
SNORA48(ENST00000517015)	chr7:101837354-101837444	-3.32193	-3.32193	-3.32193	-3.32193	-3.32193	-3.32193
SNORA48(ENST00000581565)	chr6:1449140-1449303	-3.32193	-3.32193	-3.32193	-3.32193	-3.32193	-3.32193
SNORA48(ENST00000581572)	chr6:1431040-1431204	-3.32193	-3.32193	-3.32193	-3.32193	-3.32193	-3.32193
SNORA48(ENST00000581614)	chr6:1340812-1340975	-3.32193	-3.32193	-3.32193	-3.32193	-3.32193	-3.32193
SNORA48(ENST00000582550)	chr6:1394301-1394464	-3.32193	-3.32193	-3.32193	-3.32193	-3.32193	-3.32193
SNORA48(ENST00000583665)	chr6:1393538-1393700	-3.32193	-3.32193	-3.32193	-3.32193	-3.32193	-3.32193
SNORA48(ENST00000584213)	chr6:1482477-1482641	-3.32193	-3.32193	-3.32193	-3.32193	-3.32193	-3.32193
SNORA4(ENST00000364263)	chr7:51003045-51003190	-3.32193	-3.32193	-3.32193	-3.32193	-3.32193	-3.32193
SNORA4(ENST00000365313)	chrX:81816648-81816796	-3.32193	-3.32193	-3.32193	-3.32193	-3.32193	-3.32193
SNORA4(ENST00000365564)	chr2:198269440-198269578	-3.32193	-3.32193	-3.32193	-3.32193	-3.32193	-3.32193
SNORA4(ENST00000515921)	chr3:183171914-183172050	-3.32193	-3.32193	-3.32193	-3.32193	-3.32193	-3.32193
SNORA50(ENST00000408059)	chr5:68456631-68456766	-3.32193	-3.32193	-3.32193	-3.32193	-3.32193	-3.32193
SNORA51(ENST00000363243)	chr7:37459229-37459370	-3.32193	-3.32193	-3.32193	-3.32193	-3.32193	-3.32193
SNORA51(ENST00000364595)	chr7:137872742-137872875	-3.32193	-3.32193	-3.32193	-3.32193	-3.32193	-3.32193
SNORA51(ENST00000364646)	chr4:177019312-177019436	-3.32193	-3.32193	-3.32193	-3.32193	-3.32193	-3.32193
SNORA51(ENST00000364993)	chr4:40084601-40084726	-3.32193	-3.32193	-3.32193	-3.32193	-3.32193	-3.32193
SNORA51(ENST00000384126)	chr8:60049929-60050061	-3.32193	-3.32193	-3.32193	-3.32193	-3.32193	-3.32193
SNORA51(ENST00000384151)	chr1:228788181-228788307	-3.32193	-3.32193	-3.32193	-3.32193	-3.32193	-3.32193
SNORA51(ENST00000384171)	chr2:10436171-10436306	-3.32193	-3.32193	-3.32193	-3.32193	-3.32193	-3.32193
SNORA51(ENST00000384234)	chr2:170584380-170584513	-3.32193	-3.32193	-3.32193	-3.32193	-3.32193	-3.32193
SNORA51(ENST00000384295)	chr1:93311614-93311739	-3.32193	-3.32193	-3.32193	-3.32193	-3.32193	1.11203
SNORA51(ENST00000384418)	chr21:41885069-41885206	-3.32193	-3.32193	-3.32193	-3.32193	-3.32193	-3.32193
SNORA51(ENST00000384442)	chr4:169392558-169392690	-3.32193	-3.32193	-3.32193	-3.32193	-3.32193	-3.32193
SNORA51(ENST00000384448)	chr5:110020493-110020628	-3.32193	-3.32193	-3.32193	-3.32193	-3.32193	-3.32193
SNORA57(ENST00000391227)	chr5:171679336-171679482	-3.32193	-3.32193	-3.32193	-3.32193	-3.32193	-3.32193
SNORA57(ENST00000391265)	chr5:40790177-40790306	-3.32193	-3.32193	-3.32193	-3.32193	-3.32193	-3.32193
SNORA57(ENST00000411095)	chr10:27077944-27078086	-3.32193	-3.32193	-3.32193	-3.32193	-3.32193	-3.32193
SNORA58(ENST00000364133)	chr1:54236689-54236826	-3.32193	-3.32193	-3.32193	0.800841	-3.32193	-3.32193
SNORA59A(ENST00000459326)	chr1:12567298-12567451	-3.32193	-3.32193	-3.32193	-3.32193	-3.32193	-3.32193
SNORA59B(ENST00000458926)	chr17:19460871-19461024	-3.32193	-3.32193	-3.32193	-3.32193	-3.32193	-3.32193
SNORA59B(ENST00000578183)	chr17:19460522-19461224	-3.32193	-1.93996	-3.32193	-3.32193	-3.32193	-3.32193
SNORA62(ENST00000364287)	chr8:18837127-18837282	-3.32193	-3.32193	-3.32193	-3.32193	-3.32193	-3.32193
SNORA62(ENST00000364672)	chr1:35775873-35776026	-3.32193	-3.32193	-3.32193	-3.32193	-3.32193	-3.32193
SNORA62(ENST00000365110)	chr11:4777873-4778027	-3.32193	-3.32193	-3.32193	-3.32193	-3.32193	-3.32193
SNORA62(ENST00000365504)	chr4:68612952-68613104	-3.32193	-3.32193	-3.32193	-3.32193	-3.32193	-3.32193
SNORA62(ENST00000516575)	chr21:40266707-40266791	-3.32193	-3.32193	-3.32193	-3.32193	-3.32193	-3.32193
SNORA62(ENST00000516634)	chr16:69819895-69820016	-3.32193	-3.32193	-3.32193	-3.32193	-3.32193	-3.32193
SNORA63(ENST00000362603)	chr7:17412823-17412950	-3.32193	-3.32193	-3.32193	-3.32193	-3.32193	-3.32193
SNORA63(ENST00000362682)	chr5:40655063-40655196	-3.32193	-3.32193	-3.32193	-3.32193	-3.32193	-3.32193
SNORA63(ENST00000362763)	chr15:78383512-78383639	-3.32193	-3.32193	-3.32193	-3.32193	-3.32193	-3.32193
SNORA63(ENST00000363260)	chr7:64792307-64792386	-3.32193	-3.32193	-3.32193	-3.32193	-3.32193	-3.32193
SNORA63(ENST00000364921)	chr1:178722787-178722907	-3.32193	-3.32193	-3.32193	-3.32193	-3.32193	-3.32193
SNORA63(ENST00000365579)	chr4:14692332-14692456	-3.32193	-3.32193	-3.32193	-3.32193	-3.32193	-3.32193
SNORA63(ENST00000516293)	chr7:64791630-64791729	-3.32193	-3.32193	-3.32193	-3.32193	-3.32193	-3.32193
SNORA63(ENST00000516639)	chr1:38349907-38349989	-3.32193	-3.32193	-3.32193	-3.32193	-3.32193	-3.32193
SNORA64(ENST00000362600)	chr7:12740381-12740514	-3.32193	-3.32193	-3.32193	-3.32193	-3.32193	-3.32193
SNORA64(ENST00000362696)	chr12:47739947-47740080	-3.32193	-3.32193	-3.32193	-3.32193	-3.32193	-3.32193
SNORA64(ENST00000365647)	chr3:40280097-40280232	-3.32193	-3.32193	-3.32193	-3.32193	-3.32193	-3.32193
SNORA64(ENST00000384458)	chr2:30410298-30410432	-3.32193	-3.32193	-3.32193	-3.32193	-3.32193	-3.32193
SNORA64(ENST00000516632)	chrX:114779967-114780049	-3.32193	-3.32193	-3.32193	-3.32193	-3.32193	-3.32193
SNORA67(ENST00000364749)	chr1:179170620-179170762	-3.32193	-3.32193	-3.32193	-3.32193	-3.32193	-3.32193
SNORA67(ENST00000384300)	chr8:23663740-23663890	-3.32193	-3.32193	-3.32193	-3.32193	-3.32193	-3.32193
SNORA67(ENST00000384366)	chr7:88078405-88078546	-3.32193	-3.32193	-3.32193	0.725319	-3.32193	-3.32193
SNORA67(ENST00000384688)	chr6:11710050-11710193	-3.32193	-3.32193	-3.32193	-3.32193	-3.32193	-3.32193
SNORA67(ENST00000391036)	chr1:179165606-179165714	-3.32193	-3.32193	-3.32193	-3.32193	-3.32193	-3.32193
SNORA67(ENST00000391093)	chr9:134658245-134658345	-3.32193	-3.32193	-3.32193	-3.32193	-3.32193	-3.32193
SNORA67(ENST00000516664)	chr2:39510796-39510932	-3.32193	-3.32193	-3.32193	-3.32193	-3.32193	-3.32193
SNORA68(ENST00000364537)	chrX:24151301-24151434	-3.32193	-3.32193	-3.32193	-3.32193	-3.32193	-3.32193
SNORA68(ENST00000391263)	chr17:46958200-46958329	-3.32193	-3.32193	-3.32193	-3.32193	-3.32193	-3.32193
SNORA68(ENST00000515906)	chr13:73034655-73034739	-3.32193	-3.32193	-3.32193	-3.32193	-3.32193	-3.32193
SNORA68(ENST00000516649)	chr5:158657200-158657330	-3.32193	-3.32193	-3.32193	-3.32193	-3.32193	-3.32193
SNORA69(ENST00000390904)	chr17:8232899-8233037	-3.32193	-3.32193	-3.32193	-3.32193	-3.32193	-3.32193
SNORA70C(ENST00000384538)	chr9:119943343-119943479	-3.32193	-3.32193	-3.32193	-3.32193	-3.32193	-3.32193
SNORA70D(ENST00000578836)	chr16:71732468-71732604	-3.32193	-3.32193	-3.32193	-3.32193	-3.32193	-3.32193
SNORA70E(ENST00000384492)	chr11:82752504-82752640	-3.32193	-3.32193	-3.32193	-3.32193	-3.32193	-3.32193
SNORA70(ENST00000363367)	chr19:9930628-9930770	-3.32193	-3.32193	-3.32193	-3.32193	-3.32193	-3.32193
SNORA70(ENST00000364506)	chr14:51710806-51710942	-3.32193	-3.32193	-3.32193	-3.32193	-3.32193	-3.32193
SNORA70(ENST00000365075)	chr12:121544844-121544977	-3.32193	-3.32193	-3.32193	-3.32193	-3.32193	-3.32193
SNORA70(ENST00000365509)	chr3:108293410-108293545	-3.32193	-3.32193	-3.32193	-3.32193	-3.32193	-3.32193
SNORA70(ENST00000365519)	chr17:26349354-26349490	-3.32193	-3.32193	-3.32193	-3.32193	-3.32193	-3.32193
SNORA70(ENST00000383910)	chr1:201947587-201947723	-3.32193	-3.32193	-3.32193	-3.32193	-3.32193	-3.32193
SNORA70(ENST00000383934)	chr8:4985799-4985934	-3.32193	-3.32193	-3.32193	-3.32193	-3.32193	-3.32193
SNORA70(ENST00000384159)	chr6:82473739-82473873	-3.32193	-3.32193	-3.32193	-3.32193	-3.32193	-3.32193
SNORA70(ENST00000384182)	chr5:170793120-170793256	-3.32193	-3.32193	-3.32193	-3.32193	-3.32193	-3.32193
SNORA70(ENST00000384231)	chr5:87678587-87678724	-3.32193	-3.32193	-3.32193	-3.32193	-3.32193	-3.32193
SNORA70(ENST00000384370)	chr21:34214169-34214305	-3.32193	-3.32193	-3.32193	-3.32193	-3.32193	-3.32193
SNORA70(ENST00000384515)	chr8:8819083-8819218	-3.32193	-3.32193	-3.32193	-3.32193	-3.32193	-3.32193
SNORA70(ENST00000515987)	chrY:28393529-28393668	-3.32193	-3.32193	-3.32193	-3.32193	-3.32193	-3.32193
SNORA70(ENST00000516084)	chr12:76082930-76083084	-3.32193	-3.32193	-3.32193	-3.32193	-3.32193	-3.32193
SNORA70(ENST00000516116)	chrY:25569244-25569383	-3.32193	-3.32193	-3.32193	-3.32193	-3.32193	-3.32193
SNORA70(ENST00000516205)	chr4:132689293-132689404	-3.32193	-3.32193	-3.32193	-3.32193	-3.32193	-3.32193
SNORA70(ENST00000516318)	chr4:175228-175324	-3.32193	-3.32193	-3.32193	-3.32193	-3.32193	-3.32193
SNORA70(ENST00000516324)	chr9:46669490-46669586	-3.32193	-3.32193	-3.32193	-3.32193	-3.32193	-3.32193
SNORA70(ENST00000516390)	chr21:10385951-10386047	-3.32193	-3.32193	-3.32193	-3.32193	-3.32193	-3.32193
SNORA70(ENST00000516449)	chr18:3025430-3025564	-3.32193	-3.32193	-3.32193	-3.32193	-3.32193	-3.32193
SNORA70(ENST00000516696)	chr8:33397556-33397655	-3.32193	-3.32193	-3.32193	-3.32193	-3.32193	-3.32193
SNORA70(ENST00000516717)	chr16:50185551-50185642	-3.32193	-3.32193	-3.32193	-3.32193	-3.32193	-3.32193
SNORA70(ENST00000516808)	chr9:46042779-46042875	-3.32193	-3.32193	-3.32193	-3.32193	-3.32193	-3.32193
SNORA70(ENST00000516848)	chr17:28104635-28104762	-3.32193	-3.32193	-3.32193	-3.32193	-3.32193	-3.32193
SNORA70(ENST00000516915)	chr9:42037462-42037558	-3.32193	-3.32193	-3.32193	-3.32193	-3.32193	-3.32193
SNORA70(ENST00000517069)	chr9:67864531-67864627	-3.32193	-3.32193	-3.32193	-3.32193	-3.32193	-3.32193
SNORA70(ENST00000517160)	chr1:12281203-12281328	-3.32193	-3.32193	-3.32193	-3.32193	-3.32193	-3.32193
SNORA70(ENST00000517218)	chr19:45268205-45268357	-3.32193	-3.32193	-3.32193	-3.32193	-3.32193	-3.32193
SNORA70(ENST00000517233)	chr1:202496436-202496555	-3.32193	-3.32193	-3.32193	-3.32193	-3.32193	-3.32193
SNORA70F(ENST00000384142)	chr2:165544151-165544287	-3.32193	-3.32193	-3.32193	-3.32193	-3.32193	-3.32193
SNORA70G(ENST00000383923)	chr12:69021012-69021155	-3.32193	-3.32193	-3.32193	-3.32193	-3.32193	-3.32193
SNORA71(ENST00000362582)	chr20:37050292-37050421	-3.32193	-3.32193	-3.32193	-3.32193	-3.32193	-3.32193
SNORA71(ENST00000364523)	chr10:80127262-80127380	-3.32193	-3.32193	-3.32193	-3.32193	-3.32193	-3.32193
SNORA71(ENST00000364941)	chr20:37070677-37070812	-3.32193	-3.32193	-3.32193	-3.32193	-3.32193	-3.32193
SNORA72(ENST00000363485)	chr3:172489065-172489195	-3.32193	-3.32193	-3.32193	-3.32193	-3.32193	-3.32193
SNORA72(ENST00000365028)	chr1:224367341-224367469	-3.32193	-3.32193	-3.32193	-3.32193	-3.32193	-3.32193
SNORA72(ENST00000365074)	chr1:205700347-205700480	-3.32193	-3.32193	-3.32193	-3.32193	-3.32193	-3.32193
SNORA72(ENST00000384174)	chr2:140268992-140269125	-3.32193	-3.32193	-3.32193	-3.32193	-3.32193	-3.32193
SNORA72(ENST00000384356)	chr3:160414715-160414848	-3.32193	-3.32193	-3.32193	-3.32193	-3.32193	-3.32193
SNORA72(ENST00000384520)	chr2:105349690-105349820	-3.32193	-3.32193	-3.32193	-3.32193	-3.32193	-3.32193
SNORA72(ENST00000516349)	chr8:132445021-132445116	-3.32193	-3.32193	-3.32193	-3.32193	-3.32193	-3.32193
SNORA73(ENST00000364946)	chr18:53746623-53746825	-3.32193	-3.32193	-3.32193	-3.32193	-3.32193	-3.32193
SNORA73(ENST00000410213)	chr6:89423959-89424149	-3.32193	-3.32193	-3.32193	-3.32193	-3.32193	-3.32193
SNORA73(ENST00000516245)	chr7:54933509-54933717	-3.32193	-3.32193	-3.32193	-3.32193	-3.32193	-3.32193
SNORA73(ENST00000516305)	chr14:23486365-23486590	-3.32193	-3.32193	-3.32193	-3.32193	-3.32193	-3.32193
SNORA73(ENST00000517281)	chr6:108306861-108306983	-3.32193	-3.32193	-3.32193	-3.32193	-3.32193	-3.32193
SNORA74(ENST00000363784)	chr2:65385794-65385994	-3.32193	-3.32193	-3.32193	-3.32193	-3.32193	-3.32193
SNORA74(ENST00000411179)	chr10:51611022-51611224	-3.32193	-3.32193	-3.32193	-3.32193	-3.32193	-3.32193
SNORA74(ENST00000411250)	chr10:51383524-51383726	-3.32193	-3.32193	-3.32193	-3.32193	-3.32193	-3.32193
SNORA74(ENST00000516320)	chr17:15477331-15477512	-3.32193	-3.32193	-3.32193	-3.32193	-3.32193	-3.32193
SNORA74(ENST00000516496)	chr17:14080446-14080627	-3.32193	-3.32193	-3.32193	-3.32193	-3.32193	-3.32193
SNORA74(ENST00000517108)	chr12:42740861-42741016	-3.32193	-3.32193	-3.32193	-3.32193	-3.32193	-3.32193
SNORA75(ENST00000384053)	chr4:17322367-17322505	-3.32193	-3.32193	-3.32193	-3.32193	-3.32193	-3.32193
SNORA75(ENST00000391130)	chr12:9597652-9597801	-3.32193	-3.32193	-3.32193	-3.32193	-3.32193	-3.32193
SNORA75(ENST00000391138)	chr12:9439267-9439418	-3.32193	-3.32193	-3.32193	-3.32193	-3.32193	-3.32193
SNORA75(ENST00000391231)	chr12:31229799-31229950	-3.32193	-3.32193	-3.32193	-3.32193	-3.32193	-3.32193
SNORA75(ENST00000391278)	chr2:50116004-50116124	-3.32193	-3.32193	-3.32193	-3.32193	-3.32193	-3.32193
SNORA75(ENST00000391291)	chr16:23453160-23453242	-3.32193	-3.32193	-3.32193	-3.32193	-3.32193	-3.32193
SNORA75(ENST00000391318)	chr4:80764254-80764382	-3.32193	-3.32193	-3.32193	-3.32193	-3.32193	-3.32193
SNORA76(ENST00000516313)	chr16:75443228-75443364	-3.32193	-3.32193	-3.32193	-3.32193	-3.32193	-3.32193
SNORA76(ENST00000517095)	chr5:65257009-65257147	-3.32193	-3.32193	-3.32193	-3.32193	-3.32193	-3.32193
SNORA77(ENST00000408156)	chr1:8571852-8571978	-3.32193	-3.32193	-3.32193	-3.32193	-3.32193	-3.32193
SNORA77(ENST00000408449)	chr15:69617630-69617759	-3.32193	-3.32193	-3.32193	-3.32193	-3.32193	-3.32193
SNORA77(ENST00000408571)	chr2:183928961-183929074	-3.32193	-3.32193	-3.32193	-3.32193	-3.32193	-3.32193
SNORA7(ENST00000363750)	chrX:15734329-15734469	-3.32193	-3.32193	-3.32193	-3.32193	-3.32193	-3.32193
SNORA7(ENST00000364446)	chr8:51927579-51927725	-3.32193	-3.32193	-3.32193	-3.32193	-3.32193	-3.32193
SNORA7(ENST00000384186)	chr11:73963457-73963597	-3.32193	-3.32193	-3.32193	-3.32193	-3.32193	-3.32193
SNORA7(ENST00000384249)	chr11:3943795-3943933	-3.32193	-3.32193	-3.32193	-3.32193	-3.32193	-3.32193
SNORA7(ENST00000410672)	chr14:75178652-75178748	-3.32193	-3.32193	-3.32193	-3.32193	-3.32193	-3.32193
SNORA81(ENST00000458922)	chr21:33036617-33036795	-3.32193	-3.32193	-3.32193	-3.32193	-0.0576971	-3.32193
SNORA81(ENST00000516868)	chr18:19291909-19292080	-3.32193	-3.32193	-3.32193	-3.32193	-3.32193	-3.32193
SNORA81(ENST00000517283)	chr3:183170353-183170552	-3.32193	-3.32193	-3.32193	-3.32193	-3.32193	-3.32193
SNORA8(ENST00000384250)	chr6:41800590-41800731	-3.32193	-3.32193	-3.32193	-3.32193	-3.32193	-3.32193
SNORA8(ENST00000384372)	chrX:132286780-132286920	-3.32193	-3.32193	-3.32193	-3.32193	0.547834	-3.32193
SNORA8(ENST00000384679)	chr17:65267583-65267723	-3.32193	-3.32193	-3.32193	-3.32193	1.33806	0.812518
SNORA8(ENST00000391284)	chr6:38790081-38790180	-3.32193	-3.32193	-3.32193	-3.32193	-3.32193	-3.32193
SNORA9(ENST00000362412)	chr13:73160816-73160948	-3.32193	-3.32193	-3.32193	-3.32193	-3.32193	-3.32193
SNORA9(ENST00000365361)	chrX:100077607-100077741	-3.32193	-3.32193	-3.32193	-3.32193	-3.32193	-3.32193
SNORA9(ENST00000516383)	chr12:122976658-122976788	-3.32193	-3.32193	-3.32193	-3.32193	-3.32193	-3.32193
SNORD103A(ENST00000363284)	chr1:31408533-31408620	-3.32193	-3.32193	-3.32193	-3.32193	-3.32193	-3.32193
SNORD103B(ENST00000365237)	chr1:31421962-31422049	-3.32193	-3.32193	-3.32193	-3.32193	-3.32193	-3.32193
SNORD108(ENST00000459332)	chr15:25232070-25232142	-3.32193	-3.32193	-3.32193	-3.32193	-3.32193	-3.32193
SNORD109A(ENST00000459128)	chr15:25287119-25287187	-3.32193	-3.32193	-3.32193	-3.32193	-3.32193	-3.32193
SNORD109B(ENST00000458961)	chr15:25523488-25523556	-3.32193	-3.32193	-3.32193	-3.32193	-3.32193	-3.32193
SNORD111(ENST00000516421)	chr19:35128599-35128686	-3.32193	-3.32193	-3.32193	-3.32193	-3.32193	-3.32193
SNORD112(ENST00000459551)	chr8:41901020-41901093	-3.32193	-3.32193	-3.32193	-3.32193	-3.32193	-3.32193
SNORD112(ENST00000515891)	chr16:70902108-70902171	-3.32193	-3.32193	-3.32193	-3.32193	-3.32193	-3.32193
SNORD112(ENST00000515960)	chr14:101382171-101382230	-3.32193	-3.32193	-3.32193	-3.32193	-3.32193	-3.32193
SNORD112(ENST00000515992)	chr2:229452517-229452589	-3.32193	-3.32193	-3.32193	-3.32193	-3.32193	-3.32193
SNORD112(ENST00000516015)	chr14:49410648-49410717	-3.32193	-3.32193	-3.32193	-3.32193	-3.32193	-3.32193
SNORD112(ENST00000516054)	chr12:33515516-33515590	-3.32193	-3.32193	-3.32193	-3.32193	-3.32193	-3.32193
SNORD112(ENST00000516072)	chr15:80434398-80434469	-3.32193	-3.32193	-3.32193	-3.32193	-3.32193	-3.32193
SNORD112(ENST00000516102)	chr7:104611732-104611805	-3.32193	-3.32193	-3.32193	-3.32193	-3.32193	-3.32193
SNORD112(ENST00000516109)	chr14:101406902-101406974	-3.32193	-3.32193	-3.32193	-3.32193	-3.32193	-3.32193
SNORD112(ENST00000516140)	chr14:101392315-101392388	-3.32193	-3.32193	-3.32193	-3.32193	-3.32193	-3.32193
SNORD112(ENST00000516200)	chr14:101463988-101464061	-3.32193	-3.32193	-3.32193	-3.32193	-3.32193	-3.32193
SNORD112(ENST00000516268)	chr16:50532070-50532141	-3.32193	-3.32193	-3.32193	-3.32193	-3.32193	-3.32193
SNORD112(ENST00000516269)	chr18:34222574-34222647	-3.32193	-3.32193	-3.32193	-3.32193	-3.32193	-3.32193
SNORD112(ENST00000516335)	chr14:101405403-101405475	-3.32193	-3.32193	-3.32193	-3.32193	2.42308	-3.32193
SNORD112(ENST00000516345)	chr13:97618193-97618268	-3.32193	-3.32193	-3.32193	-3.32193	-3.32193	-3.32193
SNORD112(ENST00000516361)	chr3:121964611-121964684	-3.32193	-3.32193	-3.32193	-3.32193	-3.32193	-3.32193
SNORD112(ENST00000516447)	chr9:86096180-86096252	-3.32193	-3.32193	-3.32193	-3.32193	-3.32193	-3.32193
SNORD112(ENST00000516489)	chr2:84085945-84086023	-3.32193	-3.32193	-3.32193	-3.32193	-3.32193	-3.32193
SNORD112(ENST00000516491)	chr4:141196193-141196266	-3.32193	-3.32193	-3.32193	-3.32193	-3.32193	-3.32193
SNORD112(ENST00000516545)	chr1:172317281-172317357	-3.32193	-3.32193	-3.32193	-3.32193	-3.32193	-3.32193
SNORD112(ENST00000516547)	chr19:42648204-42648277	-3.32193	-3.32193	-3.32193	-3.32193	-3.32193	-3.32193
SNORD112(ENST00000516550)	chr1:165041708-165041781	-3.32193	-3.32193	-3.32193	-3.32193	-3.32193	-3.32193
SNORD112(ENST00000516563)	chr15:76109431-76109504	-3.32193	-3.32193	-3.32193	-3.32193	-3.32193	-3.32193
SNORD112(ENST00000516571)	chr14:61729677-61729750	-3.32193	-3.32193	-3.32193	-3.32193	-3.32193	-3.32193
SNORD112(ENST00000516583)	chr1:107276-107339	-3.32193	-3.32193	-3.32193	-3.32193	-3.32193	-3.32193
SNORD112(ENST00000516625)	chr20:39045513-39045586	-3.32193	-3.32193	-3.32193	-3.32193	-3.32193	-3.32193
SNORD112(ENST00000516667)	chr6:137861535-137861608	-3.32193	-3.32193	-3.32193	-3.32193	-3.32193	-3.32193
SNORD112(ENST00000516686)	chr1:246970415-246970487	-3.32193	-3.32193	-3.32193	-3.32193	-3.32193	-3.32193
SNORD112(ENST00000516693)	chr2:33216324-33216391	-3.32193	-3.32193	-3.32193	-3.32193	-3.32193	-3.32193
SNORD112(ENST00000516748)	chr7:148983531-148983604	-3.32193	-3.32193	-3.32193	-3.32193	-3.32193	-3.32193
SNORD112(ENST00000516750)	chr8:110608470-110608543	-3.32193	-3.32193	-3.32193	-3.32193	-3.32193	-3.32193
SNORD112(ENST00000516756)	chr8:10641563-10641629	-3.32193	-3.32193	-3.32193	-3.32193	-3.32193	-3.32193
SNORD112(ENST00000516757)	chr4:108038487-108038561	-3.32193	-3.32193	-3.32193	-3.32193	-3.32193	-3.32193
SNORD112(ENST00000516763)	chr18:5579411-5579484	-3.32193	-3.32193	-3.32193	-3.32193	-3.32193	-3.32193
SNORD112(ENST00000516783)	chr11:82283049-82283122	-3.32193	-3.32193	-3.32193	-3.32193	-3.32193	-3.32193
SNORD112(ENST00000516837)	chr1:54991057-54991126	-3.32193	-3.32193	-3.32193	-3.32193	-3.32193	-3.32193
SNORD112(ENST00000516878)	chr6:37151371-37151444	-3.32193	-3.32193	-3.32193	-3.32193	-3.32193	-3.32193
SNORD112(ENST00000516892)	chr14:101315643-101315716	-3.32193	-3.32193	-3.32193	-3.32193	-3.32193	-3.32193
SNORD112(ENST00000516919)	chr1:35409355-35409425	-3.32193	-3.32193	-3.32193	-3.32193	-3.32193	-3.32193
SNORD112(ENST00000516931)	chr1:163355653-163355726	-3.32193	-3.32193	-3.32193	-3.32193	-3.32193	-3.32193
SNORD112(ENST00000516981)	chr1:184647066-184647141	-3.32193	-3.32193	-3.32193	-3.32193	-3.32193	-3.32193
SNORD112(ENST00000517035)	chr10:103027692-103027765	-3.32193	-3.32193	-3.32193	-3.32193	-3.32193	-3.32193
SNORD112(ENST00000517044)	chr1:206855306-206855380	-3.32193	-3.32193	-3.32193	-3.32193	-3.32193	-3.32193
SNORD112(ENST00000517064)	chr14:101383913-101383982	-3.32193	-3.32193	-3.32193	-3.32193	-3.32193	-3.32193
SNORD112(ENST00000517074)	chr12:62511666-62511739	-3.32193	-3.32193	-3.32193	-3.32193	-3.32193	-3.32193
SNORD112(ENST00000517123)	chr6:78646916-78646988	-3.32193	-3.32193	-3.32193	-3.32193	-3.32193	-3.32193
SNORD112(ENST00000517137)	chr1:204873873-204873946	-3.32193	-3.32193	-3.32193	-3.32193	-3.32193	-3.32193
SNORD112(ENST00000517152)	chrX:55930018-55930089	-3.32193	-3.32193	-3.32193	-3.32193	-3.32193	-3.32193
SNORD112(ENST00000517259)	chr10:103862017-103862089	-3.32193	-3.32193	-3.32193	-3.32193	-3.32193	-3.32193
SNORD112(ENST00000517267)	chr3:112856811-112856888	-3.32193	-3.32193	-3.32193	-3.32193	-3.32193	-3.32193
SNORD113-1(ENST00000365321)	chr14:101391159-101391229	-3.32193	-3.32193	-3.32193	-3.32193	-3.32193	-3.32193
SNORD113-2(ENST00000391082)	chr14:101393677-101393750	-3.32193	-3.32193	-3.32193	-3.32193	2.3692	-3.32193
SNORD113-3(ENST00000364830)	chr14:101396254-101396328	-3.32193	-3.32193	-3.32193	-3.32193	13.6946	2.5925
SNORD113-4(ENST00000364802)	chr14:101402826-101402902	-3.32193	-3.32193	-3.32193	-3.32193	17.6134	10.7297
SNORD113-5(ENST00000363130)	chr14:101404522-101404601	-3.32193	-3.32193	-3.32193	-3.32193	17.1257	10.7878
SNORD113(ENST00000363280)	chr14:101422575-101422649	-3.32193	-3.32193	-3.32193	-3.32193	-3.32193	-3.32193
SNORD113(ENST00000364166)	chr14:101445337-101445427	-3.32193	-3.32193	-3.32193	-3.32193	-3.32193	-3.32193
SNORD113(ENST00000364630)	chr14:101443724-101443803	-3.32193	-3.32193	-3.32193	-3.32193	-3.32193	-3.32193
SNORD113(ENST00000364840)	chr14:101446327-101446403	-3.32193	-3.32193	-3.32193	-3.32193	-3.32193	-3.32193
SNORD113(ENST00000410163)	chr14:101460592-101460667	-3.32193	-3.32193	-3.32193	-3.32193	-3.32193	-3.32193
SNORD113(ENST00000410253)	chr14:101464802-101464878	-3.32193	-3.32193	-3.32193	-3.32193	13.4177	-3.32193
SNORD114-10(ENST00000363409)	chr14:101433387-101433460	-3.32193	-3.32193	-3.32193	-3.32193	12.4031	-3.32193
SNORD114-11(ENST00000363738)	chr14:101434446-101434522	-3.32193	-3.32193	-3.32193	-3.32193	16.8303	3.30276
SNORD114-15(ENST00000364687)	chr14:101439005-101439078	-3.32193	-3.32193	-3.32193	-3.32193	16.0363	3.13475
SNORD114-16(ENST00000363044)	chr14:101439930-101440001	-3.32193	-3.32193	-3.32193	-3.32193	-3.32193	-3.32193
SNORD114-18(ENST00000365272)	chr14:101442160-101442233	-3.32193	-3.32193	-3.32193	-3.32193	2.3692	-3.32193
SNORD114-19(ENST00000363072)	chr14:101442812-101442888	-3.32193	-3.32193	-3.32193	-3.32193	-3.32193	-3.32193
SNORD114-20(ENST00000365178)	chr14:101447339-101447412	-3.32193	-3.32193	-3.32193	-3.32193	15.4836	11.6101
SNORD114-24(ENST00000365029)	chr14:101451112-101451185	-3.32193	-3.32193	-3.32193	-3.32193	2.3692	-3.32193
SNORD114-27(ENST00000363766)	chr14:101454496-101454567	-3.32193	-3.32193	-3.32193	-3.32193	-3.32193	-3.32193
SNORD114-29(ENST00000364819)	chr14:101456426-101456497	-3.32193	-3.32193	-3.32193	-3.32193	13.0247	2.72237
SNORD114-2(ENST00000363953)	chr14:101418191-101418270	-3.32193	-3.32193	-3.32193	-3.32193	-3.32193	-3.32193
SNORD114-30(ENST00000364448)	chr14:101458254-101458327	-3.32193	-3.32193	-3.32193	-3.32193	-3.32193	-3.32193
SNORD114-31(ENST00000363219)	chr14:101459571-101459647	-3.32193	-3.32193	-3.32193	-3.32193	-3.32193	-3.32193
SNORD114-4(ENST00000363962)	chr14:101420709-101420785	-3.32193	-3.32193	-3.32193	-3.32193	9.11425	-3.32193
SNORD114-5(ENST00000362928)	chr14:101421705-101421776	-3.32193	-3.32193	-3.32193	-3.32193	12.4155	-3.32193
SNORD114-6(ENST00000364393)	chr14:101423501-101423574	-3.32193	-3.32193	-3.32193	-3.32193	11.2132	9.31781
SNORD114-7(ENST00000362520)	chr14:101429389-101429467	-3.32193	-3.32193	-3.32193	-3.32193	-3.32193	-3.32193
SNORD115-11(ENST00000363616)	chr15:25434559-25434642	-3.32193	-3.32193	-3.32193	-3.32193	-3.32193	-3.32193
SNORD115-12(ENST00000362583)	chr15:25436561-25436644	-3.32193	-3.32193	-3.32193	-3.32193	-3.32193	-3.32193
SNORD115-13(ENST00000363358)	chr15:25438466-25438549	-3.32193	-3.32193	-3.32193	-3.32193	-3.32193	-3.32193
SNORD115-14(ENST00000363090)	chr15:25440066-25440148	-3.32193	-3.32193	-3.32193	-3.32193	2.0169	-3.32193
SNORD115-15(ENST00000364809)	chr15:25442721-25442803	-3.32193	-3.32193	-3.32193	-3.32193	2.51668	2.28249
SNORD115-16(ENST00000363887)	chr15:25444593-25444676	-3.32193	-3.32193	-3.32193	-3.32193	-3.32193	-3.32193
SNORD115-17(ENST00000364612)	chr15:25446468-25446551	-3.32193	-3.32193	-3.32193	-3.32193	-3.32193	-3.32193
SNORD115-18(ENST00000363293)	chr15:25448372-25448455	-3.32193	-3.32193	-3.32193	-3.32193	-3.32193	-3.32193
SNORD115-19(ENST00000363098)	chr15:25449502-25449585	-3.32193	-3.32193	-3.32193	-3.32193	-3.32193	-3.32193
SNORD115-1(ENST00000364961)	chr15:25415868-25415951	-3.32193	-3.32193	-3.32193	-3.32193	1.98126	2.24684
SNORD115-20(ENST00000365099)	chr15:25451407-25451490	-3.32193	-3.32193	-3.32193	-3.32193	-3.32193	-3.32193
SNORD115-21(ENST00000362963)	chr15:25453228-25453310	-3.32193	-3.32193	-3.32193	-3.32193	-3.32193	-3.32193
SNORD115-22(ENST00000364456)	chr15:25455063-25455146	-3.32193	-3.32193	-3.32193	-3.32193	-3.32193	-3.32193
SNORD115-24(ENST00000363528)	chr15:25458793-25458876	-3.32193	-3.32193	-3.32193	-3.32193	-3.32193	-3.32193
SNORD115-25(ENST00000362619)	chr15:25460686-25460769	-3.32193	-3.32193	-3.32193	-3.32193	-3.32193	-3.32193
SNORD115-26(ENST00000365067)	chr15:25463762-25463845	-3.32193	-3.32193	-3.32193	-3.32193	-3.32193	-3.32193
SNORD115-27(ENST00000364430)	chr15:25465642-25465725	-3.32193	-3.32193	-3.32193	-3.32193	-3.32193	-3.32193
SNORD115-28(ENST00000363931)	chr15:25467493-25467575	-3.32193	-3.32193	-3.32193	-3.32193	-3.32193	-3.32193
SNORD115-29(ENST00000362834)	chr15:25468391-25468474	-3.32193	-3.32193	-3.32193	-3.32193	-3.32193	-3.32193
SNORD115-2(ENST00000362842)	chr15:25417780-25417863	-3.32193	-3.32193	-3.32193	-3.32193	10.524	10.4451
SNORD115-30(ENST00000364117)	chr15:25470348-25470431	-3.32193	2.83951	-3.32193	-3.32193	10.4552	9.70242
SNORD115-31(ENST00000365318)	chr15:25472254-25472337	-3.32193	-3.32193	-3.32193	-3.32193	-3.32193	-3.32193
SNORD115-33(ENST00000363723)	chr15:25475983-25476066	-3.32193	-3.32193	-3.32193	-3.32193	2.48102	-3.32193
SNORD115-34(ENST00000362441)	chr15:25477532-25477615	-3.32193	-3.32193	-3.32193	-3.32193	2.77343	2.97295
SNORD115-35(ENST00000365122)	chr15:25479392-25479475	-3.32193	-3.32193	-3.32193	-3.32193	2.48102	-3.32193
SNORD115-36(ENST00000365629)	chr15:25481230-25481313	-3.32193	-3.32193	-3.32193	-3.32193	-3.32193	-3.32193
SNORD115-37(ENST00000363768)	chr15:25483131-25483214	-3.32193	-3.32193	-3.32193	-3.32193	-3.32193	-3.32193
SNORD115-38(ENST00000365037)	chr15:25484983-25485066	-3.32193	-3.32193	-3.32193	-3.32193	1.98126	2.24684
SNORD115-39(ENST00000363694)	chr15:25486891-25486974	-3.32193	-3.32193	-3.32193	-3.32193	-3.32193	-3.32193
SNORD115-3(ENST00000363100)	chr15:25420072-25420155	-3.32193	-3.32193	-3.32193	-3.32193	2.48102	-3.32193
SNORD115-40(ENST00000362667)	chr15:25488759-25488842	-3.32193	-3.32193	-3.32193	-3.32193	2.48102	-3.32193
SNORD115-41(ENST00000363608)	chr15:25490623-25490706	-3.32193	-3.32193	-3.32193	-3.32193	-3.32193	-3.32193
SNORD115-42(ENST00000364273)	chr15:25492490-25492573	-3.32193	-3.32193	-3.32193	-3.32193	1.98126	-3.32193
SNORD115-43(ENST00000365503)	chr15:25494343-25494426	-3.32193	-3.32193	-3.32193	-3.32193	-3.32193	-3.32193
SNORD115-44(ENST00000365391)	chr15:25496004-25496087	-3.32193	-3.32193	-3.32193	-3.32193	-3.32193	-3.32193
SNORD115-45(ENST00000391078)	chr15:25509655-25509737	-3.32193	-3.32193	-3.32193	-3.32193	-3.32193	-3.32193
SNORD115-46(ENST00000390982)	chr15:25511736-25511808	-3.32193	-3.32193	-3.32193	-3.32193	-3.32193	-3.32193
SNORD115-47(ENST00000391226)	chr15:25513611-25513698	-3.32193	-3.32193	-3.32193	-3.32193	-3.32193	-3.32193
SNORD115-48(ENST00000364764)	chr15:25514928-25515005	-3.32193	-3.32193	8.33559	2.40186	4.55489	2.47062
SNORD115-4(ENST00000363810)	chr15:25421977-25422060	-3.32193	2.10448	-3.32193	-3.32193	-3.32193	-3.32193
SNORD115-5(ENST00000363633)	chr15:25423883-25423966	-3.32193	-3.32193	-3.32193	-3.32193	-3.32193	-3.32193
SNORD115-6(ENST00000363942)	chr15:25425642-25425725	-3.32193	-3.32193	-3.32193	-3.32193	-3.32193	-3.32193
SNORD115-7(ENST00000365306)	chr15:25427530-25427613	-3.32193	-3.32193	-3.32193	-3.32193	2.48102	-3.32193
SNORD115-8(ENST00000363856)	chr15:25429451-25429534	-3.32193	-3.32193	-3.32193	-3.32193	-3.32193	-3.32193
SNORD115-9(ENST00000362912)	chr15:25430776-25430859	-3.32193	-3.32193	-3.32193	-3.32193	-3.32193	-3.32193
SNORD115(ENST00000391109)	chr10:29864233-29864310	-3.32193	-3.32193	-3.32193	-3.32193	-3.32193	-3.32193
SNORD115(ENST00000391126)	chr15:25404366-25404426	-3.32193	-3.32193	-3.32193	-3.32193	-3.32193	-3.32193
SNORD116-10(ENST00000363791)	chr15:25319259-25319362	-3.32193	-3.32193	-3.32193	-3.32193	-3.32193	-3.32193
SNORD116-14(ENST00000383894)	chr15:25325287-25325380	-3.32193	-3.32193	-3.32193	-3.32193	7.1409	-3.32193
SNORD116-15(ENST00000384445)	chr15:25326432-25326525	-3.32193	2.01265	-3.32193	2.14635	1.65436	-3.32193
SNORD116-17(ENST00000383929)	chr15:25328733-25328826	-3.32193	-3.32193	-3.32193	-3.32193	-3.32193	-3.32193
SNORD116-19(ENST00000384729)	chr15:25331672-25331765	-3.32193	-3.32193	-3.32193	-3.32193	-3.32193	-3.32193
SNORD116-20(ENST00000384529)	chr15:25332807-25332900	-3.32193	7.11213	-3.32193	-3.32193	-3.32193	-3.32193
SNORD116-28(ENST00000516123)	chr15:25349787-25349879	-3.32193	-3.32193	-3.32193	-3.32193	-3.32193	1.95042
SNORD116-30(ENST00000516468)	chr15:25353413-25353499	-3.32193	-3.32193	-3.32193	-3.32193	-3.32193	-3.32193
SNORD116-3(ENST00000384287)	chr15:25302005-25302101	-3.32193	-3.32193	-3.32193	-3.32193	-3.32193	-3.32193
SNORD116-5(ENST00000384462)	chr15:25307478-25307574	-3.32193	-3.32193	-3.32193	-3.32193	-3.32193	-3.32193
SNORD116-7(ENST00000384404)	chr15:25312933-25313029	-3.32193	-3.32193	-3.32193	-3.32193	-3.32193	-3.32193
SNORD116-9(ENST00000384000)	chr15:25318252-25318348	-3.32193	-3.32193	-3.32193	-3.32193	-3.32193	-3.32193
SNORD116(ENST00000365628)	chr1:215803366-215803459	-3.32193	-3.32193	-3.32193	-3.32193	-3.32193	-3.32193
SNORD116(ENST00000391251)	chr13:40431270-40431364	-3.32193	-3.32193	-3.32193	-3.32193	-3.32193	-3.32193
SNORD116(ENST00000517176)	chr9:129189170-129189249	-3.32193	-3.32193	-3.32193	-3.32193	-3.32193	-3.32193
SNORD11(ENST00000459482)	chr15:46643858-46643944	-3.32193	-3.32193	-3.32193	-3.32193	-3.32193	-3.32193
SNORD14(ENST00000365609)	chr2:25192255-25192346	-3.32193	-3.32193	-3.32193	-3.32193	-3.32193	-3.32193
SNORD18(ENST00000363807)	chr15:91298471-91298542	-3.32193	-3.32193	-3.32193	-3.32193	-3.32193	-3.32193
SNORD18(ENST00000459604)	chr2:12170427-12170498	-3.32193	-3.32193	-3.32193	-3.32193	-3.32193	-3.32193
SNORD19(ENST00000391191)	chr3:52723262-52723331	-3.32193	-3.32193	-3.32193	-3.32193	-3.32193	-3.32193
SNORD22(ENST00000516556)	chr13:94021098-94021213	-3.32193	-3.32193	-3.32193	-3.32193	-3.32193	-3.32193
SNORD23(ENST00000408212)	chr18:19030612-19030717	-3.32193	-3.32193	-3.32193	-3.32193	-3.32193	-3.32193
SNORD27(ENST00000515890)	chr9:8888134-8888207	-3.32193	-3.32193	-3.32193	-3.32193	-3.32193	-3.32193
SNORD27(ENST00000516319)	chr13:21714023-21714096	-3.32193	-3.32193	-3.32193	-3.32193	-3.32193	-3.32193
SNORD28(ENST00000390993)	chr6:156699882-156699958	-3.32193	-3.32193	-3.32193	-3.32193	-3.32193	-3.32193
SNORD28(ENST00000516475)	chr18:56267861-56267930	-3.32193	-3.32193	-3.32193	-3.32193	-3.32193	-3.32193
SNORD29(ENST00000411072)	chr5:24811588-24811657	-3.32193	-3.32193	-3.32193	-3.32193	-3.32193	-3.32193
SNORD30(ENST00000391309)	chrX:113260259-113260330	-3.32193	-3.32193	-3.32193	-3.32193	-3.32193	-3.32193
SNORD32B(ENST00000364460)	chr6:29550024-29550109	-3.32193	-3.32193	-3.32193	-3.32193	-3.32193	-3.32193
SNORD33(ENST00000516213)	chr16:76503403-76503492	-3.32193	-3.32193	-3.32193	-3.32193	-3.32193	-3.32193
SNORD33(ENST00000578141)	chr6:853051-853136	-3.32193	-3.32193	-3.32193	-3.32193	-3.32193	-3.32193
SNORD33(ENST00000578860)	chr6:1068833-1068918	-3.32193	-3.32193	-3.32193	-3.32193	-3.32193	-3.32193
SNORD33(ENST00000580093)	chr6:853355-853440	-3.32193	-3.32193	-3.32193	-3.32193	-3.32193	-3.32193
SNORD33(ENST00000580950)	chr6:853381-853466	-3.32193	-3.32193	-3.32193	-3.32193	-3.32193	-3.32193
SNORD33(ENST00000581263)	chr6:853535-853620	-3.32193	-3.32193	-3.32193	-3.32193	-3.32193	-3.32193
SNORD33(ENST00000581848)	chr6:853227-853312	-3.32193	-3.32193	-3.32193	-3.32193	-3.32193	-3.32193
SNORD36(ENST00000516037)	chrX:153121156-153121222	-3.32193	-3.32193	-3.32193	-3.32193	-3.32193	-3.32193
SNORD36(ENST00000516418)	chr20:46764684-46764766	-3.32193	-3.32193	-3.32193	-3.32193	-3.32193	-3.32193
SNORD36(ENST00000517285)	chr13:23377282-23377363	-3.32193	-3.32193	-3.32193	-3.32193	-3.32193	-3.32193
SNORD37(ENST00000390968)	chr14:26275852-26275918	-3.32193	-3.32193	-3.32193	-3.32193	-3.32193	-3.32193
SNORD37(ENST00000391075)	chr13:73028038-73028105	-3.32193	-3.32193	-3.32193	-3.32193	-3.32193	-3.32193
SNORD38(ENST00000363863)	chr13:90489422-90489491	-3.32193	-3.32193	-3.32193	-3.32193	-3.32193	-3.32193
SNORD38(ENST00000384381)	chr3:53367085-53367155	-3.32193	-3.32193	-3.32193	-3.32193	-3.32193	-3.32193
SNORD38(ENST00000384470)	chr8:38876132-38876202	-3.32193	-3.32193	-3.32193	-3.32193	-3.32193	-3.32193
SNORD38(ENST00000516599)	chr19:3521244-3521318	-3.32193	-3.32193	2.65271	-3.32193	-3.32193	-3.32193
SNORD39(ENST00000579216)	chr2:238778545-238778625	-3.32193	-3.32193	-3.32193	-3.32193	-3.32193	-3.32193
SNORD39(ENST00000579995)	chr9:21524304-21524381	-3.32193	-3.32193	-3.32193	-3.32193	8.24237	-3.32193
SNORD39(ENST00000584451)	chr11:109134219-109134291	-3.32193	-3.32193	-3.32193	-3.32193	-3.32193	-3.32193
SNORD3B-1(ENST00000363359)	chr17:18965223-18965440	-3.32193	-3.32193	-3.32193	-3.32193	-3.32193	-3.32193
SNORD3B-2(ENST00000364880)	chr17:18967232-18967449	-3.32193	-3.32193	-3.32193	-3.32193	-3.32193	-3.32193
SNORD3B-2(ENST00000571722)	chr17:18966760-18967449	-3.32193	-3.32193	-0.62178	-3.32193	-3.32193	-3.32193
SNORD3C(ENST00000362428)	chr17:19093341-19093558	-3.32193	-0.194808	-3.32193	2.90522	-0.536932	-3.32193
SNORD3C(ENST00000580533)	chr17:19092976-19093558	-3.32193	-3.32191	-3.32193	-3.32188	-3.32191	-3.32193
SNORD41(ENST00000391000)	chr14:23225968-23226038	-3.32193	-3.32193	-3.32193	-3.32193	-3.32193	-3.32193
SNORD42(ENST00000364339)	chr22:28628742-28628811	-3.32193	-3.32193	-3.32193	-3.32193	-3.32193	-3.32193
SNORD42(ENST00000365570)	chr4:83323789-83323859	-3.32193	-3.32193	-3.32193	-3.32193	-3.32193	-3.32193
SNORD43(ENST00000390975)	chr11:74427730-74427794	-3.32193	-3.32193	-3.32193	-3.32193	-3.32193	-3.32193
SNORD44(ENST00000363202)	chr13:112706390-112706452	-3.32193	-3.32193	-3.32193	-3.32193	-3.32193	-3.32193
SNORD45(ENST00000363181)	chr5:139906935-139907013	-3.32193	-3.32193	-3.32193	-3.32193	-3.32193	-3.32193
SNORD45(ENST00000363552)	chrX:86401734-86401807	-3.32193	-3.32193	-3.32193	-3.32193	-3.32193	-3.32193
SNORD45(ENST00000363572)	chr6:166513339-166513412	-3.32193	-3.32193	-3.32193	-3.32193	-3.32193	-3.32193
SNORD45(ENST00000363836)	chr6:38175048-38175121	-3.32193	-3.32193	-3.32193	-3.32193	-3.32193	-3.32193
SNORD45(ENST00000516629)	chr10:12457925-12457999	-3.32193	-3.32193	-3.32193	-3.32193	-3.32193	-3.32193
SNORD46(ENST00000364139)	chr7:132437781-132437886	-3.32193	-3.32193	-3.32193	-3.32193	-3.32193	-3.32193
SNORD46(ENST00000516021)	chr6:24166499-24166602	-3.32193	-3.32193	-3.32193	-3.32193	-3.32193	-3.32193
SNORD48(ENST00000577237)	chr6:3312614-3312678	-3.32193	-3.32193	-3.32193	-3.32193	-3.32193	-3.32193
SNORD48(ENST00000578807)	chr6:3117792-3117856	-3.32193	-3.32193	-3.32193	-3.32193	-3.32193	-3.32193
SNORD48(ENST00000582400)	chr6:3088625-3088689	-3.32193	-3.32193	-3.32193	-3.32193	-3.32193	-3.32193
SNORD48(ENST00000583032)	chr6:3096697-3096761	-3.32193	-3.32193	-3.32193	-3.32193	-3.32193	-3.32193
SNORD50(ENST00000362987)	chr4:77323227-77323299	-3.32193	-3.32193	-3.32193	-3.32193	-3.32193	-3.32193
SNORD50(ENST00000365465)	chr12:110934155-110934226	-3.32193	2.57999	2.73459	2.6536	8.74586	2.72237
SNORD51(ENST00000365405)	chr14:104263607-104263685	-3.32193	-3.32193	-3.32193	-3.32193	-3.32193	-3.32193
SNORD52(ENST00000579069)	chr6:3098507-3098575	-3.32193	-3.32193	-3.32193	-3.32193	-3.32193	-3.32193
SNORD52(ENST00000582902)	chr6:3090437-3090505	-3.32193	-3.32193	-3.32193	-3.32193	-3.32193	-3.32193
SNORD52(ENST00000583541)	chr6:3314425-3314493	-3.32193	-3.32193	-3.32193	-3.32193	-3.32193	-3.32193
SNORD52(ENST00000583619)	chr6:3119606-3119674	-3.32193	-3.32193	-3.32193	-3.32193	-3.32193	-3.32193
SNORD56B(ENST00000384713)	chr14:71865052-71865124	-3.32193	-3.32193	-3.32193	-3.32193	-3.32193	-3.32193
SNORD56(ENST00000362913)	chr22:25297112-25297181	-3.32193	-3.32193	-3.32193	-3.32193	-3.32193	-3.32193
SNORD56(ENST00000363242)	chr12:116290451-116290523	-3.32193	-3.32193	-3.32193	-3.32193	-3.32193	-3.32193
SNORD56(ENST00000363507)	chr2:154303325-154303397	-3.32193	-3.32193	-3.32193	-3.32193	-3.32193	-3.32193
SNORD56(ENST00000363883)	chr7:20416952-20417024	-3.32193	-3.32193	-3.32193	-3.32193	-3.32193	-3.32193
SNORD56(ENST00000364281)	chr20:33704937-33705010	-3.32193	-3.32193	-3.32193	-3.32193	-3.32193	-3.32193
SNORD56(ENST00000384569)	chr11:89851557-89851629	-3.32193	-3.32193	-3.32193	-3.32193	-3.32193	-3.32193
SNORD58(ENST00000391313)	chr14:45557444-45557511	-3.32193	-3.32193	-3.32193	-3.32193	-3.32193	-3.32193
SNORD59(ENST00000516708)	chr2:195528829-195528898	-3.32193	-3.32193	-3.32193	-3.32193	-3.32193	-3.32193
SNORD59(ENST00000516873)	chr1:154260934-154261003	-3.32193	-3.32193	-3.32193	-3.32193	-3.32193	-3.32193
SNORD5(ENST00000458800)	chr8:142457573-142457649	-3.32193	-3.32193	-3.32193	-3.32193	-3.32193	-3.32193
SNORD5(ENST00000458900)	chr3:25597032-25597097	-3.32193	-3.32193	-3.32193	-3.32193	-3.32193	-3.32193
SNORD60(ENST00000362451)	chr10:128468269-128468343	-3.32193	-3.32193	-3.32193	-3.32193	-3.32193	-3.32193
SNORD60(ENST00000516883)	chr1:206261006-206261093	-3.32193	-3.32193	-3.32193	-3.32193	-3.32193	-3.32193
SNORD61(ENST00000459442)	chr3:99940363-99940436	-3.32193	-3.32193	-3.32193	-3.32193	-3.32193	-3.32193
SNORD62A(ENST00000384145)	chr9:134361050-134361137	-3.32193	-3.32193	-3.32193	-3.32193	-3.32193	-3.32193
SNORD62B(ENST00000384134)	chr9:134365871-134365958	-3.32193	-3.32193	-3.32193	-3.32193	-3.32193	-3.32193
SNORD62(ENST00000362541)	chr9:139988795-139988882	-3.32193	2.70263	-3.32193	-3.32193	-3.32193	-3.32193
SNORD63(ENST00000516178)	chr3:53564347-53564428	-3.32193	-3.32193	-3.32193	-3.32193	-3.32193	-3.32193
SNORD63(ENST00000516303)	chr17:28573773-28573838	-3.32193	-3.32193	-3.32193	-3.32193	-3.32193	-3.32193
SNORD64(ENST00000390859)	chr1:159821694-159821762	-3.32193	-3.32193	-3.32193	-3.32193	-3.32193	-3.32193
SNORD65(ENST00000390889)	chr4:179607038-179607110	-3.32193	-3.32193	-3.32193	-3.32193	-3.32193	-3.32193
SNORD65(ENST00000390927)	chr6:67920299-67920373	-3.32193	-3.32193	-3.32193	-3.32193	-3.32193	-3.32193
SNORD65(ENST00000390962)	chr7:23436063-23436135	-3.32193	-3.32193	-3.32193	-3.32193	-3.32193	-3.32193
SNORD65(ENST00000459126)	chr8:41284172-41284246	-3.32193	-3.32193	-3.32193	-3.32193	-3.32193	-3.32193
SNORD66(ENST00000391230)	chr6:51329486-51329563	-3.32193	-3.32193	-3.32193	-3.32193	-3.32193	-3.32193
SNORD67(ENST00000516618)	chr11:46780314-46780423	-3.32193	-3.32193	-3.32193	-3.32193	-3.32193	-3.32193
SNORD74(ENST00000363336)	chr15:86716427-86716501	-3.32193	-3.32193	-3.32193	-3.32193	-3.32193	-3.32193
SNORD74(ENST00000364021)	chr10:89754373-89754452	-3.32193	-3.32193	-3.32193	-3.32193	-3.32193	-3.32193
SNORD74(ENST00000364027)	chr12:107768522-107768604	-3.32193	-3.32193	-3.32193	-3.32193	-3.32193	-3.32193
SNORD74(ENST00000364129)	chr4:26703929-26704010	-3.32193	-3.32193	-3.32193	-3.32193	2.05317	-3.32193
SNORD74(ENST00000364155)	chr21:17657015-17657089	-3.32193	-3.32193	-3.32193	-3.32193	-3.32193	-3.32193
SNORD74(ENST00000364632)	chr12:93659791-93659872	-3.32193	-3.32193	-3.32193	-3.32193	-3.32193	-3.32193
SNORD74(ENST00000364796)	chrX:28942184-28942255	-3.32193	-3.32193	-3.32193	-3.32193	-3.32193	-3.32193
SNORD75(ENST00000408373)	chr2:42667515-42667576	-3.32193	-3.32193	-3.32193	-3.32193	-3.32193	-3.32193
SNORD75(ENST00000408784)	chr4:78623898-78623957	-3.32193	-3.32193	-3.32193	-3.32193	-3.32193	-3.32193
SNORD77(ENST00000390977)	chr15:74783298-74783369	-3.32193	-3.32193	-3.32193	-3.32193	-3.32193	-3.32193
SNORD77(ENST00000391045)	chrX:45752345-45752414	-3.32193	-3.32193	-3.32193	-3.32193	-3.32193	-3.32193
SNORD77(ENST00000391112)	chr8:101016809-101016877	-3.32193	-3.32193	-3.32193	-3.32193	-3.32193	-3.32193
SNORD77(ENST00000391113)	chr15:33262926-33262992	-3.32193	-3.32193	-3.32193	-3.32193	-3.32193	-3.32193
SNORD77(ENST00000516158)	chr3:46691998-46692080	-3.32193	-3.32193	-3.32193	-3.32193	-3.32193	-3.32193
SNORD78(ENST00000390866)	chr2:57771668-57771734	-3.32193	-3.32193	-3.32193	-3.32193	-3.32193	-3.32193
SNORD79(ENST00000516069)	chr4:185353118-185353203	-3.32193	-3.32193	-3.32193	-3.32193	-3.32193	-3.32193
SNORD81(ENST00000365153)	chr7:136972432-136972509	-3.32193	-3.32193	-3.32193	-3.32193	-3.32193	-3.32193
SNORD81(ENST00000390976)	chr5:18236230-18236305	-3.32193	-3.32193	-3.32193	-3.32193	-3.32193	-3.32193
SNORD81(ENST00000411281)	chr12:54185087-54185131	-3.32193	-3.32193	-3.32193	-3.32193	-3.32193	-3.32193
SNORD83(ENST00000411362)	chr12:64969443-64969521	-3.32193	-3.32193	-3.32193	-3.32193	-3.32193	-3.32193
SNORD83(ENST00000578360)	chr6:2883899-2883976	-3.32193	-3.32193	-3.32193	-3.32193	-3.32193	-3.32193
SNORD83(ENST00000579412)	chr6:2847063-2847140	-3.32193	-3.32193	-3.32193	-3.32193	-3.32193	-3.32193
SNORD83(ENST00000580417)	chr6:2818837-2818914	-3.32193	-3.32193	-3.32193	-3.32193	-3.32193	-3.32193
SNORD83(ENST00000581427)	chr6:2789729-2789806	-3.32193	-3.32193	-3.32193	-3.32193	-3.32193	-3.32193
SNORD83(ENST00000582702)	chr6:2834954-2835031	-3.32193	-3.32193	-3.32193	-3.32193	-3.32193	-3.32193
SNORD83(ENST00000583420)	chr6:3013811-3013888	-3.32193	-3.32193	-3.32193	-3.32193	-3.32193	-3.32193
SNORD83(ENST00000584949)	chr6:2797829-2797906	-3.32193	-3.32193	-3.32193	-3.32193	-3.32193	-3.32193
SNORD84(ENST00000579171)	chr6:2794454-2794533	-3.32193	-3.32193	-3.32193	-3.32193	-3.32193	-3.32193
SNORD84(ENST00000580739)	chr6:3018535-3018614	-3.32193	-3.32193	-3.32193	-3.32193	-3.32193	-3.32193
SNORD84(ENST00000581604)	chr6:2839681-2839760	-3.32193	-3.32193	-3.32193	2.61983	-3.32193	-3.32193
SNORD84(ENST00000582289)	chr6:2888623-2888702	-3.32193	-3.32193	-3.32193	-3.32193	-3.32193	-3.32193
SNORD84(ENST00000582411)	chr6:2851772-2851851	-3.32193	-3.32193	-3.32193	-3.32193	-3.32193	-3.32193
SNORD84(ENST00000583430)	chr6:2802551-2802630	-3.32193	-3.32193	-3.32193	-3.32193	-3.32193	-3.32193
SNORD88(ENST00000408684)	chr12:13124985-13125077	-3.32193	-3.32193	-3.32193	-3.32193	-3.32193	-3.32193
SNORD95(ENST00000364099)	chr9:84503831-84503900	-3.32193	-3.32193	-3.32193	-3.32193	-3.32193	-3.32193
snoU109(ENST00000458953)	chr15:92960775-92960919	-3.32193	-3.32193	-3.32193	-3.32193	-3.32193	-3.32193
snoU109(ENST00000459316)	chr18:2555355-2555491	-3.32193	-3.32193	-3.32193	-3.32193	-3.32193	-3.32193
snoU109(ENST00000459339)	chr2:75716700-75716836	-3.32193	-3.32193	-3.32193	-3.32193	-3.32193	-3.32193
snoU109(ENST00000459477)	chr7:107243806-107243952	-3.32193	-3.32193	-3.32193	-3.32193	-3.32193	-3.32193
snoU109(ENST00000516231)	chr16:68664124-68664257	-3.32193	-3.32193	-3.32193	-3.32193	-3.32193	-3.32193
snoU109(ENST00000516831)	chr16:68664752-68664871	-3.32193	-3.32193	-3.32193	-3.32193	-3.32193	-3.32193
snoU13(ENST00000458745)	chr17:15141100-15141200	-3.32193	-3.32193	-3.32193	-3.32193	-3.32193	-3.32193
snoU13(ENST00000458746)	chr9:30178471-30178575	-3.32193	-3.32193	-3.32193	-3.32193	-3.32193	-3.32193
snoU13(ENST00000458747)	chr5:70384457-70384562	-3.32193	-3.32193	-3.32193	-3.32193	-3.32193	-3.32193
snoU13(ENST00000458749)	chr14:36256063-36256168	-3.32193	-3.32193	-3.32193	-3.32193	-3.32193	-3.32193
snoU13(ENST00000458751)	chr5:65526955-65527060	-3.32193	-3.32193	-3.32193	-3.32193	-3.32193	-3.32193
snoU13(ENST00000458753)	chr5:118404990-118405095	-3.32193	-3.32193	-3.32193	-3.32193	-3.32193	-3.32193
snoU13(ENST00000458754)	chr10:12187660-12187765	-3.32193	-3.32193	-3.32193	-3.32193	-3.32193	-3.32193
snoU13(ENST00000458755)	chr2:167215238-167215343	-3.32193	-3.32193	-3.32193	-3.32193	-3.32193	-3.32193
snoU13(ENST00000458756)	chr6:42473236-42473344	-3.32193	-3.32193	-3.32193	-3.32193	-3.32193	-3.32193
snoU13(ENST00000458764)	chr16:28797729-28797834	-3.32193	-3.32193	-3.32193	-3.32193	-3.32193	-3.32193
snoU13(ENST00000458765)	chr12:31603102-31603207	-3.32193	-3.32193	-3.32193	-3.32193	-3.32193	-3.32193
snoU13(ENST00000458766)	chrX:23525326-23525430	-3.32193	-3.32193	-3.32193	-3.32193	-3.32193	-3.32193
snoU13(ENST00000458767)	chr6:151668160-151668247	-3.32193	-3.32193	-3.32193	-3.32193	-3.32193	-3.32193
snoU13(ENST00000458772)	chr4:88689635-88689733	-3.32193	-3.32193	-3.32193	-3.32193	-3.32193	-3.32193
snoU13(ENST00000458773)	chr8:124278880-124278985	-3.32193	-3.32193	-3.32193	-3.32193	-3.32193	-3.32193
snoU13(ENST00000458775)	chr16:29448816-29448921	-3.32193	-3.32193	-3.32193	-3.32193	-3.32193	-3.32193
snoU13(ENST00000458776)	chr10:101361535-101361637	-3.32193	-3.32193	-3.32193	-3.32193	-3.32193	-3.32193
snoU13(ENST00000458777)	chr1:156499120-156499221	-3.32193	-3.32193	-3.32193	-3.32193	-3.32193	-3.32193
snoU13(ENST00000458779)	chr7:136525838-136525943	-3.32193	-3.32193	-3.32193	-3.32193	-3.32193	-3.32193
snoU13(ENST00000458782)	chr3:73131136-73131241	-3.32193	-3.32193	-3.32193	-3.32193	-3.32193	-3.32193
snoU13(ENST00000458784)	chr4:184250449-184250554	-3.32193	-3.32193	-3.32193	-3.32193	-3.32193	-3.32193
snoU13(ENST00000458785)	chr11:9599573-9599678	-3.32193	-3.32193	-3.32193	-3.32193	-3.32193	-3.32193
snoU13(ENST00000458786)	chr11:3713271-3713375	-3.32193	-3.32193	-3.32193	-3.32193	-3.32193	-3.32193
snoU13(ENST00000458787)	chr15:59682405-59682516	-3.32193	-3.32193	-3.32193	-3.32193	-3.32193	-3.32193
snoU13(ENST00000458788)	chr3:171410999-171411104	-3.32193	-3.32193	-3.32193	-3.32193	-3.32193	-3.32193
snoU13(ENST00000458789)	chr12:65154646-65154753	-3.32193	-3.32193	-3.32193	-3.32193	-3.32193	-3.32193
snoU13(ENST00000458794)	chr6:111284667-111284772	-3.32193	-3.32193	-3.32193	-3.32193	-3.32193	-3.32193
snoU13(ENST00000458795)	chr1:11229562-11229670	-3.32193	-3.32193	-3.32193	-3.32193	-3.32193	-3.32193
snoU13(ENST00000458796)	chr1:49617062-49617175	-3.32193	-3.32193	-3.32193	-3.32193	-3.32193	-3.32193
snoU13(ENST00000458798)	chr1:17776257-17776359	-3.32193	-3.32193	-3.32193	-3.32193	-3.32193	-3.32193
snoU13(ENST00000458799)	chr6:90533012-90533115	-3.32193	-3.32193	-3.32193	-3.32193	-3.32193	-3.32193
snoU13(ENST00000458801)	chr8:85832051-85832148	-3.32193	-3.32193	-3.32193	-3.32193	-3.32193	-3.32193
snoU13(ENST00000458802)	chrX:17376051-17376156	-3.32193	-3.32193	-3.32193	-3.32193	-3.32193	-3.32193
snoU13(ENST00000458803)	chr1:12799691-12799796	-3.32193	-3.32193	-3.32193	-3.32193	-3.32193	-3.32193
snoU13(ENST00000458804)	chr10:27157092-27157193	-3.32193	-3.32193	-3.32193	-3.32193	-3.32193	-3.32193
snoU13(ENST00000458807)	chr6:25435506-25435590	-3.32193	-3.32193	-3.32193	-3.32193	-3.32193	-3.32193
snoU13(ENST00000458808)	chr7:151765983-151766090	-3.32193	-3.32193	-3.32193	-3.32193	-3.32193	-3.32193
snoU13(ENST00000458812)	chr8:9724415-9724520	-3.32193	-3.32193	-3.32193	-3.32193	-3.32193	-3.32193
snoU13(ENST00000458815)	chr7:138167223-138167328	-3.32193	-3.32193	-3.32193	-3.32193	-3.32193	-3.32193
snoU13(ENST00000458817)	chr2:115038659-115038752	-3.32193	-3.32193	-3.32193	-3.32193	-3.32193	-3.32193
snoU13(ENST00000458820)	chr8:92476261-92476367	-3.32193	-3.32193	-3.32193	-3.32193	-3.32193	-3.32193
snoU13(ENST00000458821)	chr3:12674231-12674333	-3.32193	-3.32193	-3.32193	-3.32193	-3.32193	-3.32193
snoU13(ENST00000458824)	chr2:101193929-101194019	-3.32193	-3.32193	-3.32193	-3.32193	-3.32193	-3.32193
snoU13(ENST00000458827)	chr18:60861820-60861898	-3.32193	-3.32193	-3.32193	-3.32193	-3.32193	-3.32193
snoU13(ENST00000458829)	chr10:59998416-59998521	-3.32193	-3.32193	-3.32193	-3.32193	-3.32193	-3.32193
snoU13(ENST00000458831)	chr7:99011599-99011701	-3.32193	-3.32193	-3.32193	-3.32193	-3.32193	-3.32193
snoU13(ENST00000458835)	chr3:154047503-154047608	-3.32193	-3.32193	-3.32193	-3.32193	-3.32193	-3.32193
snoU13(ENST00000458837)	chr13:41754115-41754223	-3.32193	-3.32193	-3.32193	-3.32193	-3.32193	-3.32193
snoU13(ENST00000458839)	chr7:5525024-5525132	-3.32193	-3.32193	-3.32193	-3.32193	-3.32193	-3.32193
snoU13(ENST00000458840)	chr10:90820786-90820888	-3.32193	-3.32193	-3.32193	-3.32193	-3.32193	-3.32193
snoU13(ENST00000458842)	chr4:34967861-34967966	-3.32193	-3.32193	-3.32193	-3.32193	-3.32193	-3.32193
snoU13(ENST00000458846)	chr20:34708882-34708994	-3.32193	-3.32193	-3.32193	-3.32193	-3.32193	-3.32193
snoU13(ENST00000458849)	chr1:24208743-24208842	-3.32193	-3.32193	-3.32193	-3.32193	-3.32193	-3.32193
snoU13(ENST00000458855)	chr12:120486232-120486332	-3.32193	-3.32193	-3.32193	-3.32193	-3.32193	-3.32193
snoU13(ENST00000458859)	chr8:9789228-9789333	-3.32193	-3.32193	-3.32193	-3.32193	-3.32193	-3.32193
snoU13(ENST00000458860)	chr4:103780548-103780653	-3.32193	-3.32193	-3.32193	-3.32193	-3.32193	-3.32193
snoU13(ENST00000458861)	chr9:140315594-140315690	-3.32193	-3.32193	-3.32193	-3.32193	-3.32193	-3.32193
snoU13(ENST00000458863)	chr2:173556025-173556130	-3.32193	-3.32193	-3.32193	-3.32193	-3.32193	-3.32193
snoU13(ENST00000458865)	chr16:11561495-11561585	-3.32193	-3.32193	-3.32193	-3.32193	-3.32193	-3.32193
snoU13(ENST00000458869)	chr2:219193301-219193403	-3.32193	-3.32193	-3.32193	-3.32193	-3.32193	-3.32193
snoU13(ENST00000458872)	chr16:68347140-68347243	-3.32193	-3.32193	-3.32193	-3.32193	-3.32193	-3.32193
snoU13(ENST00000458873)	chr1:155385347-155385453	-3.32193	-3.32193	-3.32193	-3.32193	-3.32193	-3.32193
snoU13(ENST00000458874)	chr10:43305673-43305778	-3.32193	-3.32193	-3.32193	-3.32193	-3.32193	-3.32193
snoU13(ENST00000458876)	chr16:47154828-47154932	-3.32193	-3.32193	-3.32193	-3.32193	-3.32193	-3.32193
snoU13(ENST00000458877)	chr15:102223716-102223819	-3.32193	-3.32193	-3.32193	-3.32193	-3.32193	-3.32193
snoU13(ENST00000458879)	chr1:52877112-52877194	-3.32193	-3.32193	-3.32193	-3.32193	-3.32193	-3.32193
snoU13(ENST00000458880)	chr2:173020755-173020848	-3.32193	-3.32193	-3.32193	-3.32193	-3.32193	-3.32193
snoU13(ENST00000458887)	chr12:66739497-66739602	-3.32193	-3.32193	-3.32193	-3.32193	-3.32193	-3.32193
snoU13(ENST00000458890)	chrX:138784444-138784549	-3.32193	-3.32193	-3.32193	-3.32193	-3.32193	-3.32193
snoU13(ENST00000458891)	chr22:42472060-42472165	-3.32193	-3.32193	-3.32193	-3.32193	-3.32193	-3.32193
snoU13(ENST00000458894)	chr18:3572936-3573041	-3.32193	-3.32193	-3.32193	-3.32193	-3.32193	-3.32193
snoU13(ENST00000458897)	chr3:125164903-125165007	-3.32193	-3.32193	-3.32193	-3.32193	-3.32193	-3.32193
snoU13(ENST00000458905)	chrX:124062366-124062466	-3.32193	-3.32193	-3.32193	-3.32193	-3.32193	-3.32193
snoU13(ENST00000458906)	chr1:19858662-19858768	-3.32193	-3.32193	-3.32193	-3.32193	-3.32193	-3.32193
snoU13(ENST00000458907)	chr11:85805232-85805337	-3.32193	-3.32193	-3.32193	-3.32193	-3.32193	-3.32193
snoU13(ENST00000458910)	chr10:116416267-116416353	-3.32193	-3.32193	-3.32193	-3.32193	-3.32193	-3.32193
snoU13(ENST00000458912)	chr14:102825134-102825239	-3.32193	-3.32193	-3.32193	-3.32193	-3.32193	-3.32193
snoU13(ENST00000458913)	chr15:58892329-58892434	-3.32193	-3.32193	-3.32193	-3.32193	-3.32193	-3.32193
snoU13(ENST00000458914)	chr10:106159561-106159661	-3.32193	-3.32193	-3.32193	-3.32193	-3.32193	-3.32193
snoU13(ENST00000458916)	chr2:16043790-16043895	-3.32193	-3.32193	-3.32193	-3.32193	-3.32193	-3.32193
snoU13(ENST00000458917)	chr3:15358125-15358229	-3.32193	-3.32193	-3.32193	-3.32193	-3.32193	-3.32193
snoU13(ENST00000458918)	chr3:37238230-37238335	-3.32193	-3.32193	-3.32193	-3.32193	-3.32193	-3.32193
snoU13(ENST00000458921)	chr16:58652577-58652668	-3.32193	-3.32193	-3.32193	-3.32193	-3.32193	-3.32193
snoU13(ENST00000458923)	chr9:19310687-19310786	-3.32193	-3.32193	-3.32193	-3.32193	-3.32193	-3.32193
snoU13(ENST00000458924)	chr2:202946596-202946701	-3.32193	-3.32193	-3.32193	-3.32193	-3.32193	-3.32193
snoU13(ENST00000458925)	chr17:80099537-80099649	-3.32193	-3.32193	-3.32193	-3.32193	-3.32193	-3.32193
snoU13(ENST00000458927)	chr2:162415052-162415156	-3.32193	-3.32193	-3.32193	-3.32193	-3.32193	-3.32193
snoU13(ENST00000458929)	chr1:150234091-150234196	-3.32193	-3.32193	-3.32193	-3.32193	-3.32193	-3.32193
snoU13(ENST00000458931)	chr14:96790043-96790124	-3.32193	-3.32193	-3.32193	-3.32193	-3.32193	-3.32193
snoU13(ENST00000458933)	chr1:94616972-94617077	-3.32193	-3.32193	-3.32193	-3.32193	-3.32193	-3.32193
snoU13(ENST00000458934)	chr1:202166754-202166859	-3.32193	-3.32193	-3.32193	-3.32193	-3.32193	-3.32193
snoU13(ENST00000458935)	chr16:28683552-28683657	-3.32193	-3.32193	-3.32193	-3.32193	-3.32193	-3.32193
snoU13(ENST00000458936)	chrX:141961744-141961849	-3.32193	-3.32193	-3.32193	-3.32193	-3.32193	-3.32193
snoU13(ENST00000458937)	chr7:24301226-24301333	-3.32193	-3.32193	-3.32193	-3.32193	-3.32193	-3.32193
snoU13(ENST00000458942)	chr1:226491961-226492064	-3.32193	-3.32193	-3.32193	-3.32193	-3.32193	-3.32193
snoU13(ENST00000458945)	chrX:135216474-135216579	-3.32193	1.44042	-3.32193	-3.32193	-3.32193	-3.32193
snoU13(ENST00000458946)	chr16:11387065-11387170	-3.32193	-3.32193	-3.32193	-3.32193	-3.32193	-3.32193
snoU13(ENST00000458947)	chr2:65135719-65135820	-3.32193	-3.32193	-3.32193	-3.32193	-3.32193	-3.32193
snoU13(ENST00000458951)	chr11:115497798-115497903	-3.32193	-3.32193	-3.32193	-3.32193	-3.32193	-3.32193
snoU13(ENST00000458955)	chr12:77556704-77556805	-3.32193	-3.32193	-3.32193	-3.32193	-3.32193	-3.32193
snoU13(ENST00000458956)	chr3:53317214-53317319	-3.32193	-3.32193	-3.32193	-3.32193	-3.32193	-3.32193
snoU13(ENST00000458957)	chr14:73376143-73376231	-3.32193	-3.32193	-3.32193	-3.32193	-3.32193	-3.32193
snoU13(ENST00000458958)	chr12:101752524-101752627	-3.32193	-3.32193	-3.32193	-3.32193	-3.32193	-3.32193
snoU13(ENST00000458959)	chr2:148081537-148081643	-3.32193	-3.32193	-3.32193	-3.32193	-3.32193	-3.32193
snoU13(ENST00000458964)	chr10:101779349-101779456	-3.32193	-3.32193	-3.32193	-3.32193	-3.32193	-3.32193
snoU13(ENST00000458965)	chr3:197066326-197066422	-3.32193	-3.32193	-3.32193	-3.32193	-3.32193	-3.32193
snoU13(ENST00000458966)	chr10:112336116-112336219	-3.32193	-3.32193	-3.32193	-3.32193	-3.32193	-3.32193
snoU13(ENST00000458967)	chr1:202200790-202200892	-3.32193	-3.32193	-3.32193	-3.32193	-3.32193	-3.32193
snoU13(ENST00000458968)	chr7:137860929-137861028	-3.32193	-3.32193	-3.32193	-3.32193	-3.32193	-3.32193
snoU13(ENST00000458969)	chr14:74265716-74265821	-3.32193	-3.32193	-3.32193	-3.32193	-3.32193	-3.32193
snoU13(ENST00000458970)	chr6:134527547-134527652	-3.32193	-3.32193	-3.32193	-3.32193	-3.32193	-3.32193
snoU13(ENST00000458971)	chr18:10389893-10389997	-3.32193	-3.32193	-3.32193	-3.32193	-3.32193	-3.32193
snoU13(ENST00000458972)	chr5:18844004-18844109	-3.32193	-3.32193	-3.32193	-3.32193	-3.32193	-3.32193
snoU13(ENST00000458973)	chr16:48692290-48692396	-3.32193	-3.32193	-3.32193	-3.32193	-3.32193	-3.32193
snoU13(ENST00000458976)	chr9:133325239-133325342	-3.32193	-3.32193	-3.32193	-3.32193	-3.32193	-3.32193
snoU13(ENST00000458977)	chr5:57366013-57366118	-3.32193	-3.32193	-3.32193	-3.32193	-3.32193	-3.32193
snoU13(ENST00000458978)	chr2:184814058-184814163	-3.32193	-3.32193	-3.32193	-3.32193	-3.32193	-3.32193
snoU13(ENST00000458983)	chr2:70139825-70139931	-3.32193	-3.32193	1.56892	-3.32193	-3.32193	-3.32193
snoU13(ENST00000458986)	chr3:10182832-10182931	-3.32193	-3.32193	-3.32193	-3.32193	-3.32193	-3.32193
snoU13(ENST00000458988)	chr7:56168350-56168445	-3.32193	-3.32193	-3.32193	-3.32193	-3.32193	-3.32193
snoU13(ENST00000458989)	chr13:21543455-21543555	-3.32193	-3.32193	-3.32193	-3.32193	-3.32193	-3.32193
snoU13(ENST00000458991)	chr7:137805832-137805937	-3.32193	-3.32193	-3.32193	-3.32193	-3.32193	-3.32193
snoU13(ENST00000458994)	chr1:153726598-153726703	-3.32193	-3.32193	-3.32193	-3.32193	-3.32193	-3.32193
snoU13(ENST00000458995)	chr16:29077574-29077679	-3.32193	-3.32193	-3.32193	-3.32193	-3.32193	-3.32193
snoU13(ENST00000458996)	chr18:49072715-49072818	-3.32193	-3.32193	-3.32193	-3.32193	-3.32193	-3.32193
snoU13(ENST00000458998)	chr11:122596914-122597019	-3.32193	-3.32193	-3.32193	-3.32193	-3.32193	-3.32193
snoU13(ENST00000459000)	chr2:172002838-172002937	-3.32193	-3.32193	-3.32193	-3.32193	-3.32193	-3.32193
snoU13(ENST00000459005)	chr5:118945895-118946000	-3.32193	-3.32193	-3.32193	-3.32193	-3.32193	-3.32193
snoU13(ENST00000459008)	chr1:38215872-38215974	-3.32193	-3.32193	-3.32193	-3.32193	-3.32193	-3.32193
snoU13(ENST00000459010)	chr2:122463541-122463633	-3.32193	-3.32193	-3.32193	-3.32193	-3.32193	-3.32193
snoU13(ENST00000459013)	chr6:76575679-76575783	-3.32193	-3.32193	-3.32193	-3.32193	-3.32193	-3.32193
snoU13(ENST00000459015)	chr1:90233769-90233877	-3.32193	-3.32193	-3.32193	-3.32193	-3.32193	-3.32193
snoU13(ENST00000459016)	chr13:46809803-46809908	-3.32193	-3.32193	-3.32193	-3.32193	-3.32193	-3.32193
snoU13(ENST00000459017)	chr2:9672369-9672474	-3.32193	-3.32193	-3.32193	-3.32193	-3.32193	-3.32193
snoU13(ENST00000459018)	chr7:75742114-75742214	-3.32193	-3.32193	-3.32193	-3.32193	-3.32193	-3.32193
snoU13(ENST00000459019)	chr15:65863309-65863411	-3.32193	-3.32193	-3.32193	-3.32193	-3.32193	-3.32193
snoU13(ENST00000459022)	chr19:11549995-11550096	-3.32193	-3.32193	-3.32193	-3.32193	-3.32193	-3.32193
snoU13(ENST00000459023)	chr21:26842419-26842513	-3.32193	-3.32193	-3.32193	-3.32193	-3.32193	-3.32193
snoU13(ENST00000459024)	chr14:103255826-103255928	-3.32193	-3.32193	-3.32193	-3.32193	-3.32193	-3.32193
snoU13(ENST00000459026)	chr4:186867235-186867340	-3.32193	-3.32193	-3.32193	-3.32193	-3.32193	-3.32193
snoU13(ENST00000459027)	chr15:40899408-40899510	-3.32193	-3.32193	-3.32193	-3.32193	-3.32193	-3.32193
snoU13(ENST00000459030)	chr9:75142150-75142255	-3.32193	-3.32193	-3.32193	-3.32193	-3.32193	-3.32193
snoU13(ENST00000459034)	chr11:66988377-66988487	-3.32193	-3.32193	-3.32193	-3.32193	-3.32193	-3.32193
snoU13(ENST00000459036)	chr17:77687491-77687588	-3.32193	-3.32193	-3.32193	-3.32193	-3.32193	-3.32193
snoU13(ENST00000459038)	chr12:100795921-100796028	-3.32193	-3.32193	-3.32193	-3.32193	-3.32193	-3.32193
snoU13(ENST00000459039)	chr11:65920090-65920196	-3.32193	-3.32193	-3.32193	-3.32193	-3.32193	-3.32193
snoU13(ENST00000459040)	chr3:4920281-4920386	-3.32193	-3.32193	-3.32193	-3.32193	-3.32193	-3.32193
snoU13(ENST00000459043)	chr9:131511635-131511740	-3.32193	-3.32193	-3.32193	-3.32193	-3.32193	-3.32193
snoU13(ENST00000459044)	chr7:90236316-90236422	-3.32193	-3.32193	-3.32193	-3.32193	-3.32193	-3.32193
snoU13(ENST00000459045)	chr5:133186546-133186648	-3.32193	-3.32193	-3.32193	-3.32193	-3.32193	-3.32193
snoU13(ENST00000459046)	chr11:71815118-71815216	-3.32193	-3.32193	-3.32193	-3.32193	-3.32193	-3.32193
snoU13(ENST00000459047)	chr2:197079941-197080046	-3.32193	-3.32193	-3.32193	-3.32193	-3.32193	-3.32193
snoU13(ENST00000459048)	chr2:44466705-44466800	-3.32193	-3.32193	-3.32193	-3.32193	-3.32193	-3.32193
snoU13(ENST00000459049)	chr22:32349389-32349493	-3.32193	-3.32193	-3.32193	-3.32193	-3.32193	-3.32193
snoU13(ENST00000459050)	chr12:131299896-131299995	-3.32193	-3.32193	-3.32193	-3.32193	-3.32193	-3.32193
snoU13(ENST00000459056)	chr13:20449325-20449425	-3.32193	-3.32193	-3.32193	-3.32193	-3.32193	-3.32193
snoU13(ENST00000459057)	chr5:31824684-31824789	-3.32193	-3.32193	-3.32193	-3.32193	-3.32193	-3.32193
snoU13(ENST00000459058)	chr2:69894489-69894593	-3.32193	-3.32193	-3.32193	-3.32193	-3.32193	-3.32193
snoU13(ENST00000459060)	chr18:3811315-3811420	-3.32193	-3.32193	-3.32193	-3.32193	-3.32193	-3.32193
snoU13(ENST00000459062)	chr11:126151550-126151649	-3.32193	-3.32193	-3.32193	-3.32193	-3.32193	-3.32193
snoU13(ENST00000459069)	chr11:82554925-82555027	-3.32193	-3.32193	-3.32193	-3.32193	-3.32193	-3.32193
snoU13(ENST00000459071)	chr4:57972407-57972511	-3.32193	-3.32193	-3.32193	-3.32193	-3.32193	-3.32193
snoU13(ENST00000459072)	chr1:28843986-28844087	-3.32193	-3.32193	-3.32193	-3.32193	1.42412	-3.32193
snoU13(ENST00000459074)	chr16:48526307-48526412	-3.32193	-3.32193	-3.32193	-3.32193	-3.32193	-3.32193
snoU13(ENST00000459078)	chr6:108564657-108564762	-3.32193	-3.32193	-3.32193	-3.32193	-3.32193	-3.32193
snoU13(ENST00000459085)	chr12:102183591-102183693	-3.32193	-3.32193	-3.32193	-3.32193	-3.32193	-3.32193
snoU13(ENST00000459087)	chr2:179990261-179990364	-3.32193	-3.32193	-3.32193	-3.32193	-3.32193	-3.32193
snoU13(ENST00000459088)	chr17:49175533-49175639	-3.32193	-3.32193	-3.32193	-3.32193	-3.32193	-3.32193
snoU13(ENST00000459089)	chr5:122345235-122345335	-3.32193	-3.32193	-3.32193	-3.32193	-3.32193	-3.32193
snoU13(ENST00000459090)	chr12:92938666-92938763	-3.32193	-3.32193	-3.32193	-3.32193	-3.32193	-3.32193
snoU13(ENST00000459093)	chr13:111066550-111066653	-3.32193	-3.32193	-3.32193	-3.32193	-3.32193	-3.32193
snoU13(ENST00000459094)	chr5:137450889-137450993	-3.32193	-3.32193	-3.32193	-3.32193	-3.32193	-3.32193
snoU13(ENST00000459098)	chr8:104677521-104677622	-3.32193	-3.32193	-3.32193	-3.32193	-3.32193	-3.32193
snoU13(ENST00000459102)	chr8:113576102-113576205	-3.32193	-3.32193	-3.32193	-3.32193	-3.32193	-3.32193
snoU13(ENST00000459105)	chr16:28453985-28454090	-3.32193	-3.32193	-3.32193	-3.32193	-3.32193	-3.32193
snoU13(ENST00000459110)	chr20:34304391-34304492	-3.32193	-3.32193	-3.32193	-3.32193	-3.32193	-3.32193
snoU13(ENST00000459111)	chr4:71677961-71678063	-3.32193	-3.32193	-3.32193	-3.32193	-3.32193	-3.32193
snoU13(ENST00000459112)	chr3:128792936-128793045	-3.32193	-3.32193	-3.32193	-3.32193	-3.32193	-3.32193
snoU13(ENST00000459114)	chr2:130184993-130185098	-3.32193	-3.32193	-3.32193	-3.32193	-3.32193	-3.32193
snoU13(ENST00000459116)	chr6:112797926-112798029	-3.32193	-3.32193	-3.32193	-3.32193	-3.32193	-3.32193
snoU13(ENST00000459119)	chr15:20557337-20557434	-3.32193	-3.32193	-3.32193	-3.32193	-3.32193	-3.32193
snoU13(ENST00000459122)	chr20:48556831-48556937	-3.32193	-3.32193	-3.32193	-3.32193	-3.32193	-3.32193
snoU13(ENST00000459123)	chr3:149795512-149795618	-3.32193	-3.32193	-3.32193	-3.32193	-3.32193	-3.32193
snoU13(ENST00000459125)	chr9:94907363-94907468	-3.32193	-3.32193	-3.32193	-3.32193	-3.32193	-3.32193
snoU13(ENST00000459127)	chr2:62492128-62492233	-3.32193	-3.32193	-3.32193	-3.32193	-3.32193	-3.32193
snoU13(ENST00000459129)	chr5:68834986-68835091	-3.32193	-3.32193	-3.32193	-3.32193	-3.32193	-3.32193
snoU13(ENST00000459130)	chr7:110749322-110749413	-3.32193	-3.32193	-3.32193	-3.32193	-3.32193	-3.32193
snoU13(ENST00000459131)	chr6:111967528-111967630	-3.32193	-3.32193	-3.32193	-3.32193	-3.32193	-3.32193
snoU13(ENST00000459132)	chr3:131999460-131999522	-3.32193	-3.32193	-3.32193	-3.32193	-3.32193	-3.32193
snoU13(ENST00000459133)	chr18:20481485-20481589	-3.32193	-3.32193	-3.32193	-3.32193	-3.32193	-3.32193
snoU13(ENST00000459137)	chr11:116191059-116191162	-3.32193	-3.32193	-3.32193	-3.32193	-3.32193	-3.32193
snoU13(ENST00000459138)	chr2:54066860-54066966	-3.32193	-3.32193	-3.32193	-3.32193	-3.32193	-3.32193
snoU13(ENST00000459139)	chr7:98482611-98482713	-3.32193	-3.32193	-3.32193	-3.32193	-3.32193	-3.32193
snoU13(ENST00000459140)	chr6:1186751-1186855	-3.32193	-3.32193	-3.32193	-3.32193	-3.32193	-3.32193
snoU13(ENST00000459142)	chr9:117327528-117327632	-3.32193	-3.32193	-3.32193	-3.32193	-3.32193	-3.32193
snoU13(ENST00000459143)	chr7:4729109-4729214	-3.32193	-3.32193	-3.32193	-3.32193	-3.32193	-3.32193
snoU13(ENST00000459145)	chr17:7937803-7937902	-3.32193	-3.32193	-3.32193	-3.32193	-3.32193	-3.32193
snoU13(ENST00000459146)	chr6:101405034-101405139	-3.32193	-3.32193	-3.32193	-3.32193	-3.32193	-3.32193
snoU13(ENST00000459147)	chr18:2774870-2774961	-3.32193	-3.32193	-3.32193	-3.32193	-3.32193	-3.32193
snoU13(ENST00000459148)	chr8:123683528-123683633	-3.32193	-3.32193	-3.32193	-3.32193	-3.32193	-3.32193
snoU13(ENST00000459149)	chr2:233543671-233543775	-3.32193	-3.32193	-3.32193	-3.32193	-3.32193	-3.32193
snoU13(ENST00000459152)	chr2:88310619-88310721	-3.32193	-3.32193	-3.32193	-3.32193	-3.32193	-3.32193
snoU13(ENST00000459156)	chr3:47507837-47507938	-3.32193	-3.32193	-3.32193	-3.32193	-3.32193	-3.32193
snoU13(ENST00000459157)	chr2:178210584-178210689	-3.32193	-3.32193	-3.32193	-3.32193	-3.32193	-3.32193
snoU13(ENST00000459162)	chr12:31456649-31456750	-3.32193	-3.32193	-3.32193	-3.32193	-3.32193	-3.32193
snoU13(ENST00000459164)	chr22:41310881-41310986	-3.32193	-3.32193	-3.32193	-3.32193	-3.32193	-3.32193
snoU13(ENST00000459165)	chr19:52172656-52172761	-3.32193	-3.32193	-3.32193	-3.32193	-3.32193	-3.32193
snoU13(ENST00000459166)	chr1:101694218-101694321	-3.32193	-3.32193	-3.32193	-3.32193	-3.32193	-3.32193
snoU13(ENST00000459167)	chr7:37209281-37209384	-3.32193	-3.32193	-3.32193	-3.32193	-3.32193	-3.32193
snoU13(ENST00000459168)	chr18:29674465-29674569	-3.32193	-3.32193	-3.32193	-3.32193	-3.32193	-3.32193
snoU13(ENST00000459173)	chr17:59039149-59039254	-3.32193	-3.32193	-3.32193	-3.32193	-3.32193	-3.32193
snoU13(ENST00000459178)	chr6:74103634-74103736	-3.32193	-3.32193	-3.32193	-3.32193	-3.32193	-3.32193
snoU13(ENST00000459180)	chr3:192251796-192251901	-3.32193	-3.32193	-3.32193	-3.32193	-3.32193	-3.32193
snoU13(ENST00000459182)	chr15:44005340-44005445	-3.32193	-3.32193	-3.32193	-3.32193	-3.32193	-3.32193
snoU13(ENST00000459183)	chr8:42083149-42083252	-3.32193	-3.32193	-3.32193	-3.32193	-3.32193	-3.32193
snoU13(ENST00000459184)	chr21:30761705-30761810	-3.32193	-3.32193	-3.32193	-3.32193	-3.32193	-3.32193
snoU13(ENST00000459185)	chr15:25138892-25138995	-3.32193	-3.32193	-3.32193	-3.32193	-3.32193	-3.32193
snoU13(ENST00000459186)	chr4:17530558-17530663	-3.32193	-3.32193	-3.32193	-3.32193	-3.32193	-3.32193
snoU13(ENST00000459190)	chr12:93659403-93659508	-3.32193	-3.32193	-3.32193	-3.32193	-3.32193	-3.32193
snoU13(ENST00000459192)	chr3:122469217-122469322	-3.32193	-3.32193	-3.32193	-3.32193	-3.32193	-3.32193
snoU13(ENST00000459193)	chr3:172692930-172693032	-3.32193	-3.32193	-3.32193	-3.32193	-3.32193	-3.32193
snoU13(ENST00000459196)	chr14:82928430-82928532	-3.32193	-3.32193	-3.32193	-3.32193	-3.32193	-3.32193
snoU13(ENST00000459201)	chr1:26968775-26968880	-3.32193	-3.32193	-3.32193	-3.32193	-3.32193	-3.32193
snoU13(ENST00000459202)	chr1:173629234-173629339	-3.32193	-3.32193	-3.32193	-3.32193	-3.32193	-3.32193
snoU13(ENST00000459203)	chr5:118804652-118804750	-3.32193	-3.32193	-3.32193	-3.32193	-3.32193	-3.32193
snoU13(ENST00000459205)	chr7:129984253-129984358	-3.32193	-3.32193	-3.32193	-3.32193	-3.32193	-3.32193
snoU13(ENST00000459206)	chr13:40021250-40021353	-3.32193	-3.32193	-3.32193	-3.32193	-3.32193	-3.32193
snoU13(ENST00000459207)	chr1:45824322-45824420	-3.32193	-3.32193	-3.32193	-3.32193	-3.32193	-3.32193
snoU13(ENST00000459208)	chr13:100436306-100436411	-3.32193	-3.32193	-3.32193	-3.32193	-3.32193	-3.32193
snoU13(ENST00000459209)	chr15:92378607-92378706	-3.32193	-3.32193	-3.32193	-3.32193	-3.32193	-3.32193
snoU13(ENST00000459210)	chr7:129959117-129959222	-3.32193	-3.32193	-3.32193	-3.32193	-3.32193	-3.32193
snoU13(ENST00000459211)	chr2:75862265-75862370	-3.32193	-3.32193	-3.32193	-3.32193	-3.32193	-3.32193
snoU13(ENST00000459212)	chr2:223562613-223562719	-3.32193	-3.32193	-3.32193	-3.32193	-3.32193	-3.32193
snoU13(ENST00000459217)	chr1:220160851-220160956	-3.32193	-3.32193	-3.32193	-3.32193	-3.32193	-3.32193
snoU13(ENST00000459218)	chr2:71157468-71157545	-3.32193	-3.32193	-3.32193	-3.32193	-3.32193	-3.32193
snoU13(ENST00000459219)	chr6:88430631-88430736	-3.32193	-3.32193	-3.32193	-3.32193	-3.32193	-3.32193
snoU13(ENST00000459220)	chr12:64749540-64749645	-3.32193	-3.32193	-3.32193	-3.32193	-3.32193	-3.32193
snoU13(ENST00000459223)	chrX:47941134-47941239	-3.32193	-3.32193	-3.32193	-3.32193	-3.32193	-3.32193
snoU13(ENST00000459225)	chr8:95918243-95918347	-3.32193	-3.32193	-3.32193	-3.32193	-3.32193	-3.32193
snoU13(ENST00000459226)	chr6:34660555-34660660	-3.32193	-3.32193	-3.32193	-3.32193	-3.32193	-3.32193
snoU13(ENST00000459231)	chr2:70182775-70182879	-3.32193	-3.32193	-3.32193	-3.32193	-3.32193	-3.32193
snoU13(ENST00000459233)	chr17:48322255-48322365	-3.32193	-3.32193	-3.32193	-3.32193	-3.32193	-3.32193
snoU13(ENST00000459235)	chr17:28210022-28210127	-3.32193	-3.32193	-3.32193	-3.32193	-3.32193	-3.32193
snoU13(ENST00000459242)	chr3:10175067-10175172	-3.32193	-3.32193	-3.32193	-3.32193	-3.32193	-3.32193
snoU13(ENST00000459243)	chr11:93530377-93530479	-3.32193	-3.32193	-3.32193	-3.32193	-3.32193	-3.32193
snoU13(ENST00000459244)	chrX:32866022-32866122	-3.32193	-3.32193	-3.32193	-3.32193	-3.32193	-3.32193
snoU13(ENST00000459245)	chr3:72622114-72622219	-3.32193	-3.32193	-3.32193	-3.32193	-3.32193	-3.32193
snoU13(ENST00000459246)	chr3:100920674-100920779	-3.32193	-3.32193	-3.32193	-3.32193	-3.32193	-3.32193
snoU13(ENST00000459247)	chr8:103400752-103400863	-3.32193	-3.32193	-3.32193	-3.32193	-3.32193	-3.32193
snoU13(ENST00000459248)	chr16:18881486-18881591	-3.32193	-3.32193	-3.32193	-3.32193	-3.32193	-3.32193
snoU13(ENST00000459251)	chr6:163647940-163648037	-3.32193	-3.32193	-3.32193	-3.32193	-3.32193	-3.32193
snoU13(ENST00000459253)	chr1:6812777-6812881	-3.32193	-3.32193	-3.32193	-3.32193	-3.32193	-3.32193
snoU13(ENST00000459256)	chr18:12533421-12533524	-3.32193	-3.32193	-3.32193	-3.32193	-3.32193	-3.32193
snoU13(ENST00000459258)	chr1:16237390-16237492	-3.32193	-3.32193	-3.32193	-3.32193	-3.32193	-3.32193
snoU13(ENST00000459263)	chr17:4017900-4018004	-3.32193	-3.32193	-3.32193	-3.32193	-3.32193	1.60891
snoU13(ENST00000459264)	chr5:56152973-56153078	-3.32193	-3.32193	-3.32193	-3.32193	-3.32193	-3.32193
snoU13(ENST00000459266)	chr4:57860239-57860336	-3.32193	-3.32193	-3.32193	-3.32193	-3.32193	-3.32193
snoU13(ENST00000459268)	chr8:27612547-27612639	-3.32193	-3.32193	-3.32193	-3.32193	-3.32193	-3.32193
snoU13(ENST00000459269)	chr16:22492793-22492898	-3.32193	-3.32193	-3.32193	-3.32193	-3.32193	-3.32193
snoU13(ENST00000459272)	chr16:82487923-82488023	-3.32193	-3.32193	-3.32193	-3.32193	-3.32193	-3.32193
snoU13(ENST00000459275)	chr17:74320275-74320380	-3.32193	-3.32193	-3.32193	-3.32193	-3.32193	-3.32193
snoU13(ENST00000459277)	chr15:43905878-43905983	-3.32193	-3.32193	-3.32193	-3.32193	-3.32193	-3.32193
snoU13(ENST00000459278)	chr3:179332561-179332666	-3.32193	-3.32193	-3.32193	-3.32193	-3.32193	-3.32193
snoU13(ENST00000459287)	chr19:52637504-52637593	-3.32193	-3.32193	-3.32193	-3.32193	-3.32193	-3.32193
snoU13(ENST00000459289)	chr11:92462494-92462581	-3.32193	-3.32193	-3.32193	-3.32193	-3.32193	-3.32193
snoU13(ENST00000459290)	chr21:37630722-37630829	-3.32193	-3.32193	-3.32193	-3.32193	-3.32193	-3.32193
snoU13(ENST00000459292)	chr10:75061537-75061642	-3.32193	-3.32193	-3.32193	-3.32193	-3.32193	-3.32193
snoU13(ENST00000459293)	chr17:65403957-65404062	-3.32193	-3.32193	-3.32193	-3.32193	-3.32193	-3.32193
snoU13(ENST00000459298)	chr7:94905896-94905996	-3.32193	-3.32193	-3.32193	-3.32193	-3.32193	-3.32193
snoU13(ENST00000459301)	chr6:150485718-150485822	-3.32193	-3.32193	-3.32193	1.83532	-3.32193	-3.32193
snoU13(ENST00000459302)	chr6:34650573-34650679	-3.32193	-3.32193	-3.32193	-3.32193	-3.32193	-3.32193
snoU13(ENST00000459305)	chr4:40870884-40870987	-3.32193	-3.32193	-3.32193	-3.32193	-3.32193	-3.32193
snoU13(ENST00000459308)	chr3:57455870-57455977	-3.32193	-3.32193	-3.32193	-3.32193	-3.32193	-3.32193
snoU13(ENST00000459310)	chr9:78291821-78291928	-3.32193	-3.32193	-3.32193	-3.32193	-3.32193	-3.32193
snoU13(ENST00000459311)	chr1:119801662-119801764	-3.32193	-3.32193	-3.32193	-3.32193	-3.32193	-3.32193
snoU13(ENST00000459312)	chr4:47307949-47308054	-3.32193	-3.32193	-3.32193	-3.32193	-3.32193	-3.32193
snoU13(ENST00000459314)	chr15:33187399-33187502	-3.32193	-3.32193	-3.32193	-3.32193	-3.32193	-3.32193
snoU13(ENST00000459315)	chr2:57243194-57243299	-3.32193	-3.32193	-3.32193	-3.32193	-3.32193	-3.32193
snoU13(ENST00000459319)	chr9:38190402-38190504	-3.32193	-3.32193	-3.32193	-3.32193	-3.32193	-3.32193
snoU13(ENST00000459321)	chr16:21468645-21468750	-3.32193	-3.32193	-3.32193	-3.32193	-3.32193	-3.32193
snoU13(ENST00000459324)	chr7:23934645-23934753	-3.32193	-3.32193	-3.32193	-3.32193	-3.32193	-3.32193
snoU13(ENST00000459325)	chr15:65989169-65989274	-3.32193	6.9374	2.09447	1.51396	2.109	1.58266
snoU13(ENST00000459327)	chr11:57096331-57096435	-3.32193	-3.32193	-3.32193	-3.32193	-3.32193	-3.32193
snoU13(ENST00000459328)	chr6:18402180-18402283	-3.32193	-3.32193	-3.32193	-3.32193	1.38068	-3.32193
snoU13(ENST00000459333)	chr19:38839647-38839750	-3.32193	-3.32193	-3.32193	-3.32193	-3.32193	-3.32193
snoU13(ENST00000459335)	chr14:45036114-45036209	-3.32193	-3.32193	-3.32193	-3.32193	-3.32193	-3.32193
snoU13(ENST00000459340)	chr10:57327497-57327602	-3.32193	-3.32193	-3.32193	-3.32193	-3.32193	-3.32193
snoU13(ENST00000459344)	chr19:29421908-29422012	-3.32193	-3.32193	-3.32193	-3.32193	-3.32193	-3.32193
snoU13(ENST00000459345)	chr1:113195208-113195310	-3.32193	-3.32193	-3.32193	-3.32193	-3.32193	-3.32193
snoU13(ENST00000459347)	chr8:71516765-71516872	-3.32193	-3.32193	-3.32193	-3.32193	-3.32193	-3.32193
snoU13(ENST00000459350)	chr1:112913624-112913729	-3.32193	-3.32193	-3.32193	-3.32193	-3.32193	-3.32193
snoU13(ENST00000459352)	chr4:169231841-169231946	-3.32193	-3.32193	-3.32193	-3.32193	-3.32193	-3.32193
snoU13(ENST00000459353)	chr3:175457057-175457164	-3.32193	-3.32193	-3.32193	-3.32193	-3.32193	-3.32193
snoU13(ENST00000459354)	chr17:18049864-18049969	-3.32193	-3.32193	-3.32193	-3.32193	-3.32193	-3.32193
snoU13(ENST00000459355)	chr9:86067186-86067290	-3.32193	-3.32193	-3.32193	-3.32193	-3.32193	-3.32193
snoU13(ENST00000459356)	chr1:51696923-51697028	-3.32193	-3.32193	-3.32193	-3.32193	-3.32193	-3.32193
snoU13(ENST00000459357)	chr1:224524491-224524591	-3.32193	-3.32193	-3.32193	-3.32193	-3.32193	-3.32193
snoU13(ENST00000459359)	chr2:157278705-157278811	-3.32193	-3.32193	-3.32193	-3.32193	-3.32193	-3.32193
snoU13(ENST00000459362)	chr1:66037230-66037335	-3.32193	-3.32193	-3.32193	-3.32193	-3.32193	-3.32193
snoU13(ENST00000459364)	chr7:66255339-66255451	-3.32193	-3.32193	-3.32193	-3.32193	-3.32193	-3.32193
snoU13(ENST00000459366)	chr3:121310139-121310241	-3.32193	-3.32193	-3.32193	-3.32193	-3.32193	-3.32193
snoU13(ENST00000459368)	chr7:29952142-29952248	-3.32193	-3.32193	-3.32193	-3.32193	-3.32193	-3.32193
snoU13(ENST00000459369)	chr10:68374993-68375096	-3.32193	-3.32193	-3.32193	-3.32193	-3.32193	-3.32193
snoU13(ENST00000459370)	chr19:55678537-55678642	-3.32193	-3.32193	1.59487	-3.32193	-3.32193	-3.32193
snoU13(ENST00000459372)	chr11:114397849-114397954	-3.32193	-3.32193	-3.32193	-3.32193	-3.32193	-3.32193
snoU13(ENST00000459375)	chr6:128934344-128934452	-3.32193	-3.32193	-3.32193	-3.32193	-3.32193	-3.32193
snoU13(ENST00000459376)	chr21:17080976-17081077	-3.32193	-3.32193	-3.32193	-3.32193	-3.32193	-3.32193
snoU13(ENST00000459377)	chr4:53376177-53376282	-3.32193	-3.32193	-3.32193	-3.32193	-3.32193	-3.32193
snoU13(ENST00000459379)	chr16:70266880-70266985	-3.32193	-3.32193	-3.32193	-3.32193	-3.32193	-3.32193
snoU13(ENST00000459384)	chr10:16440652-16440758	-3.32193	-3.32193	-3.32193	-3.32193	-3.32193	-3.32193
snoU13(ENST00000459385)	chr2:208938783-208938886	-3.32193	-3.32193	-3.32193	-3.32193	-3.32193	-3.32193
snoU13(ENST00000459388)	chr16:21900886-21900991	-3.32193	-3.32193	-3.32193	-3.32193	-3.32193	-3.32193
snoU13(ENST00000459393)	chr1:167010670-167010773	-3.32193	-3.32193	-3.32193	-3.32193	-3.32193	-3.32193
snoU13(ENST00000459395)	chr1:231031176-231031250	-3.32193	-3.32193	-3.32193	-3.32193	-3.32193	-3.32193
snoU13(ENST00000459401)	chr9:140017959-140018060	-3.32193	-3.32193	-3.32193	-3.32193	-3.32193	-3.32193
snoU13(ENST00000459402)	chr13:97709631-97709734	-3.32193	-3.32193	-3.32193	-3.32193	-3.32193	-3.32193
snoU13(ENST00000459403)	chr2:113028846-113028944	-3.32193	-3.32193	-3.32193	-3.32193	-3.32193	-3.32193
snoU13(ENST00000459406)	chr16:29550581-29550686	-3.32193	-3.32193	-3.32193	-3.32193	-3.32193	-3.32193
snoU13(ENST00000459407)	chr5:137959166-137959271	-3.32193	-3.32193	-3.32193	-3.32193	-3.32193	-3.32193
snoU13(ENST00000459409)	chr2:3079442-3079544	-3.32193	-3.32193	-3.32193	-3.32193	-3.32193	-3.32193
snoU13(ENST00000459410)	chr3:101220997-101221101	-3.32193	-3.32193	-3.32193	-3.32193	-3.32193	-3.32193
snoU13(ENST00000459411)	chr21:39559549-39559656	-3.32193	-3.32193	-3.32193	-3.32193	-3.32193	-3.32193
snoU13(ENST00000459413)	chr3:162896660-162896763	-3.32193	-3.32193	-3.32193	-3.32193	-3.32193	-3.32193
snoU13(ENST00000459415)	chr11:101929034-101929139	-3.32193	-3.32193	-3.32193	-3.32193	-3.32193	-3.32193
snoU13(ENST00000459416)	chr20:55050697-55050801	-3.32193	-3.32193	-3.32193	-3.32193	-3.32193	-3.32193
snoU13(ENST00000459417)	chr3:185160005-185160107	-3.32193	-3.32193	-3.32193	-3.32193	-3.32193	-3.32193
snoU13(ENST00000459419)	chr5:79535304-79535408	-3.32193	-3.32193	-3.32193	-3.32193	-3.32193	-3.32193
snoU13(ENST00000459422)	chr4:79561252-79561356	-3.32193	-3.32193	-3.32193	-3.32193	-3.32193	-3.32193
snoU13(ENST00000459425)	chr12:58062725-58062822	-3.32193	-3.32193	-3.32193	-3.32193	-3.32193	-3.32193
snoU13(ENST00000459428)	chr15:57570766-57570871	-3.32193	-3.32193	-3.32193	-3.32193	-3.32193	-3.32193
snoU13(ENST00000459429)	chr7:52391492-52391585	-3.32193	-3.32193	-3.32193	-3.32193	-3.32193	-3.32193
snoU13(ENST00000459431)	chr4:22351071-22351177	-3.32193	-3.32193	-3.32193	-3.32193	-3.32193	-3.32193
snoU13(ENST00000459434)	chr1:223085184-223085289	-3.32193	-3.32193	-3.32193	-3.32193	-3.32193	-3.32193
snoU13(ENST00000459436)	chr15:56247897-56248002	-3.32193	-3.32193	-3.32193	-3.32193	-3.32193	-3.32193
snoU13(ENST00000459437)	chr4:184195612-184195717	-3.32193	-3.32193	-3.32193	-3.32193	-3.32193	-3.32193
snoU13(ENST00000459438)	chr14:20232064-20232166	-3.32193	-3.32193	-3.32193	-3.32193	-3.32193	-3.32193
snoU13(ENST00000459439)	chr6:109612456-109612561	-3.32193	-3.32193	-3.32193	-3.32193	-3.32193	-3.32193
snoU13(ENST00000459440)	chr7:54427583-54427688	-3.32193	-3.32193	-3.32193	-3.32193	-3.32193	-3.32193
snoU13(ENST00000459441)	chr5:55296344-55296449	-3.32193	-3.32193	-3.32193	-3.32193	-3.32193	-3.32193
snoU13(ENST00000459443)	chr1:220310504-220310608	-3.32193	-3.32193	-3.32193	-3.32193	-3.32193	-3.32193
snoU13(ENST00000459444)	chr10:73085083-73085188	-3.32193	-3.32193	-3.32193	-3.32193	-3.32193	-3.32193
snoU13(ENST00000459446)	chr21:40717298-40717383	-3.32193	-3.32193	-3.32193	-3.32193	-3.32193	-3.32193
snoU13(ENST00000459447)	chr6:37218978-37219082	-3.32193	-3.32193	-3.32193	-3.32193	-3.32193	-3.32193
snoU13(ENST00000459449)	chr13:95862596-95862702	-3.32193	-3.32193	-3.32193	-3.32193	-3.32193	-3.32193
snoU13(ENST00000459452)	chr3:187141101-187141207	-3.32193	-3.32193	-3.32193	-3.32193	-3.32193	-3.32193
snoU13(ENST00000459453)	chr3:32214146-32214252	-3.32193	-3.32193	-3.32193	-3.32193	-3.32193	-3.32193
snoU13(ENST00000459454)	chr2:88606877-88606982	-3.32193	-3.32193	-3.32193	-3.32193	-3.32193	-3.32193
snoU13(ENST00000459458)	chr4:58358433-58358539	-3.32193	-3.32193	-3.32193	-3.32193	-3.32193	-3.32193
snoU13(ENST00000459459)	chr6:11079246-11079346	-3.32193	-3.32193	-3.32193	-3.32193	-3.32193	-3.32193
snoU13(ENST00000459462)	chr22:38181531-38181614	-3.32193	-3.32193	-3.32193	-3.32193	-3.32193	-3.32193
snoU13(ENST00000459464)	chr1:24993472-24993578	-3.32193	-3.32193	-3.32193	-3.32193	-3.32193	-3.32193
snoU13(ENST00000459471)	chrX:40144347-40144452	-3.32193	-3.32193	-3.32193	-3.32193	-3.32193	-3.32193
snoU13(ENST00000459474)	chrX:119678168-119678273	-3.32193	-3.32193	-3.32193	-3.32193	-3.32193	-3.32193
snoU13(ENST00000459476)	chr18:19840537-19840640	-3.32193	-3.32193	-3.32193	-3.32193	-3.32193	-3.32193
snoU13(ENST00000459478)	chr2:114605708-114605813	-3.32193	-3.32193	-3.32193	-3.32193	-3.32193	-3.32193
snoU13(ENST00000459481)	chr2:97647017-97647121	-3.32193	-3.32193	-3.32193	-3.32193	-3.32193	-3.32193
snoU13(ENST00000459484)	chr7:87253471-87253574	-3.32193	-3.32193	-3.32193	-3.32193	-3.32193	-3.32193
snoU13(ENST00000459485)	chr22:22872114-22872211	-3.32193	-3.32193	-3.32193	-3.32193	-3.32193	-3.32193
snoU13(ENST00000459488)	chr8:59574798-59574903	-3.32193	-3.32193	-3.32193	-3.32193	-3.32193	-3.32193
snoU13(ENST00000459489)	chr2:9119022-9119128	-3.32193	-3.32193	-3.32193	-3.32193	-3.32193	-3.32193
snoU13(ENST00000459490)	chr2:157266654-157266758	-3.32193	-3.32193	-3.32193	-3.32193	-3.32193	-3.32193
snoU13(ENST00000459492)	chr3:47292011-47292116	-3.32193	1.67541	-3.32193	-3.32193	1.3173	-3.32193
snoU13(ENST00000459495)	chr8:21889859-21889963	-3.32193	-3.32193	-3.32193	-3.32193	-3.32193	-3.32193
snoU13(ENST00000459496)	chr1:171451044-171451148	-3.32193	-3.32193	-3.32193	-3.32193	-3.32193	-3.32193
snoU13(ENST00000459497)	chr9:135968437-135968538	-3.32193	-3.32193	-3.32193	-3.32193	-3.32193	-3.32193
snoU13(ENST00000459499)	chrX:123267132-123267227	-3.32193	-3.32193	-3.32193	-3.32193	-3.32193	-3.32193
snoU13(ENST00000459502)	chr15:43000888-43000990	-3.32193	-3.32193	-3.32193	-3.32193	-3.32193	-3.32193
snoU13(ENST00000459504)	chr4:184503346-184503454	-3.32193	-3.32193	-3.32193	-3.32193	-3.32193	-3.32193
snoU13(ENST00000459507)	chr8:102859482-102859588	-3.32193	-3.32193	-3.32193	-3.32193	-3.32193	-3.32193
snoU13(ENST00000459510)	chr10:103131607-103131709	-3.32193	-3.32193	-3.32193	-3.32193	-3.32193	-3.32193
snoU13(ENST00000459511)	chr11:100805003-100805109	-3.32193	-3.32193	-3.32193	-3.32193	-3.32193	-3.32193
snoU13(ENST00000459513)	chr2:216167487-216167587	-3.32193	-3.32193	-3.32193	-3.32193	-3.32193	-3.32193
snoU13(ENST00000459515)	chr4:142218926-142219032	-3.32193	-3.32193	-3.32193	-3.32193	-3.32193	-3.32193
snoU13(ENST00000459517)	chr18:3424255-3424347	-3.32193	-3.32193	-3.32193	-3.32193	-3.32193	-3.32193
snoU13(ENST00000459518)	chr5:174877817-174877921	-3.32193	-3.32193	-3.32193	-3.32193	-3.32193	-3.32193
snoU13(ENST00000459519)	chr9:5890148-5890256	-3.32193	-3.32193	-3.32193	-3.32193	-3.32193	-3.32193
snoU13(ENST00000459521)	chr12:93744390-93744492	-3.32193	-3.32193	-3.32193	-3.32193	-3.32193	-3.32193
snoU13(ENST00000459524)	chrX:47138524-47138629	-3.32193	-3.32193	-3.32193	-3.32193	-3.32193	-3.32193
snoU13(ENST00000459525)	chr11:133306831-133306934	-3.32193	-3.32193	-3.32193	-3.32193	-3.32193	-3.32193
snoU13(ENST00000459526)	chr13:103374150-103374255	-3.32193	-3.32193	-3.32193	-3.32193	-3.32193	-3.32193
snoU13(ENST00000459527)	chr12:63044953-63045058	-3.32193	-3.32193	-3.32193	-3.32193	-3.32193	-3.32193
snoU13(ENST00000459528)	chr8:76805033-76805139	-3.32193	-3.32193	-3.32193	-3.32193	-3.32193	-3.32193
snoU13(ENST00000459530)	chr11:65820613-65820699	-3.32193	2.00104	-3.32193	2.36991	1.87782	-3.32193
snoU13(ENST00000459531)	chr12:49354519-49354619	-3.32193	-3.32193	-3.32193	-3.32193	-3.32193	-3.32193
snoU13(ENST00000459532)	chr1:226503760-226503865	-3.32193	-3.32193	-3.32193	-3.32193	-3.32193	-3.32193
snoU13(ENST00000459533)	chr16:87348324-87348429	-3.32193	-3.32193	-3.32193	-3.32193	-3.32193	-3.32193
snoU13(ENST00000459537)	chr5:50617815-50617919	-3.32193	-3.32193	-3.32193	-3.32193	-3.32193	-3.32193
snoU13(ENST00000459539)	chr17:33381405-33381513	-3.32193	-3.32193	-3.32193	-3.32193	-3.32193	-3.32193
snoU13(ENST00000459544)	chr5:76079919-76080024	-3.32193	-3.32193	-3.32193	-3.32193	-3.32193	-3.32193
snoU13(ENST00000459547)	chr22:37344520-37344599	-3.32193	-3.32193	-3.32193	-3.32193	-3.32193	-3.32193
snoU13(ENST00000459550)	chr6:4643994-4644088	-3.32193	-3.32193	-3.32193	-3.32193	-3.32193	-3.32193
snoU13(ENST00000459554)	chr7:77052998-77053105	-3.32193	-3.32193	-3.32193	-3.32193	-3.32193	-3.32193
snoU13(ENST00000459555)	chr2:120674892-120675000	-3.32193	-3.32193	-3.32193	-3.32193	-3.32193	-3.32193
snoU13(ENST00000459557)	chr6:114161999-114162089	-3.32193	-3.32193	-3.32193	-3.32193	-3.32193	-3.32193
snoU13(ENST00000459558)	chr13:45202703-45202809	-3.32193	-3.32193	-3.32193	-3.32193	-3.32193	-3.32193
snoU13(ENST00000459559)	chr16:50386098-50386203	-3.32193	-3.32193	-3.32193	-3.32193	-3.32193	-3.32193
snoU13(ENST00000459560)	chrX:112244245-112244356	-3.32193	-3.32193	-3.32193	-3.32193	-3.32193	-3.32193
snoU13(ENST00000459561)	chr5:149923150-149923251	-3.32193	-3.32193	-3.32193	-3.32193	-3.32193	1.68953
snoU13(ENST00000459563)	chr17:2558971-2559076	-3.32193	-3.32193	-3.32193	-3.32193	-3.32193	-3.32193
snoU13(ENST00000459565)	chr1:25672763-25672868	-3.32193	-3.32193	-3.32193	-3.32193	-3.32193	-3.32193
snoU13(ENST00000459569)	chr10:23688458-23688528	-3.32193	-3.32193	-3.32193	-3.32193	-3.32193	-3.32193
snoU13(ENST00000459570)	chr16:30290567-30290672	-3.32193	-3.32193	-3.32193	-3.32193	-3.32193	-3.32193
snoU13(ENST00000459572)	chrX:152616929-152617034	-3.32193	-3.32193	-3.32193	-3.32193	-3.32193	-3.32193
snoU13(ENST00000459573)	chr9:96995758-96995863	-3.32193	-3.32193	-3.32193	-3.32193	-3.32193	-3.32193
snoU13(ENST00000459574)	chr12:104114718-104114822	-3.32193	-3.32193	-3.32193	-3.32193	-3.32193	-3.32193
snoU13(ENST00000459578)	chr16:62438153-62438258	-3.32193	-3.32193	-3.32193	-3.32193	-3.32193	-3.32193
snoU13(ENST00000459580)	chr1:174169265-174169368	-3.32193	-3.32193	-3.32193	-3.32193	-3.32193	-3.32193
snoU13(ENST00000459582)	chr1:207212037-207212145	-3.32193	-3.32193	-3.32193	-3.32193	-3.32193	-3.32193
snoU13(ENST00000459586)	chr12:128882975-128883067	-3.32193	-3.32193	-3.32193	-3.32193	-3.32193	-3.32193
snoU13(ENST00000459589)	chr2:75645970-75646075	-3.32193	-3.32193	-3.32193	-3.32193	-3.32193	-3.32193
snoU13(ENST00000459591)	chr17:80540379-80540476	-3.32193	-3.32193	-3.32193	-3.32193	-3.32193	-3.32193
snoU13(ENST00000459592)	chr15:45783780-45783885	-3.32193	-3.32193	-3.32193	-3.32193	-3.32193	-3.32193
snoU13(ENST00000459593)	chr7:152293006-152293115	-3.32193	-3.32193	-3.32193	-3.32193	-3.32193	-3.32193
snoU13(ENST00000459594)	chr18:9277975-9278077	-3.32193	-3.32193	-3.32193	-3.32193	-3.32193	-3.32193
snoU13(ENST00000459596)	chr7:140075361-140075466	-3.32193	-3.32193	-3.32193	-3.32193	-3.32193	1.58266
snoU13(ENST00000459598)	chr4:54989265-54989371	-3.32193	-3.32193	-3.32193	-3.32193	-3.32193	-3.32193
snoU13(ENST00000459599)	chr4:129677179-129677284	-3.32193	-3.32193	-3.32193	-3.32193	-3.32193	-3.32193
snoU13(ENST00000459603)	chr18:28652468-28652573	-3.32193	-3.32193	-3.32193	-3.32193	-3.32193	-3.32193
snoU13(ENST00000459605)	chr7:128701583-128701688	-3.32193	-3.32193	-3.32193	-3.32193	-3.32193	-3.32193
snoU13(ENST00000459606)	chr1:112738122-112738228	-3.32193	-3.32193	-3.32193	-3.32193	-3.32193	-3.32193
snoU13(ENST00000459608)	chr15:22348676-22348778	-3.32193	-3.32193	-3.32193	-3.32193	-3.32193	-3.32193
snoU13(ENST00000459609)	chrX:48420088-48420189	-3.32193	-3.32193	-3.32193	-3.32193	-3.32193	-3.32193
snoU13(ENST00000459610)	chr15:40242905-40243009	-3.32193	-3.32193	-3.32193	-3.32193	-3.32193	-3.32193
snoU13(ENST00000459611)	chr13:57133756-57133859	-3.32193	-3.32193	-3.32193	-3.32193	-3.32193	-3.32193
snoU13(ENST00000459614)	chr17:1519484-1519589	-3.32193	-3.32193	-3.32193	-3.32193	-3.32193	-3.32193
snoU13(ENST00000459616)	chr13:98538061-98538166	-3.32193	-3.32193	-3.32193	-3.32193	-3.32193	-3.32193
snoU13(ENST00000459620)	chr2:219049700-219049805	-3.32193	-3.32193	-3.32193	-3.32193	-3.32193	-3.32193
snoU13(ENST00000459621)	chr13:22101937-22102039	-3.32193	-3.32193	-3.32193	-3.32193	-3.32193	-3.32193
snoU13(ENST00000459622)	chr10:15928355-15928464	-3.32193	-3.32193	-3.32193	-3.32193	-3.32193	-3.32193
snoU13(ENST00000515900)	chr19:39540543-39540607	-3.32193	-3.32193	-3.32193	-3.32193	-3.32193	-3.32193
snoU13(ENST00000515928)	chr22:18124170-18124285	-3.32193	-3.32193	-3.32193	-3.32193	-3.32193	-3.32193
snoU13(ENST00000515953)	chr6:7040691-7040779	-3.32193	-3.32193	-3.32193	-3.32193	-3.32193	-3.32193
snoU13(ENST00000516008)	chr1:173250214-173250309	-3.32193	-3.32193	-3.32193	-3.32193	-3.32193	-3.32193
snoU13(ENST00000516011)	chr22:20434075-20434153	-3.32193	-3.32193	-3.32193	-3.32193	-3.32193	-3.32193
snoU13(ENST00000516039)	chrX:2729939-2730021	-3.32193	-3.32193	-3.32193	-3.32193	-3.32193	-3.32193
snoU13(ENST00000516051)	chr17:7514497-7514591	-3.32193	-3.32193	-3.32193	-3.32193	-3.32193	-3.32193
snoU13(ENST00000516117)	chr10:70472713-70472835	-3.32193	-3.32193	-3.32193	-3.32193	-3.32193	-3.32193
snoU13(ENST00000516129)	chr3:47130096-47130169	-3.32193	-3.32193	-3.32193	-3.32193	-3.32193	-3.32193
snoU13(ENST00000516249)	chr20:4863028-4863122	-3.32193	-3.32193	-3.32193	-3.32193	-3.32193	-3.32193
snoU13(ENST00000516262)	chr19:47451544-47451631	-3.32193	-3.32193	-3.32193	-3.32193	-3.32193	-3.32193
snoU13(ENST00000516279)	chr17:45298006-45298091	-3.32193	-3.32193	-3.32193	-3.32193	-3.32193	-3.32193
snoU13(ENST00000516301)	chr9:6566330-6566425	-3.32193	-3.32193	-3.32193	-3.32193	-3.32193	-3.32193
snoU13(ENST00000516456)	chr7:65899492-65899605	-3.32193	-3.32193	-3.32193	-3.32193	-3.32193	-3.32193
snoU13(ENST00000516486)	chr5:122131818-122131922	-3.32193	-3.32193	-3.32193	-3.32193	-3.32193	-3.32193
snoU13(ENST00000516578)	chr5:170710661-170710717	-3.32193	-3.32193	-3.32193	-3.32193	-3.32193	-3.32193
snoU13(ENST00000516579)	chr4:178752501-178752589	-3.32193	-3.32193	-3.32193	-3.32193	-3.32193	-3.32193
snoU13(ENST00000516593)	chr22:21765337-21765415	-3.32193	-3.32193	-3.32193	-3.32193	-3.32193	-3.32193
snoU13(ENST00000516626)	chr3:128792137-128792241	-3.32193	-3.32193	-3.32193	-3.32193	-3.32193	-3.32193
snoU13(ENST00000516638)	chr11:47749096-47749189	-3.32193	-3.32193	-3.32193	-3.32193	1.65436	-3.32193
snoU13(ENST00000516716)	chrX:70660365-70660477	-3.32193	-3.32193	-3.32193	-3.32193	-3.32193	-3.32193
snoU13(ENST00000516800)	chr6:157712341-157712431	-3.32193	-3.32193	-3.32193	-3.32193	-3.32193	-3.32193
snoU13(ENST00000516829)	chr1:236464278-236464351	-3.32193	-3.32193	-3.32193	-3.32193	-3.32193	-3.32193
snoU13(ENST00000516859)	chr6:4076621-4076707	-3.32193	-3.32193	-3.32193	-3.32193	-3.32193	-3.32193
snoU13(ENST00000516870)	chr11:101927692-101927748	-3.32193	-3.32193	-3.32193	-3.32193	-3.32193	-3.32193
snoU13(ENST00000516897)	chr7:33155176-33155242	-3.32193	-3.32193	-3.32193	-3.32193	-3.32193	-3.32193
snoU13(ENST00000516962)	chr21:43024744-43024843	-3.32193	-3.32193	-3.32193	-3.32193	-3.32193	-3.32193
snoU13(ENST00000516990)	chr22:21878045-21878123	-3.32193	-3.32193	-3.32193	-3.32193	-3.32193	-3.32193
snoU2_19(ENST00000362361)	chr7:62636316-62636397	-3.32193	-3.32193	-3.32193	-3.32193	-3.32193	-3.32193
snoU2_19(ENST00000363024)	chr4:111354263-111354344	-3.32193	-3.32193	-3.32193	-3.32193	-3.32193	-3.32193
snoU40(ENST00000516150)	chr10:17721185-17721296	-3.32193	-3.32193	-3.32193	-3.32193	-3.32193	-3.32193
snoU40(ENST00000516394)	chr10:68254455-68254557	-3.32193	-3.32193	-3.32193	-3.32193	-3.32193	-3.32193
snoU40(ENST00000517025)	chr4:83870319-83870397	-3.32193	-3.32193	-3.32193	-3.32193	-3.32193	-3.32193
snoU83B(ENST00000517136)	chr14:51311341-51311430	-3.32193	-3.32193	-3.32193	-3.32193	-3.32193	-3.32193

## Sheet: small RNAseq linked to 4C
ID	Locus	Hela_12	Hela_34	TCAB	USP	D	Epi	U1_4C	H3F3_4C
RNU105B(ENST00000364478)	chr20:8811831-8812040	-3.32193	-3.32193	-3.32193	-3.32193	-3.32193	-3.32193	FALSE	FALSE
RNU105C(ENST00000362342)	chr8:55243245-55243455	-3.32193	-3.32193	-3.32193	-3.32193	-3.32193	-3.32193	FALSE	FALSE
RNU1-1(ENST00000383925)	chr1:16840615-16840780	-3.32193	-3.32193	-3.32193	-3.32193	-3.32193	-3.32193	TRUE	TRUE
RNU11(ENST00000387069)	chr1:28975110-28975245	13.4707	13.4806	12.2101	12.957	12.2993	12.3424	TRUE	FALSE
RNU1-10P(ENST00000459096)	chr1:143647012-143647177	-3.32193	-3.32193	-3.32193	-3.32193	-3.32193	-3.32193	FALSE	FALSE
RNU1-11P(ENST00000383975)	chr6:13214286-13214451	7.06012	5.33407	4.95779	4.75162	4.57429	0.884945	FALSE	FALSE
RNU1-12P(ENST00000365194)	chr1:147860640-147860803	-3.32193	-3.32193	-3.32193	-3.32193	-3.32193	-3.32193	TRUE	FALSE
RNU1-13P(ENST00000384499)	chr1:143673127-143673290	-3.32193	-3.32193	-3.32193	-3.32193	-3.32193	-3.32193	FALSE	FALSE
RNU1-14P(ENST00000362759)	chr7:53433749-53433902	-3.32193	-3.32193	-3.32193	-3.32193	-3.32193	-3.32193	FALSE	FALSE
RNU1-15P(ENST00000353977)	chr7:21420979-21421124	-3.32193	-3.32193	-3.32193	-3.32193	-3.32193	-3.32193	FALSE	FALSE
RNU1-16P(ENST00000365477)	chr13:114133228-114133393	0.552386	-3.32193	-3.32193	-3.32193	-3.32193	-3.32193	FALSE	TRUE
RNU1-17P(ENST00000363022)	chr5:180156584-180156737	0.640181	-3.32193	-3.32193	-3.32193	1.10625	-3.32193	FALSE	FALSE
RNU1-18P(ENST00000363062)	chr6:122532792-122532957	8.47448	7.61868	6.80435	6.76907	8.53549	-3.32193	FALSE	FALSE
RNU1-19P(ENST00000363306)	chr10:88649324-88649490	5.08205	0.463971	-3.32193	-3.32193	0.107833	-3.32193	FALSE	TRUE
RNU12(ENST00000362512)	chr22:43011248-43011399	14.6596	13.1565	11.9951	11.3022	13.9495	13.3131	FALSE	FALSE
RNU1-2(ENST00000384278)	chr1:17222473-17222638	-3.32193	-3.32193	-3.32193	-3.32193	-3.32193	-3.32193	TRUE	FALSE
RNU1-20P(ENST00000363314)	chr3:192447342-192447505	-3.32193	-3.32193	-3.32193	-3.32193	-3.32193	-3.32193	FALSE	FALSE
RNU1-21P(ENST00000363327)	chr11:123634633-123634797	0.959626	-3.32193	-3.32193	-3.32193	-3.32193	-3.32193	FALSE	FALSE
RNU1-22P(ENST00000363334)	chr16:3136142-3136301	-3.32193	-3.32193	-3.32193	-3.32193	-3.32193	-3.32193	FALSE	FALSE
RNU12-2P(ENST00000364789)	chrX:46992068-46992225	-3.32193	-3.32193	-3.32193	-3.32193	-3.32193	-3.32193	FALSE	FALSE
RNU1-23P(ENST00000363361)	chr20:24217889-24218034	-3.32193	-3.32193	-3.32193	-3.32193	-3.32193	-3.32193	FALSE	FALSE
RNU1-24P(ENST00000364285)	chr13:102431232-102431398	-3.32193	-3.32193	-3.32193	-3.32193	-3.32193	-3.32193	FALSE	TRUE
RNU1-3(ENST00000384782)	chr1:16993278-16993443	-3.32193	-3.32193	-3.32193	-3.32193	-3.32193	-3.32193	TRUE	TRUE
RNU1-4(ENST00000384659)	chr1:17067009-17067174	-3.32193	-3.32193	-3.32193	-3.32193	-3.32193	-3.32193	TRUE	FALSE
RNU1-5(ENST00000384010)	chr1:149224056-149224221	-3.32193	-3.32193	-3.32193	-3.32193	-3.32193	-3.32193	TRUE	FALSE
RNU1-6(ENST00000383858)	chr1:147511002-147511167	-3.32193	-3.32193	-3.32193	-3.32193	-3.32193	-3.32193	FALSE	FALSE
RNU1-7(ENST00000383869)	chr14:35015918-35016083	-3.32193	-3.32193	-3.32193	-3.32193	-3.32193	-3.32193	FALSE	FALSE
RNU1-8(ENST00000383861)	chr14:35025430-35025595	-3.32193	-3.32193	-3.32193	-3.32193	-3.32193	-3.32193	FALSE	FALSE
RNU1-9(ENST00000384687)	chr1:145969268-145969433	-3.32193	-3.32193	-3.32193	-3.32193	-3.32193	-3.32193	FALSE	FALSE
RNU2-2(ENST00000410396)	chr11:62609089-62609281	15.6389	14.504	13.5969	13.3398	15.4821	13.0971	FALSE	FALSE
RNU2-3P(ENST00000410144)	chr15:96289031-96289223	-3.32193	-3.32193	-3.32193	-3.32193	3.31643	-3.32193	FALSE	FALSE
RNU2-4P(ENST00000411012)	chr17:41464592-41464785	3.53416	-3.32193	-3.32193	-3.32193	0.51739	4.03243	TRUE	FALSE
RNU2-5P(ENST00000410533)	chr9:72803485-72803666	-3.32193	-3.32193	0.165365	0.37829	3.60849	0.875841	FALSE	FALSE
RNU2-6P(ENST00000411404)	chr13:46948534-46948725	13.8578	12.3338	11.3428	11.3315	12.7519	11.6986	FALSE	FALSE
RNU2-7P(ENST00000410794)	chr13:21186298-21186477	-3.32193	-3.32193	-3.32193	0.406142	-0.0716952	-3.32193	FALSE	FALSE
RNU4-1(ENST00000363925)	chr12:120730898-120731040	15.9156	17.2189	15.3009	14.8334	16.4149	17.2087	TRUE	FALSE
RNU4-10P(ENST00000364383)	chr13:73765663-73765804	0.852949	-3.32193	-3.32193	-3.32193	0.529207	-3.32193	FALSE	FALSE
RNU4-2(ENST00000365668)	chr12:120729564-120729706	13.2402	14.2283	12.6457	12.3063	14.2758	13.6493	TRUE	FALSE
RNU4-4P(ENST00000364588)	chr3:172514217-172514348	-3.32193	-3.32193	-3.32193	-3.32193	-3.32193	-3.32193	FALSE	FALSE
RNU4-5P(ENST00000411347)	chr10:111629614-111629750	1.44683	0.981284	-3.32193	-3.32193	0.634472	-3.32193	FALSE	TRUE
RNU4-6P(ENST00000410804)	chrX:16893267-16893390	1.21419	-3.32193	-3.32193	-3.32193	-3.32193	-3.32193	FALSE	FALSE
RNU4-7P(ENST00000364758)	chr6:150647757-150647899	0.834439	-3.32193	-3.32193	-3.32193	4.35395	1.5001	FALSE	TRUE
RNU4-8P(ENST00000364936)	chr2:98281052-98281194	-3.32193	-3.32193	-3.32193	-3.32193	-3.32193	-3.32193	FALSE	FALSE
RNU4-9P(ENST00000364951)	chr13:21612666-21612806	-3.32193	-3.32193	-3.32193	-3.32193	-3.32193	-3.32193	FALSE	FALSE
RNU4ATAC(ENST00000580972)	chr2:122288455-122288583	18.3479	15.2052	15.0714	14.6374	17.9658	16.7661	FALSE	FALSE
RNU4ATAC2P(ENST00000408674)	chr5:158745048-158745175	-3.32193	-3.32193	-3.32193	-3.32193	-3.32193	-3.32193	FALSE	FALSE
RNU4ATAC3P(ENST00000516699)	chr13:92712095-92712222	-3.32193	-3.32193	-3.32193	-3.32193	-3.32193	-3.32193	FALSE	FALSE
RNU5A-1(ENST00000362698)	chr15:65588387-65588504	16.2078	16.7844	15.6663	14.7791	15.9451	15.7095	FALSE	FALSE
RNU5A-2P(ENST00000384337)	chr4:82255455-82255572	-3.32193	-3.32193	-3.32193	-3.32193	-3.32193	-3.32193	FALSE	FALSE
RNU5A-3P(ENST00000363449)	chr8:30501204-30501319	-3.32193	-3.32193	-3.32193	-3.32193	-3.32193	-3.32193	FALSE	FALSE
RNU5A-4P(ENST00000516588)	chr13:34403674-34403786	-3.32193	-3.32193	-3.32193	-3.32193	-3.32193	-3.32193	FALSE	FALSE
RNU5A-5P(ENST00000411054)	chr1:231806379-231806496	-3.32193	-3.32193	-3.32193	-3.32193	-3.32193	-3.32193	FALSE	TRUE
RNU5A-6P(ENST00000384136)	chr18:21704132-21704249	-3.32193	-3.32193	-3.32193	-3.32193	-3.32193	-3.32193	FALSE	FALSE
RNU5A-7P(ENST00000515979)	chr12:64622338-64622455	-3.32193	-3.32193	-3.32193	-3.32193	-3.32193	-3.32193	FALSE	FALSE
RNU5A-8P(ENST00000364102)	chr1:210547496-210547611	14.1664	13.8433	13.0764	12.1037	12.1998	8.87815	FALSE	TRUE
RNU5B-1(ENST00000363286)	chr15:65597013-65597130	16.033	15.7962	14.7083	14.4564	16.1663	14.9751	FALSE	FALSE
RNU5B-2P(ENST00000363036)	chr3:40540380-40540494	-3.32193	-3.32193	-3.32193	-3.32193	-3.32193	-3.32193	FALSE	FALSE
RNU5B-3P(ENST00000516601)	chr3:45075964-45076080	-3.32193	-3.32193	-3.32193	-3.32193	-3.32193	-3.32193	FALSE	FALSE
RNU5B-4P(ENST00000363508)	chr5:138783594-138783706	-3.32193	-3.32193	-3.32193	-3.32193	-3.32193	-3.32193	FALSE	FALSE
RNU5B-6P(ENST00000516765)	chr10:110944649-110944765	-3.32193	-3.32193	-3.32193	-3.32193	-3.32193	-3.32193	FALSE	TRUE
RNU5D-1(ENST00000363299)	chr1:45196725-45196842	16.2818	16.3347	13.0359	14.2904	12.1536	12.3257	TRUE	FALSE
RNU5D-2P(ENST00000516712)	chr9:135297026-135297077	-3.32193	-3.32193	-3.32193	-3.32193	3.69339	-3.32193	FALSE	FALSE
RNU5E-1(ENST00000362477)	chr1:11968207-11968328	18.153	17.9724	16.5463	16.6731	17.2576	15.4457	TRUE	TRUE
RNU5E-10P(ENST00000363506)	chr11:47598021-47598140	1.30267	-3.32193	-3.32193	-3.32193	-3.32193	-3.32193	FALSE	TRUE
RNU5E-2P(ENST00000516247)	chr1:236026686-236026737	10.9444	-3.32193	-3.32193	-3.32193	-3.32193	-3.32193	FALSE	TRUE
RNU5E-3P(ENST00000515913)	chr4:48576468-48576537	-3.32193	-3.32193	-3.32193	-3.32193	-3.32193	-3.32193	FALSE	FALSE
RNU5E-4P(ENST00000364931)	chr1:11969863-11969984	12.4946	11.9387	10.1431	10.8755	10.1228	7.23663	TRUE	TRUE
RNU5E-5P(ENST00000365379)	chr12:101860481-101860598	-3.32193	-3.32193	-3.32193	-3.32193	-3.32193	-3.32193	FALSE	FALSE
RNU5E-6P(ENST00000365574)	chr1:45285553-45285669	15.0579	14.6981	13.8476	14.023	13.7781	11.4729	TRUE	FALSE
RNU5E-7P(ENST00000365290)	chr2:16005057-16005175	-3.32193	-3.32193	-3.32193	-3.32193	-3.32193	-3.32193	FALSE	FALSE
RNU5E-8P(ENST00000363502)	chr3:116683957-116684074	-3.32193	-3.32193	-3.32193	-3.32193	-3.32193	-3.32193	FALSE	FALSE
RNU5E-9P(ENST00000411164)	chr2:179007273-179007378	1.64187	-3.32193	-3.32193	-3.32193	-3.32193	-3.32193	FALSE	FALSE
RNU5F-1(ENST00000362507)	chr1:45187456-45187574	15.4096	15.0947	13.8782	13.9442	11.273	13.4325	TRUE	FALSE
RNU5F-2P(ENST00000516066)	chr1:179545401-179545484	-3.32193	-3.32193	-3.32193	-3.32193	-3.32193	-3.32193	FALSE	TRUE
RNU5F-3P(ENST00000363767)	chr18:6017720-6017838	-3.32193	-3.32193	-3.32193	-3.32193	-3.32193	-3.32193	FALSE	FALSE
RNU5F-4P(ENST00000516581)	chr12:31747025-31747140	-3.32193	-3.32193	-3.32193	-3.32193	-3.32193	-3.32193	FALSE	FALSE
RNU5F-6P(ENST00000362979)	chr1:164320508-164320625	1.3482	-3.32193	-3.32193	-3.32193	-3.32193	-3.32193	FALSE	FALSE
RNU5F-7P(ENST00000363696)	chrX:15934310-15934426	-3.32193	-3.32193	-3.32193	-3.32193	-3.32193	-3.32193	FALSE	FALSE
RNU5F-8P(ENST00000515941)	chr1:240816665-240816777	-3.32193	-3.32193	-3.32193	-3.32193	-3.32193	-3.32193	FALSE	FALSE
RNU6-1(ENST00000383898)	chr15:68132275-68132383	-3.32193	-3.32193	-3.32193	-3.32193	-3.32193	-3.32193	FALSE	FALSE
RNU6-10(ENST00000384036)	chr7:92331020-92331128	-3.32193	-3.32193	-3.32193	-3.32193	-3.32193	-3.32193	FALSE	FALSE
RNU6-14(ENST00000384630)	chr9:15776177-15776284	6.60954	8.12586	7.74816	7.83325	2.66832	-3.32193	FALSE	TRUE
RNU6-15(ENST00000384534)	chr10:21610888-21610996	-3.32193	-3.32193	-3.32193	-3.32193	-3.32193	-3.32193	FALSE	FALSE
RNU6-16(ENST00000384385)	chr11:88345971-88346079	-3.32193	-3.32193	-3.32193	-3.32193	-3.32193	-3.32193	FALSE	FALSE
RNU6-19(ENST00000384718)	chr15:65845417-65845525	-3.32193	-3.32193	-3.32193	-3.32193	-3.32193	-3.32193	FALSE	TRUE
RNU6-2(ENST00000384716)	chr10:13259267-13259375	-3.32193	-3.32193	-3.32193	-3.32193	-3.32193	-3.32193	FALSE	FALSE
RNU6-21(ENST00000384710)	chr16:62221442-62221550	-3.32193	-3.32193	-3.32193	-3.32193	-3.32193	2.23142	FALSE	FALSE
RNU6-23(ENST00000363283)	chr16:70479194-70479302	-3.32193	-3.32193	-3.32193	-3.32193	-3.32193	-3.32193	FALSE	TRUE
RNU6-28(ENST00000362378)	chr22:31875367-31875475	-3.32193	-3.32193	-3.32193	-3.32193	-3.32193	-3.32193	FALSE	FALSE
RNU6-3(ENST00000384741)	chr1:182951345-182951453	-3.32193	-3.32193	-3.32193	-3.32193	-3.32193	-3.32193	FALSE	TRUE
RNU6-30(ENST00000384561)	chrX:100888992-100889100	1.67169	2.09802	-3.32193	-3.32193	1.25094	-3.32193	FALSE	FALSE
RNU6-33(ENST00000384793)	chr4:89605997-89606105	-3.32193	-3.32193	-3.32193	-3.32193	-3.32193	-3.32193	FALSE	FALSE
RNU6-34(ENST00000364874)	chr4:97073446-97073554	8.46104	7.57561	6.90522	6.99047	7.60388	-3.32193	FALSE	FALSE
RNU6-35(ENST00000384530)	chr4:110913479-110913587	8.43497	7.78258	8.69676	7.49047	7.21579	-3.32193	FALSE	TRUE
RNU6-36(ENST00000384172)	chr12:98115492-98115600	1.67169	1.36345	-3.32193	-3.32193	6.97315	1.50567	FALSE	FALSE
RNU6-38(ENST00000384085)	chr13:75683722-75683830	-3.32193	-3.32193	-3.32193	-3.32193	-3.32193	-3.32193	FALSE	FALSE
RNU6-39(ENST00000384344)	chr18:66526169-66526277	-3.32193	-3.32193	-3.32193	-3.32193	-3.32193	-3.32193	FALSE	FALSE
RNU6-42(ENST00000384165)	chr3:196511849-196511957	-3.32193	1.36345	6.40563	2.23173	-3.32193	1.50567	FALSE	FALSE
RNU6-45(ENST00000384471)	chr11:63737940-63738048	-3.32193	-3.32193	-3.32193	-3.32193	-3.32193	-3.32193	FALSE	FALSE
RNU6-46(ENST00000383860)	chr11:67663100-67663208	-3.32193	-3.32193	-3.32193	-3.32193	-3.32193	-3.32193	FALSE	FALSE
RNU6-48(ENST00000384161)	chr1:27651708-27651816	-3.32193	-3.32193	-3.32193	-3.32193	-3.32193	-3.32193	TRUE	TRUE
RNU6-49(ENST00000384256)	chrX:37729360-37729468	2.06446	-3.32193	-3.32193	-3.32193	5.81322	-3.32193	FALSE	FALSE
RNU6-50(ENST00000362356)	chrX:46377199-46377303	-3.32193	-3.32193	-3.32193	-3.32193	-3.32193	-3.32193	FALSE	TRUE
RNU6-51(ENST00000516093)	chr13:21573504-21573606	-3.32193	-3.32193	-3.32193	-3.32193	-3.32193	-3.32193	FALSE	FALSE
RNU6-52(ENST00000516866)	chr13:19717120-19717217	-3.32193	-3.32193	-3.32193	-3.32193	-3.32193	-3.32193	FALSE	FALSE
RNU6-53(ENST00000365367)	chr13:29277837-29277944	-3.32193	-3.32193	-3.32193	-3.32193	-3.32193	-3.32193	FALSE	FALSE
RNU6-54(ENST00000365563)	chr13:71033594-71033702	-3.32193	-3.32193	-3.32193	-3.32193	-3.32193	-3.32193	FALSE	FALSE
RNU6-55(ENST00000411092)	chr13:19443323-19443431	-3.32193	-3.32193	-3.32193	-3.32193	-3.32193	-3.32193	FALSE	FALSE
RNU6-56(ENST00000516986)	chr13:39353559-39353653	-3.32193	-3.32193	-3.32193	-3.32193	-3.32193	-3.32193	FALSE	TRUE
RNU6-57(ENST00000411348)	chr13:41928691-41928795	-3.32193	-3.32193	-3.32193	-3.32193	-3.32193	-3.32193	FALSE	FALSE
RNU6-58(ENST00000517143)	chr13:23791569-23791673	-3.32193	-3.32193	-3.32193	-3.32193	-3.32193	-3.32193	FALSE	FALSE
RNU6-59(ENST00000384787)	chr13:22125441-22125549	-3.32193	-3.32193	-3.32193	-3.32193	-3.32193	-3.32193	FALSE	FALSE
RNU6-6(ENST00000384388)	chr2:201694730-201694839	10.6789	7.81726	9.01494	8.89282	10.4673	10.7291	FALSE	FALSE
RNU6-60(ENST00000364792)	chr13:49562049-49562153	-3.32193	-3.32193	-3.32193	-3.32193	1.35413	-3.32193	FALSE	TRUE
RNU6-61(ENST00000365528)	chr13:80943559-80943669	-3.32193	-3.32193	-3.32193	-3.32193	-3.32193	-3.32193	FALSE	FALSE
RNU6-62(ENST00000516526)	chr13:95671487-95671590	-3.32193	-3.32193	-3.32193	-3.32193	-3.32193	-3.32193	FALSE	FALSE
RNU6-63(ENST00000516690)	chr13:28062273-28062369	-3.32193	-3.32193	-3.32193	-3.32193	-3.32193	-3.32193	FALSE	FALSE
RNU6-64(ENST00000517119)	chr13:30855900-30856006	-3.32193	-3.32193	-3.32193	-3.32193	-3.32193	-3.32193	FALSE	FALSE
RNU6-65(ENST00000516332)	chr13:52139546-52139645	-3.32193	-3.32193	-3.32193	-3.32193	-3.32193	-3.32193	FALSE	FALSE
RNU6-66(ENST00000363397)	chr13:73687050-73687155	-3.32193	-3.32193	-3.32193	-3.32193	-3.32193	-3.32193	FALSE	FALSE
RNU6-67(ENST00000410859)	chr13:83872204-83872302	-3.32193	-3.32193	-3.32193	-3.32193	-3.32193	-3.32193	FALSE	TRUE
RNU6-68(ENST00000516576)	chr13:46984587-46984692	-3.32193	-3.32193	-3.32193	-3.32193	-3.32193	-3.32193	FALSE	FALSE
RNU6-69(ENST00000516246)	chr13:45711995-45712100	-3.32193	1.67541	-3.32193	-3.32193	-3.32193	-3.32193	FALSE	TRUE
RNU6-70(ENST00000516438)	chr13:27917783-27917883	2.27597	-3.32193	-3.32193	-3.32193	-3.32193	-3.32193	FALSE	FALSE
RNU6-71(ENST00000384474)	chr13:36841303-36841411	-3.32193	-3.32193	-3.32193	-3.32193	-3.32193	-3.32193	FALSE	FALSE
RNU6-72(ENST00000384285)	chr13:86158881-86158988	-3.32193	-3.32193	-3.32193	-3.32193	-3.32193	-3.32193	FALSE	FALSE
RNU6-73(ENST00000384600)	chr13:28402898-28403006	-3.32193	1.59841	-3.32193	-3.32193	-3.32193	-3.32193	FALSE	FALSE
RNU6-74(ENST00000384235)	chr13:42479252-42479360	-3.32193	-3.32193	-3.32193	-3.32193	-3.32193	-3.32193	FALSE	FALSE
RNU6-75(ENST00000515944)	chr13:91434018-91434123	-3.32193	-3.32193	-3.32193	-3.32193	-3.32193	-3.32193	FALSE	TRUE
RNU6-76(ENST00000384060)	chr13:19454192-19454297	-3.32193	-3.32193	-3.32193	-3.32193	-3.32193	-3.32193	FALSE	FALSE
RNU6-77(ENST00000410554)	chr13:81839880-81839972	-3.32193	-3.32193	-3.32193	-3.32193	-3.32193	-3.32193	FALSE	FALSE
RNU6-78(ENST00000362897)	chr13:26091255-26091363	-3.32193	-3.32193	-3.32193	-3.32193	-3.32193	-3.32193	FALSE	FALSE
RNU6-79(ENST00000362511)	chr13:73455244-73455352	-3.32193	-3.32193	-3.32193	-3.32193	-3.32193	-3.32193	FALSE	FALSE
RNU6-8(ENST00000383985)	chr3:98523820-98523928	-3.32193	-3.32193	-3.32193	-3.32193	-3.32193	-3.32193	FALSE	FALSE
RNU6-80(ENST00000384195)	chr13:73280153-73280261	-3.32193	-3.32193	-3.32193	-3.32193	-3.32193	-3.32193	FALSE	TRUE
RNU6-81(ENST00000365608)	chr13:64357932-64358037	-3.32193	-3.32193	-3.32193	-3.32193	-3.32193	-3.32193	FALSE	FALSE
RNU6-82(ENST00000363970)	chr13:28806636-28806744	-3.32193	-3.32193	-3.32193	-3.32193	-3.32193	-3.32193	FALSE	FALSE
RNU6-83(ENST00000384568)	chr13:99677486-99677599	-3.32193	-3.32193	-3.32193	-3.32193	-3.32193	-3.32193	FALSE	FALSE
RNU6ATAC(ENST00000408749)	chr9:137029559-137029686	8.50625	5.91139	6.32522	6.90976	7.23087	2.58715	FALSE	FALSE
RNU6ATAC2P(ENST00000387943)	chr5:55593389-55593516	-3.32193	-3.32193	-3.32193	-3.32193	-3.32193	-3.32193	FALSE	FALSE
RNU6ATAC3P(ENST00000387974)	chr17:44998488-44998615	-3.32193	-3.32193	-3.32193	-3.32193	-3.32193	-3.32193	FALSE	FALSE
RNU6ATAC4P(ENST00000387446)	chr3:37009680-37009807	-3.32193	-3.32193	-3.32193	-3.32193	0.804802	-3.32193	FALSE	TRUE
RNU6ATAC5P(ENST00000388104)	chr4:73892463-73892590	-3.32193	-3.32193	-3.32193	-3.32193	-3.32193	-3.32193	FALSE	FALSE
RNU6V(ENST00000384105)	chr1:110134154-110134262	-3.32193	-3.32193	-3.32193	-3.32193	-3.32193	-3.32193	FALSE	FALSE
RNU7-1(ENST00000458811)	chr12:7052977-7053041	12.8853	15.2262	12.8083	10.4013	10.3339	3.79083	FALSE	TRUE
RNU7-10P(ENST00000458759)	chr3:17706453-17706517	-3.32193	-3.32193	-3.32193	-3.32193	-3.32193	-3.32193	FALSE	FALSE
RNU7-11P(ENST00000516987)	chr4:39622630-39622693	-3.32193	-3.32193	-3.32193	-3.32193	-3.32193	-3.32193	FALSE	FALSE
RNU7-13P(ENST00000516413)	chr1:184790560-184790623	-3.32193	-3.32193	-3.32193	-3.32193	-3.32193	-3.32193	FALSE	TRUE
RNU7-14P(ENST00000459331)	chr20:52285234-52285297	-3.32193	-3.32193	-3.32193	-3.32193	-3.32193	-3.32193	FALSE	FALSE
RNU7-16P(ENST00000516471)	chr7:129045474-129045537	-3.32193	-3.32193	-3.32193	-3.32193	-3.32193	-3.32193	FALSE	FALSE
RNU7-19P(ENST00000459135)	chr3:73076957-73077024	-3.32193	-3.32193	-3.32193	-3.32193	-3.32193	-3.32193	FALSE	FALSE
RNU7-20P(ENST00000515903)	chr7:148518102-148518165	-3.32193	-3.32193	-3.32193	-3.32193	-3.32193	-3.32193	FALSE	TRUE
RNU7-21P(ENST00000459430)	chr9:135839117-135839180	-3.32193	-3.32193	-3.32193	-3.32193	-3.32193	-3.32193	FALSE	FALSE
RNU7-23P(ENST00000459465)	chr11:66687231-66687294	-3.32193	-3.32193	-3.32193	-3.32193	-3.32193	-3.32193	FALSE	FALSE
RNU7-24P(ENST00000458867)	chr16:24411375-24411438	-3.32193	-3.32193	-3.32193	-3.32193	-3.32193	-3.32193	FALSE	FALSE
RNU7-25P(ENST00000516544)	chr18:3093564-3093627	-3.32193	-3.32193	-3.32193	-3.32193	-3.32193	-3.32193	FALSE	FALSE
RNU7-26P(ENST00000458980)	chr6:27865280-27865344	-3.32193	-3.32193	-3.32193	-3.32193	-3.32193	-3.32193	FALSE	FALSE
RNU7-27P(ENST00000459281)	chr7:127984133-127984196	-3.32193	-3.32193	-3.32193	-3.32193	-3.32193	-3.32193	FALSE	FALSE
RNU7-28P(ENST00000516759)	chr11:9865360-9865423	-3.32193	-3.32193	-3.32193	-3.32193	-3.32193	-3.32193	FALSE	FALSE
RNU7-29P(ENST00000516620)	chr1:28470665-28470728	-3.32193	-3.32193	-3.32193	-3.32193	-3.32193	-3.32193	TRUE	TRUE
RNU7-2P(ENST00000516096)	chr2:146902722-146902785	-3.32193	-3.32193	-3.32193	-3.32193	-3.32193	-3.32193	FALSE	FALSE
RNU7-30P(ENST00000516835)	chr14:91557419-91557482	-3.32193	-3.32193	-3.32193	-3.32193	-3.32193	-3.32193	FALSE	TRUE
RNU7-31P(ENST00000517262)	chr17:5417527-5417590	-3.32193	-3.32193	-3.32193	-3.32193	-3.32193	-3.32193	FALSE	FALSE
RNU7-34P(ENST00000459394)	chr5:118093904-118093969	-3.32193	-3.32193	-3.32193	-3.32193	-3.32193	-3.32193	FALSE	FALSE
RNU7-35P(ENST00000517174)	chr7:43234018-43234081	-3.32193	-3.32193	-3.32193	-3.32193	-3.32193	-3.32193	FALSE	FALSE
RNU7-37P(ENST00000515898)	chrX:53159661-53159723	-3.32193	-3.32193	-3.32193	-3.32193	-3.32193	-3.32193	FALSE	FALSE
RNU7-38P(ENST00000459501)	chr10:73604490-73604551	-3.32193	-3.32193	-3.32193	-3.32193	-3.32193	-3.32193	FALSE	FALSE
RNU7-3P(ENST00000516435)	chr6:149838090-149838153	-3.32193	-3.32193	-3.32193	-3.32193	-3.32193	-3.32193	FALSE	FALSE
RNU7-40P(ENST00000516397)	chr12:56746169-56746234	-3.32193	-3.32193	-3.32193	-3.32193	-3.32193	-3.32193	FALSE	FALSE
RNU7-41P(ENST00000515917)	chr14:35314504-35314566	-3.32193	-3.32193	-3.32193	-3.32193	-3.32193	-3.32193	FALSE	FALSE
RNU7-45P(ENST00000459460)	chr2:202006625-202006689	-3.32193	-3.32193	-3.32193	-3.32193	-3.32193	-3.32193	FALSE	FALSE
RNU7-46P(ENST00000459066)	chr2:99457136-99457199	-3.32193	-3.32193	-3.32193	-3.32193	-3.32193	-3.32193	FALSE	FALSE
RNU7-47P(ENST00000515978)	chr3:142520047-142520110	-3.32193	-3.32193	-3.32193	-3.32193	-3.32193	-3.32193	FALSE	FALSE
RNU7-48P(ENST00000458875)	chr6:71222995-71223059	-3.32193	-3.32193	-3.32193	-3.32193	-3.32193	-3.32193	FALSE	FALSE
RNU7-49P(ENST00000516182)	chr11:14500436-14500499	-3.32193	-3.32193	-3.32193	-3.32193	-3.32193	-3.32193	FALSE	FALSE
RNU7-50P(ENST00000459175)	chr11:3802623-3802686	-3.32193	-3.32193	-3.32193	-3.32193	-3.32193	-3.32193	FALSE	TRUE
RNU7-51P(ENST00000516560)	chr14:83514921-83514984	-3.32193	-3.32193	-3.32193	-3.32193	-3.32193	-3.32193	FALSE	FALSE
RNU7-52P(ENST00000516172)	chr17:60460463-60460527	-3.32193	-3.32193	-3.32193	-3.32193	-3.32193	-3.32193	FALSE	FALSE
RNU7-53P(ENST00000516705)	chr5:129722312-129722373	-3.32193	-3.32193	-3.32193	-3.32193	-3.32193	-3.32193	FALSE	FALSE
RNU7-54P(ENST00000459236)	chr7:128083501-128083564	-3.32193	-3.32193	-3.32193	-3.32193	-3.32193	-3.32193	FALSE	FALSE
RNU7-55P(ENST00000459426)	chr8:8929963-8930026	-3.32193	-3.32193	-3.32193	-3.32193	-3.32193	-3.32193	FALSE	FALSE
RNU7-56P(ENST00000458744)	chrX:16785965-16786028	-3.32193	-3.32193	-3.32193	-3.32193	-3.32193	-3.32193	FALSE	FALSE
RNU7-57P(ENST00000459540)	chr1:154311217-154311278	-3.32193	-3.32193	-3.32193	-3.32193	-3.32193	-3.32193	FALSE	FALSE
RNU7-58P(ENST00000517084)	chr11:59326271-59326334	-3.32193	-3.32193	-3.32193	-3.32193	-3.32193	-3.32193	FALSE	FALSE
RNU7-59P(ENST00000459101)	chr11:77277977-77278039	-3.32193	-3.32193	-3.32193	-3.32193	-3.32193	-3.32193	FALSE	FALSE
RNU7-5P(ENST00000516476)	chr15:45738659-45738722	-3.32193	-3.32193	-3.32193	-3.32193	-3.32193	-3.32193	FALSE	FALSE
RNU7-60P(ENST00000515938)	chr12:11699411-11699474	-3.32193	-3.32193	-3.32193	-3.32193	-3.32193	-3.32193	FALSE	FALSE
RNU7-61P(ENST00000515897)	chr16:30494454-30494516	-3.32193	-3.32193	-3.32193	-3.32193	-3.32193	-3.32193	FALSE	FALSE
RNU7-62P(ENST00000458856)	chr1:64850079-64850142	-3.32193	-3.32193	-3.32193	-3.32193	-3.32193	-3.32193	FALSE	FALSE
RNU7-63P(ENST00000459054)	chr16:8799311-8799374	-3.32193	-3.32193	-3.32193	-3.32193	-3.32193	-3.32193	FALSE	FALSE
RNU7-63P(ENST00000564410)	chr16:8825271-8825416	-3.32193	-3.32193	-3.32193	-3.32193	-3.32193	-3.32193	FALSE	FALSE
RNU7-64P(ENST00000516484)	chr2:85669037-85669100	-3.32193	-3.32193	-3.32193	-3.32193	-3.32193	-3.32193	FALSE	TRUE
RNU7-65P(ENST00000516648)	chr6:49312458-49312521	-3.32193	-3.32193	-3.32193	-3.32193	-3.32193	-3.32193	FALSE	FALSE
RNU7-66P(ENST00000459469)	chr6:67438734-67438797	-3.32193	-3.32193	-3.32193	-3.32193	-3.32193	-3.32193	FALSE	FALSE
RNU7-67P(ENST00000459003)	chr8:102319593-102319656	-3.32193	-3.32193	-3.32193	-3.32193	-3.32193	-3.32193	FALSE	FALSE
RNU7-69P(ENST00000516369)	chrX:122905926-122905989	-3.32193	-3.32193	-3.32193	-3.32193	-3.32193	-3.32193	FALSE	FALSE
RNU7-6P(ENST00000516845)	chr20:50521506-50521569	-3.32193	-3.32193	-3.32193	-3.32193	-3.32193	-3.32193	FALSE	FALSE
RNU7-70P(ENST00000516941)	chr1:113177339-113177406	-3.32193	-3.32193	-3.32193	-3.32193	-3.32193	-3.32193	FALSE	FALSE
RNU7-71P(ENST00000516059)	chr16:72855830-72855891	-3.32193	-3.32193	-3.32193	-3.32193	-3.32193	-3.32193	FALSE	FALSE
RNU7-72P(ENST00000516314)	chr20:48444527-48444590	-3.32193	-3.32193	-3.32193	-3.32193	-3.32193	-3.32193	FALSE	FALSE
RNU7-73P(ENST00000458743)	chr3:37614640-37614704	-3.32193	-3.32193	-3.32193	-3.32193	-3.32193	-3.32193	FALSE	FALSE
RNU7-74P(ENST00000459104)	chr4:40379467-40379530	-3.32193	-3.32193	-3.32193	-3.32193	-3.32193	-3.32193	FALSE	TRUE
RNU7-75P(ENST00000516071)	chr5:37327235-37327298	-3.32193	-3.32193	-3.32193	-3.32193	-3.32193	-3.32193	FALSE	FALSE
RNU7-76P(ENST00000458888)	chr7:46014974-46015037	-3.32193	-3.32193	-3.32193	-3.32193	-3.32193	-3.32193	FALSE	TRUE
RNU7-77P(ENST00000517245)	chr10:35424369-35424430	-3.32193	-3.32193	-3.32193	-3.32193	-3.32193	-3.32193	FALSE	FALSE
RNU7-79P(ENST00000516082)	chr15:85933052-85933115	-3.32193	-3.32193	-3.32193	-3.32193	-3.32193	-3.32193	FALSE	TRUE
RNU7-7P(ENST00000458919)	chrX:38467466-38467529	-3.32193	-3.32193	-3.32193	-3.32193	-3.32193	-3.32193	FALSE	FALSE
RNU7-80P(ENST00000459562)	chr1:68238274-68238336	-3.32193	-3.32193	-3.32193	-3.32193	-3.32193	-3.32193	FALSE	FALSE
RNU7-81P(ENST00000516698)	chr2:55077424-55077489	-3.32193	-3.32193	-3.32193	-3.32193	-3.32193	-3.32193	FALSE	FALSE
RNU7-84P(ENST00000516083)	chr8:107742021-107742084	-3.32193	-3.32193	-3.32193	-3.32193	-3.32193	-3.32193	FALSE	FALSE
RNU7-85P(ENST00000458851)	chr8:80712366-80712430	-3.32193	-3.32193	-3.32193	-3.32193	-3.32193	-3.32193	FALSE	FALSE
RNU7-87P(ENST00000459343)	chr13:67204845-67204908	-3.32193	-3.32193	-3.32193	-3.32193	-3.32193	-3.32193	FALSE	FALSE
RNU7-88P(ENST00000458752)	chr13:60054202-60054266	-3.32193	-3.32193	-3.32193	-3.32193	-3.32193	-3.32193	FALSE	FALSE
RNU7-9P(ENST00000459349)	chr2:230470952-230471015	-3.32193	-3.32193	-3.32193	-3.32193	-3.32193	-3.32193	FALSE	FALSE
SCARNA1(ENST00000517138)	chr1:28160910-28161077	10.7736	10.9926	10.401	9.73543	11.6397	10.9408	TRUE	FALSE
SCARNA10(ENST00000459255)	chr12:6619386-6619717	10.4237	7.82013	8.14316	8.31512	10.2013	8.06054	FALSE	FALSE
SCARNA10(ENST00000541782)	chr12:6619439-6619688	-3.31746	-3.32124	-3.32054	-3.32006	-3.31951	-3.17637	FALSE	FALSE
SCARNA11(ENST00000516089)	chr12:6690638-6690775	13.7446	12.5024	12.57	11.9432	13.8926	13.2233	FALSE	FALSE
SCARNA11(ENST00000516918)	chr12:8750103-8750236	-3.32193	-3.32193	-3.32193	-3.32193	-3.32193	-3.32193	FALSE	FALSE
SCARNA11(ENST00000517183)	chr11:117134513-117134668	-3.32193	-3.32193	-3.32193	-3.32193	-3.32193	-3.32193	FALSE	TRUE
SCARNA11(ENST00000517276)	chr1:14022563-14022694	-3.32193	-3.32193	-3.32193	-3.32193	-3.32193	-3.32193	TRUE	TRUE
SCARNA12(ENST00000459155)	chr12:7076498-7076769	12.139	8.59579	8.60778	9.19785	10.2811	10.4206	FALSE	TRUE
SCARNA13(ENST00000516672)	chr14:95999690-95999966	11.6367	8.19647	8.7466	9.23107	11.4905	9.50041	FALSE	FALSE
SCARNA14(ENST00000516903)	chr15:66639543-66639680	6.68757	6.80068	6.42307	1.88688	7.82878	-3.32193	FALSE	FALSE
SCARNA15(ENST00000516384)	chr20:41933193-41933319	-3.32193	-3.32193	-3.32193	-3.32193	-3.32193	-3.32193	FALSE	FALSE
SCARNA15(ENST00000516409)	chr6:43511879-43512007	-3.32193	-3.32193	-3.32193	-3.32193	-3.32193	-3.32193	FALSE	FALSE
SCARNA15(ENST00000516881)	chr15:83424695-83424823	5.14619	5.86942	1.60828	-3.32193	-3.32193	-3.32193	FALSE	FALSE
SCARNA16(ENST00000515981)	chr17:75085387-75085575	13.1051	11.6625	11.8896	11.6411	11.4778	11.5481	FALSE	TRUE
SCARNA16(ENST00000516133)	chr2:53697583-53697767	-3.32193	-3.32193	-3.32193	-3.32193	-3.32193	-3.32193	FALSE	FALSE
SCARNA16(ENST00000516520)	chr11:12926362-12926535	-3.32193	-3.32193	-3.32193	0.492087	-3.32193	-3.32193	FALSE	TRUE
SCARNA16(ENST00000516595)	chr1:9142753-9142938	-3.32193	-3.32193	-3.32193	-3.32193	-3.32193	-3.32193	TRUE	FALSE
SCARNA16(ENST00000516956)	chr1:101598707-101598895	-3.32193	-3.32193	-3.32193	-3.32193	-3.32193	-3.32193	FALSE	FALSE
SCARNA16(ENST00000517114)	chr2:197550870-197551054	-3.32193	-3.32193	-3.32193	-3.32193	-3.32193	-3.32193	FALSE	FALSE
SCARNA17(ENST00000516183)	chr18:47340501-47340646	1.57064	1.3692	6.33238	7.07798	6.56068	2.37929	FALSE	FALSE
SCARNA17(ENST00000516211)	chr22:21744083-21744227	-3.32193	-3.32193	-3.32193	-3.32193	-3.32193	-3.32193	FALSE	FALSE
SCARNA17(ENST00000516334)	chr22:21899184-21899328	-3.32193	-3.32193	-3.32193	-3.32193	-3.32193	-3.32193	FALSE	FALSE
SCARNA17(ENST00000516381)	chr1:26332495-26332621	-3.32193	-3.32193	-3.32193	-3.32193	-3.32193	-3.32193	TRUE	FALSE
SCARNA17(ENST00000516762)	chr22:20455220-20455364	-3.32193	-3.32193	-3.32193	-3.32193	-3.32193	-3.32193	FALSE	FALSE
SCARNA18(ENST00000459004)	chr5:82360021-82360156	12.166	10.3855	9.85629	9.98284	12.9967	10.1144	FALSE	FALSE
SCARNA18(ENST00000516215)	chr22:20455448-20455532	-3.32193	-3.32193	-3.32193	-3.32193	-3.32193	-3.32193	FALSE	FALSE
SCARNA18(ENST00000516330)	chr18:47340729-47340813	13.8225	13.7283	13.4551	14.4491	15.2515	16.7594	FALSE	FALSE
SCARNA18(ENST00000516505)	chr22:21743915-21743999	-3.32193	-3.32193	-3.32193	-3.32193	-3.32193	-3.32193	FALSE	FALSE
SCARNA18(ENST00000516796)	chr22:21899412-21899496	-3.32193	-3.32193	-3.32193	-3.32193	-3.32193	-3.32193	FALSE	FALSE
SCARNA18(ENST00000516882)	chr1:26332705-26332790	-3.32193	-3.32193	-3.32193	-3.32193	-3.32193	-3.32193	TRUE	FALSE
SCARNA2(ENST00000458748)	chr1:109642813-109643234	7.65173	8.47448	8.63589	9.4442	6.40732	7.96013	FALSE	FALSE
SCARNA20(ENST00000516009)	chr17:26345794-26345933	-3.32193	-3.32193	-3.32193	-3.32193	-3.32193	-3.32193	FALSE	TRUE
SCARNA20(ENST00000516052)	chr1:204697117-204697234	-3.32193	-3.32193	-3.32193	-3.32193	-3.32193	-3.32193	FALSE	TRUE
SCARNA20(ENST00000516768)	chr17:58308875-58309007	10.8891	9.4886	9.84785	10.0606	11.1116	11.1353	FALSE	TRUE
SCARNA20(ENST00000516913)	chr15:75413875-75414007	-3.32193	-3.32193	-3.32193	-3.32193	-3.32193	-3.32193	FALSE	FALSE
SCARNA20(ENST00000516969)	chr11:8576561-8576693	-3.32193	-3.32193	-3.32193	-3.32193	-3.32193	-3.32193	FALSE	FALSE
SCARNA20(ENST00000516991)	chr14:63945988-63946131	-3.32193	-3.32193	-3.32193	-3.32193	-3.32193	-3.32193	FALSE	TRUE
SCARNA20(ENST00000517251)	chr1:171737208-171737315	-3.32193	-3.32193	-3.32193	-3.32193	-3.32193	-3.32193	FALSE	TRUE
SCARNA21(ENST00000515996)	chr2:24496481-24496610	-3.32193	-3.32193	-3.32193	-3.32193	-3.32193	-3.32193	FALSE	TRUE
SCARNA21(ENST00000516057)	chr1:15868658-15868799	7.46794	7.64847	7.63905	6.85649	6.67807	7.29304	TRUE	FALSE
SCARNA21(ENST00000516600)	chr3:41729358-41729525	-3.32193	-3.32193	-3.32193	-3.32193	-3.32193	-3.32193	FALSE	FALSE
SCARNA21(ENST00000517026)	chr17:7809438-7809578	8.01899	8.24344	7.4694	8.10066	8.88417	9.29752	FALSE	TRUE
SCARNA22(ENST00000503991)	chr4:1976361-1976487	16.2618	13.3626	13.1841	13.9059	16.0634	15.8936	FALSE	TRUE
SCARNA23(ENST00000516060)	chrX:24762556-24762687	11.3	9.45924	8.9308	9.28766	8.06558	-3.32193	FALSE	TRUE
SCARNA24(ENST00000516465)	chr17:70814973-70815111	-3.32193	-3.32193	-3.32193	-3.32193	-3.32193	-3.32193	FALSE	TRUE
SCARNA24(ENST00000516968)	chr1:29016175-29016306	-3.32193	-3.32193	-3.32193	-3.32193	-3.32193	-3.32193	TRUE	TRUE
SCARNA3(ENST00000517097)	chr1:175937532-175937676	10.8454	10.2095	9.78179	9.5423	11.8065	11.452	FALSE	FALSE
SCARNA4(ENST00000516999)	chr1:155895747-155895877	13.2362	12.2833	11.4483	11.3308	12.0614	11.6422	FALSE	TRUE
SCARNA4(ENST00000517020)	chr2:131687333-131687457	-3.32193	-3.32193	-3.32193	-3.32193	-3.32193	-3.32193	FALSE	FALSE
SCARNA5(ENST00000516201)	chr2:234184371-234184648	9.97377	6.10767	6.32535	6.61786	9.57917	6.93609	FALSE	FALSE
SCARNA6(ENST00000515982)	chr2:234197320-234197586	6.93864	7.01168	7.81991	8.21956	6.76139	7.23031	FALSE	FALSE
SCARNA6(ENST00000516989)	chr16:21598946-21599185	-3.32193	-3.32193	-3.32193	-3.32193	-3.32193	-3.32193	FALSE	FALSE
SCARNA7(ENST00000458797)	chr3:160232693-160233024	10.2258	5.89824	6.34167	7.61834	11.373	8.31215	FALSE	FALSE
SCARNA8(ENST00000515924)	chr9:19063652-19063784	11.686	10.6626	11.2766	11.7681	9.97328	10.2133	FALSE	TRUE
SCARNA9(ENST00000530422)	chr11:93454677-93455031	2.87671	-1.3605	-0.733174	-0.517626	5.19213	2.03403	TRUE	FALSE
SNORA1(ENST00000362535)	chr8:56815280-56815414	-3.32193	-3.32193	-3.32193	-3.32193	-3.32193	-3.32193	FALSE	FALSE
SNORA1(ENST00000364671)	chr16:24344734-24344868	-3.32193	-3.32193	-3.32193	-3.32193	-3.32193	-3.32193	FALSE	FALSE
SNORA1(ENST00000365189)	chr2:203917006-203917141	-3.32193	-3.32193	-3.32193	-3.32193	-3.32193	-3.32193	FALSE	FALSE
SNORA1(ENST00000384107)	chr11:93465168-93465299	2.89535	6.03865	5.86848	6.74515	9.49836	7.31315	TRUE	FALSE
SNORA1(ENST00000384676)	chr11:19612701-19612838	-3.32193	-3.32193	-3.32193	-3.32193	-3.32193	-3.32193	FALSE	FALSE
SNORA10(ENST00000384084)	chr16:2012333-2012467	7.98498	7.07844	5.74867	5.8338	8.14178	7.69294	FALSE	FALSE
SNORA11(ENST00000408133)	chr14:70270918-70271048	-3.32193	-3.32193	-3.32193	-3.32193	-3.32193	-3.32193	FALSE	FALSE
SNORA11(ENST00000408163)	chr15:45507102-45507231	-3.32193	-3.32193	-3.32193	-3.32193	-3.32193	-3.32193	FALSE	FALSE
SNORA11(ENST00000408237)	chr10:74885836-74885965	9.35702	8.02223	8.76993	8.32586	8.66206	1.02832	FALSE	FALSE
SNORA11(ENST00000408318)	chr4:120490852-120490980	-3.32193	-3.32193	-3.32193	-3.32193	-3.32193	-3.32193	FALSE	FALSE
SNORA11(ENST00000408471)	chr21:35828406-35828535	-3.32193	-3.32193	-3.32193	-3.32193	-3.32193	-3.32193	FALSE	TRUE
SNORA11(ENST00000408789)	chrX:54840801-54840930	9.39515	9.52188	9.59733	8.19439	11.3055	9.50528	FALSE	FALSE
SNORA11(ENST00000408823)	chrX:54953736-54953866	-3.32193	-3.32193	-3.32193	-3.32193	8.26722	2.73254	FALSE	FALSE
SNORA11B(ENST00000408175)	chr14:91592767-91592897	-3.32193	-3.32193	-3.32193	-3.32193	5.81641	1.73303	FALSE	TRUE
SNORA11C(ENST00000408532)	chrX:47248046-47248176	-3.32193	-3.32193	-3.32193	-3.32193	-3.32193	-3.32193	FALSE	FALSE
SNORA11D(ENST00000408548)	chrX:51933715-51933844	-3.32193	-3.32193	-3.32193	-3.32193	-3.32193	-3.32193	FALSE	FALSE
SNORA11E(ENST00000408778)	chrX:51806441-51806570	-3.32193	-3.32193	-3.32193	-3.32193	-3.32193	-3.32193	FALSE	FALSE
SNORA12(ENST00000390873)	chr2:55792837-55792986	-3.32193	-3.32193	-3.32193	-3.32193	-3.32193	-3.32193	FALSE	FALSE
SNORA12(ENST00000391040)	chr8:131175216-131175373	-3.32193	-3.32193	-3.32193	-3.32193	-3.32193	-3.32193	FALSE	FALSE
SNORA12(ENST00000391162)	chr10:101996911-101997059	12.547	9.21602	9.78885	10.2441	13.0474	11.0428	FALSE	TRUE
SNORA13(ENST00000458790)	chr5:111497180-111497314	10.7824	11.101	10.1765	9.71385	10.0335	7.63034	FALSE	FALSE
SNORA14(ENST00000516113)	chr10:6059015-6059157	-3.32193	-3.32193	-3.32193	-3.32193	-3.32193	-3.32193	FALSE	FALSE
SNORA14A(ENST00000364773)	chr7:75573098-75573234	11.5917	10.7983	9.94115	10.1527	11.0456	10.3299	FALSE	TRUE
SNORA14B(ENST00000384452)	chr1:235291116-235291252	13.7064	12.3489	12.6581	12.6007	14.2481	13.705	FALSE	TRUE
SNORA15(ENST00000384058)	chr7:65225037-65225173	-3.32193	-3.32193	-3.32193	-3.32193	-3.32193	-3.32193	FALSE	TRUE
SNORA15(ENST00000384334)	chr7:64530914-64531050	-3.32193	-3.32193	-3.32193	-3.32193	-3.32193	-3.32193	FALSE	FALSE
SNORA15(ENST00000384439)	chr7:56128161-56128295	-3.32193	-3.32193	-3.32193	5.3349	-3.32193	-3.32193	FALSE	FALSE
SNORA15(ENST00000516131)	chr22:19237394-19237489	-3.32193	-3.32193	-3.32193	-3.32193	-3.32193	-3.32193	FALSE	FALSE
SNORA16(ENST00000364597)	chrX:17062501-17062634	-3.32193	-3.32193	-3.32193	-3.32193	-3.32193	-3.32193	FALSE	FALSE
SNORA16(ENST00000390991)	chr13:32994525-32994653	-3.32193	-3.32193	-3.32193	-3.32193	-3.32193	-3.32193	FALSE	FALSE
SNORA16A(ENST00000384342)	chr1:28907430-28907566	18.9723	16.7629	17.1654	17.3821	18.1894	19.3683	TRUE	FALSE
SNORA16B(ENST00000364674)	chr1:212526156-212526292	0.947797	-3.32193	-3.32193	-3.32193	-3.32193	-3.32193	FALSE	TRUE
SNORA17(ENST00000391159)	chr12:72033133-72033263	-3.32193	-3.32193	-3.32193	-3.32193	-3.32193	-3.32193	FALSE	FALSE
SNORA17(ENST00000391185)	chr9:139621198-139621331	16.9964	15.5585	15.5059	15.1663	15.8506	14.9156	FALSE	FALSE
SNORA17(ENST00000391287)	chr10:115580216-115580349	-3.32193	-3.32193	-3.32193	-3.32193	-3.32193	-3.32193	FALSE	FALSE
SNORA18(ENST00000363418)	chr3:177342068-177342197	-3.32193	-3.32193	-3.32193	-3.32193	-3.32193	-3.32193	FALSE	FALSE
SNORA18(ENST00000383865)	chr5:78516763-78516896	-3.32193	-3.32193	-3.32193	-3.32193	-3.32193	-3.32193	FALSE	FALSE
SNORA18(ENST00000384122)	chr15:32220504-32220637	-3.32193	-3.32193	-3.32193	-3.32193	-3.32193	-3.32193	FALSE	FALSE
SNORA18(ENST00000384416)	chr11:93466630-93466763	15.8846	13.7814	13.5911	12.9464	15.8533	15.5763	TRUE	FALSE
SNORA18(ENST00000516440)	chr6:94588822-94588947	-3.32193	-3.32193	-3.32193	-3.32193	-3.32193	-3.32193	FALSE	FALSE
SNORA18(ENST00000516616)	chr15:34889657-34889759	-3.32193	-3.32193	-3.32193	-3.32193	-3.32193	-3.32193	FALSE	FALSE
SNORA18(ENST00000516792)	chr5:29070601-29070717	-3.32193	-3.32193	-3.32193	-3.32193	-3.32193	-3.32193	FALSE	FALSE
SNORA18(ENST00000516910)	chrX:138992061-138992193	-3.32193	-3.32193	-3.32193	-3.32193	-3.32193	-3.32193	FALSE	FALSE
SNORA19(ENST00000384737)	chr10:120819521-120819650	1.58666	0.886272	1.04051	0.959708	1.93293	-3.32193	FALSE	TRUE
SNORA19(ENST00000410656)	chr10:120820493-120820623	-3.32193	-3.32193	-3.32193	-3.32193	-3.32193	-3.32193	FALSE	TRUE
SNORA19(ENST00000516013)	chr12:60757601-60757716	-3.32193	-3.32193	-3.32193	-3.32193	-3.32193	-3.32193	FALSE	FALSE
SNORA19(ENST00000516165)	chr2:86591257-86591388	-3.32193	-3.32193	-3.32193	-3.32193	-3.32193	-3.32193	FALSE	FALSE
SNORA2(ENST00000363089)	chr1:84743002-84743140	-3.32193	-3.32193	-3.32193	-3.32193	-3.32193	-3.32193	FALSE	FALSE
SNORA2(ENST00000365473)	chr6:149915759-149915895	-3.32193	-3.32193	-3.32193	-3.32193	-3.32193	-3.32193	FALSE	FALSE
SNORA2(ENST00000383920)	chr2:10295197-10295333	-3.32193	-3.32193	0.900873	-3.32193	-3.32193	-3.32193	FALSE	FALSE
SNORA20(ENST00000364790)	chrX:5328161-5328292	-3.32193	-3.32193	-3.32193	-3.32193	-3.32193	-3.32193	FALSE	FALSE
SNORA20(ENST00000383922)	chr8:81229172-81229304	-3.32193	-3.32193	-3.32193	-3.32193	-3.32193	-3.32193	FALSE	FALSE
SNORA20(ENST00000384220)	chr7:39368600-39368733	-3.32193	-3.32193	-3.32193	-3.32193	-3.32193	-3.32193	FALSE	FALSE
SNORA20(ENST00000384662)	chr6:160201280-160201413	15.1127	12.9027	12.8194	12.4463	14.5082	14.0776	FALSE	TRUE
SNORA20(ENST00000516880)	chrY:18250126-18250259	-3.32193	-3.32193	-3.32193	-3.32193	-3.32193	-3.32193	FALSE	FALSE
SNORA21(ENST00000362423)	chr17:37009114-37009247	14.663	12.6326	12.3886	12.169	13.6142	12.4415	FALSE	TRUE
SNORA21(ENST00000516890)	chr17:37007775-37007912	13.37	11.1213	10.664	11.6916	10.101	10.6977	FALSE	TRUE
SNORA22(ENST00000362701)	chr12:40213550-40213685	-3.32193	-3.32193	-3.32193	-3.32193	-3.32193	-3.32193	FALSE	FALSE
SNORA22(ENST00000383876)	chr7:56123056-56123195	5.50129	0.6894	1.34239	1.05733	-3.32193	-3.32193	FALSE	FALSE
SNORA22(ENST00000383907)	chr7:65220511-65220646	7.02234	1.49983	6.00157	5.79493	6.51883	1.4071	FALSE	TRUE
SNORA22(ENST00000384614)	chr7:64526375-64526510	1.75847	6.08666	1.41931	5.29568	5.11768	-3.32193	FALSE	FALSE
SNORA23(ENST00000365128)	chr11:9450318-9450501	13.718	11.961	12.3017	11.8155	12.8136	12.4822	FALSE	TRUE
SNORA24(ENST00000384096)	chr4:119200343-119200475	15.0422	14.7105	14.6872	14.6942	15.2111	15.5169	FALSE	FALSE
SNORA24(ENST00000384176)	chr15:65577797-65577929	7.70982	7.76881	2.56295	1.98512	8.11018	6.98052	FALSE	FALSE
SNORA24(ENST00000384401)	chr3:128433412-128433548	-3.32193	0.981284	-3.32193	-3.32193	-3.32193	-3.32193	FALSE	TRUE
SNORA25(ENST00000362326)	chr13:34674846-34674975	-3.32193	-3.32193	-3.32193	-3.32193	-3.32193	-3.32193	FALSE	FALSE
SNORA25(ENST00000362522)	chr18:75143517-75143645	-3.32193	-3.32193	-3.32193	-3.32193	-3.32193	-3.32193	FALSE	FALSE
SNORA25(ENST00000363205)	chr8:130880834-130880962	-3.32193	-3.32193	-3.32193	-3.32193	-3.32193	-3.32193	FALSE	FALSE
SNORA25(ENST00000363666)	chr1:110815104-110815229	-3.32193	-3.32193	-3.32193	-3.32193	-3.32193	-3.32193	FALSE	FALSE
SNORA25(ENST00000363782)	chr16:28190417-28190544	-3.32193	-3.32193	-3.32193	-3.32193	-3.32193	-3.32193	FALSE	FALSE
SNORA25(ENST00000364121)	chr15:85395727-85395846	-3.32193	-3.32193	-3.32193	-3.32193	-3.32193	-3.32193	FALSE	FALSE
SNORA25(ENST00000364375)	chr13:100436109-100436237	-3.32193	-3.32193	-3.32193	-3.32193	-3.32193	-3.32193	FALSE	FALSE
SNORA25(ENST00000364831)	chr3:32079016-32079145	-3.32193	-3.32193	-3.32193	-3.32193	-3.32193	-3.32193	FALSE	FALSE
SNORA25(ENST00000365087)	chr3:178886869-178886998	-3.32193	-3.32193	-3.32193	-3.32193	-3.32193	-3.32193	FALSE	TRUE
SNORA25(ENST00000365507)	chr7:115221367-115221496	-3.32193	-3.32193	-3.32193	-3.32193	-3.32193	-3.32193	FALSE	FALSE
SNORA25(ENST00000384384)	chr11:93463677-93463812	12.9496	11.7776	12.3194	13.657	13.4057	12.2567	TRUE	FALSE
SNORA25(ENST00000515926)	chr14:47429624-47429749	-3.32193	-3.32193	-3.32193	-3.32193	-3.32193	-3.32193	FALSE	FALSE
SNORA25(ENST00000515935)	chr8:140120671-140120777	-3.32193	-3.32193	-3.32193	-3.32193	-3.32193	-3.32193	FALSE	FALSE
SNORA25(ENST00000516202)	chr1:246996748-246996831	-3.32193	-3.32193	-3.32193	-3.32193	-3.32193	-3.32193	FALSE	TRUE
SNORA25(ENST00000516395)	chr12:31964020-31964124	-3.32193	-3.32193	-3.32193	-3.32193	-3.32193	-3.32193	FALSE	FALSE
SNORA25(ENST00000516481)	chr1:237718338-237718471	-3.32193	-3.32193	-3.32193	-3.32193	-3.32193	-3.32193	FALSE	TRUE
SNORA25(ENST00000516487)	chrX:99355080-99355219	-3.32193	-3.32193	-3.32193	-3.32193	-3.32193	-3.32193	FALSE	FALSE
SNORA25(ENST00000516741)	chr13:106549870-106549992	-3.32193	-3.32193	-3.32193	-3.32193	-3.32193	-3.32193	FALSE	FALSE
SNORA25(ENST00000516856)	chr2:228752345-228752460	-3.32193	-3.32193	-3.32193	-3.32193	-3.32193	-3.32193	FALSE	FALSE
SNORA25(ENST00000517184)	chr10:93835997-93836122	-3.32193	-3.32193	-3.32193	-3.32193	-3.32193	-3.32193	FALSE	FALSE
SNORA26(ENST00000390885)	chr1:212198901-212199024	-3.32193	-3.32193	-3.32193	-3.32193	-3.32193	-3.32193	FALSE	TRUE
SNORA26(ENST00000390922)	chr20:40341116-40341239	-3.32193	-3.32193	-3.32193	-3.32193	-3.32193	-3.32193	FALSE	FALSE
SNORA26(ENST00000391119)	chr9:89875363-89875500	-3.32193	-3.32193	-3.32193	-3.32193	-3.32193	-3.32193	FALSE	FALSE
SNORA26(ENST00000391188)	chr4:53614302-53614426	-3.32193	-3.32193	-3.32193	-3.32193	-3.32193	-3.32193	FALSE	FALSE
SNORA26(ENST00000391215)	chr20:5102061-5102185	-3.32193	-3.32193	-3.32193	-3.32193	-3.32193	-3.32193	FALSE	FALSE
SNORA26(ENST00000391256)	chr2:10230330-10230446	-3.32193	-3.32193	-3.32193	-3.32193	1.04691	-3.32193	FALSE	FALSE
SNORA26(ENST00000391286)	chr4:53579414-53579537	14.8688	15.5487	14.854	14.4825	14.1662	13.9314	FALSE	FALSE
SNORA26(ENST00000391288)	chr7:152306396-152306519	-3.32193	-3.32193	-3.32193	-3.32193	-3.32193	-3.32193	FALSE	FALSE
SNORA26(ENST00000391306)	chr3:53421738-53421863	-3.32193	-3.32193	-3.32193	-3.32193	-3.32193	-3.32193	FALSE	FALSE
SNORA26(ENST00000391322)	chr1:52190445-52190568	-3.32193	-3.32193	-3.32193	-3.32193	-3.32193	-3.32193	TRUE	FALSE
SNORA26(ENST00000516427)	chr1:156161852-156161994	-3.32193	-3.32193	-3.32193	-3.32193	-3.32193	-3.32193	FALSE	TRUE
SNORA27(ENST00000362604)	chr16:12936342-12936467	-3.32193	-3.32193	-3.32193	-3.32193	-3.32193	-3.32193	FALSE	FALSE
SNORA27(ENST00000363365)	chr5:139959250-139959377	-3.32193	-3.32193	-3.32193	-3.32193	-3.32193	-3.32193	FALSE	TRUE
SNORA27(ENST00000364937)	chr6:137176834-137176969	-3.32193	-3.32193	-3.32193	-3.32193	-3.32193	-3.32193	FALSE	TRUE
SNORA27(ENST00000384323)	chr13:27829536-27829663	11.5158	11.628	11.1452	10.6599	10.5422	8.88105	FALSE	FALSE
SNORA27(ENST00000516650)	chr12:115175507-115175603	-3.32193	-3.32193	-3.32193	-3.32193	-3.32193	-3.32193	FALSE	FALSE
SNORA28(ENST00000384585)	chr14:103804184-103804311	10.9549	10.2307	9.25658	9.02004	10.4236	8.13853	FALSE	FALSE
SNORA29(ENST00000384183)	chr6:160206624-160206765	-3.32193	-3.32193	-3.32193	-3.32193	0.539773	-3.32193	FALSE	TRUE
SNORA2A(ENST00000383885)	chr12:49050429-49050565	15.048	14.1504	14.0247	13.785	13.7769	13.3402	FALSE	FALSE
SNORA2B(ENST00000384583)	chr12:49061238-49061376	9.1524	8.60236	6.88438	7.99848	8.38836	8.40588	FALSE	FALSE
SNORA3(ENST00000364113)	chr11:8705772-8705903	16.4237	16.1378	16.2171	15.5591	16.2608	16.6784	FALSE	FALSE
SNORA3(ENST00000408166)	chr8:57033799-57033911	-3.32193	-3.32193	-3.32193	-3.32193	-3.32193	-3.32193	FALSE	FALSE
SNORA3(ENST00000408221)	chr12:84577101-84577227	-3.32193	-3.32193	-3.32193	-3.32193	-3.32193	-3.32193	FALSE	FALSE
SNORA3(ENST00000408712)	chr4:74129675-74129801	-3.32193	-3.32193	-3.32193	-3.32193	0.836382	-3.32193	FALSE	FALSE
SNORA3(ENST00000408792)	chr16:2846407-2846533	-3.32193	-3.32193	-3.32193	-3.32193	-3.32193	-3.32193	FALSE	FALSE
SNORA3(ENST00000515969)	chr21:43302312-43302409	-3.32193	-3.32193	-3.32193	-3.32193	-3.32193	-3.32193	FALSE	FALSE
SNORA30(ENST00000363193)	chr17:76396014-76396144	-3.32193	-3.32193	-3.32193	-3.32193	-3.32193	-3.32193	FALSE	TRUE
SNORA30(ENST00000365319)	chr9:20786924-20787054	8.12486	6.07926	6.20122	5.99451	8.49679	6.85485	FALSE	FALSE
SNORA30(ENST00000384028)	chr16:30721856-30721986	13.1869	11.978	12.2478	11.578	11.2542	10.7032	FALSE	FALSE
SNORA31(ENST00000362607)	chr13:45911613-45911744	16.3974	15.4323	15.3409	14.5784	16.7879	16.6794	FALSE	FALSE
SNORA31(ENST00000515993)	chr7:34932027-34932161	-3.32193	-3.32193	-3.32193	-3.32193	-3.32193	-3.32193	FALSE	FALSE
SNORA31(ENST00000516019)	chr5:79602052-79602187	-3.32193	-3.32193	-3.32193	-3.32193	-3.32193	-3.32193	FALSE	TRUE
SNORA31(ENST00000516029)	chr11:37723673-37723770	-3.32193	-3.32193	-3.32193	-3.32193	-3.32193	-3.32193	FALSE	FALSE
SNORA31(ENST00000516049)	chr14:42063664-42063794	-3.32193	-3.32193	-3.32193	-3.32193	-3.32193	-3.32193	FALSE	FALSE
SNORA31(ENST00000516190)	chr7:32831424-32831558	-3.32193	-3.32193	-3.32193	-3.32193	-3.32193	-3.32193	FALSE	FALSE
SNORA31(ENST00000516241)	chrX:38167363-38167494	-3.32193	-3.32193	-3.32193	-3.32193	-3.32193	-3.32193	FALSE	FALSE
SNORA31(ENST00000516287)	chr20:4849628-4849764	-3.32193	-3.32193	-3.32193	-3.32193	-3.32193	-3.32193	FALSE	FALSE
SNORA31(ENST00000516327)	chr4:106027142-106027251	-3.32193	-3.32193	-3.32193	-3.32193	-3.32193	-3.32193	FALSE	FALSE
SNORA31(ENST00000516429)	chr2:4874589-4874674	-3.32193	-3.32193	-3.32193	-3.32193	-3.32193	-3.32193	FALSE	FALSE
SNORA31(ENST00000516482)	chrX:5979683-5979790	-3.32193	-3.32193	-3.32193	-3.32193	-3.32193	-3.32193	FALSE	FALSE
SNORA31(ENST00000516528)	chr5:105882364-105882504	-3.32193	-3.32193	-3.32193	-3.32193	-3.32193	-3.32193	FALSE	TRUE
SNORA31(ENST00000516540)	chr17:19565311-19565403	-3.32193	-3.32193	-3.32193	-3.32193	-3.32193	-3.32193	FALSE	FALSE
SNORA31(ENST00000516624)	chr1:67568326-67568462	-3.32193	-3.32193	-3.32193	-3.32193	-3.32193	-3.32193	FALSE	FALSE
SNORA31(ENST00000516728)	chr10:16047805-16047922	-3.32193	-3.32193	-3.32193	-3.32193	-3.32193	-3.32193	FALSE	FALSE
SNORA31(ENST00000516771)	chr9:26796169-26796302	-3.32193	-3.32193	-3.32193	-3.32193	-3.32193	-3.32193	FALSE	FALSE
SNORA31(ENST00000516773)	chr9:133896553-133896693	-3.32193	-3.32193	-3.32193	-3.32193	-3.32193	-3.32193	FALSE	FALSE
SNORA31(ENST00000516953)	chr4:82849464-82849592	-3.32193	-3.32193	-3.32193	-3.32193	-3.32193	-3.32193	FALSE	TRUE
SNORA31(ENST00000517043)	chr8:118325765-118325900	-3.32193	-3.32193	-3.32193	-3.32193	-3.32193	-3.32193	FALSE	FALSE
SNORA31(ENST00000517079)	chr10:78595133-78595260	-3.32193	-3.32193	-3.32193	-3.32193	-3.32193	-3.32193	FALSE	FALSE
SNORA31(ENST00000517111)	chr1:152984956-152985090	-3.32193	-3.32193	-3.32193	-3.32193	-3.32193	-3.32193	FALSE	FALSE
SNORA31(ENST00000517180)	chr3:100364963-100365041	-3.32193	-3.32193	-3.32193	-3.32193	-3.32193	-3.32193	FALSE	FALSE
SNORA31(ENST00000517204)	chr4:187051173-187051309	-3.32193	-3.32193	-3.32193	-3.32193	-3.32193	-3.32193	FALSE	TRUE
SNORA31(ENST00000517219)	chr7:52337131-52337265	-3.32193	-3.32193	-3.32193	-3.32193	-3.32193	-3.32193	FALSE	FALSE
SNORA31(ENST00000517232)	chr9:104084757-104084815	-3.32193	-3.32193	-3.32193	-3.32193	-3.32193	-3.32193	FALSE	FALSE
SNORA31(ENST00000517242)	chr13:45910447-45910582	12.9278	12.8399	12.4131	12.799	15.4599	14.9568	FALSE	FALSE
SNORA31(ENST00000517250)	chr14:36225531-36225669	-3.32193	-3.32193	-3.32193	-3.32193	-3.32193	-3.32193	FALSE	FALSE
SNORA32(ENST00000364514)	chr14:77667367-77667483	-3.32193	-3.32193	-3.32193	-3.32193	-3.32193	-3.32193	FALSE	FALSE
SNORA32(ENST00000384049)	chr8:120400586-120400709	-3.32193	-3.32193	-3.32193	-3.32193	-3.32193	-3.32193	FALSE	FALSE
SNORA32(ENST00000384072)	chr11:93464143-93464265	10.3998	10.1455	10.7077	11.92	10.8423	11.2631	TRUE	FALSE
SNORA32(ENST00000384772)	chr21:42911131-42911253	-3.32193	-3.32193	-3.32193	-3.32193	-3.32193	-3.32193	FALSE	FALSE
SNORA33(ENST00000363664)	chr6:133138356-133138487	16.8879	16.1808	15.5545	15.0314	15.9714	14.8543	FALSE	FALSE
SNORA33(ENST00000364957)	chr3:133270028-133270159	-3.32193	-3.32193	-3.32193	-3.32193	-3.32193	-3.32193	FALSE	FALSE
SNORA33(ENST00000365413)	chr6:104031008-104031143	-3.32193	-3.32193	-3.32193	-3.32193	-3.32193	-3.32193	FALSE	FALSE
SNORA33(ENST00000516236)	chr21:33910607-33910744	-3.32193	-3.32193	-3.32193	-3.32193	-3.32193	-3.32193	FALSE	FALSE
SNORA34(ENST00000408564)	chr12:49048163-49048301	18.4276	15.9215	15.7903	16.2583	18.6111	19.1447	FALSE	FALSE
SNORA35(ENST00000386104)	chrX:113865257-113865386	-3.32193	-3.32193	-3.32193	-3.32193	-3.32193	-3.32193	FALSE	FALSE
SNORA35(ENST00000410755)	chrX:114360877-114361007	-3.32193	-3.32193	-3.32193	-3.32193	9.97095	-3.32193	FALSE	FALSE
SNORA35(ENST00000458908)	chrX:117872016-117872145	-3.32193	-3.32193	-3.32193	-3.32193	-3.32193	-3.32193	FALSE	TRUE
SNORA36(ENST00000363424)	chr10:73940614-73940747	-3.32193	-3.32193	-3.32193	-3.32193	-3.32193	-3.32193	FALSE	FALSE
SNORA36(ENST00000384004)	chr2:27864908-27865036	-3.32193	-3.32193	-3.32193	-3.32193	-3.32193	-3.32193	FALSE	FALSE
SNORA36A(ENST00000384221)	chrX:153996801-153996934	9.98507	6.45772	7.57875	8.03241	8.54984	7.73253	FALSE	FALSE
SNORA36B(ENST00000410438)	chr1:220373886-220374018	1.5257	7.15802	7.89075	9.07212	5.89644	6.77315	FALSE	TRUE
SNORA36C(ENST00000384289)	chr2:69747173-69747306	9.54345	6.45761	7.60817	1.66997	9.05816	2.23837	FALSE	FALSE
SNORA37(ENST00000384504)	chr18:51748652-51748782	14.7591	13.2786	13.8097	13.8548	15.3145	15.1968	FALSE	FALSE
SNORA38(ENST00000363946)	chr6:31590854-31590987	14.6192	12.6101	12.5952	12.4139	13.3835	12.7316	FALSE	FALSE
SNORA38(ENST00000364172)	chr12:119326237-119326369	-3.32193	-3.32193	-3.32193	-3.32193	-3.32193	-3.32193	FALSE	FALSE
SNORA38(ENST00000578065)	chr6:2970547-2970680	-3.32193	-3.32193	-3.32193	-3.32193	-3.32193	-3.32193	FALSE	FALSE
SNORA38(ENST00000580626)	chr6:2933735-2933868	-3.32193	-3.32193	-3.32193	-3.32193	-3.32193	-3.32193	FALSE	FALSE
SNORA38(ENST00000581480)	chr6:2921654-2921787	-3.32193	-3.32193	-3.32193	-3.32193	-3.32193	-3.32193	FALSE	FALSE
SNORA38(ENST00000581839)	chr6:2884492-2884625	-3.32193	-3.32193	-3.32193	-3.32193	-3.32193	-3.32193	FALSE	FALSE
SNORA38(ENST00000583823)	chr6:2876429-2876562	-3.32193	-3.32193	-3.32193	-3.32193	-3.32193	-3.32193	FALSE	FALSE
SNORA38(ENST00000585011)	chr6:3100468-3100601	-3.32193	-3.32193	-3.32193	-3.32193	-3.32193	-3.32193	FALSE	TRUE
SNORA38B(ENST00000363524)	chr17:65736783-65736915	12.646	12.1614	11.8917	11.6905	12.1135	12.4162	FALSE	FALSE
SNORA39(ENST00000365032)	chr20:37076725-37076858	12.2611	9.71661	8.68955	9.37112	11.1286	11.423	FALSE	FALSE
SNORA4(ENST00000364263)	chr7:51003045-51003190	-3.32193	-3.32193	-3.32193	-3.32193	-3.32193	-3.32193	FALSE	FALSE
SNORA4(ENST00000365313)	chrX:81816648-81816796	-3.32193	-3.32193	-3.32193	-3.32193	-3.32193	-3.32193	FALSE	FALSE
SNORA4(ENST00000365564)	chr2:198269440-198269578	-3.32193	-3.32193	-3.32193	-3.32193	-3.32193	-3.32193	FALSE	FALSE
SNORA4(ENST00000515921)	chr3:183171914-183172050	-3.32193	-3.32193	-3.32193	-3.32193	-3.32193	-3.32193	FALSE	FALSE
SNORA4(ENST00000584302)	chr3:186505399-186505538	14.4218	12.0801	11.8273	11.2302	13.6082	11.8966	FALSE	FALSE
SNORA40(ENST00000385573)	chr2:135894196-135894325	1.08746	-3.32193	-3.32193	-3.32193	0.773945	-3.32193	FALSE	FALSE
SNORA40(ENST00000388090)	chr11:93468275-93468402	10.6595	8.57003	9.54207	8.31277	10.8137	9.56219	TRUE	FALSE
SNORA40(ENST00000390832)	chr20:29964120-29964249	-3.32193	-3.32193	-3.32193	-3.32193	-3.32193	-3.32193	FALSE	FALSE
SNORA40(ENST00000390846)	chr10:36727587-36727716	-3.32193	-3.32193	-3.32193	-3.32193	-3.32193	-3.32193	FALSE	FALSE
SNORA40(ENST00000390847)	chr17:41092590-41092719	-3.32193	-3.32193	-3.32193	-3.32193	-3.32193	-3.32193	FALSE	FALSE
SNORA40(ENST00000390964)	chr1:118231241-118231364	-3.32193	-3.32193	-3.32193	-3.32193	-3.32193	-3.32193	FALSE	FALSE
SNORA40(ENST00000390971)	chr8:134656839-134656968	-3.32193	-3.32193	-3.32193	-3.32193	-3.32193	-3.32193	FALSE	FALSE
SNORA40(ENST00000391061)	chr5:74178479-74178608	-3.32193	-3.32193	-3.32193	-3.32193	-3.32193	-3.32193	FALSE	TRUE
SNORA40(ENST00000391153)	chr2:18221870-18221999	-3.32193	-3.32193	-3.32193	-3.32193	-3.32193	-3.32193	FALSE	FALSE
SNORA40(ENST00000391200)	chr12:109171918-109172047	-3.32193	-3.32193	-3.32193	-3.32193	-3.32193	-3.32193	FALSE	FALSE
SNORA40(ENST00000391277)	chr6:35619593-35619722	-3.32193	-3.32193	-3.32193	-3.32193	-3.32193	-3.32193	FALSE	FALSE
SNORA40(ENST00000391285)	chr6:111169747-111169876	-3.32193	-3.32193	-3.32193	-3.32193	-3.32193	-3.32193	FALSE	FALSE
SNORA40(ENST00000411034)	chr7:99549654-99549781	-3.32193	-3.32193	-3.32193	-3.32193	-3.32193	-3.32193	FALSE	FALSE
SNORA40(ENST00000515895)	chr2:16380469-16380563	-3.32193	-3.32193	-3.32193	-3.32193	-3.32193	-3.32193	FALSE	FALSE
SNORA40(ENST00000516240)	chr10:23455912-23456030	-3.32193	-3.32193	-3.32193	-3.32193	-3.32193	-3.32193	FALSE	FALSE
SNORA40(ENST00000516274)	chr5:23972295-23972403	-3.32193	-3.32193	-3.32193	-3.32193	-3.32193	-3.32193	FALSE	FALSE
SNORA40(ENST00000516329)	chr16:7776841-7776953	-3.32193	-3.32193	-3.32193	-3.32193	-3.32193	-3.32193	FALSE	FALSE
SNORA40(ENST00000516379)	chr7:138309803-138309924	-3.32193	-3.32193	-3.32193	-3.32193	-3.32193	-3.32193	FALSE	FALSE
SNORA40(ENST00000516543)	chr17:67351272-67351359	-3.32193	-3.32193	-3.32193	-3.32193	-3.32193	-3.32193	FALSE	TRUE
SNORA40(ENST00000516884)	chrX:123331591-123331699	-3.32193	-3.32193	-3.32193	-3.32193	-3.32193	-3.32193	FALSE	FALSE
SNORA40(ENST00000517238)	chr1:150573013-150573135	-3.32193	-3.32193	-3.32193	-3.32193	-3.32193	-3.32193	FALSE	TRUE
SNORA40(ENST00000517256)	chr5:167460094-167460210	-3.32193	-3.32193	-3.32193	-3.32193	-3.32193	-3.32193	FALSE	FALSE
SNORA41(ENST00000384675)	chr2:207026950-207027083	8.05368	8.47857	8.66331	8.81863	7.64645	-3.32193	FALSE	FALSE
SNORA41(ENST00000384785)	chr15:45829446-45829575	-3.32193	-3.32193	-3.32193	-3.32193	-3.32193	-3.32193	FALSE	FALSE
SNORA42(ENST00000362917)	chr16:30430944-30431080	7.40658	6.3399	6.4623	8.15712	4.5803	5.82428	FALSE	FALSE
SNORA42(ENST00000363515)	chr14:38189628-38189766	-3.32193	-3.32193	-3.32193	-3.32193	-3.32193	-3.32193	FALSE	FALSE
SNORA42(ENST00000384488)	chr7:6056506-6056642	12.1994	10.9014	10.4667	10.7176	10.3945	8.71243	TRUE	FALSE
SNORA42(ENST00000384744)	chr1:155889698-155889836	12.354	11.7282	11.5904	11.601	10.9861	9.56649	FALSE	TRUE
SNORA42(ENST00000384771)	chr1:116164491-116164626	-3.32193	-3.32193	-3.32193	-3.32193	-3.32193	-3.32193	FALSE	FALSE
SNORA43(ENST00000362567)	chr9:139620555-139620686	17.571	16.2887	15.1167	15.7923	15.9953	15.3654	FALSE	FALSE
SNORA43(ENST00000362945)	chr3:8973177-8973316	-3.32193	-3.32193	-3.32193	-3.32193	-3.32193	-3.32193	FALSE	TRUE
SNORA43(ENST00000364863)	chr11:66200232-66200373	-3.32193	-3.32193	-3.32193	-3.32193	-3.32193	-3.32193	FALSE	FALSE
SNORA43(ENST00000365346)	chr2:180799126-180799265	-3.32193	-3.32193	-3.32193	-3.32193	-3.32193	-3.32193	FALSE	TRUE
SNORA43(ENST00000516652)	chr16:28892799-28892928	-3.32193	-3.32193	-3.32193	-3.32193	-3.32193	-3.32193	FALSE	FALSE
SNORA43(ENST00000517240)	chr3:3144595-3144699	-3.32193	-3.32193	-3.32193	-3.32193	-3.32193	-3.32193	FALSE	FALSE
SNORA44(ENST00000384584)	chr1:28906891-28907024	18.7354	16.0879	16.4917	16.4556	17.5484	18.1048	TRUE	FALSE
SNORA44(ENST00000517031)	chr1:151500305-151500414	-3.32193	-3.32193	-3.32193	-3.32193	-3.32193	-3.32193	FALSE	TRUE
SNORA45(ENST00000391305)	chr11:8706984-8707116	13.4811	13.6386	13.1751	12.2371	13.1731	12.9133	FALSE	FALSE
SNORA46(ENST00000384762)	chr16:58582401-58582537	10.8206	9.53436	10.5222	11.3805	10.0305	11.0754	FALSE	TRUE
SNORA46(ENST00000391069)	chr14:77932625-77932779	-3.32193	-3.32193	-3.32193	-3.32193	-3.32193	-3.32193	FALSE	FALSE
SNORA47(ENST00000458862)	chr5:76376257-76376396	11.3389	9.38411	10.1108	9.61514	10.1779	10.3652	FALSE	FALSE
SNORA48(ENST00000386847)	chr17:7478029-7478165	16.1207	15.8276	14.9831	15.3828	17.5794	17.223	FALSE	FALSE
SNORA48(ENST00000390879)	chr2:149018141-149018277	-3.32193	-3.32193	-3.32193	-3.32193	-3.32193	-3.32193	FALSE	FALSE
SNORA48(ENST00000390912)	chrX:3450156-3450292	-3.32193	-3.32193	-3.32193	-3.32193	-3.32193	-3.32193	FALSE	FALSE
SNORA48(ENST00000390926)	chr16:11367968-11368093	-3.32193	-3.32193	-3.32193	-3.32193	-3.32193	-3.32193	FALSE	FALSE
SNORA48(ENST00000391081)	chr12:57255157-57255292	-3.32193	-3.32193	-3.32193	-3.32193	-3.32193	-3.32193	FALSE	FALSE
SNORA48(ENST00000391089)	chr2:227833703-227833838	-3.32193	-3.32193	-3.32193	-3.32193	-3.32193	-3.32193	FALSE	FALSE
SNORA48(ENST00000391143)	chr16:68223188-68223324	-3.32193	-3.32193	-3.32193	-3.32193	-3.32193	-3.32193	FALSE	FALSE
SNORA48(ENST00000391156)	chr4:1112670-1112801	-3.32193	-3.32193	-3.32193	-3.32193	-3.32193	-3.32193	FALSE	FALSE
SNORA48(ENST00000391302)	chr15:26254085-26254221	-3.32193	-3.32193	-3.32193	-3.32193	-3.32193	-3.32193	FALSE	FALSE
SNORA48(ENST00000391324)	chr18:7301016-7301151	-3.32193	-3.32193	-3.32193	-3.32193	-3.32193	-3.32193	FALSE	FALSE
SNORA48(ENST00000516419)	chr6:30100580-30100743	-3.32193	-3.32193	-3.32193	-3.32193	-3.32193	-3.32193	FALSE	FALSE
SNORA48(ENST00000516965)	chr15:64634736-64634897	-3.32193	-3.32193	-3.32193	-3.32193	-3.32193	-3.32193	FALSE	FALSE
SNORA48(ENST00000517015)	chr7:101837354-101837444	-3.32193	-3.32193	-3.32193	-3.32193	-3.32193	-3.32193	FALSE	TRUE
SNORA48(ENST00000579231)	chr6:1612715-1612876	3.94907	0.308268	0.509766	-3.32193	-3.32193	-3.32193	FALSE	FALSE
SNORA48(ENST00000581565)	chr6:1449140-1449303	-3.32193	-3.32193	-3.32193	-3.32193	-3.32193	-3.32193	FALSE	FALSE
SNORA48(ENST00000581572)	chr6:1431040-1431204	-3.32193	-3.32193	-3.32193	-3.32193	-3.32193	-3.32193	FALSE	FALSE
SNORA48(ENST00000581614)	chr6:1340812-1340975	-3.32193	-3.32193	-3.32193	-3.32193	-3.32193	-3.32193	FALSE	FALSE
SNORA48(ENST00000582550)	chr6:1394301-1394464	-3.32193	-3.32193	-3.32193	-3.32193	-3.32193	-3.32193	FALSE	FALSE
SNORA48(ENST00000583665)	chr6:1393538-1393700	-3.32193	-3.32193	-3.32193	-3.32193	-3.32193	-3.32193	FALSE	FALSE
SNORA48(ENST00000584213)	chr6:1482477-1482641	-3.32193	-3.32193	-3.32193	-3.32193	-3.32193	-3.32193	FALSE	FALSE
SNORA49(ENST00000386157)	chr12:132515767-132515904	13.7733	11.6461	11.5507	12.0463	14.5045	13.3643	FALSE	FALSE
SNORA5(ENST00000384275)	chr3:123532922-123533054	0.634759	-3.32193	-3.32193	-3.32193	-3.32193	-3.32193	FALSE	FALSE
SNORA50(ENST00000384225)	chr16:58593698-58593835	14.5087	13.0363	12.5961	12.3181	14.1329	14.1314	FALSE	TRUE
SNORA50(ENST00000408059)	chr5:68456631-68456766	-3.32193	-3.32193	-3.32193	-3.32193	-3.32193	-3.32193	FALSE	FALSE
SNORA51(ENST00000363243)	chr7:37459229-37459370	-3.32193	-3.32193	-3.32193	-3.32193	-3.32193	-3.32193	FALSE	FALSE
SNORA51(ENST00000364595)	chr7:137872742-137872875	-3.32193	-3.32193	-3.32193	-3.32193	-3.32193	-3.32193	FALSE	FALSE
SNORA51(ENST00000364646)	chr4:177019312-177019436	-3.32193	-3.32193	-3.32193	-3.32193	-3.32193	-3.32193	FALSE	FALSE
SNORA51(ENST00000364993)	chr4:40084601-40084726	-3.32193	-3.32193	-3.32193	-3.32193	-3.32193	-3.32193	FALSE	TRUE
SNORA51(ENST00000384126)	chr8:60049929-60050061	-3.32193	-3.32193	-3.32193	-3.32193	-3.32193	-3.32193	FALSE	FALSE
SNORA51(ENST00000384151)	chr1:228788181-228788307	-3.32193	-3.32193	-3.32193	-3.32193	-3.32193	-3.32193	FALSE	TRUE
SNORA51(ENST00000384171)	chr2:10436171-10436306	-3.32193	-3.32193	-3.32193	-3.32193	-3.32193	-3.32193	FALSE	TRUE
SNORA51(ENST00000384234)	chr2:170584380-170584513	-3.32193	-3.32193	-3.32193	-3.32193	-3.32193	-3.32193	FALSE	FALSE
SNORA51(ENST00000384295)	chr1:93311614-93311739	-3.32193	-3.32193	-3.32193	-3.32193	-3.32193	1.11203	FALSE	TRUE
SNORA51(ENST00000384418)	chr21:41885069-41885206	-3.32193	-3.32193	-3.32193	-3.32193	-3.32193	-3.32193	FALSE	FALSE
SNORA51(ENST00000384442)	chr4:169392558-169392690	-3.32193	-3.32193	-3.32193	-3.32193	-3.32193	-3.32193	FALSE	FALSE
SNORA51(ENST00000384448)	chr5:110020493-110020628	-3.32193	-3.32193	-3.32193	-3.32193	-3.32193	-3.32193	FALSE	FALSE
SNORA51(ENST00000384696)	chr20:2635711-2635844	9.68964	7.24941	2.11913	7.95655	8.74684	8.0249	FALSE	FALSE
SNORA52(ENST00000362915)	chr11:811679-811814	18.0414	16.6236	16.8144	16.56	17.4285	18.3386	FALSE	FALSE
SNORA53(ENST00000391141)	chr12:98993411-98993661	8.98934	6.6968	6.6997	7.23759	8.77813	8.46716	FALSE	FALSE
SNORA54(ENST00000384281)	chr11:2984999-2985123	13.9899	13.4032	13.4993	13.3492	15.5002	14.89	FALSE	FALSE
SNORA55(ENST00000364587)	chr1:40033044-40033180	11.778	12.1222	11.6911	10.7279	11.8303	11.9129	TRUE	TRUE
SNORA56(ENST00000383966)	chrX:154003271-154003401	13.1395	11.5882	11.3645	11.2593	10.0265	10.9429	FALSE	FALSE
SNORA57(ENST00000383870)	chr11:62432892-62433042	13.5229	11.3737	10.8732	11.1029	14.2008	13.8818	FALSE	FALSE
SNORA57(ENST00000391227)	chr5:171679336-171679482	-3.32193	-3.32193	-3.32193	-3.32193	-3.32193	-3.32193	FALSE	FALSE
SNORA57(ENST00000391265)	chr5:40790177-40790306	-3.32193	-3.32193	-3.32193	-3.32193	-3.32193	-3.32193	FALSE	FALSE
SNORA57(ENST00000411095)	chr10:27077944-27078086	-3.32193	-3.32193	-3.32193	-3.32193	-3.32193	-3.32193	FALSE	FALSE
SNORA58(ENST00000364133)	chr1:54236689-54236826	-3.32193	-3.32193	-3.32193	0.800841	-3.32193	-3.32193	TRUE	TRUE
SNORA58(ENST00000364259)	chr1:154232201-154232338	11.581	9.17924	10.2189	11.8377	11.0852	11.4846	FALSE	FALSE
SNORA58(ENST00000505219)	chr3:131197939-131198077	9.42693	8.78352	9.37565	8.42225	8.26364	1.34918	FALSE	FALSE
SNORA59A(ENST00000459326)	chr1:12567298-12567451	-3.32193	-3.32193	-3.32193	-3.32193	-3.32193	-3.32193	TRUE	FALSE
SNORA59B(ENST00000458926)	chr17:19460871-19461024	-3.32193	-3.32193	-3.32193	-3.32193	-3.32193	-3.32193	FALSE	FALSE
SNORA59B(ENST00000578183)	chr17:19460522-19461224	-3.32193	-1.93996	-3.32193	-3.32193	-3.32193	-3.32193	FALSE	FALSE
SNORA5A(ENST00000384111)	chr7:45143946-45144081	11.6987	10.6844	10.2866	10.9857	11.1941	10.7642	FALSE	FALSE
SNORA5B(ENST00000363786)	chr7:45145565-45145698	6.9403	0.805506	1.00758	1.96514	0.693221	-3.32193	FALSE	FALSE
SNORA5C(ENST00000364902)	chr7:45144503-45144641	12.4603	10.7362	10.7867	10.0025	10.9057	10.3091	FALSE	FALSE
SNORA6(ENST00000384033)	chr3:39449878-39450030	12.9885	12.19	12.18	12.1052	12.4944	12.7438	FALSE	FALSE
SNORA60(ENST00000362396)	chr20:37078011-37078146	11.1357	11.1929	10.2904	10.1492	12.1103	12.4013	FALSE	FALSE
SNORA61(ENST00000384581)	chr1:28906274-28906405	16.1379	15.1462	15.4628	15.3269	14.7559	15.1249	TRUE	FALSE
SNORA62(ENST00000364287)	chr8:18837127-18837282	-3.32193	-3.32193	-3.32193	-3.32193	-3.32193	-3.32193	FALSE	FALSE
SNORA62(ENST00000364672)	chr1:35775873-35776026	-3.32193	-3.32193	-3.32193	-3.32193	-3.32193	-3.32193	TRUE	FALSE
SNORA62(ENST00000365110)	chr11:4777873-4778027	-3.32193	-3.32193	-3.32193	-3.32193	-3.32193	-3.32193	FALSE	FALSE
SNORA62(ENST00000365493)	chr3:39452543-39452697	16.0062	15.6321	15.208	15.0407	15.6028	15.5956	FALSE	FALSE
SNORA62(ENST00000365504)	chr4:68612952-68613104	-3.32193	-3.32193	-3.32193	-3.32193	-3.32193	-3.32193	FALSE	FALSE
SNORA62(ENST00000516575)	chr21:40266707-40266791	-3.32193	-3.32193	-3.32193	-3.32193	-3.32193	-3.32193	FALSE	FALSE
SNORA62(ENST00000516634)	chr16:69819895-69820016	-3.32193	-3.32193	-3.32193	-3.32193	-3.32193	-3.32193	FALSE	TRUE
SNORA63(ENST00000362493)	chr3:183171600-183171732	8.50668	8.15752	7.98704	8.58119	10.8461	10.4766	FALSE	FALSE
SNORA63(ENST00000362603)	chr7:17412823-17412950	-3.32193	-3.32193	-3.32193	-3.32193	-3.32193	-3.32193	FALSE	FALSE
SNORA63(ENST00000362682)	chr5:40655063-40655196	-3.32193	-3.32193	-3.32193	-3.32193	-3.32193	-3.32193	FALSE	FALSE
SNORA63(ENST00000362763)	chr15:78383512-78383639	-3.32193	-3.32193	-3.32193	-3.32193	-3.32193	-3.32193	FALSE	FALSE
SNORA63(ENST00000363260)	chr7:64792307-64792386	-3.32193	-3.32193	-3.32193	-3.32193	-3.32193	-3.32193	FALSE	FALSE
SNORA63(ENST00000363450)	chr3:186505087-186505220	15.6419	15.1261	14.8835	14.8456	15.844	16.2403	FALSE	FALSE
SNORA63(ENST00000363548)	chr3:186504110-186504234	15.9039	14.4799	14.0253	14.6346	13.1078	11.7701	FALSE	FALSE
SNORA63(ENST00000364359)	chr3:183169643-183169776	9.84319	9.20214	9.27725	8.6172	11.1903	10.6302	FALSE	FALSE
SNORA63(ENST00000364578)	chr1:36884049-36884179	1.06699	6.44745	6.9926	-3.32193	7.80252	1.50696	TRUE	TRUE
SNORA63(ENST00000364921)	chr1:178722787-178722907	-3.32193	-3.32193	-3.32193	-3.32193	-3.32193	-3.32193	FALSE	TRUE
SNORA63(ENST00000365579)	chr4:14692332-14692456	-3.32193	-3.32193	-3.32193	-3.32193	-3.32193	-3.32193	FALSE	FALSE
SNORA63(ENST00000516293)	chr7:64791630-64791729	-3.32193	-3.32193	-3.32193	-3.32193	-3.32193	-3.32193	FALSE	FALSE
SNORA63(ENST00000516639)	chr1:38349907-38349989	-3.32193	-3.32193	-3.32193	-3.32193	-3.32193	-3.32193	TRUE	FALSE
SNORA64(ENST00000362600)	chr7:12740381-12740514	-3.32193	-3.32193	-3.32193	-3.32193	-3.32193	-3.32193	FALSE	FALSE
SNORA64(ENST00000362696)	chr12:47739947-47740080	-3.32193	-3.32193	-3.32193	-3.32193	-3.32193	-3.32193	FALSE	TRUE
SNORA64(ENST00000365647)	chr3:40280097-40280232	-3.32193	-3.32193	-3.32193	-3.32193	-3.32193	-3.32193	FALSE	FALSE
SNORA64(ENST00000384458)	chr2:30410298-30410432	-3.32193	-3.32193	-3.32193	-3.32193	-3.32193	-3.32193	FALSE	FALSE
SNORA64(ENST00000384674)	chr16:2012972-2013107	17.1399	16.0805	15.7194	15.5289	16.269	17.4591	FALSE	FALSE
SNORA64(ENST00000516632)	chrX:114779967-114780049	-3.32193	-3.32193	-3.32193	-3.32193	-3.32193	-3.32193	FALSE	FALSE
SNORA65(ENST00000364432)	chr9:130210778-130210909	11.4178	11.3338	10.6723	10.9897	11.5393	11.4799	FALSE	FALSE
SNORA66(ENST00000384792)	chr1:93306274-93306408	14.9989	13.9999	13.7496	13.3729	13.7542	13.9952	FALSE	TRUE
SNORA66(ENST00000515986)	chr1:93303573-93303627	3.36735	-3.32193	3.71335	-3.32193	-3.32193	-3.32193	FALSE	TRUE
SNORA67(ENST00000364749)	chr1:179170620-179170762	-3.32193	-3.32193	-3.32193	-3.32193	-3.32193	-3.32193	FALSE	FALSE
SNORA67(ENST00000384300)	chr8:23663740-23663890	-3.32193	-3.32193	-3.32193	-3.32193	-3.32193	-3.32193	FALSE	FALSE
SNORA67(ENST00000384366)	chr7:88078405-88078546	-3.32193	-3.32193	-3.32193	0.725319	-3.32193	-3.32193	FALSE	FALSE
SNORA67(ENST00000384423)	chr17:7481271-7481409	16.367	15.2264	15.4484	15.1837	15.3323	15.8041	FALSE	FALSE
SNORA67(ENST00000384688)	chr6:11710050-11710193	-3.32193	-3.32193	-3.32193	-3.32193	-3.32193	-3.32193	FALSE	FALSE
SNORA67(ENST00000391036)	chr1:179165606-179165714	-3.32193	-3.32193	-3.32193	-3.32193	-3.32193	-3.32193	FALSE	FALSE
SNORA67(ENST00000391093)	chr9:134658245-134658345	-3.32193	-3.32193	-3.32193	-3.32193	-3.32193	-3.32193	FALSE	FALSE
SNORA67(ENST00000516664)	chr2:39510796-39510932	-3.32193	-3.32193	-3.32193	-3.32193	-3.32193	-3.32193	FALSE	FALSE
SNORA68(ENST00000364518)	chr19:33099241-33099375	1.98547	-3.32193	-3.32193	-3.32193	0.662898	-3.32193	FALSE	FALSE
SNORA68(ENST00000364537)	chrX:24151301-24151434	-3.32193	-3.32193	-3.32193	-3.32193	-3.32193	-3.32193	FALSE	FALSE
SNORA68(ENST00000384437)	chr19:17973395-17973529	18.041	16.6342	16.6865	16.6912	18.2429	17.3705	FALSE	FALSE
SNORA68(ENST00000391263)	chr17:46958200-46958329	-3.32193	-3.32193	-3.32193	-3.32193	-3.32193	-3.32193	FALSE	FALSE
SNORA68(ENST00000515906)	chr13:73034655-73034739	-3.32193	-3.32193	-3.32193	-3.32193	-3.32193	-3.32193	FALSE	FALSE
SNORA68(ENST00000516649)	chr5:158657200-158657330	-3.32193	-3.32193	-3.32193	-3.32193	-3.32193	-3.32193	FALSE	FALSE
SNORA69(ENST00000383895)	chrX:118921314-118921447	8.14395	8.30665	8.57837	9.89325	7.19326	7.84412	FALSE	FALSE
SNORA69(ENST00000390904)	chr17:8232899-8233037	-3.32193	-3.32193	-3.32193	-3.32193	-3.32193	-3.32193	FALSE	FALSE
SNORA7(ENST00000363750)	chrX:15734329-15734469	-3.32193	-3.32193	-3.32193	-3.32193	-3.32193	-3.32193	FALSE	FALSE
SNORA7(ENST00000364446)	chr8:51927579-51927725	-3.32193	-3.32193	-3.32193	-3.32193	-3.32193	-3.32193	FALSE	FALSE
SNORA7(ENST00000384186)	chr11:73963457-73963597	-3.32193	-3.32193	-3.32193	-3.32193	-3.32193	-3.32193	FALSE	FALSE
SNORA7(ENST00000384249)	chr11:3943795-3943933	-3.32193	-3.32193	-3.32193	-3.32193	-3.32193	-3.32193	FALSE	FALSE
SNORA7(ENST00000410672)	chr14:75178652-75178748	-3.32193	-3.32193	-3.32193	-3.32193	-3.32193	-3.32193	FALSE	FALSE
SNORA70(ENST00000363367)	chr19:9930628-9930770	-3.32193	-3.32193	-3.32193	-3.32193	-3.32193	-3.32193	FALSE	FALSE
SNORA70(ENST00000364506)	chr14:51710806-51710942	-3.32193	-3.32193	-3.32193	-3.32193	-3.32193	-3.32193	FALSE	FALSE
SNORA70(ENST00000365075)	chr12:121544844-121544977	-3.32193	-3.32193	-3.32193	-3.32193	-3.32193	-3.32193	FALSE	TRUE
SNORA70(ENST00000365509)	chr3:108293410-108293545	-3.32193	-3.32193	-3.32193	-3.32193	-3.32193	-3.32193	FALSE	FALSE
SNORA70(ENST00000365519)	chr17:26349354-26349490	-3.32193	-3.32193	-3.32193	-3.32193	-3.32193	-3.32193	FALSE	TRUE
SNORA70(ENST00000383910)	chr1:201947587-201947723	-3.32193	-3.32193	-3.32193	-3.32193	-3.32193	-3.32193	FALSE	TRUE
SNORA70(ENST00000383934)	chr8:4985799-4985934	-3.32193	-3.32193	-3.32193	-3.32193	-3.32193	-3.32193	FALSE	FALSE
SNORA70(ENST00000384159)	chr6:82473739-82473873	-3.32193	-3.32193	-3.32193	-3.32193	-3.32193	-3.32193	FALSE	TRUE
SNORA70(ENST00000384182)	chr5:170793120-170793256	-3.32193	-3.32193	-3.32193	-3.32193	-3.32193	-3.32193	FALSE	FALSE
SNORA70(ENST00000384231)	chr5:87678587-87678724	-3.32193	-3.32193	-3.32193	-3.32193	-3.32193	-3.32193	FALSE	FALSE
SNORA70(ENST00000384370)	chr21:34214169-34214305	-3.32193	-3.32193	-3.32193	-3.32193	-3.32193	-3.32193	FALSE	FALSE
SNORA70(ENST00000384436)	chrX:153628620-153628756	14.2943	12.936	12.3111	12.2109	14.4449	14.1695	FALSE	FALSE
SNORA70(ENST00000384515)	chr8:8819083-8819218	-3.32193	-3.32193	-3.32193	-3.32193	-3.32193	-3.32193	FALSE	FALSE
SNORA70(ENST00000384544)	chr2:215711669-215711805	8.98184	6.20942	7.86432	7.25389	7.46582	9.81023	FALSE	FALSE
SNORA70(ENST00000515987)	chrY:28393529-28393668	-3.32193	-3.32193	-3.32193	-3.32193	-3.32193	-3.32193	FALSE	FALSE
SNORA70(ENST00000516084)	chr12:76082930-76083084	-3.32193	-3.32193	-3.32193	-3.32193	-3.32193	-3.32193	FALSE	FALSE
SNORA70(ENST00000516116)	chrY:25569244-25569383	-3.32193	-3.32193	-3.32193	-3.32193	-3.32193	-3.32193	FALSE	FALSE
SNORA70(ENST00000516205)	chr4:132689293-132689404	-3.32193	-3.32193	-3.32193	-3.32193	-3.32193	-3.32193	FALSE	FALSE
SNORA70(ENST00000516318)	chr4:175228-175324	-3.32193	-3.32193	-3.32193	-3.32193	-3.32193	-3.32193	FALSE	TRUE
SNORA70(ENST00000516324)	chr9:46669490-46669586	-3.32193	-3.32193	-3.32193	-3.32193	-3.32193	-3.32193	FALSE	FALSE
SNORA70(ENST00000516390)	chr21:10385951-10386047	-3.32193	-3.32193	-3.32193	-3.32193	-3.32193	-3.32193	FALSE	FALSE
SNORA70(ENST00000516449)	chr18:3025430-3025564	-3.32193	-3.32193	-3.32193	-3.32193	-3.32193	-3.32193	FALSE	TRUE
SNORA70(ENST00000516696)	chr8:33397556-33397655	-3.32193	-3.32193	-3.32193	-3.32193	-3.32193	-3.32193	FALSE	FALSE
SNORA70(ENST00000516717)	chr16:50185551-50185642	-3.32193	-3.32193	-3.32193	-3.32193	-3.32193	-3.32193	FALSE	TRUE
SNORA70(ENST00000516808)	chr9:46042779-46042875	-3.32193	-3.32193	-3.32193	-3.32193	-3.32193	-3.32193	FALSE	FALSE
SNORA70(ENST00000516848)	chr17:28104635-28104762	-3.32193	-3.32193	-3.32193	-3.32193	-3.32193	-3.32193	FALSE	FALSE
SNORA70(ENST00000516915)	chr9:42037462-42037558	-3.32193	-3.32193	-3.32193	-3.32193	-3.32193	-3.32193	FALSE	FALSE
SNORA70(ENST00000517069)	chr9:67864531-67864627	-3.32193	-3.32193	-3.32193	-3.32193	-3.32193	-3.32193	FALSE	FALSE
SNORA70(ENST00000517160)	chr1:12281203-12281328	-3.32193	-3.32193	-3.32193	-3.32193	-3.32193	-3.32193	TRUE	TRUE
SNORA70(ENST00000517218)	chr19:45268205-45268357	-3.32193	-3.32193	-3.32193	-3.32193	-3.32193	-3.32193	FALSE	FALSE
SNORA70(ENST00000517233)	chr1:202496436-202496555	-3.32193	-3.32193	-3.32193	-3.32193	-3.32193	-3.32193	FALSE	TRUE
SNORA70B(ENST00000384210)	chr2:61644377-61644513	7.77476	6.04773	0.900873	5.25679	0.6239	-3.32193	FALSE	TRUE
SNORA70C(ENST00000384538)	chr9:119943343-119943479	-3.32193	-3.32193	-3.32193	-3.32193	-3.32193	-3.32193	FALSE	FALSE
SNORA70D(ENST00000578836)	chr16:71732468-71732604	-3.32193	-3.32193	-3.32193	-3.32193	-3.32193	-3.32193	FALSE	TRUE
SNORA70E(ENST00000384492)	chr11:82752504-82752640	-3.32193	-3.32193	-3.32193	-3.32193	-3.32193	-3.32193	FALSE	FALSE
SNORA70F(ENST00000384142)	chr2:165544151-165544287	-3.32193	-3.32193	-3.32193	-3.32193	-3.32193	-3.32193	FALSE	TRUE
SNORA70G(ENST00000383923)	chr12:69021012-69021155	-3.32193	-3.32193	-3.32193	-3.32193	-3.32193	-3.32193	FALSE	FALSE
SNORA71(ENST00000362582)	chr20:37050292-37050421	-3.32193	-3.32193	-3.32193	-3.32193	-3.32193	-3.32193	FALSE	FALSE
SNORA71(ENST00000364523)	chr10:80127262-80127380	-3.32193	-3.32193	-3.32193	-3.32193	-3.32193	-3.32193	FALSE	FALSE
SNORA71(ENST00000364941)	chr20:37070677-37070812	-3.32193	-3.32193	-3.32193	-3.32193	-3.32193	-3.32193	FALSE	FALSE
SNORA71A(ENST00000364729)	chr20:37055950-37056085	-3.31448	-3.30758	-3.30874	-3.30909	-3.31891	-3.32027	FALSE	FALSE
SNORA71A(ENST00000439912)	chr20:37055947-37056086	17.225	16.1504	15.9778	16.3604	15.6	16.7348	FALSE	FALSE
SNORA71B(ENST00000364546)	chr20:37053844-37053979	-3.12165	8.10495	2.93672	-3.12226	2.45941	3.34731	FALSE	FALSE
SNORA71B(ENST00000439232)	chr20:37053841-37053978	12.4541	11.6483	11.3129	11.6239	12.152	11.79	FALSE	FALSE
SNORA71C(ENST00000364642)	chr20:37058311-37058446	12.0092	11.1388	9.71513	10.7272	9.61061	10.6064	FALSE	FALSE
SNORA71D(ENST00000363484)	chr20:37062506-37062641	14.2251	14.5429	14.092	14.3916	14.0068	14.5106	FALSE	FALSE
SNORA72(ENST00000363485)	chr3:172489065-172489195	-3.32193	-3.32193	-3.32193	-3.32193	-3.32193	-3.32193	FALSE	FALSE
SNORA72(ENST00000365028)	chr1:224367341-224367469	-3.32193	-3.32193	-3.32193	-3.32193	-3.32193	-3.32193	FALSE	TRUE
SNORA72(ENST00000365074)	chr1:205700347-205700480	-3.32193	-3.32193	-3.32193	-3.32193	-3.32193	-3.32193	FALSE	TRUE
SNORA72(ENST00000384174)	chr2:140268992-140269125	-3.32193	-3.32193	-3.32193	-3.32193	-3.32193	-3.32193	FALSE	FALSE
SNORA72(ENST00000384339)	chr8:99054312-99054445	11.669	12.6201	11.5794	11.0714	10.543	9.42248	FALSE	FALSE
SNORA72(ENST00000384356)	chr3:160414715-160414848	-3.32193	-3.32193	-3.32193	-3.32193	-3.32193	-3.32193	FALSE	FALSE
SNORA72(ENST00000384520)	chr2:105349690-105349820	-3.32193	-3.32193	-3.32193	-3.32193	-3.32193	-3.32193	FALSE	FALSE
SNORA72(ENST00000516349)	chr8:132445021-132445116	-3.32193	-3.32193	-3.32193	-3.32193	-3.32193	-3.32193	FALSE	FALSE
SNORA73(ENST00000363107)	chr18:19397583-19397789	4.37229	-3.32193	-3.32193	-3.32193	3.46918	-3.32193	FALSE	FALSE
SNORA73(ENST00000364946)	chr18:53746623-53746825	-3.32193	-3.32193	-3.32193	-3.32193	-3.32193	-3.32193	FALSE	FALSE
SNORA73(ENST00000410213)	chr6:89423959-89424149	-3.32193	-3.32193	-3.32193	-3.32193	-3.32193	-3.32193	FALSE	FALSE
SNORA73(ENST00000516245)	chr7:54933509-54933717	-3.32193	-3.32193	-3.32193	-3.32193	-3.32193	-3.32193	FALSE	FALSE
SNORA73(ENST00000516305)	chr14:23486365-23486590	-3.32193	-3.32193	-3.32193	-3.32193	-3.32193	-3.32193	FALSE	FALSE
SNORA73(ENST00000516722)	chr2:3628158-3628322	0.461533	-3.32193	-3.32193	-3.32193	-3.32193	-3.32193	FALSE	FALSE
SNORA73(ENST00000517281)	chr6:108306861-108306983	-3.32193	-3.32193	-3.32193	-3.32193	-3.32193	-3.32193	FALSE	FALSE
SNORA73A(ENST00000364938)	chr1:28833876-28834083	16.0039	15.0278	15.1736	15.3537	16.5259	16.3703	TRUE	TRUE
SNORA73B(ENST00000363217)	chr1:28835069-28835274	15.3995	14.2486	14.3429	14.4335	16.0374	15.2529	TRUE	TRUE
SNORA74(ENST00000363784)	chr2:65385794-65385994	-3.32193	-3.32193	-3.32193	-3.32193	-3.32193	-3.32193	FALSE	TRUE
SNORA74(ENST00000411179)	chr10:51611022-51611224	-3.32193	-3.32193	-3.32193	-3.32193	-3.32193	-3.32193	FALSE	FALSE
SNORA74(ENST00000411250)	chr10:51383524-51383726	-3.32193	-3.32193	-3.32193	-3.32193	-3.32193	-3.32193	FALSE	FALSE
SNORA74(ENST00000516320)	chr17:15477331-15477512	-3.32193	-3.32193	-3.32193	-3.32193	-3.32193	-3.32193	FALSE	TRUE
SNORA74(ENST00000516404)	chr5:138611867-138612009	11.7782	13.1354	12.8734	11.8894	10.1409	12.0434	FALSE	FALSE
SNORA74(ENST00000516496)	chr17:14080446-14080627	-3.32193	-3.32193	-3.32193	-3.32193	-3.32193	-3.32193	FALSE	FALSE
SNORA74(ENST00000517108)	chr12:42740861-42741016	-3.32193	-3.32193	-3.32193	-3.32193	-3.32193	-3.32193	FALSE	FALSE
SNORA74A(ENST00000364089)	chr5:138614468-138614667	13.2592	12.2769	11.8563	11.5126	11.277	11.2768	FALSE	FALSE
SNORA74B(ENST00000391100)	chr5:172447729-172447931	6.7412	9.46568	9.41928	9.08528	7.19886	7.91352	FALSE	FALSE
SNORA75(ENST00000384053)	chr4:17322367-17322505	-3.32193	-3.32193	-3.32193	-3.32193	-3.32193	-3.32193	FALSE	FALSE
SNORA75(ENST00000384158)	chr2:232320509-232320647	15.5894	13.1532	13.3751	13.9106	13.4321	13.3235	FALSE	TRUE
SNORA75(ENST00000391130)	chr12:9597652-9597801	-3.32193	-3.32193	-3.32193	-3.32193	-3.32193	-3.32193	FALSE	FALSE
SNORA75(ENST00000391138)	chr12:9439267-9439418	-3.32193	-3.32193	-3.32193	-3.32193	-3.32193	-3.32193	FALSE	FALSE
SNORA75(ENST00000391231)	chr12:31229799-31229950	-3.32193	-3.32193	-3.32193	-3.32193	-3.32193	-3.32193	FALSE	TRUE
SNORA75(ENST00000391278)	chr2:50116004-50116124	-3.32193	-3.32193	-3.32193	-3.32193	-3.32193	-3.32193	FALSE	FALSE
SNORA75(ENST00000391291)	chr16:23453160-23453242	-3.32193	-3.32193	-3.32193	-3.32193	-3.32193	-3.32193	FALSE	FALSE
SNORA75(ENST00000391318)	chr4:80764254-80764382	-3.32193	-3.32193	-3.32193	-3.32193	-3.32193	-3.32193	FALSE	FALSE
SNORA76(ENST00000408535)	chr17:62223697-62223831	14.2951	13.6063	13.0523	13.1817	13.0731	13.6439	FALSE	FALSE
SNORA76(ENST00000516313)	chr16:75443228-75443364	-3.32193	-3.32193	-3.32193	-3.32193	-3.32193	-3.32193	FALSE	FALSE
SNORA76(ENST00000517095)	chr5:65257009-65257147	-3.32193	-3.32193	-3.32193	-3.32193	-3.32193	-3.32193	FALSE	FALSE
SNORA76(ENST00000517198)	chr22:34100770-34100906	0.947797	-3.32193	-3.32193	-3.32193	8.19876	7.61467	FALSE	FALSE
SNORA77(ENST00000408156)	chr1:8571852-8571978	-3.32193	-3.32193	-3.32193	-3.32193	-3.32193	-3.32193	TRUE	TRUE
SNORA77(ENST00000408449)	chr15:69617630-69617759	-3.32193	-3.32193	-3.32193	-3.32193	-3.32193	-3.32193	FALSE	FALSE
SNORA77(ENST00000408571)	chr2:183928961-183929074	-3.32193	-3.32193	-3.32193	-3.32193	-3.32193	-3.32193	FALSE	FALSE
SNORA77(ENST00000408716)	chr1:203698707-203698833	8.92249	6.85662	7.95093	7.95131	10.9468	9.78111	FALSE	TRUE
SNORA77(ENST00000578179)	chr22:20113923-20114049	10.497	9.82842	10.1813	11.3282	10.0033	9.07718	FALSE	FALSE
SNORA78(ENST00000459373)	chr16:2015183-2015311	12.327	11.3491	11.5129	12.5095	12.2022	14.9293	FALSE	FALSE
SNORA79(ENST00000408376)	chr14:81669037-81669178	8.6307	7.64851	5.77277	6.35693	7.28879	1.58474	FALSE	FALSE
SNORA79(ENST00000410557)	chr14:20791336-20791485	12.3673	10.5298	10.478	10.7751	12.2802	10.9918	FALSE	FALSE
SNORA7A(ENST00000384765)	chr3:12881809-12881949	13.6403	11.7088	11.151	11.4508	13.0144	14.5183	FALSE	FALSE
SNORA7B(ENST00000384360)	chr3:129116051-129116191	11.5946	9.31413	8.90572	8.87387	11.9346	10.6116	FALSE	TRUE
SNORA8(ENST00000384250)	chr6:41800590-41800731	-3.32193	-3.32193	-3.32193	-3.32193	-3.32193	-3.32193	FALSE	FALSE
SNORA8(ENST00000384372)	chrX:132286780-132286920	-3.32193	-3.32193	-3.32193	-3.32193	0.547834	-3.32193	FALSE	FALSE
SNORA8(ENST00000384574)	chr11:93465525-93465665	16.2738	14.0981	14.6303	14.9267	17.5331	17.025	TRUE	FALSE
SNORA8(ENST00000384679)	chr17:65267583-65267723	-3.32193	-3.32193	-3.32193	-3.32193	1.33806	0.812518	FALSE	FALSE
SNORA8(ENST00000391284)	chr6:38790081-38790180	-3.32193	-3.32193	-3.32193	-3.32193	-3.32193	-3.32193	FALSE	FALSE
SNORA80(ENST00000363922)	chr21:33749494-33749631	14.7969	12.5421	12.7846	13.1899	13.1989	12.9573	FALSE	FALSE
SNORA80B(ENST00000383906)	chr2:10586838-10586975	14.4383	12.9903	12.7003	13.3162	12.2283	12.6577	FALSE	FALSE
SNORA81(ENST00000408493)	chr3:186504462-186504641	9.82746	9.74223	10.4593	11.7727	10.1619	11.4801	FALSE	FALSE
SNORA81(ENST00000458922)	chr21:33036617-33036795	-3.32193	-3.32193	-3.32193	-3.32193	-0.0576971	-3.32193	FALSE	FALSE
SNORA81(ENST00000516868)	chr18:19291909-19292080	-3.32193	-3.32193	-3.32193	-3.32193	-3.32193	-3.32193	FALSE	FALSE
SNORA81(ENST00000517283)	chr3:183170353-183170552	-3.32193	-3.32193	-3.32193	-3.32193	-3.32193	-3.32193	FALSE	FALSE
SNORA84(ENST00000459229)	chr9:95054741-95054875	12.5901	11.885	11.9069	12.238	12.6905	12.8035	FALSE	FALSE
SNORA9(ENST00000362412)	chr13:73160816-73160948	-3.32193	-3.32193	-3.32193	-3.32193	-3.32193	-3.32193	FALSE	FALSE
SNORA9(ENST00000365361)	chrX:100077607-100077741	-3.32193	-3.32193	-3.32193	-3.32193	-3.32193	-3.32193	FALSE	FALSE
SNORA9(ENST00000384170)	chr12:124101253-124101387	12.0661	9.07152	9.2683	9.67816	8.81386	8.19269	FALSE	TRUE
SNORA9(ENST00000384215)	chr7:45024975-45025109	12.6503	10.5126	10.8852	11.5768	11.1885	12.0255	FALSE	FALSE
SNORA9(ENST00000516383)	chr12:122976658-122976788	-3.32193	-3.32193	-3.32193	-3.32193	-3.32193	-3.32193	FALSE	FALSE
SNORD10(ENST00000459579)	chr17:7480127-7480270	17.5796	16.4813	16.3337	16.5582	18.7044	19.7906	FALSE	FALSE
SNORD100(ENST00000408573)	chr6:133137939-133138016	22.0143	22.6535	21.8907	21.6933	20.6521	21.2348	FALSE	FALSE
SNORD101(ENST00000384027)	chr6:133136444-133136518	16.7746	16.9525	17.6607	16.6033	16.2126	14.1103	FALSE	FALSE
SNORD102(ENST00000384769)	chr13:27829199-27829272	19.0943	20.406	20.2783	19.4803	19.2796	18.3949	FALSE	FALSE
SNORD103A(ENST00000363284)	chr1:31408533-31408620	-3.32193	-3.32193	-3.32193	-3.32193	-3.32193	-3.32193	TRUE	FALSE
SNORD103B(ENST00000365237)	chr1:31421962-31422049	-3.32193	-3.32193	-3.32193	-3.32193	-3.32193	-3.32193	TRUE	FALSE
SNORD104(ENST00000362883)	chr17:62223441-62223512	24.6838	22.9694	22.9804	22.9983	23.6404	23.4711	FALSE	FALSE
SNORD105(ENST00000386910)	chr19:10218325-10218411	17.0837	17.2299	16.6825	16.9034	17.2495	16.9319	FALSE	FALSE
SNORD105B(ENST00000458770)	chr19:10220431-10220511	21.6262	22.1569	22.0387	22.0622	21.5636	21.3366	FALSE	FALSE
SNORD107(ENST00000459433)	chr15:25227139-25227215	15.9747	14.119	14.9063	15.5272	16.5486	13.8797	FALSE	FALSE
SNORD108(ENST00000459332)	chr15:25232070-25232142	-3.32193	-3.32193	-3.32193	-3.32193	-3.32193	-3.32193	FALSE	FALSE
SNORD109A(ENST00000459128)	chr15:25287119-25287187	-3.32193	-3.32193	-3.32193	-3.32193	-3.32193	-3.32193	FALSE	FALSE
SNORD109B(ENST00000458961)	chr15:25523488-25523556	-3.32193	-3.32193	-3.32193	-3.32193	-3.32193	-3.32193	FALSE	FALSE
SNORD11(ENST00000459124)	chr2:203157770-203157859	15.63	16.05	15.9201	15.8163	16.5698	15.5563	FALSE	FALSE
SNORD11(ENST00000459482)	chr15:46643858-46643944	-3.32193	-3.32193	-3.32193	-3.32193	-3.32193	-3.32193	FALSE	FALSE
SNORD110(ENST00000408189)	chr20:2634856-2634932	21.4362	21.7767	21.6463	21.853	21.4324	21.3574	FALSE	FALSE
SNORD111(ENST00000408139)	chr16:70571906-70572001	15.2473	14.0565	14.2631	14.2814	13.3775	10.7207	FALSE	FALSE
SNORD111(ENST00000516421)	chr19:35128599-35128686	-3.32193	-3.32193	-3.32193	-3.32193	-3.32193	-3.32193	FALSE	FALSE
SNORD111B(ENST00000408587)	chr16:70563410-70563491	15.193	17.3129	17.1567	16.1415	16.4226	16.1794	FALSE	FALSE
SNORD112(ENST00000458974)	chr14:101364255-101364333	2.09793	-3.32193	-3.32193	-3.32193	18.9954	3.2239	FALSE	FALSE
SNORD112(ENST00000459551)	chr8:41901020-41901093	-3.32193	-3.32193	-3.32193	-3.32193	-3.32193	-3.32193	FALSE	FALSE
SNORD112(ENST00000515891)	chr16:70902108-70902171	-3.32193	-3.32193	-3.32193	-3.32193	-3.32193	-3.32193	TRUE	FALSE
SNORD112(ENST00000515960)	chr14:101382171-101382230	-3.32193	-3.32193	-3.32193	-3.32193	-3.32193	-3.32193	FALSE	FALSE
SNORD112(ENST00000515992)	chr2:229452517-229452589	-3.32193	-3.32193	-3.32193	-3.32193	-3.32193	-3.32193	FALSE	FALSE
SNORD112(ENST00000516015)	chr14:49410648-49410717	-3.32193	-3.32193	-3.32193	-3.32193	-3.32193	-3.32193	FALSE	FALSE
SNORD112(ENST00000516054)	chr12:33515516-33515590	-3.32193	-3.32193	-3.32193	-3.32193	-3.32193	-3.32193	FALSE	FALSE
SNORD112(ENST00000516072)	chr15:80434398-80434469	-3.32193	-3.32193	-3.32193	-3.32193	-3.32193	-3.32193	FALSE	FALSE
SNORD112(ENST00000516102)	chr7:104611732-104611805	-3.32193	-3.32193	-3.32193	-3.32193	-3.32193	-3.32193	FALSE	TRUE
SNORD112(ENST00000516109)	chr14:101406902-101406974	-3.32193	-3.32193	-3.32193	-3.32193	-3.32193	-3.32193	FALSE	TRUE
SNORD112(ENST00000516140)	chr14:101392315-101392388	-3.32193	-3.32193	-3.32193	-3.32193	-3.32193	-3.32193	FALSE	FALSE
SNORD112(ENST00000516200)	chr14:101463988-101464061	-3.32193	-3.32193	-3.32193	-3.32193	-3.32193	-3.32193	FALSE	TRUE
SNORD112(ENST00000516268)	chr16:50532070-50532141	-3.32193	-3.32193	-3.32193	-3.32193	-3.32193	-3.32193	FALSE	FALSE
SNORD112(ENST00000516269)	chr18:34222574-34222647	-3.32193	-3.32193	-3.32193	-3.32193	-3.32193	-3.32193	FALSE	FALSE
SNORD112(ENST00000516335)	chr14:101405403-101405475	-3.32193	-3.32193	-3.32193	-3.32193	2.42308	-3.32193	FALSE	TRUE
SNORD112(ENST00000516345)	chr13:97618193-97618268	-3.32193	-3.32193	-3.32193	-3.32193	-3.32193	-3.32193	FALSE	FALSE
SNORD112(ENST00000516361)	chr3:121964611-121964684	-3.32193	-3.32193	-3.32193	-3.32193	-3.32193	-3.32193	FALSE	FALSE
SNORD112(ENST00000516447)	chr9:86096180-86096252	-3.32193	-3.32193	-3.32193	-3.32193	-3.32193	-3.32193	FALSE	FALSE
SNORD112(ENST00000516489)	chr2:84085945-84086023	-3.32193	-3.32193	-3.32193	-3.32193	-3.32193	-3.32193	FALSE	FALSE
SNORD112(ENST00000516491)	chr4:141196193-141196266	-3.32193	-3.32193	-3.32193	-3.32193	-3.32193	-3.32193	FALSE	FALSE
SNORD112(ENST00000516545)	chr1:172317281-172317357	-3.32193	-3.32193	-3.32193	-3.32193	-3.32193	-3.32193	FALSE	TRUE
SNORD112(ENST00000516547)	chr19:42648204-42648277	-3.32193	-3.32193	-3.32193	-3.32193	-3.32193	-3.32193	FALSE	FALSE
SNORD112(ENST00000516550)	chr1:165041708-165041781	-3.32193	-3.32193	-3.32193	-3.32193	-3.32193	-3.32193	FALSE	FALSE
SNORD112(ENST00000516563)	chr15:76109431-76109504	-3.32193	-3.32193	-3.32193	-3.32193	-3.32193	-3.32193	FALSE	FALSE
SNORD112(ENST00000516571)	chr14:61729677-61729750	-3.32193	-3.32193	-3.32193	-3.32193	-3.32193	-3.32193	FALSE	FALSE
SNORD112(ENST00000516583)	chr1:107276-107339	-3.32193	-3.32193	-3.32193	-3.32193	-3.32193	-3.32193	FALSE	FALSE
SNORD112(ENST00000516625)	chr20:39045513-39045586	-3.32193	-3.32193	-3.32193	-3.32193	-3.32193	-3.32193	FALSE	FALSE
SNORD112(ENST00000516667)	chr6:137861535-137861608	-3.32193	-3.32193	-3.32193	-3.32193	-3.32193	-3.32193	FALSE	FALSE
SNORD112(ENST00000516686)	chr1:246970415-246970487	-3.32193	-3.32193	-3.32193	-3.32193	-3.32193	-3.32193	FALSE	TRUE
SNORD112(ENST00000516693)	chr2:33216324-33216391	-3.32193	-3.32193	-3.32193	-3.32193	-3.32193	-3.32193	FALSE	FALSE
SNORD112(ENST00000516748)	chr7:148983531-148983604	-3.32193	-3.32193	-3.32193	-3.32193	-3.32193	-3.32193	FALSE	FALSE
SNORD112(ENST00000516750)	chr8:110608470-110608543	-3.32193	-3.32193	-3.32193	-3.32193	-3.32193	-3.32193	FALSE	FALSE
SNORD112(ENST00000516756)	chr8:10641563-10641629	-3.32193	-3.32193	-3.32193	-3.32193	-3.32193	-3.32193	FALSE	FALSE
SNORD112(ENST00000516757)	chr4:108038487-108038561	-3.32193	-3.32193	-3.32193	-3.32193	-3.32193	-3.32193	FALSE	FALSE
SNORD112(ENST00000516763)	chr18:5579411-5579484	-3.32193	-3.32193	-3.32193	-3.32193	-3.32193	-3.32193	FALSE	FALSE
SNORD112(ENST00000516783)	chr11:82283049-82283122	-3.32193	-3.32193	-3.32193	-3.32193	-3.32193	-3.32193	FALSE	FALSE
SNORD112(ENST00000516837)	chr1:54991057-54991126	-3.32193	-3.32193	-3.32193	-3.32193	-3.32193	-3.32193	FALSE	FALSE
SNORD112(ENST00000516878)	chr6:37151371-37151444	-3.32193	-3.32193	-3.32193	-3.32193	-3.32193	-3.32193	FALSE	FALSE
SNORD112(ENST00000516892)	chr14:101315643-101315716	-3.32193	-3.32193	-3.32193	-3.32193	-3.32193	-3.32193	FALSE	FALSE
SNORD112(ENST00000516919)	chr1:35409355-35409425	-3.32193	-3.32193	-3.32193	-3.32193	-3.32193	-3.32193	TRUE	TRUE
SNORD112(ENST00000516931)	chr1:163355653-163355726	-3.32193	-3.32193	-3.32193	-3.32193	-3.32193	-3.32193	FALSE	TRUE
SNORD112(ENST00000516981)	chr1:184647066-184647141	-3.32193	-3.32193	-3.32193	-3.32193	-3.32193	-3.32193	FALSE	TRUE
SNORD112(ENST00000517035)	chr10:103027692-103027765	-3.32193	-3.32193	-3.32193	-3.32193	-3.32193	-3.32193	FALSE	TRUE
SNORD112(ENST00000517044)	chr1:206855306-206855380	-3.32193	-3.32193	-3.32193	-3.32193	-3.32193	-3.32193	FALSE	TRUE
SNORD112(ENST00000517064)	chr14:101383913-101383982	-3.32193	-3.32193	-3.32193	-3.32193	-3.32193	-3.32193	FALSE	FALSE
SNORD112(ENST00000517074)	chr12:62511666-62511739	-3.32193	-3.32193	-3.32193	-3.32193	-3.32193	-3.32193	FALSE	FALSE
SNORD112(ENST00000517123)	chr6:78646916-78646988	-3.32193	-3.32193	-3.32193	-3.32193	-3.32193	-3.32193	FALSE	FALSE
SNORD112(ENST00000517137)	chr1:204873873-204873946	-3.32193	-3.32193	-3.32193	-3.32193	-3.32193	-3.32193	FALSE	TRUE
SNORD112(ENST00000517152)	chrX:55930018-55930089	-3.32193	-3.32193	-3.32193	-3.32193	-3.32193	-3.32193	FALSE	FALSE
SNORD112(ENST00000517259)	chr10:103862017-103862089	-3.32193	-3.32193	-3.32193	-3.32193	-3.32193	-3.32193	FALSE	TRUE
SNORD112(ENST00000517267)	chr3:112856811-112856888	-3.32193	-3.32193	-3.32193	-3.32193	-3.32193	-3.32193	FALSE	FALSE
SNORD113(ENST00000363280)	chr14:101422575-101422649	-3.32193	-3.32193	-3.32193	-3.32193	-3.32193	-3.32193	FALSE	TRUE
SNORD113(ENST00000364166)	chr14:101445337-101445427	-3.32193	-3.32193	-3.32193	-3.32193	-3.32193	-3.32193	FALSE	TRUE
SNORD113(ENST00000364630)	chr14:101443724-101443803	-3.32193	-3.32193	-3.32193	-3.32193	-3.32193	-3.32193	FALSE	TRUE
SNORD113(ENST00000364840)	chr14:101446327-101446403	-3.32193	-3.32193	-3.32193	-3.32193	-3.32193	-3.32193	FALSE	TRUE
SNORD113(ENST00000410163)	chr14:101460592-101460667	-3.32193	-3.32193	-3.32193	-3.32193	-3.32193	-3.32193	FALSE	TRUE
SNORD113(ENST00000410253)	chr14:101464802-101464878	-3.32193	-3.32193	-3.32193	-3.32193	13.4177	-3.32193	FALSE	TRUE
SNORD113-1(ENST00000365321)	chr14:101391159-101391229	-3.32193	-3.32193	-3.32193	-3.32193	-3.32193	-3.32193	FALSE	FALSE
SNORD113-2(ENST00000391082)	chr14:101393677-101393750	-3.32193	-3.32193	-3.32193	-3.32193	2.3692	-3.32193	FALSE	FALSE
SNORD113-3(ENST00000364830)	chr14:101396254-101396328	-3.32193	-3.32193	-3.32193	-3.32193	13.6946	2.5925	FALSE	FALSE
SNORD113-4(ENST00000364802)	chr14:101402826-101402902	-3.32193	-3.32193	-3.32193	-3.32193	17.6134	10.7297	FALSE	TRUE
SNORD113-5(ENST00000363130)	chr14:101404522-101404601	-3.32193	-3.32193	-3.32193	-3.32193	17.1257	10.7878	FALSE	TRUE
SNORD113-6(ENST00000363345)	chr14:101405891-101405968	10.0733	2.32825	-3.32193	-3.32193	20.4065	12.6852	FALSE	TRUE
SNORD113-7(ENST00000363762)	chr14:101407461-101407539	2.59773	-3.32193	-3.32193	-3.32193	19.6534	13.3659	FALSE	TRUE
SNORD113-8(ENST00000363497)	chr14:101409786-101409861	10.9416	2.64387	-3.32193	-3.32193	22.2064	17.092	FALSE	TRUE
SNORD113-9(ENST00000365080)	chr14:101411984-101412057	9.31696	2.49246	-3.32193	-3.32193	19.1864	13.0635	FALSE	TRUE
SNORD114-1(ENST00000362705)	chr14:101416168-101416241	11.8279	-3.32193	-3.32193	-3.32193	22.3648	16.8446	FALSE	TRUE
SNORD114-10(ENST00000363409)	chr14:101433387-101433460	-3.32193	-3.32193	-3.32193	-3.32193	12.4031	-3.32193	FALSE	TRUE
SNORD114-11(ENST00000363738)	chr14:101434446-101434522	-3.32193	-3.32193	-3.32193	-3.32193	16.8303	3.30276	FALSE	TRUE
SNORD114-12(ENST00000365400)	chr14:101435283-101435359	11.7106	2.60325	-3.32193	-3.32193	21.967	16.188	FALSE	TRUE
SNORD114-13(ENST00000364377)	chr14:101436214-101436289	2.6103	-3.32193	-3.32193	-3.32193	16.3131	9.15019	FALSE	TRUE
SNORD114-14(ENST00000362723)	chr14:101438438-101438514	11.1325	-3.32193	-3.32193	-3.32193	21.2061	14.9831	FALSE	TRUE
SNORD114-15(ENST00000364687)	chr14:101439005-101439078	-3.32193	-3.32193	-3.32193	-3.32193	16.0363	3.13475	FALSE	TRUE
SNORD114-16(ENST00000363044)	chr14:101439930-101440001	-3.32193	-3.32193	-3.32193	-3.32193	-3.32193	-3.32193	FALSE	TRUE
SNORD114-17(ENST00000364699)	chr14:101441141-101441217	2.96901	-3.32193	-3.32193	-3.32193	18.6086	11.7297	FALSE	TRUE
SNORD114-18(ENST00000365272)	chr14:101442160-101442233	-3.32193	-3.32193	-3.32193	-3.32193	2.3692	-3.32193	FALSE	TRUE
SNORD114-19(ENST00000363072)	chr14:101442812-101442888	-3.32193	-3.32193	-3.32193	-3.32193	-3.32193	-3.32193	FALSE	TRUE
SNORD114-2(ENST00000363953)	chr14:101418191-101418270	-3.32193	-3.32193	-3.32193	-3.32193	-3.32193	-3.32193	FALSE	TRUE
SNORD114-20(ENST00000365178)	chr14:101447339-101447412	-3.32193	-3.32193	-3.32193	-3.32193	15.4836	11.6101	FALSE	TRUE
SNORD114-21(ENST00000363410)	chr14:101448310-101448383	2.80101	-3.32193	-3.32193	-3.32193	17.6369	11.6395	FALSE	TRUE
SNORD114-22(ENST00000365423)	chr14:101449261-101449334	3.09344	-3.32193	-3.32193	2.56608	20.3036	14.0401	FALSE	TRUE
SNORD114-23(ENST00000363536)	chr14:101450211-101450284	9.60938	-3.32193	-3.32193	-3.32193	20.5946	13.6747	FALSE	TRUE
SNORD114-24(ENST00000365029)	chr14:101451112-101451185	-3.32193	-3.32193	-3.32193	-3.32193	2.3692	-3.32193	FALSE	TRUE
SNORD114-25(ENST00000363742)	chr14:101452392-101452465	2.80101	-3.32193	2.64706	-3.32193	19.993	14.765	FALSE	TRUE
SNORD114-26(ENST00000363543)	chr14:101453381-101453454	12.99	3.28479	2.64706	9.54181	23.4765	17.8873	FALSE	TRUE
SNORD114-27(ENST00000363766)	chr14:101454496-101454567	-3.32193	-3.32193	-3.32193	-3.32193	-3.32193	-3.32193	FALSE	TRUE
SNORD114-28(ENST00000363610)	chr14:101455465-101455538	10.2703	-3.32193	-3.32193	-3.32193	19.2231	13.2527	FALSE	TRUE
SNORD114-29(ENST00000364819)	chr14:101456426-101456497	-3.32193	-3.32193	-3.32193	-3.32193	13.0247	2.72237	FALSE	TRUE
SNORD114-3(ENST00000364969)	chr14:101419684-101419760	13.3857	10.4538	10.2074	11.1612	23.7618	18.0801	FALSE	TRUE
SNORD114-30(ENST00000364448)	chr14:101458254-101458327	-3.32193	-3.32193	-3.32193	-3.32193	-3.32193	-3.32193	FALSE	TRUE
SNORD114-31(ENST00000363219)	chr14:101459571-101459647	-3.32193	-3.32193	-3.32193	-3.32193	-3.32193	-3.32193	FALSE	TRUE
SNORD114-4(ENST00000363962)	chr14:101420709-101420785	-3.32193	-3.32193	-3.32193	-3.32193	9.11425	-3.32193	FALSE	TRUE
SNORD114-5(ENST00000362928)	chr14:101421705-101421776	-3.32193	-3.32193	-3.32193	-3.32193	12.4155	-3.32193	FALSE	TRUE
SNORD114-6(ENST00000364393)	chr14:101423501-101423574	-3.32193	-3.32193	-3.32193	-3.32193	11.2132	9.31781	FALSE	TRUE
SNORD114-7(ENST00000362520)	chr14:101429389-101429467	-3.32193	-3.32193	-3.32193	-3.32193	-3.32193	-3.32193	FALSE	TRUE
SNORD114-9(ENST00000364370)	chr14:101432364-101432437	9.10955	-3.32193	-3.32193	-3.32193	19.6783	13.4785	FALSE	TRUE
SNORD115(ENST00000391109)	chr10:29864233-29864310	-3.32193	-3.32193	-3.32193	-3.32193	-3.32193	-3.32193	FALSE	FALSE
SNORD115(ENST00000391126)	chr15:25404366-25404426	-3.32193	-3.32193	-3.32193	-3.32193	-3.32193	-3.32193	FALSE	FALSE
SNORD115-1(ENST00000364961)	chr15:25415868-25415951	-3.32193	-3.32193	-3.32193	-3.32193	1.98126	2.24684	FALSE	FALSE
SNORD115-10(ENST00000365073)	chr15:25432681-25432763	1.94887	-3.32193	-3.32193	-3.32193	8.65845	-3.32193	FALSE	FALSE
SNORD115-11(ENST00000363616)	chr15:25434559-25434642	-3.32193	-3.32193	-3.32193	-3.32193	-3.32193	-3.32193	FALSE	FALSE
SNORD115-12(ENST00000362583)	chr15:25436561-25436644	-3.32193	-3.32193	-3.32193	-3.32193	-3.32193	-3.32193	FALSE	FALSE
SNORD115-13(ENST00000363358)	chr15:25438466-25438549	-3.32193	-3.32193	-3.32193	-3.32193	-3.32193	-3.32193	FALSE	FALSE
SNORD115-14(ENST00000363090)	chr15:25440066-25440148	-3.32193	-3.32193	-3.32193	-3.32193	2.0169	-3.32193	FALSE	FALSE
SNORD115-15(ENST00000364809)	chr15:25442721-25442803	-3.32193	-3.32193	-3.32193	-3.32193	2.51668	2.28249	FALSE	FALSE
SNORD115-16(ENST00000363887)	chr15:25444593-25444676	-3.32193	-3.32193	-3.32193	-3.32193	-3.32193	-3.32193	FALSE	FALSE
SNORD115-17(ENST00000364612)	chr15:25446468-25446551	-3.32193	-3.32193	-3.32193	-3.32193	-3.32193	-3.32193	FALSE	FALSE
SNORD115-18(ENST00000363293)	chr15:25448372-25448455	-3.32193	-3.32193	-3.32193	-3.32193	-3.32193	-3.32193	FALSE	FALSE
SNORD115-19(ENST00000363098)	chr15:25449502-25449585	-3.32193	-3.32193	-3.32193	-3.32193	-3.32193	-3.32193	FALSE	FALSE
SNORD115-2(ENST00000362842)	chr15:25417780-25417863	-3.32193	-3.32193	-3.32193	-3.32193	10.524	10.4451	FALSE	FALSE
SNORD115-20(ENST00000365099)	chr15:25451407-25451490	-3.32193	-3.32193	-3.32193	-3.32193	-3.32193	-3.32193	FALSE	FALSE
SNORD115-21(ENST00000362963)	chr15:25453228-25453310	-3.32193	-3.32193	-3.32193	-3.32193	-3.32193	-3.32193	FALSE	FALSE
SNORD115-22(ENST00000364456)	chr15:25455063-25455146	-3.32193	-3.32193	-3.32193	-3.32193	-3.32193	-3.32193	FALSE	FALSE
SNORD115-23(ENST00000364461)	chr15:25456941-25457024	2.41297	2.10448	7.88802	2.17809	13.1088	12.085	FALSE	FALSE
SNORD115-24(ENST00000363528)	chr15:25458793-25458876	-3.32193	-3.32193	-3.32193	-3.32193	-3.32193	-3.32193	FALSE	FALSE
SNORD115-25(ENST00000362619)	chr15:25460686-25460769	-3.32193	-3.32193	-3.32193	-3.32193	-3.32193	-3.32193	FALSE	FALSE
SNORD115-26(ENST00000365067)	chr15:25463762-25463845	-3.32193	-3.32193	-3.32193	-3.32193	-3.32193	-3.32193	FALSE	FALSE
SNORD115-27(ENST00000364430)	chr15:25465642-25465725	-3.32193	-3.32193	-3.32193	-3.32193	-3.32193	-3.32193	FALSE	FALSE
SNORD115-28(ENST00000363931)	chr15:25467493-25467575	-3.32193	-3.32193	-3.32193	-3.32193	-3.32193	-3.32193	FALSE	FALSE
SNORD115-29(ENST00000362834)	chr15:25468391-25468474	-3.32193	-3.32193	-3.32193	-3.32193	-3.32193	-3.32193	FALSE	FALSE
SNORD115-3(ENST00000363100)	chr15:25420072-25420155	-3.32193	-3.32193	-3.32193	-3.32193	2.48102	-3.32193	FALSE	FALSE
SNORD115-30(ENST00000364117)	chr15:25470348-25470431	-3.32193	2.83951	-3.32193	-3.32193	10.4552	9.70242	FALSE	FALSE
SNORD115-31(ENST00000365318)	chr15:25472254-25472337	-3.32193	-3.32193	-3.32193	-3.32193	-3.32193	-3.32193	FALSE	FALSE
SNORD115-32(ENST00000364079)	chr15:25474112-25474195	1.91323	2.10448	2.25905	2.67791	13.1444	13.3262	FALSE	FALSE
SNORD115-33(ENST00000363723)	chr15:25475983-25476066	-3.32193	-3.32193	-3.32193	-3.32193	2.48102	-3.32193	FALSE	FALSE
SNORD115-34(ENST00000362441)	chr15:25477532-25477615	-3.32193	-3.32193	-3.32193	-3.32193	2.77343	2.97295	FALSE	FALSE
SNORD115-35(ENST00000365122)	chr15:25479392-25479475	-3.32193	-3.32193	-3.32193	-3.32193	2.48102	-3.32193	FALSE	FALSE
SNORD115-36(ENST00000365629)	chr15:25481230-25481313	-3.32193	-3.32193	-3.32193	-3.32193	-3.32193	-3.32193	FALSE	FALSE
SNORD115-37(ENST00000363768)	chr15:25483131-25483214	-3.32193	-3.32193	-3.32193	-3.32193	-3.32193	-3.32193	FALSE	FALSE
SNORD115-38(ENST00000365037)	chr15:25484983-25485066	-3.32193	-3.32193	-3.32193	-3.32193	1.98126	2.24684	FALSE	FALSE
SNORD115-39(ENST00000363694)	chr15:25486891-25486974	-3.32193	-3.32193	-3.32193	-3.32193	-3.32193	-3.32193	FALSE	FALSE
SNORD115-4(ENST00000363810)	chr15:25421977-25422060	-3.32193	2.10448	-3.32193	-3.32193	-3.32193	-3.32193	FALSE	FALSE
SNORD115-40(ENST00000362667)	chr15:25488759-25488842	-3.32193	-3.32193	-3.32193	-3.32193	2.48102	-3.32193	FALSE	FALSE
SNORD115-41(ENST00000363608)	chr15:25490623-25490706	-3.32193	-3.32193	-3.32193	-3.32193	-3.32193	-3.32193	FALSE	FALSE
SNORD115-42(ENST00000364273)	chr15:25492490-25492573	-3.32193	-3.32193	-3.32193	-3.32193	1.98126	-3.32193	FALSE	FALSE
SNORD115-43(ENST00000365503)	chr15:25494343-25494426	-3.32193	-3.32193	-3.32193	-3.32193	-3.32193	-3.32193	FALSE	FALSE
SNORD115-44(ENST00000365391)	chr15:25496004-25496087	-3.32193	-3.32193	-3.32193	-3.32193	-3.32193	-3.32193	FALSE	FALSE
SNORD115-45(ENST00000391078)	chr15:25509655-25509737	-3.32193	-3.32193	-3.32193	-3.32193	-3.32193	-3.32193	FALSE	FALSE
SNORD115-46(ENST00000390982)	chr15:25511736-25511808	-3.32193	-3.32193	-3.32193	-3.32193	-3.32193	-3.32193	FALSE	FALSE
SNORD115-47(ENST00000391226)	chr15:25513611-25513698	-3.32193	-3.32193	-3.32193	-3.32193	-3.32193	-3.32193	FALSE	FALSE
SNORD115-48(ENST00000364764)	chr15:25514928-25515005	-3.32193	-3.32193	8.33559	2.40186	4.55489	2.47062	FALSE	FALSE
SNORD115-5(ENST00000363633)	chr15:25423883-25423966	-3.32193	-3.32193	-3.32193	-3.32193	-3.32193	-3.32193	FALSE	FALSE
SNORD115-6(ENST00000363942)	chr15:25425642-25425725	-3.32193	-3.32193	-3.32193	-3.32193	-3.32193	-3.32193	FALSE	FALSE
SNORD115-7(ENST00000365306)	chr15:25427530-25427613	-3.32193	-3.32193	-3.32193	-3.32193	2.48102	-3.32193	FALSE	FALSE
SNORD115-8(ENST00000363856)	chr15:25429451-25429534	-3.32193	-3.32193	-3.32193	-3.32193	-3.32193	-3.32193	FALSE	FALSE
SNORD115-9(ENST00000362912)	chr15:25430776-25430859	-3.32193	-3.32193	-3.32193	-3.32193	-3.32193	-3.32193	FALSE	FALSE
SNORD116(ENST00000365628)	chr1:215803366-215803459	-3.32193	-3.32193	-3.32193	-3.32193	-3.32193	-3.32193	FALSE	TRUE
SNORD116(ENST00000391251)	chr13:40431270-40431364	-3.32193	-3.32193	-3.32193	-3.32193	-3.32193	-3.32193	FALSE	TRUE
SNORD116(ENST00000517176)	chr9:129189170-129189249	-3.32193	-3.32193	-3.32193	-3.32193	-3.32193	-3.32193	FALSE	FALSE
SNORD116-1(ENST00000384335)	chr15:25296622-25296718	11.8538	10.0471	10.7246	11.1372	12.9171	11.8916	FALSE	FALSE
SNORD116-10(ENST00000363791)	chr15:25319259-25319362	-3.32193	-3.32193	-3.32193	-3.32193	-3.32193	-3.32193	FALSE	FALSE
SNORD116-11(ENST00000383882)	chr15:25321074-25321167	14.716	13.0016	13.273	13.7738	15.0153	13.4419	FALSE	FALSE
SNORD116-12(ENST00000384468)	chr15:25322196-25322289	12.6027	11.1961	11.0551	11.196	12.4092	9.7908	FALSE	FALSE
SNORD116-13(ENST00000384408)	chr15:25324203-25324296	16.1734	13.894	14.553	14.7411	15.4874	14.8081	FALSE	FALSE
SNORD116-14(ENST00000383894)	chr15:25325287-25325380	-3.32193	-3.32193	-3.32193	-3.32193	7.1409	-3.32193	FALSE	FALSE
SNORD116-15(ENST00000384445)	chr15:25326432-25326525	-3.32193	2.01265	-3.32193	2.14635	1.65436	-3.32193	FALSE	FALSE
SNORD116-16(ENST00000384533)	chr15:25327913-25328006	11.0824	2.27725	8.52612	9.27219	12.6648	11.5917	FALSE	FALSE
SNORD116-17(ENST00000383929)	chr15:25328733-25328826	-3.32193	-3.32193	-3.32193	-3.32193	-3.32193	-3.32193	FALSE	FALSE
SNORD116-18(ENST00000383961)	chr15:25330530-25330623	9.17891	8.1116	8.81838	8.61137	-3.32193	-3.32193	FALSE	FALSE
SNORD116-19(ENST00000384729)	chr15:25331672-25331765	-3.32193	-3.32193	-3.32193	-3.32193	-3.32193	-3.32193	FALSE	FALSE
SNORD116-2(ENST00000384274)	chr15:25299355-25299451	15.4962	13.9082	14.6785	14.9149	17.0057	16.3661	FALSE	FALSE
SNORD116-20(ENST00000384529)	chr15:25332807-25332900	-3.32193	7.11213	-3.32193	-3.32193	-3.32193	-3.32193	FALSE	FALSE
SNORD116-21(ENST00000384507)	chr15:25333949-25334042	9.61603	-3.32193	8.23357	8.11164	10.1676	9.88712	FALSE	FALSE
SNORD116-22(ENST00000384430)	chr15:25335068-25335161	10.7899	2.77709	2.72423	8.11164	11.5468	9.67962	FALSE	FALSE
SNORD116-23(ENST00000384645)	chr15:25336931-25337024	15.3263	14.5261	14.7033	14.9009	16.5109	15.7767	FALSE	FALSE
SNORD116-24(ENST00000384549)	chr15:25339182-25339275	12.0649	9.90371	10.1867	10.952	13.4272	12.5602	FALSE	FALSE
SNORD116-25(ENST00000516517)	chr15:25342808-25342901	13.968	11.4648	12.5256	12.2475	14.4061	12.6249	FALSE	FALSE
SNORD116-26(ENST00000516006)	chr15:25344644-25344741	13.3768	11.5578	12.3113	11.5933	14.1748	11.9201	FALSE	FALSE
SNORD116-27(ENST00000516087)	chr15:25346720-25346813	16.4442	13.5401	14.9489	14.6404	16.1141	15.6574	FALSE	FALSE
SNORD116-28(ENST00000516123)	chr15:25349787-25349879	-3.32193	-3.32193	-3.32193	-3.32193	-3.32193	1.95042	FALSE	FALSE
SNORD116-29(ENST00000384516)	chr15:25351666-25351750	18.3824	16.4039	18.4831	18.1023	18.0237	9.7638	FALSE	FALSE
SNORD116-3(ENST00000384287)	chr15:25302005-25302101	-3.32193	-3.32193	-3.32193	-3.32193	-3.32193	-3.32193	FALSE	FALSE
SNORD116-30(ENST00000516468)	chr15:25353413-25353499	-3.32193	-3.32193	-3.32193	-3.32193	-3.32193	-3.32193	FALSE	FALSE
SNORD116-4(ENST00000384733)	chr15:25304683-25304780	10.3108	2.65889	10.551	11.5079	10.5689	11.4725	FALSE	FALSE
SNORD116-5(ENST00000384462)	chr15:25307478-25307574	-3.32193	-3.32193	-3.32193	-3.32193	-3.32193	-3.32193	FALSE	FALSE
SNORD116-6(ENST00000384711)	chr15:25310171-25310268	13.8465	12.7984	13.1218	13.0137	15.1896	14.8453	FALSE	FALSE
SNORD116-7(ENST00000384404)	chr15:25312933-25313029	-3.32193	-3.32193	-3.32193	-3.32193	-3.32193	-3.32193	FALSE	FALSE
SNORD116-8(ENST00000384365)	chr15:25315577-25315673	15.7214	14.2563	15.0856	14.9425	17.0367	16.6481	FALSE	FALSE
SNORD116-9(ENST00000384000)	chr15:25318252-25318348	-3.32193	-3.32193	-3.32193	-3.32193	-3.32193	-3.32193	FALSE	FALSE
SNORD117(ENST00000364915)	chr6:31504149-31504226	19.195	20.0807	19.7617	19.7719	20.5569	20.7522	FALSE	FALSE
SNORD118(ENST00000363593)	chr17:8076770-8076905	17.1574	14.8158	14.6576	12.9632	19.215	17.0919	FALSE	TRUE
SNORD119(ENST00000515997)	chr20:2443606-2443683	20.4566	19.3013	19.3742	19.5932	20.888	17.173	FALSE	FALSE
SNORD11B(ENST00000459250)	chr2:203156053-203156144	12.9182	13.4821	14.5262	13.4717	15.1244	14.1438	FALSE	FALSE
SNORD12(ENST00000391002)	chr20:47897218-47897309	21.8147	24.0676	24.4581	24.1045	21.4636	23.371	FALSE	FALSE
SNORD121A(ENST00000459386)	chr9:33952765-33952848	16.4306	17.2254	17.7484	17.1575	17.5139	16.8975	FALSE	FALSE
SNORD121B(ENST00000458838)	chr9:33934292-33934374	15.7119	16.4628	16.4253	15.2798	16.961	16.4652	FALSE	FALSE
SNORD123(ENST00000459473)	chr5:9548946-9549017	13.2133	-3.32193	3.23451	-3.32193	23.7455	20.2072	FALSE	FALSE
SNORD124(ENST00000459577)	chr17:38183793-38183898	14.4753	14.7971	14.6134	13.8758	14.1765	14.9569	FALSE	FALSE
SNORD125(ENST00000459538)	chr22:29729150-29729247	13.3271	14.7283	14.035	14.0871	14.0292	14.8377	FALSE	FALSE
SNORD126(ENST00000459475)	chr14:20794607-20794685	20.6267	20.2299	21.3217	21.0762	20.052	20.4801	FALSE	FALSE
SNORD127(ENST00000458892)	chr14:45580084-45580171	18.6903	17.0604	18.6281	18.9519	19.7621	18.5068	FALSE	TRUE
SNORD12B(ENST00000410433)	chr20:47896854-47896946	19.8524	19.985	20.4267	20.1531	19.3735	18.4432	FALSE	FALSE
SNORD12C(ENST00000386307)	chr20:47895475-47895565	20.2043	22.3374	22.1727	22.1821	20.4685	19.3919	FALSE	FALSE
SNORD13(ENST00000459299)	chr8:33370991-33371096	18.5987	17.7664	18.4356	17.1313	19.1965	20.4228	FALSE	FALSE
SNORD14(ENST00000365609)	chr2:25192255-25192346	-3.32193	-3.32193	-3.32193	-3.32193	-3.32193	-3.32193	FALSE	TRUE
SNORD14A(ENST00000364914)	chr11:17096199-17096291	16.5084	15.9526	15.9512	16.7337	16.1103	15.1273	FALSE	FALSE
SNORD14B(ENST00000364533)	chr11:17097324-17097415	15.6532	14.4792	14.4817	14.7644	14.6551	14.3575	FALSE	FALSE
SNORD14C(ENST00000365382)	chr11:122930041-122930130	20.0464	20.0043	20.0242	20.7195	20.5054	21.3451	FALSE	FALSE
SNORD14D(ENST00000384390)	chr11:122929615-122929703	18.5597	17.6721	17.0918	18.4798	22.2496	21.7137	FALSE	FALSE
SNORD14E(ENST00000364009)	chr11:122928783-122928869	18.9149	18.1571	17.6902	18.2601	19.7412	18.7973	FALSE	FALSE
SNORD15A(ENST00000384214)	chr11:75111433-75111582	17.5398	16.7552	16.5205	16.3663	16.645	17.5015	FALSE	FALSE
SNORD15B(ENST00000384714)	chr11:75115463-75115610	17.4129	15.6878	16.0207	16.1395	16.9396	17.4739	FALSE	FALSE
SNORD16(ENST00000362803)	chr15:66795148-66795248	14.1566	13.5683	12.742	12.4182	14.5674	14.2218	FALSE	FALSE
SNORD17(ENST00000390930)	chr20:17943351-17943589	11.9009	10.8093	11.4763	11.198	13.2757	11.5965	FALSE	FALSE
SNORD18(ENST00000363807)	chr15:91298471-91298542	-3.32193	-3.32193	-3.32193	-3.32193	-3.32193	-3.32193	FALSE	FALSE
SNORD18(ENST00000459604)	chr2:12170427-12170498	-3.32193	-3.32193	-3.32193	-3.32193	-3.32193	-3.32193	FALSE	TRUE
SNORD18A(ENST00000363753)	chr15:66795579-66795652	21.8091	26.0768	26.1298	26.1116	21.5787	21.4169	FALSE	FALSE
SNORD18B(ENST00000365659)	chr15:66794356-66794429	20.9289	21.7809	20.6994	20.8285	22.1502	22.5357	FALSE	FALSE
SNORD18C(ENST00000362704)	chr15:66793586-66793656	21.686	20.6619	18.9381	19.1947	21.1369	20.7926	FALSE	FALSE
SNORD19(ENST00000391191)	chr3:52723262-52723331	-3.32193	-3.32193	-3.32193	-3.32193	-3.32193	-3.32193	FALSE	TRUE
SNORD19(ENST00000410413)	chr3:52725392-52725469	21.0473	21.5791	20.7099	20.0725	19.6832	16.4392	FALSE	TRUE
SNORD19B(ENST00000459623)	chr3:52724758-52724843	20.4034	19.8213	19.7379	19.2557	19.8266	14.0297	FALSE	TRUE
SNORD19B(ENST00000516978)	chr3:52722896-52722977	17.7796	17.2597	15.0973	14.9653	16.4029	13.4777	FALSE	TRUE
SNORD1A(ENST00000364968)	chr17:74557714-74557787	15.659	14.3233	13.0674	13.175	15.5526	15.1742	FALSE	FALSE
SNORD1B(ENST00000363091)	chr17:74557189-74557274	16.2997	15.6005	17.0974	16.1614	16.2568	15.9724	FALSE	FALSE
SNORD1C(ENST00000363315)	chr17:74554871-74554950	19.1183	20.0075	19.6194	20.2937	18.8091	19.6122	FALSE	FALSE
SNORD20(ENST00000384550)	chr2:232321153-232321234	20.9185	19.5382	18.9787	19.4929	20.4927	19.9204	FALSE	TRUE
SNORD21(ENST00000383953)	chr1:93302844-93302940	19.3065	18.0579	19.0749	19.4624	19.5327	18.7852	FALSE	TRUE
SNORD22(ENST00000384756)	chr11:62620380-62620507	15.2952	15.7446	15.2595	14.8138	14.4348	15.2877	FALSE	FALSE
SNORD22(ENST00000516331)	chr11:62621631-62621757	6.52009	-3.32193	1.15092	6.45244	0.8258	-3.32193	FALSE	FALSE
SNORD22(ENST00000516556)	chr13:94021098-94021213	-3.32193	-3.32193	-3.32193	-3.32193	-3.32193	-3.32193	FALSE	FALSE
SNORD23(ENST00000408212)	chr18:19030612-19030717	-3.32193	-3.32193	-3.32193	-3.32193	-3.32193	-3.32193	FALSE	FALSE
SNORD23(ENST00000408876)	chr19:48259108-48259219	10.6377	9.71786	9.15868	9.03657	11.135	11.7623	FALSE	FALSE
SNORD24(ENST00000383884)	chr9:136216249-136216325	18.3944	19.6544	19.7256	20.1703	19.6887	17.8695	FALSE	FALSE
SNORD25(ENST00000365607)	chr11:62623038-62623102	21.6349	20.7	20.0602	20.0955	19.5908	16.6578	FALSE	FALSE
SNORD26(ENST00000384147)	chr11:62622762-62622838	24.7188	21.9238	23.4481	23.8604	24.678	24.6191	FALSE	FALSE
SNORD27(ENST00000363981)	chr11:62622482-62622555	22.5219	24.2232	23.133	23.7536	23.391	22.8634	FALSE	FALSE
SNORD27(ENST00000515890)	chr9:8888134-8888207	-3.32193	-3.32193	-3.32193	-3.32193	-3.32193	-3.32193	FALSE	FALSE
SNORD27(ENST00000516319)	chr13:21714023-21714096	-3.32193	-3.32193	-3.32193	-3.32193	-3.32193	-3.32193	FALSE	TRUE
SNORD28(ENST00000384706)	chr11:62622091-62622167	21.0441	20.7735	20.361	20.916	20.3486	19.6449	FALSE	FALSE
SNORD28(ENST00000390993)	chr6:156699882-156699958	-3.32193	-3.32193	-3.32193	-3.32193	-3.32193	-3.32193	FALSE	FALSE
SNORD28(ENST00000516475)	chr18:56267861-56267930	-3.32193	-3.32193	-3.32193	-3.32193	-3.32193	-3.32193	FALSE	TRUE
SNORD29(ENST00000383926)	chr11:62621374-62621440	27.0484	27.952	27.888	27.6958	27.5646	23.0571	FALSE	FALSE
SNORD29(ENST00000411072)	chr5:24811588-24811657	-3.32193	-3.32193	-3.32193	-3.32193	-3.32193	-3.32193	FALSE	FALSE
SNORD30(ENST00000384693)	chr11:62621133-62621204	21.7458	21.859	21.3227	21.6244	21.5263	20.3115	FALSE	FALSE
SNORD30(ENST00000391309)	chrX:113260259-113260330	-3.32193	-3.32193	-3.32193	-3.32193	-3.32193	-3.32193	FALSE	FALSE
SNORD31(ENST00000364799)	chr11:62620795-62620867	22.754	22.2438	22.159	21.4053	21.2467	20.063	FALSE	FALSE
SNORD31(ENST00000364977)	chr13:107973241-107973311	10.375	9.80752	11.0904	2.99424	9.33638	-3.32193	FALSE	FALSE
SNORD32A(ENST00000364805)	chr19:49993220-49993305	20.4953	20.5331	20.6066	20.6855	21.0388	21.5998	FALSE	FALSE
SNORD32B(ENST00000364460)	chr6:29550024-29550109	-3.32193	-3.32193	-3.32193	-3.32193	-3.32193	-3.32193	FALSE	FALSE
SNORD33(ENST00000362761)	chr19:49993870-49993956	22.0289	21.721	22.2268	22.3507	21.707	22.3747	FALSE	FALSE
SNORD33(ENST00000516213)	chr16:76503403-76503492	-3.32193	-3.32193	-3.32193	-3.32193	-3.32193	-3.32193	FALSE	FALSE
SNORD33(ENST00000578141)	chr6:853051-853136	-3.32193	-3.32193	-3.32193	-3.32193	-3.32193	-3.32193	FALSE	TRUE
SNORD33(ENST00000578860)	chr6:1068833-1068918	-3.32193	-3.32193	-3.32193	-3.32193	-3.32193	-3.32193	FALSE	TRUE
SNORD33(ENST00000580093)	chr6:853355-853440	-3.32193	-3.32193	-3.32193	-3.32193	-3.32193	-3.32193	FALSE	TRUE
SNORD33(ENST00000580950)	chr6:853381-853466	-3.32193	-3.32193	-3.32193	-3.32193	-3.32193	-3.32193	FALSE	TRUE
SNORD33(ENST00000581263)	chr6:853535-853620	-3.32193	-3.32193	-3.32193	-3.32193	-3.32193	-3.32193	FALSE	TRUE
SNORD33(ENST00000581848)	chr6:853227-853312	-3.32193	-3.32193	-3.32193	-3.32193	-3.32193	-3.32193	FALSE	TRUE
SNORD34(ENST00000365633)	chr19:49994159-49994231	18.1272	19.6229	18.6756	18.8867	18.4572	16.9277	FALSE	FALSE
SNORD35A(ENST00000363389)	chr19:49994430-49994517	19.13	18.3211	17.8904	18.3094	20.0975	20.723	FALSE	FALSE
SNORD35B(ENST00000363660)	chr19:50000975-50001063	16.0889	16.4207	15.9589	15.948	17.6162	16.9329	FALSE	FALSE
SNORD36(ENST00000516037)	chrX:153121156-153121222	-3.32193	-3.32193	-3.32193	-3.32193	-3.32193	-3.32193	FALSE	FALSE
SNORD36(ENST00000516418)	chr20:46764684-46764766	-3.32193	-3.32193	-3.32193	-3.32193	-3.32193	-3.32193	FALSE	FALSE
SNORD36(ENST00000517285)	chr13:23377282-23377363	-3.32193	-3.32193	-3.32193	-3.32193	-3.32193	-3.32193	FALSE	FALSE
SNORD36A(ENST00000362874)	chr9:136217309-136217383	21.4343	20.9158	21.1511	21.6297	21.9594	22.5511	FALSE	FALSE
SNORD36B(ENST00000363961)	chr9:136216948-136217023	21.5819	21.1748	20.9323	20.7864	21.3872	20.5311	FALSE	FALSE
SNORD36C(ENST00000516733)	chr9:136217700-136217767	21.727	20.1716	19.9224	19.7324	21.1222	18.9412	FALSE	FALSE
SNORD37(ENST00000384048)	chr19:3982503-3982570	21.4439	22.5375	22.2152	22.5589	21.9489	22.5965	FALSE	FALSE
SNORD37(ENST00000390968)	chr14:26275852-26275918	-3.32193	-3.32193	-3.32193	-3.32193	-3.32193	-3.32193	FALSE	FALSE
SNORD37(ENST00000391075)	chr13:73028038-73028105	-3.32193	-3.32193	-3.32193	-3.32193	-3.32193	-3.32193	FALSE	FALSE
SNORD38(ENST00000363863)	chr13:90489422-90489491	-3.32193	-3.32193	-3.32193	-3.32193	-3.32193	-3.32193	FALSE	FALSE
SNORD38(ENST00000384381)	chr3:53367085-53367155	-3.32193	-3.32193	-3.32193	-3.32193	-3.32193	-3.32193	FALSE	FALSE
SNORD38(ENST00000384470)	chr8:38876132-38876202	-3.32193	-3.32193	-3.32193	-3.32193	-3.32193	-3.32193	FALSE	FALSE
SNORD38(ENST00000516599)	chr19:3521244-3521318	-3.32193	-3.32193	2.65271	-3.32193	-3.32193	-3.32193	FALSE	FALSE
SNORD38A(ENST00000365161)	chr1:45243513-45243584	21.3299	21.2289	20.7342	21.2192	21.4118	20.7458	TRUE	FALSE
SNORD38B(ENST00000384690)	chr1:45244060-45244128	19.0233	17.7048	15.8846	16.1552	18.7551	17.4926	TRUE	FALSE
SNORD39(ENST00000579216)	chr2:238778545-238778625	-3.32193	-3.32193	-3.32193	-3.32193	-3.32193	-3.32193	FALSE	FALSE
SNORD39(ENST00000579995)	chr9:21524304-21524381	-3.32193	-3.32193	-3.32193	-3.32193	8.24237	-3.32193	FALSE	FALSE
SNORD39(ENST00000584451)	chr11:109134219-109134291	-3.32193	-3.32193	-3.32193	-3.32193	-3.32193	-3.32193	FALSE	FALSE
SNORD3A(ENST00000365494)	chr17:19091327-19091544	9.86717	9.24161	8.94779	8.34605	10.5666	8.95143	FALSE	FALSE
SNORD3A(ENST00000584923)	chr17:19091327-19092027	-3.32192	-3.32191	-3.32191	-3.32192	-3.32192	-3.32191	FALSE	FALSE
SNORD3B-1(ENST00000363359)	chr17:18965223-18965440	-3.32193	-3.32193	-3.32193	-3.32193	-3.32193	-3.32193	FALSE	FALSE
SNORD3B-1(ENST00000577988)	chr17:18965223-18965807	-2.13297	-3.32193	-1.79985	-3.32193	-3.32193	-3.32193	FALSE	FALSE
SNORD3B-2(ENST00000364880)	chr17:18967232-18967449	-3.32193	-3.32193	-3.32193	-3.32193	-3.32193	-3.32193	FALSE	FALSE
SNORD3B-2(ENST00000571722)	chr17:18966760-18967449	-3.32193	-3.32193	-0.62178	-3.32193	-3.32193	-3.32193	FALSE	FALSE
SNORD3C(ENST00000362428)	chr17:19093341-19093558	-3.32193	-0.194808	-3.32193	2.90522	-0.536932	-3.32193	FALSE	FALSE
SNORD3C(ENST00000580533)	chr17:19092976-19093558	-3.32193	-3.32191	-3.32193	-3.32188	-3.32191	-3.32193	FALSE	FALSE
SNORD3D(ENST00000362793)	chr17:19015732-19015949	6.24776	-3.32193	-0.274317	-0.354069	4.0159	-3.32193	FALSE	FALSE
SNORD41(ENST00000386967)	chr19:12817261-12817332	21.5284	21.2902	20.9157	21.4572	21.315	20.871	FALSE	FALSE
SNORD41(ENST00000391000)	chr14:23225968-23226038	-3.32193	-3.32193	-3.32193	-3.32193	-3.32193	-3.32193	FALSE	FALSE
SNORD42(ENST00000364339)	chr22:28628742-28628811	-3.32193	-3.32193	-3.32193	-3.32193	-3.32193	-3.32193	FALSE	FALSE
SNORD42(ENST00000365570)	chr4:83323789-83323859	-3.32193	-3.32193	-3.32193	-3.32193	-3.32193	-3.32193	FALSE	FALSE
SNORD42A(ENST00000459584)	chr17:27050445-27050510	25.8088	25.5761	25.8326	25.7765	25.0145	20.9642	FALSE	FALSE
SNORD42B(ENST00000458893)	chr17:27047566-27047634	19.9219	21.0592	20.7772	20.697	20.6757	17.4008	FALSE	FALSE
SNORD43(ENST00000390975)	chr11:74427730-74427794	-3.32193	-3.32193	-3.32193	-3.32193	-3.32193	-3.32193	FALSE	FALSE
SNORD43(ENST00000583861)	chr22:39715053-39715118	26.147	27.2228	25.8912	25.5876	26.5253	25.2203	FALSE	FALSE
SNORD44(ENST00000363202)	chr13:112706390-112706452	-3.32193	-3.32193	-3.32193	-3.32193	-3.32193	-3.32193	FALSE	FALSE
SNORD45(ENST00000363181)	chr5:139906935-139907013	-3.32193	-3.32193	-3.32193	-3.32193	-3.32193	-3.32193	FALSE	FALSE
SNORD45(ENST00000363552)	chrX:86401734-86401807	-3.32193	-3.32193	-3.32193	-3.32193	-3.32193	-3.32193	FALSE	FALSE
SNORD45(ENST00000363572)	chr6:166513339-166513412	-3.32193	-3.32193	-3.32193	-3.32193	-3.32193	-3.32193	FALSE	FALSE
SNORD45(ENST00000363836)	chr6:38175048-38175121	-3.32193	-3.32193	-3.32193	-3.32193	-3.32193	-3.32193	FALSE	FALSE
SNORD45(ENST00000516629)	chr10:12457925-12457999	-3.32193	-3.32193	-3.32193	-3.32193	-3.32193	-3.32193	FALSE	FALSE
SNORD45A(ENST00000384512)	chr1:76253572-76253657	23.8374	21.839	22.214	22.0869	22.5348	21.6538	FALSE	FALSE
SNORD45B(ENST00000364617)	chr1:76255160-76255233	20.5816	19.8448	19.5809	19.2445	19.5889	20.4931	FALSE	FALSE
SNORD45C(ENST00000383893)	chr1:76252755-76252835	23.088	21.5766	22.155	22.0878	21.7866	22.1438	FALSE	FALSE
SNORD46(ENST00000364043)	chr1:45242160-45242265	20.4906	17.7544	19.7971	20.1407	22.3067	22.8589	TRUE	FALSE
SNORD46(ENST00000364139)	chr7:132437781-132437886	-3.32193	-3.32193	-3.32193	-3.32193	-3.32193	-3.32193	FALSE	FALSE
SNORD46(ENST00000516021)	chr6:24166499-24166602	-3.32193	-3.32193	-3.32193	-3.32193	-3.32193	-3.32193	FALSE	FALSE
SNORD47(ENST00000365524)	chr1:173833505-173833583	23.5511	22.6553	22.962	23.1418	23.5483	21.8398	FALSE	TRUE
SNORD48(ENST00000364953)	chr6:31803038-31803103	15.4655	16.3269	14.3388	14.5494	16.0937	13.5827	FALSE	FALSE
SNORD48(ENST00000577237)	chr6:3312614-3312678	-3.32193	-3.32193	-3.32193	-3.32193	-3.32193	-3.32193	FALSE	FALSE
SNORD48(ENST00000578807)	chr6:3117792-3117856	-3.32193	-3.32193	-3.32193	-3.32193	-3.32193	-3.32193	FALSE	TRUE
SNORD48(ENST00000582400)	chr6:3088625-3088689	-3.32193	-3.32193	-3.32193	-3.32193	-3.32193	-3.32193	FALSE	FALSE
SNORD48(ENST00000583032)	chr6:3096697-3096761	-3.32193	-3.32193	-3.32193	-3.32193	-3.32193	-3.32193	FALSE	FALSE
SNORD49A(ENST00000384229)	chr17:16343348-16343420	23.5172	25.1647	24.48	23.1926	22.9523	23.0717	FALSE	TRUE
SNORD49B(ENST00000365172)	chr17:16342817-16342890	18.5628	20.1044	19.4295	19.3447	18.4349	17.8322	FALSE	TRUE
SNORD4A(ENST00000459174)	chr17:27049598-27049671	18.6664	17.9041	16.8357	16.924	18.4754	18.0458	FALSE	FALSE
SNORD4B(ENST00000459083)	chr17:27050698-27050771	19.8354	20.3151	19.7341	19.3054	19.2511	16.5977	FALSE	FALSE
SNORD5(ENST00000458800)	chr8:142457573-142457649	-3.32193	-3.32193	-3.32193	-3.32193	-3.32193	-3.32193	FALSE	FALSE
SNORD5(ENST00000458900)	chr3:25597032-25597097	-3.32193	-3.32193	-3.32193	-3.32193	-3.32193	-3.32193	FALSE	TRUE
SNORD5(ENST00000459342)	chr11:93466392-93466466	20.6037	20.8319	20.5697	20.8285	21.6536	20.9689	TRUE	FALSE
SNORD50(ENST00000362987)	chr4:77323227-77323299	-3.32193	-3.32193	-3.32193	-3.32193	-3.32193	-3.32193	FALSE	FALSE
SNORD50(ENST00000365465)	chr12:110934155-110934226	-3.32193	2.57999	2.73459	2.6536	8.74586	2.72237	FALSE	TRUE
SNORD50A(ENST00000384338)	chr6:86387010-86387086	23.2098	23.9402	23.8015	24.2167	23.2269	20.8144	FALSE	FALSE
SNORD50B(ENST00000364995)	chr6:86387305-86387376	19.8806	20.0676	19.8925	20.0702	21.1449	17.7072	FALSE	FALSE
SNORD51(ENST00000365405)	chr14:104263607-104263685	-3.32193	-3.32193	-3.32193	-3.32193	-3.32193	-3.32193	FALSE	FALSE
SNORD51(ENST00000384320)	chr2:207026600-207026681	17.0733	17.8156	17.2352	17.1973	17.4933	17.6918	FALSE	FALSE
SNORD52(ENST00000364884)	chr6:31804851-31804919	23.8341	25.5498	25.1549	24.8678	24.7533	24.6418	FALSE	FALSE
SNORD52(ENST00000579069)	chr6:3098507-3098575	-3.32193	-3.32193	-3.32193	-3.32193	-3.32193	-3.32193	FALSE	FALSE
SNORD52(ENST00000582902)	chr6:3090437-3090505	-3.32193	-3.32193	-3.32193	-3.32193	-3.32193	-3.32193	FALSE	FALSE
SNORD52(ENST00000583541)	chr6:3314425-3314493	-3.32193	-3.32193	-3.32193	-3.32193	-3.32193	-3.32193	FALSE	FALSE
SNORD52(ENST00000583619)	chr6:3119606-3119674	-3.32193	-3.32193	-3.32193	-3.32193	-3.32193	-3.32193	FALSE	TRUE
SNORD53(ENST00000579969)	chr2:29149931-29150010	18.0726	17.7803	17.4901	17.7026	18.3924	19.3137	FALSE	FALSE
SNORD53_SNORD92(ENST00000577887)	chr2:29150847-29150926	18.905	18.7133	18.4665	18.6011	18.4925	19.5347	FALSE	FALSE
SNORD54(ENST00000459159)	chr8:56986392-56986460	18.9745	18.6589	18.4282	18.6363	19.6375	17.6282	FALSE	FALSE
SNORD55(ENST00000581525)	chr1:45241534-45241615	23.6636	23.7248	23.4015	23.9694	24.1134	24.1154	TRUE	FALSE
SNORD56(ENST00000362913)	chr22:25297112-25297181	-3.32193	-3.32193	-3.32193	-3.32193	-3.32193	-3.32193	FALSE	FALSE
SNORD56(ENST00000363242)	chr12:116290451-116290523	-3.32193	-3.32193	-3.32193	-3.32193	-3.32193	-3.32193	FALSE	FALSE
SNORD56(ENST00000363507)	chr2:154303325-154303397	-3.32193	-3.32193	-3.32193	-3.32193	-3.32193	-3.32193	FALSE	TRUE
SNORD56(ENST00000363883)	chr7:20416952-20417024	-3.32193	-3.32193	-3.32193	-3.32193	-3.32193	-3.32193	FALSE	FALSE
SNORD56(ENST00000364281)	chr20:33704937-33705010	-3.32193	-3.32193	-3.32193	-3.32193	-3.32193	-3.32193	FALSE	FALSE
SNORD56(ENST00000384067)	chr20:2637268-2637340	20.0515	20.5505	20.1352	20.2514	20.699	20.5421	FALSE	FALSE
SNORD56(ENST00000384569)	chr11:89851557-89851629	-3.32193	-3.32193	-3.32193	-3.32193	-3.32193	-3.32193	FALSE	FALSE
SNORD56B(ENST00000384713)	chr14:71865052-71865124	-3.32193	-3.32193	-3.32193	-3.32193	-3.32193	-3.32193	FALSE	FALSE
SNORD57(ENST00000384532)	chr20:2637583-2637656	20.8034	19.6989	20.0623	20.3503	21.4947	21.3186	FALSE	FALSE
SNORD58(ENST00000391313)	chr14:45557444-45557511	-3.32193	-3.32193	-3.32193	-3.32193	-3.32193	-3.32193	FALSE	TRUE
SNORD58A(ENST00000383875)	chr18:47017651-47017717	22.521	23.249	22.8377	23.4508	22.8816	22.1485	FALSE	FALSE
SNORD58B(ENST00000383969)	chr18:47018032-47018099	23.7511	23.9953	23.4532	23.8892	23.5713	22.7996	FALSE	FALSE
SNORD58C(ENST00000365223)	chr18:47015613-47015678	22.677	22.4337	21.7418	22.0265	22.8975	18.7784	FALSE	FALSE
SNORD59(ENST00000516708)	chr2:195528829-195528898	-3.32193	-3.32193	-3.32193	-3.32193	-3.32193	-3.32193	FALSE	FALSE
SNORD59(ENST00000516873)	chr1:154260934-154261003	-3.32193	-3.32193	-3.32193	-3.32193	-3.32193	-3.32193	FALSE	FALSE
SNORD59A(ENST00000384304)	chr12:57038809-57038885	20.4917	19.9634	20.1523	20.395	21.0306	21.3367	FALSE	FALSE
SNORD6(ENST00000365444)	chr11:93464666-93464740	19.9121	20.397	19.5014	19.4338	21.0238	20.917	TRUE	FALSE
SNORD60(ENST00000362451)	chr10:128468269-128468343	-3.32193	-3.32193	-3.32193	-3.32193	-3.32193	-3.32193	FALSE	TRUE
SNORD60(ENST00000383903)	chr16:2205022-2205106	23.7852	22.4485	23.3418	23.7128	23.2212	23.2471	FALSE	FALSE
SNORD60(ENST00000516883)	chr1:206261006-206261093	-3.32193	-3.32193	-3.32193	-3.32193	-3.32193	-3.32193	FALSE	TRUE
SNORD61(ENST00000384252)	chrX:135961356-135961430	20.748	19.5144	19.4941	19.4066	20.304	19.0773	FALSE	FALSE
SNORD61(ENST00000459442)	chr3:99940363-99940436	-3.32193	-3.32193	-3.32193	-3.32193	-3.32193	-3.32193	FALSE	FALSE
SNORD62(ENST00000362541)	chr9:139988795-139988882	-3.32193	2.70263	-3.32193	-3.32193	-3.32193	-3.32193	FALSE	FALSE
SNORD62A(ENST00000384145)	chr9:134361050-134361137	-3.32193	-3.32193	-3.32193	-3.32193	-3.32193	-3.32193	FALSE	FALSE
SNORD62B(ENST00000384134)	chr9:134365871-134365958	-3.32193	-3.32193	-3.32193	-3.32193	-3.32193	-3.32193	FALSE	FALSE
SNORD63(ENST00000384262)	chr5:137896730-137896799	22.5532	21.4061	21.271	21.167	22.0195	21.5268	FALSE	FALSE
SNORD63(ENST00000411005)	chr5:137894657-137894728	18.1237	19.1296	18.5789	19.0418	16.9125	17.7989	FALSE	FALSE
SNORD63(ENST00000516178)	chr3:53564347-53564428	-3.32193	-3.32193	-3.32193	-3.32193	-3.32193	-3.32193	FALSE	FALSE
SNORD63(ENST00000516303)	chr17:28573773-28573838	-3.32193	-3.32193	-3.32193	-3.32193	-3.32193	-3.32193	FALSE	FALSE
SNORD64(ENST00000386683)	chr15:25230245-25230313	14.9735	14.9403	14.4583	14.0371	15.0765	5.05759	FALSE	FALSE
SNORD64(ENST00000390859)	chr1:159821694-159821762	-3.32193	-3.32193	-3.32193	-3.32193	-3.32193	-3.32193	FALSE	FALSE
SNORD65(ENST00000390889)	chr4:179607038-179607110	-3.32193	-3.32193	-3.32193	-3.32193	-3.32193	-3.32193	FALSE	FALSE
SNORD65(ENST00000390927)	chr6:67920299-67920373	-3.32193	-3.32193	-3.32193	-3.32193	-3.32193	-3.32193	FALSE	FALSE
SNORD65(ENST00000390962)	chr7:23436063-23436135	-3.32193	-3.32193	-3.32193	-3.32193	-3.32193	-3.32193	FALSE	TRUE
SNORD65(ENST00000391079)	chr17:16344538-16344612	16.0605	16.0358	15.6251	15.553	14.2884	11.5254	FALSE	TRUE
SNORD65(ENST00000459126)	chr8:41284172-41284246	-3.32193	-3.32193	-3.32193	-3.32193	-3.32193	-3.32193	FALSE	FALSE
SNORD66(ENST00000390856)	chr3:184043482-184043559	19.8986	18.4683	17.923	17.837	19.9778	20.1667	FALSE	FALSE
SNORD66(ENST00000391230)	chr6:51329486-51329563	-3.32193	-3.32193	-3.32193	-3.32193	-3.32193	-3.32193	FALSE	TRUE
SNORD67(ENST00000390833)	chr11:46783937-46784049	14.2294	13.3	12.9093	13.1734	15.563	14.7271	FALSE	TRUE
SNORD67(ENST00000516618)	chr11:46780314-46780423	-3.32193	-3.32193	-3.32193	-3.32193	-3.32193	-3.32193	FALSE	TRUE
SNORD68(ENST00000363214)	chr16:89627840-89627925	21.0853	20.2191	20.06	20.1478	20.6622	20.4623	FALSE	FALSE
SNORD69(ENST00000391150)	chr3:52726750-52726828	23.0622	23.6928	23.2009	22.414	22.2834	18.0907	FALSE	TRUE
SNORD7(ENST00000384567)	chr17:33900674-33900772	15.7076	14.6099	14.6188	14.1534	13.3062	14.2308	FALSE	TRUE
SNORD70(ENST00000391007)	chr2:203142829-203142915	17.4493	16.8977	16.855	16.9364	18.3943	17.3092	FALSE	FALSE
SNORD70(ENST00000391232)	chr2:203141152-203141241	17.4385	16.9204	16.827	17.0258	17.6359	17.8764	FALSE	FALSE
SNORD71(ENST00000411292)	chr16:71792303-71792390	19.0943	18.6082	19.0128	18.6534	20.6743	20.2125	FALSE	TRUE
SNORD72(ENST00000390994)	chr5:40832756-40832837	15.3198	15.6499	14.6457	14.1506	13.4016	11.9391	FALSE	FALSE
SNORD73(ENST00000364394)	chr4:152023207-152023280	12.167	12.9191	12.3642	12.6398	11.5816	2.63484	FALSE	TRUE
SNORD73A(ENST00000386062)	chr4:152024977-152025043	18.3348	18.573	17.9061	18.1111	19.0509	15.0685	FALSE	TRUE
SNORD74(ENST00000363336)	chr15:86716427-86716501	-3.32193	-3.32193	-3.32193	-3.32193	-3.32193	-3.32193	FALSE	FALSE
SNORD74(ENST00000364021)	chr10:89754373-89754452	-3.32193	-3.32193	-3.32193	-3.32193	-3.32193	-3.32193	FALSE	FALSE
SNORD74(ENST00000364027)	chr12:107768522-107768604	-3.32193	-3.32193	-3.32193	-3.32193	-3.32193	-3.32193	FALSE	FALSE
SNORD74(ENST00000364084)	chr1:173836807-173836888	20.9672	23.4378	22.6467	22.1063	20.2762	20.9152	FALSE	TRUE
SNORD74(ENST00000364129)	chr4:26703929-26704010	-3.32193	-3.32193	-3.32193	-3.32193	2.05317	-3.32193	FALSE	FALSE
SNORD74(ENST00000364155)	chr21:17657015-17657089	-3.32193	-3.32193	-3.32193	-3.32193	-3.32193	-3.32193	FALSE	FALSE
SNORD74(ENST00000364632)	chr12:93659791-93659872	-3.32193	-3.32193	-3.32193	-3.32193	-3.32193	-3.32193	FALSE	FALSE
SNORD74(ENST00000364796)	chrX:28942184-28942255	-3.32193	-3.32193	-3.32193	-3.32193	-3.32193	-3.32193	FALSE	FALSE
SNORD75(ENST00000408373)	chr2:42667515-42667576	-3.32193	-3.32193	-3.32193	-3.32193	-3.32193	-3.32193	FALSE	FALSE
SNORD75(ENST00000408784)	chr4:78623898-78623957	-3.32193	-3.32193	-3.32193	-3.32193	-3.32193	-3.32193	FALSE	FALSE
SNORD76(ENST00000363146)	chr1:173835770-173835853	22.3276	22.3603	22.4517	23.0119	22.5131	21.2824	FALSE	TRUE
SNORD77(ENST00000385578)	chr1:173835436-173835509	15.5206	16.0544	14.7064	14.6635	11.1351	9.81771	FALSE	TRUE
SNORD77(ENST00000390977)	chr15:74783298-74783369	-3.32193	-3.32193	-3.32193	-3.32193	-3.32193	-3.32193	FALSE	FALSE
SNORD77(ENST00000391045)	chrX:45752345-45752414	-3.32193	-3.32193	-3.32193	-3.32193	-3.32193	-3.32193	FALSE	FALSE
SNORD77(ENST00000391112)	chr8:101016809-101016877	-3.32193	-3.32193	-3.32193	-3.32193	-3.32193	-3.32193	FALSE	FALSE
SNORD77(ENST00000391113)	chr15:33262926-33262992	-3.32193	-3.32193	-3.32193	-3.32193	-3.32193	-3.32193	FALSE	FALSE
SNORD77(ENST00000516158)	chr3:46691998-46692080	-3.32193	-3.32193	-3.32193	-3.32193	-3.32193	-3.32193	FALSE	TRUE
SNORD78(ENST00000385582)	chr1:173834758-173834824	21.4662	20.6267	19.9052	20.4946	19.8109	14.8428	FALSE	TRUE
SNORD78(ENST00000390866)	chr2:57771668-57771734	-3.32193	-3.32193	-3.32193	-3.32193	-3.32193	-3.32193	FALSE	FALSE
SNORD78(ENST00000391076)	chr2:72987661-72987731	9.37511	-3.32193	-3.32193	-3.32193	8.83643	-3.32193	FALSE	FALSE
SNORD79(ENST00000363859)	chr1:173834484-173834570	19.1483	18.7993	18.5426	18.7146	18.6462	15.3268	FALSE	TRUE
SNORD79(ENST00000516069)	chr4:185353118-185353203	-3.32193	-3.32193	-3.32193	-3.32193	-3.32193	-3.32193	FALSE	FALSE
SNORD8(ENST00000363915)	chr14:21865449-21865560	14.7871	13.0672	13.6691	13.4862	16.0919	16.3027	FALSE	TRUE
SNORD80(ENST00000364822)	chr1:173833963-173834046	20.4062	20.7772	20.3172	20.7008	20.5717	18.707	FALSE	TRUE
SNORD81(ENST00000363064)	chr1:86057961-86058039	3.28317	-3.32193	-3.32193	-3.32193	2.17658	-3.32193	FALSE	FALSE
SNORD81(ENST00000363840)	chr1:173833282-173833360	24.0704	24.25	23.7043	23.9839	23.258	19.8896	FALSE	TRUE
SNORD81(ENST00000365153)	chr7:136972432-136972509	-3.32193	-3.32193	-3.32193	-3.32193	-3.32193	-3.32193	FALSE	FALSE
SNORD81(ENST00000390976)	chr5:18236230-18236305	-3.32193	-3.32193	-3.32193	-3.32193	-3.32193	-3.32193	FALSE	FALSE
SNORD81(ENST00000411281)	chr12:54185087-54185131	-3.32193	-3.32193	-3.32193	-3.32193	-3.32193	-3.32193	FALSE	FALSE
SNORD82(ENST00000365530)	chr2:232325080-232325151	20.4835	19.8035	19.4603	19.0367	19.4363	16.7853	FALSE	TRUE
SNORD83(ENST00000411362)	chr12:64969443-64969521	-3.32193	-3.32193	-3.32193	-3.32193	-3.32193	-3.32193	FALSE	FALSE
SNORD83(ENST00000578360)	chr6:2883899-2883976	-3.32193	-3.32193	-3.32193	-3.32193	-3.32193	-3.32193	FALSE	FALSE
SNORD83(ENST00000579412)	chr6:2847063-2847140	-3.32193	-3.32193	-3.32193	-3.32193	-3.32193	-3.32193	FALSE	FALSE
SNORD83(ENST00000580417)	chr6:2818837-2818914	-3.32193	-3.32193	-3.32193	-3.32193	-3.32193	-3.32193	FALSE	FALSE
SNORD83(ENST00000581427)	chr6:2789729-2789806	-3.32193	-3.32193	-3.32193	-3.32193	-3.32193	-3.32193	FALSE	TRUE
SNORD83(ENST00000582702)	chr6:2834954-2835031	-3.32193	-3.32193	-3.32193	-3.32193	-3.32193	-3.32193	FALSE	FALSE
SNORD83(ENST00000583420)	chr6:3013811-3013888	-3.32193	-3.32193	-3.32193	-3.32193	-3.32193	-3.32193	FALSE	FALSE
SNORD83(ENST00000584949)	chr6:2797829-2797906	-3.32193	-3.32193	-3.32193	-3.32193	-3.32193	-3.32193	FALSE	TRUE
SNORD83A(ENST00000386747)	chr22:39711216-39711312	21.2276	20.3704	20.7965	20.7444	20.6912	20.9112	FALSE	FALSE
SNORD83B(ENST00000386745)	chr22:39709822-39709916	21.3078	20.0658	19.839	19.8288	20.2539	20.4509	FALSE	FALSE
SNORD84(ENST00000579171)	chr6:2794454-2794533	-3.32193	-3.32193	-3.32193	-3.32193	-3.32193	-3.32193	FALSE	TRUE
SNORD84(ENST00000580739)	chr6:3018535-3018614	-3.32193	-3.32193	-3.32193	-3.32193	-3.32193	-3.32193	FALSE	FALSE
SNORD84(ENST00000581604)	chr6:2839681-2839760	-3.32193	-3.32193	-3.32193	2.61983	-3.32193	-3.32193	FALSE	FALSE
SNORD84(ENST00000582289)	chr6:2888623-2888702	-3.32193	-3.32193	-3.32193	-3.32193	-3.32193	-3.32193	FALSE	FALSE
SNORD84(ENST00000582411)	chr6:2851772-2851851	-3.32193	-3.32193	-3.32193	-3.32193	-3.32193	-3.32193	FALSE	FALSE
SNORD84(ENST00000583430)	chr6:2802551-2802630	-3.32193	-3.32193	-3.32193	-3.32193	-3.32193	-3.32193	FALSE	FALSE
SNORD84(ENST00000584275)	chr6:31508876-31508955	17.9188	18.2681	17.8612	17.7284	19.106	18.3242	FALSE	FALSE
SNORD85(ENST00000363311)	chr1:31441009-31441083	16.7973	16.1111	15.5294	14.9489	16.8701	16.6008	TRUE	FALSE
SNORD86(ENST00000391196)	chr20:2636741-2636828	15.0797	14.7052	14.0319	14.2748	13.9368	12.9722	FALSE	FALSE
SNORD87(ENST00000364849)	chr8:67834700-67834790	12.7846	12.4496	12.9988	12.9732	11.5382	2.46121	FALSE	FALSE
SNORD87(ENST00000522478)	chr8:67834707-67834786	21.769	22.5273	22.7785	23.304	21.4664	20.6546	FALSE	FALSE
SNORD88(ENST00000408684)	chr12:13124985-13125077	-3.32193	-3.32193	-3.32193	-3.32193	-3.32193	-3.32193	FALSE	FALSE
SNORD88A(ENST00000408314)	chr19:51302697-51302789	19.1823	18.546	18.4782	18.4204	17.8514	18.912	FALSE	FALSE
SNORD88B(ENST00000408454)	chr19:51302287-51302379	13.8602	13.3847	13.5732	13.7941	13.1656	13.7	FALSE	FALSE
SNORD88C(ENST00000408061)	chr19:51305583-51305675	21.533	20.8506	22.3697	22.128	19.9607	21.7017	FALSE	FALSE
SNORD89(ENST00000390981)	chr2:101889396-101889511	17.8279	15.8329	15.9357	16.0577	17.9934	18.2758	FALSE	FALSE
SNORD9(ENST00000362566)	chr14:21860307-21860412	12.1835	12.2321	12.383	11.9102	13.3242	13.0225	FALSE	TRUE
SNORD90(ENST00000391145)	chr9:125642490-125642602	13.2471	13.5918	13.6098	12.7627	14.8981	14.7241	FALSE	FALSE
SNORD91A(ENST00000390861)	chr17:2233568-2233664	17.1349	16.7033	16.6778	16.5357	16.7807	16.5286	FALSE	FALSE
SNORD91B(ENST00000391250)	chr17:2232411-2232507	17.3493	17.3123	17.1273	17.776	17.24	16.9041	FALSE	FALSE
SNORD92(ENST00000585078)	chr2:29136528-29136614	20.2406	19.0664	19.1012	18.9703	19.4651	20.1795	FALSE	FALSE
SNORD93(ENST00000408813)	chr7:22896230-22896305	19.3782	19.0573	18.9283	18.5856	20.3473	21.901	FALSE	FALSE
SNORD94(ENST00000386037)	chr2:86362991-86363129	15.4124	13.1603	13.2811	12.9929	15.397	15.1638	FALSE	FALSE
SNORD95(ENST00000364099)	chr9:84503831-84503900	-3.32193	-3.32193	-3.32193	-3.32193	-3.32193	-3.32193	FALSE	FALSE
SNORD95(ENST00000579879)	chr5:180670310-180670379	22.8437	23.5254	22.8214	23.2367	22.7145	21.7637	FALSE	FALSE
SNORD96A(ENST00000385607)	chr5:180668812-180668892	20.4814	20.2736	19.5903	19.5182	19.9092	19.7432	FALSE	FALSE
SNORD96B(ENST00000386148)	chrX:109468211-109468291	10.4011	10.6442	9.10552	9.77572	10.597	11.0516	FALSE	FALSE
SNORD97(ENST00000459187)	chr11:10823012-10823155	17.1975	16.2187	16.1208	15.9301	17.3142	16.6848	FALSE	FALSE
SNORD98(ENST00000408255)	chr10:70514927-70514995	14.8219	15.3901	14.296	13.01	14.6591	13.7245	FALSE	FALSE
SNORD99(ENST00000408612)	chr1:28905259-28905334	24.2877	24.9773	24.8521	24.9039	23.5517	24.3889	TRUE	FALSE
snoU109(ENST00000458806)	chr1:193026409-193026545	3.20772	0.746724	0.900873	1.81838	4.5803	-3.32193	FALSE	FALSE
snoU109(ENST00000458953)	chr15:92960775-92960919	-3.32193	-3.32193	-3.32193	-3.32193	-3.32193	-3.32193	FALSE	FALSE
snoU109(ENST00000459316)	chr18:2555355-2555491	-3.32193	-3.32193	-3.32193	-3.32193	-3.32193	-3.32193	FALSE	FALSE
snoU109(ENST00000459339)	chr2:75716700-75716836	-3.32193	-3.32193	-3.32193	-3.32193	-3.32193	-3.32193	FALSE	FALSE
snoU109(ENST00000459477)	chr7:107243806-107243952	-3.32193	-3.32193	-3.32193	-3.32193	-3.32193	-3.32193	FALSE	FALSE
snoU109(ENST00000516231)	chr16:68664124-68664257	-3.32193	-3.32193	-3.32193	-3.32193	-3.32193	-3.32193	FALSE	FALSE
snoU109(ENST00000516831)	chr16:68664752-68664871	-3.32193	-3.32193	-3.32193	-3.32193	-3.32193	-3.32193	FALSE	FALSE
snoU13(ENST00000458745)	chr17:15141100-15141200	-3.32193	-3.32193	-3.32193	-3.32193	-3.32193	-3.32193	FALSE	FALSE
snoU13(ENST00000458746)	chr9:30178471-30178575	-3.32193	-3.32193	-3.32193	-3.32193	-3.32193	-3.32193	FALSE	FALSE
snoU13(ENST00000458747)	chr5:70384457-70384562	-3.32193	-3.32193	-3.32193	-3.32193	-3.32193	-3.32193	FALSE	FALSE
snoU13(ENST00000458749)	chr14:36256063-36256168	-3.32193	-3.32193	-3.32193	-3.32193	-3.32193	-3.32193	FALSE	FALSE
snoU13(ENST00000458751)	chr5:65526955-65527060	-3.32193	-3.32193	-3.32193	-3.32193	-3.32193	-3.32193	FALSE	FALSE
snoU13(ENST00000458753)	chr5:118404990-118405095	-3.32193	-3.32193	-3.32193	-3.32193	-3.32193	-3.32193	FALSE	FALSE
snoU13(ENST00000458754)	chr10:12187660-12187765	-3.32193	-3.32193	-3.32193	-3.32193	-3.32193	-3.32193	FALSE	FALSE
snoU13(ENST00000458755)	chr2:167215238-167215343	-3.32193	-3.32193	-3.32193	-3.32193	-3.32193	-3.32193	FALSE	FALSE
snoU13(ENST00000458756)	chr6:42473236-42473344	-3.32193	-3.32193	-3.32193	-3.32193	-3.32193	-3.32193	FALSE	FALSE
snoU13(ENST00000458764)	chr16:28797729-28797834	-3.32193	-3.32193	-3.32193	-3.32193	-3.32193	-3.32193	FALSE	FALSE
snoU13(ENST00000458765)	chr12:31603102-31603207	-3.32193	-3.32193	-3.32193	-3.32193	-3.32193	-3.32193	FALSE	FALSE
snoU13(ENST00000458766)	chrX:23525326-23525430	-3.32193	-3.32193	-3.32193	-3.32193	-3.32193	-3.32193	FALSE	FALSE
snoU13(ENST00000458767)	chr6:151668160-151668247	-3.32193	-3.32193	-3.32193	-3.32193	-3.32193	-3.32193	FALSE	FALSE
snoU13(ENST00000458772)	chr4:88689635-88689733	-3.32193	-3.32193	-3.32193	-3.32193	-3.32193	-3.32193	FALSE	FALSE
snoU13(ENST00000458773)	chr8:124278880-124278985	-3.32193	-3.32193	-3.32193	-3.32193	-3.32193	-3.32193	FALSE	FALSE
snoU13(ENST00000458775)	chr16:29448816-29448921	-3.32193	-3.32193	-3.32193	-3.32193	-3.32193	-3.32193	FALSE	FALSE
snoU13(ENST00000458776)	chr10:101361535-101361637	-3.32193	-3.32193	-3.32193	-3.32193	-3.32193	-3.32193	FALSE	TRUE
snoU13(ENST00000458777)	chr1:156499120-156499221	-3.32193	-3.32193	-3.32193	-3.32193	-3.32193	-3.32193	TRUE	TRUE
snoU13(ENST00000458779)	chr7:136525838-136525943	-3.32193	-3.32193	-3.32193	-3.32193	-3.32193	-3.32193	FALSE	FALSE
snoU13(ENST00000458782)	chr3:73131136-73131241	-3.32193	-3.32193	-3.32193	-3.32193	-3.32193	-3.32193	FALSE	FALSE
snoU13(ENST00000458784)	chr4:184250449-184250554	-3.32193	-3.32193	-3.32193	-3.32193	-3.32193	-3.32193	FALSE	FALSE
snoU13(ENST00000458785)	chr11:9599573-9599678	-3.32193	-3.32193	-3.32193	-3.32193	-3.32193	-3.32193	FALSE	TRUE
snoU13(ENST00000458786)	chr11:3713271-3713375	-3.32193	-3.32193	-3.32193	-3.32193	-3.32193	-3.32193	FALSE	FALSE
snoU13(ENST00000458787)	chr15:59682405-59682516	-3.32193	-3.32193	-3.32193	-3.32193	-3.32193	-3.32193	FALSE	FALSE
snoU13(ENST00000458788)	chr3:171410999-171411104	-3.32193	-3.32193	-3.32193	-3.32193	-3.32193	-3.32193	FALSE	TRUE
snoU13(ENST00000458789)	chr12:65154646-65154753	-3.32193	-3.32193	-3.32193	-3.32193	-3.32193	-3.32193	FALSE	FALSE
snoU13(ENST00000458794)	chr6:111284667-111284772	-3.32193	-3.32193	-3.32193	-3.32193	-3.32193	-3.32193	FALSE	FALSE
snoU13(ENST00000458795)	chr1:11229562-11229670	-3.32193	-3.32193	-3.32193	-3.32193	-3.32193	-3.32193	TRUE	TRUE
snoU13(ENST00000458796)	chr1:49617062-49617175	-3.32193	-3.32193	-3.32193	-3.32193	-3.32193	-3.32193	FALSE	FALSE
snoU13(ENST00000458798)	chr1:17776257-17776359	-3.32193	-3.32193	-3.32193	-3.32193	-3.32193	-3.32193	TRUE	TRUE
snoU13(ENST00000458799)	chr6:90533012-90533115	-3.32193	-3.32193	-3.32193	-3.32193	-3.32193	-3.32193	FALSE	TRUE
snoU13(ENST00000458801)	chr8:85832051-85832148	-3.32193	-3.32193	-3.32193	-3.32193	-3.32193	-3.32193	FALSE	FALSE
snoU13(ENST00000458802)	chrX:17376051-17376156	-3.32193	-3.32193	-3.32193	-3.32193	-3.32193	-3.32193	FALSE	FALSE
snoU13(ENST00000458803)	chr1:12799691-12799796	-3.32193	-3.32193	-3.32193	-3.32193	-3.32193	-3.32193	TRUE	FALSE
snoU13(ENST00000458804)	chr10:27157092-27157193	-3.32193	-3.32193	-3.32193	-3.32193	-3.32193	-3.32193	FALSE	FALSE
snoU13(ENST00000458807)	chr6:25435506-25435590	-3.32193	-3.32193	-3.32193	-3.32193	-3.32193	-3.32193	FALSE	TRUE
snoU13(ENST00000458808)	chr7:151765983-151766090	-3.32193	-3.32193	-3.32193	-3.32193	-3.32193	-3.32193	FALSE	FALSE
snoU13(ENST00000458810)	chr5:149408910-149409015	1.24934	-3.32193	-3.32193	-3.32193	-3.32193	-3.32193	FALSE	TRUE
snoU13(ENST00000458812)	chr8:9724415-9724520	-3.32193	-3.32193	-3.32193	-3.32193	-3.32193	-3.32193	FALSE	FALSE
snoU13(ENST00000458815)	chr7:138167223-138167328	-3.32193	-3.32193	-3.32193	-3.32193	-3.32193	-3.32193	FALSE	TRUE
snoU13(ENST00000458817)	chr2:115038659-115038752	-3.32193	-3.32193	-3.32193	-3.32193	-3.32193	-3.32193	FALSE	FALSE
snoU13(ENST00000458820)	chr8:92476261-92476367	-3.32193	-3.32193	-3.32193	-3.32193	-3.32193	-3.32193	FALSE	FALSE
snoU13(ENST00000458821)	chr3:12674231-12674333	-3.32193	-3.32193	-3.32193	-3.32193	-3.32193	-3.32193	FALSE	FALSE
snoU13(ENST00000458824)	chr2:101193929-101194019	-3.32193	-3.32193	-3.32193	-3.32193	-3.32193	-3.32193	FALSE	FALSE
snoU13(ENST00000458827)	chr18:60861820-60861898	-3.32193	-3.32193	-3.32193	-3.32193	-3.32193	-3.32193	FALSE	FALSE
snoU13(ENST00000458829)	chr10:59998416-59998521	-3.32193	-3.32193	-3.32193	-3.32193	-3.32193	-3.32193	FALSE	FALSE
snoU13(ENST00000458831)	chr7:99011599-99011701	-3.32193	-3.32193	-3.32193	-3.32193	-3.32193	-3.32193	FALSE	FALSE
snoU13(ENST00000458835)	chr3:154047503-154047608	-3.32193	-3.32193	-3.32193	-3.32193	-3.32193	-3.32193	FALSE	FALSE
snoU13(ENST00000458837)	chr13:41754115-41754223	-3.32193	-3.32193	-3.32193	-3.32193	-3.32193	-3.32193	FALSE	FALSE
snoU13(ENST00000458839)	chr7:5525024-5525132	-3.32193	-3.32193	-3.32193	-3.32193	-3.32193	-3.32193	FALSE	FALSE
snoU13(ENST00000458840)	chr10:90820786-90820888	-3.32193	-3.32193	-3.32193	-3.32193	-3.32193	-3.32193	FALSE	FALSE
snoU13(ENST00000458842)	chr4:34967861-34967966	-3.32193	-3.32193	-3.32193	-3.32193	-3.32193	-3.32193	FALSE	FALSE
snoU13(ENST00000458846)	chr20:34708882-34708994	-3.32193	-3.32193	-3.32193	-3.32193	-3.32193	-3.32193	FALSE	FALSE
snoU13(ENST00000458849)	chr1:24208743-24208842	-3.32193	-3.32193	-3.32193	-3.32193	-3.32193	-3.32193	TRUE	FALSE
snoU13(ENST00000458855)	chr12:120486232-120486332	-3.32193	-3.32193	-3.32193	-3.32193	-3.32193	-3.32193	FALSE	FALSE
snoU13(ENST00000458859)	chr8:9789228-9789333	-3.32193	-3.32193	-3.32193	-3.32193	-3.32193	-3.32193	FALSE	FALSE
snoU13(ENST00000458860)	chr4:103780548-103780653	-3.32193	-3.32193	-3.32193	-3.32193	-3.32193	-3.32193	FALSE	FALSE
snoU13(ENST00000458861)	chr9:140315594-140315690	-3.32193	-3.32193	-3.32193	-3.32193	-3.32193	-3.32193	FALSE	FALSE
snoU13(ENST00000458863)	chr2:173556025-173556130	-3.32193	-3.32193	-3.32193	-3.32193	-3.32193	-3.32193	FALSE	FALSE
snoU13(ENST00000458865)	chr16:11561495-11561585	-3.32193	-3.32193	-3.32193	-3.32193	-3.32193	-3.32193	FALSE	FALSE
snoU13(ENST00000458869)	chr2:219193301-219193403	-3.32193	-3.32193	-3.32193	-3.32193	-3.32193	-3.32193	FALSE	TRUE
snoU13(ENST00000458872)	chr16:68347140-68347243	-3.32193	-3.32193	-3.32193	-3.32193	-3.32193	-3.32193	FALSE	FALSE
snoU13(ENST00000458873)	chr1:155385347-155385453	-3.32193	-3.32193	-3.32193	-3.32193	-3.32193	-3.32193	FALSE	TRUE
snoU13(ENST00000458874)	chr10:43305673-43305778	-3.32193	-3.32193	-3.32193	-3.32193	-3.32193	-3.32193	FALSE	FALSE
snoU13(ENST00000458876)	chr16:47154828-47154932	-3.32193	-3.32193	-3.32193	-3.32193	-3.32193	-3.32193	FALSE	FALSE
snoU13(ENST00000458877)	chr15:102223716-102223819	-3.32193	-3.32193	-3.32193	-3.32193	-3.32193	-3.32193	FALSE	TRUE
snoU13(ENST00000458879)	chr1:52877112-52877194	-3.32193	-3.32193	-3.32193	-3.32193	-3.32193	-3.32193	TRUE	FALSE
snoU13(ENST00000458880)	chr2:173020755-173020848	-3.32193	-3.32193	-3.32193	-3.32193	-3.32193	-3.32193	FALSE	FALSE
snoU13(ENST00000458887)	chr12:66739497-66739602	-3.32193	-3.32193	-3.32193	-3.32193	-3.32193	-3.32193	FALSE	TRUE
snoU13(ENST00000458890)	chrX:138784444-138784549	-3.32193	-3.32193	-3.32193	-3.32193	-3.32193	-3.32193	FALSE	FALSE
snoU13(ENST00000458891)	chr22:42472060-42472165	-3.32193	-3.32193	-3.32193	-3.32193	-3.32193	-3.32193	FALSE	FALSE
snoU13(ENST00000458894)	chr18:3572936-3573041	-3.32193	-3.32193	-3.32193	-3.32193	-3.32193	-3.32193	FALSE	FALSE
snoU13(ENST00000458895)	chr2:135823200-135823304	1.66813	-3.32193	-3.32193	-3.32193	-3.32193	-3.32193	FALSE	FALSE
snoU13(ENST00000458897)	chr3:125164903-125165007	-3.32193	-3.32193	-3.32193	-3.32193	-3.32193	-3.32193	FALSE	FALSE
snoU13(ENST00000458905)	chrX:124062366-124062466	-3.32193	-3.32193	-3.32193	-3.32193	-3.32193	-3.32193	FALSE	FALSE
snoU13(ENST00000458906)	chr1:19858662-19858768	-3.32193	-3.32193	-3.32193	-3.32193	-3.32193	-3.32193	TRUE	FALSE
snoU13(ENST00000458907)	chr11:85805232-85805337	-3.32193	-3.32193	-3.32193	-3.32193	-3.32193	-3.32193	FALSE	TRUE
snoU13(ENST00000458910)	chr10:116416267-116416353	-3.32193	-3.32193	-3.32193	-3.32193	-3.32193	-3.32193	FALSE	TRUE
snoU13(ENST00000458912)	chr14:102825134-102825239	-3.32193	-3.32193	-3.32193	-3.32193	-3.32193	-3.32193	FALSE	FALSE
snoU13(ENST00000458913)	chr15:58892329-58892434	-3.32193	-3.32193	-3.32193	-3.32193	-3.32193	-3.32193	FALSE	FALSE
snoU13(ENST00000458914)	chr10:106159561-106159661	-3.32193	-3.32193	-3.32193	-3.32193	-3.32193	-3.32193	FALSE	TRUE
snoU13(ENST00000458916)	chr2:16043790-16043895	-3.32193	-3.32193	-3.32193	-3.32193	-3.32193	-3.32193	FALSE	FALSE
snoU13(ENST00000458917)	chr3:15358125-15358229	-3.32193	-3.32193	-3.32193	-3.32193	-3.32193	-3.32193	FALSE	FALSE
snoU13(ENST00000458918)	chr3:37238230-37238335	-3.32193	-3.32193	-3.32193	-3.32193	-3.32193	-3.32193	FALSE	FALSE
snoU13(ENST00000458921)	chr16:58652577-58652668	-3.32193	-3.32193	-3.32193	-3.32193	-3.32193	-3.32193	FALSE	FALSE
snoU13(ENST00000458923)	chr9:19310687-19310786	-3.32193	-3.32193	-3.32193	-3.32193	-3.32193	-3.32193	FALSE	FALSE
snoU13(ENST00000458924)	chr2:202946596-202946701	-3.32193	-3.32193	-3.32193	-3.32193	-3.32193	-3.32193	FALSE	FALSE
snoU13(ENST00000458925)	chr17:80099537-80099649	-3.32193	-3.32193	-3.32193	-3.32193	-3.32193	-3.32193	FALSE	FALSE
snoU13(ENST00000458927)	chr2:162415052-162415156	-3.32193	-3.32193	-3.32193	-3.32193	-3.32193	-3.32193	FALSE	FALSE
snoU13(ENST00000458929)	chr1:150234091-150234196	-3.32193	-3.32193	-3.32193	-3.32193	-3.32193	-3.32193	FALSE	FALSE
snoU13(ENST00000458931)	chr14:96790043-96790124	-3.32193	-3.32193	-3.32193	-3.32193	-3.32193	-3.32193	FALSE	FALSE
snoU13(ENST00000458933)	chr1:94616972-94617077	-3.32193	-3.32193	-3.32193	-3.32193	-3.32193	-3.32193	FALSE	FALSE
snoU13(ENST00000458934)	chr1:202166754-202166859	-3.32193	-3.32193	-3.32193	-3.32193	-3.32193	-3.32193	FALSE	TRUE
snoU13(ENST00000458935)	chr16:28683552-28683657	-3.32193	-3.32193	-3.32193	-3.32193	-3.32193	-3.32193	FALSE	FALSE
snoU13(ENST00000458936)	chrX:141961744-141961849	-3.32193	-3.32193	-3.32193	-3.32193	-3.32193	-3.32193	FALSE	TRUE
snoU13(ENST00000458937)	chr7:24301226-24301333	-3.32193	-3.32193	-3.32193	-3.32193	-3.32193	-3.32193	FALSE	FALSE
snoU13(ENST00000458942)	chr1:226491961-226492064	-3.32193	-3.32193	-3.32193	-3.32193	-3.32193	-3.32193	FALSE	TRUE
snoU13(ENST00000458945)	chrX:135216474-135216579	-3.32193	1.44042	-3.32193	-3.32193	-3.32193	-3.32193	FALSE	FALSE
snoU13(ENST00000458946)	chr16:11387065-11387170	-3.32193	-3.32193	-3.32193	-3.32193	-3.32193	-3.32193	FALSE	FALSE
snoU13(ENST00000458947)	chr2:65135719-65135820	-3.32193	-3.32193	-3.32193	-3.32193	-3.32193	-3.32193	FALSE	FALSE
snoU13(ENST00000458951)	chr11:115497798-115497903	-3.32193	-3.32193	-3.32193	-3.32193	-3.32193	-3.32193	FALSE	FALSE
snoU13(ENST00000458955)	chr12:77556704-77556805	-3.32193	-3.32193	-3.32193	-3.32193	-3.32193	-3.32193	FALSE	FALSE
snoU13(ENST00000458956)	chr3:53317214-53317319	-3.32193	-3.32193	-3.32193	-3.32193	-3.32193	-3.32193	FALSE	FALSE
snoU13(ENST00000458957)	chr14:73376143-73376231	-3.32193	-3.32193	-3.32193	-3.32193	-3.32193	-3.32193	FALSE	FALSE
snoU13(ENST00000458958)	chr12:101752524-101752627	-3.32193	-3.32193	-3.32193	-3.32193	-3.32193	-3.32193	FALSE	FALSE
snoU13(ENST00000458959)	chr2:148081537-148081643	-3.32193	-3.32193	-3.32193	-3.32193	-3.32193	-3.32193	FALSE	FALSE
snoU13(ENST00000458964)	chr10:101779349-101779456	-3.32193	-3.32193	-3.32193	-3.32193	-3.32193	-3.32193	FALSE	TRUE
snoU13(ENST00000458965)	chr3:197066326-197066422	-3.32193	-3.32193	-3.32193	-3.32193	-3.32193	-3.32193	FALSE	TRUE
snoU13(ENST00000458966)	chr10:112336116-112336219	-3.32193	-3.32193	-3.32193	-3.32193	-3.32193	-3.32193	FALSE	TRUE
snoU13(ENST00000458967)	chr1:202200790-202200892	-3.32193	-3.32193	-3.32193	-3.32193	-3.32193	-3.32193	FALSE	TRUE
snoU13(ENST00000458968)	chr7:137860929-137861028	-3.32193	-3.32193	-3.32193	-3.32193	-3.32193	-3.32193	FALSE	FALSE
snoU13(ENST00000458969)	chr14:74265716-74265821	-3.32193	-3.32193	-3.32193	-3.32193	-3.32193	-3.32193	FALSE	FALSE
snoU13(ENST00000458970)	chr6:134527547-134527652	-3.32193	-3.32193	-3.32193	-3.32193	-3.32193	-3.32193	FALSE	TRUE
snoU13(ENST00000458971)	chr18:10389893-10389997	-3.32193	-3.32193	-3.32193	-3.32193	-3.32193	-3.32193	FALSE	FALSE
snoU13(ENST00000458972)	chr5:18844004-18844109	-3.32193	-3.32193	-3.32193	-3.32193	-3.32193	-3.32193	FALSE	FALSE
snoU13(ENST00000458973)	chr16:48692290-48692396	-3.32193	-3.32193	-3.32193	-3.32193	-3.32193	-3.32193	FALSE	TRUE
snoU13(ENST00000458976)	chr9:133325239-133325342	-3.32193	-3.32193	-3.32193	-3.32193	-3.32193	-3.32193	FALSE	FALSE
snoU13(ENST00000458977)	chr5:57366013-57366118	-3.32193	-3.32193	-3.32193	-3.32193	-3.32193	-3.32193	FALSE	FALSE
snoU13(ENST00000458978)	chr2:184814058-184814163	-3.32193	-3.32193	-3.32193	-3.32193	-3.32193	-3.32193	FALSE	FALSE
snoU13(ENST00000458983)	chr2:70139825-70139931	-3.32193	-3.32193	1.56892	-3.32193	-3.32193	-3.32193	FALSE	TRUE
snoU13(ENST00000458986)	chr3:10182832-10182931	-3.32193	-3.32193	-3.32193	-3.32193	-3.32193	-3.32193	FALSE	FALSE
snoU13(ENST00000458988)	chr7:56168350-56168445	-3.32193	-3.32193	-3.32193	-3.32193	-3.32193	-3.32193	FALSE	FALSE
snoU13(ENST00000458989)	chr13:21543455-21543555	-3.32193	-3.32193	-3.32193	-3.32193	-3.32193	-3.32193	FALSE	FALSE
snoU13(ENST00000458991)	chr7:137805832-137805937	-3.32193	-3.32193	-3.32193	-3.32193	-3.32193	-3.32193	FALSE	FALSE
snoU13(ENST00000458994)	chr1:153726598-153726703	-3.32193	-3.32193	-3.32193	-3.32193	-3.32193	-3.32193	FALSE	FALSE
snoU13(ENST00000458995)	chr16:29077574-29077679	-3.32193	-3.32193	-3.32193	-3.32193	-3.32193	-3.32193	FALSE	FALSE
snoU13(ENST00000458996)	chr18:49072715-49072818	-3.32193	-3.32193	-3.32193	-3.32193	-3.32193	-3.32193	FALSE	FALSE
snoU13(ENST00000458998)	chr11:122596914-122597019	-3.32193	-3.32193	-3.32193	-3.32193	-3.32193	-3.32193	FALSE	FALSE
snoU13(ENST00000459000)	chr2:172002838-172002937	-3.32193	-3.32193	-3.32193	-3.32193	-3.32193	-3.32193	FALSE	FALSE
snoU13(ENST00000459005)	chr5:118945895-118946000	-3.32193	-3.32193	-3.32193	-3.32193	-3.32193	-3.32193	FALSE	FALSE
snoU13(ENST00000459008)	chr1:38215872-38215974	-3.32193	-3.32193	-3.32193	-3.32193	-3.32193	-3.32193	TRUE	TRUE
snoU13(ENST00000459010)	chr2:122463541-122463633	-3.32193	-3.32193	-3.32193	-3.32193	-3.32193	-3.32193	FALSE	FALSE
snoU13(ENST00000459013)	chr6:76575679-76575783	-3.32193	-3.32193	-3.32193	-3.32193	-3.32193	-3.32193	FALSE	FALSE
snoU13(ENST00000459015)	chr1:90233769-90233877	-3.32193	-3.32193	-3.32193	-3.32193	-3.32193	-3.32193	FALSE	FALSE
snoU13(ENST00000459016)	chr13:46809803-46809908	-3.32193	-3.32193	-3.32193	-3.32193	-3.32193	-3.32193	FALSE	FALSE
snoU13(ENST00000459017)	chr2:9672369-9672474	-3.32193	-3.32193	-3.32193	-3.32193	-3.32193	-3.32193	FALSE	FALSE
snoU13(ENST00000459018)	chr7:75742114-75742214	-3.32193	-3.32193	-3.32193	-3.32193	-3.32193	-3.32193	FALSE	FALSE
snoU13(ENST00000459019)	chr15:65863309-65863411	-3.32193	-3.32193	-3.32193	-3.32193	-3.32193	-3.32193	FALSE	TRUE
snoU13(ENST00000459022)	chr19:11549995-11550096	-3.32193	-3.32193	-3.32193	-3.32193	-3.32193	-3.32193	FALSE	FALSE
snoU13(ENST00000459023)	chr21:26842419-26842513	-3.32193	-3.32193	-3.32193	-3.32193	-3.32193	-3.32193	FALSE	FALSE
snoU13(ENST00000459024)	chr14:103255826-103255928	-3.32193	-3.32193	-3.32193	-3.32193	-3.32193	-3.32193	FALSE	TRUE
snoU13(ENST00000459026)	chr4:186867235-186867340	-3.32193	-3.32193	-3.32193	-3.32193	-3.32193	-3.32193	FALSE	FALSE
snoU13(ENST00000459027)	chr15:40899408-40899510	-3.32193	-3.32193	-3.32193	-3.32193	-3.32193	-3.32193	FALSE	FALSE
snoU13(ENST00000459030)	chr9:75142150-75142255	-3.32193	-3.32193	-3.32193	-3.32193	-3.32193	-3.32193	FALSE	FALSE
snoU13(ENST00000459034)	chr11:66988377-66988487	-3.32193	-3.32193	-3.32193	-3.32193	-3.32193	-3.32193	FALSE	TRUE
snoU13(ENST00000459036)	chr17:77687491-77687588	-3.32193	-3.32193	-3.32193	-3.32193	-3.32193	-3.32193	FALSE	FALSE
snoU13(ENST00000459038)	chr12:100795921-100796028	-3.32193	-3.32193	-3.32193	-3.32193	-3.32193	-3.32193	FALSE	FALSE
snoU13(ENST00000459039)	chr11:65920090-65920196	-3.32193	-3.32193	-3.32193	-3.32193	-3.32193	-3.32193	FALSE	FALSE
snoU13(ENST00000459040)	chr3:4920281-4920386	-3.32193	-3.32193	-3.32193	-3.32193	-3.32193	-3.32193	FALSE	FALSE
snoU13(ENST00000459043)	chr9:131511635-131511740	-3.32193	-3.32193	-3.32193	-3.32193	-3.32193	-3.32193	FALSE	FALSE
snoU13(ENST00000459044)	chr7:90236316-90236422	-3.32193	-3.32193	-3.32193	-3.32193	-3.32193	-3.32193	FALSE	TRUE
snoU13(ENST00000459045)	chr5:133186546-133186648	-3.32193	-3.32193	-3.32193	-3.32193	-3.32193	-3.32193	FALSE	TRUE
snoU13(ENST00000459046)	chr11:71815118-71815216	-3.32193	-3.32193	-3.32193	-3.32193	-3.32193	-3.32193	FALSE	TRUE
snoU13(ENST00000459047)	chr2:197079941-197080046	-3.32193	-3.32193	-3.32193	-3.32193	-3.32193	-3.32193	FALSE	FALSE
snoU13(ENST00000459048)	chr2:44466705-44466800	-3.32193	-3.32193	-3.32193	-3.32193	-3.32193	-3.32193	FALSE	FALSE
snoU13(ENST00000459049)	chr22:32349389-32349493	-3.32193	-3.32193	-3.32193	-3.32193	-3.32193	-3.32193	FALSE	FALSE
snoU13(ENST00000459050)	chr12:131299896-131299995	-3.32193	-3.32193	-3.32193	-3.32193	-3.32193	-3.32193	FALSE	TRUE
snoU13(ENST00000459056)	chr13:20449325-20449425	-3.32193	-3.32193	-3.32193	-3.32193	-3.32193	-3.32193	FALSE	FALSE
snoU13(ENST00000459057)	chr5:31824684-31824789	-3.32193	-3.32193	-3.32193	-3.32193	-3.32193	-3.32193	FALSE	FALSE
snoU13(ENST00000459058)	chr2:69894489-69894593	-3.32193	-3.32193	-3.32193	-3.32193	-3.32193	-3.32193	FALSE	FALSE
snoU13(ENST00000459060)	chr18:3811315-3811420	-3.32193	-3.32193	-3.32193	-3.32193	-3.32193	-3.32193	FALSE	FALSE
snoU13(ENST00000459062)	chr11:126151550-126151649	-3.32193	-3.32193	-3.32193	-3.32193	-3.32193	-3.32193	FALSE	FALSE
snoU13(ENST00000459065)	chr9:97934775-97934880	6.7125	1.93993	8.35101	2.30877	7.25825	-3.32193	FALSE	FALSE
snoU13(ENST00000459068)	chr7:2590502-2590599	1.86095	-3.32193	-3.32193	-3.32193	-3.32193	-3.32193	FALSE	TRUE
snoU13(ENST00000459069)	chr11:82554925-82555027	-3.32193	-3.32193	-3.32193	-3.32193	-3.32193	-3.32193	FALSE	FALSE
snoU13(ENST00000459071)	chr4:57972407-57972511	-3.32193	-3.32193	-3.32193	-3.32193	-3.32193	-3.32193	FALSE	FALSE
snoU13(ENST00000459072)	chr1:28843986-28844087	-3.32193	-3.32193	-3.32193	-3.32193	1.42412	-3.32193	TRUE	TRUE
snoU13(ENST00000459074)	chr16:48526307-48526412	-3.32193	-3.32193	-3.32193	-3.32193	-3.32193	-3.32193	FALSE	FALSE
snoU13(ENST00000459078)	chr6:108564657-108564762	-3.32193	-3.32193	-3.32193	-3.32193	-3.32193	-3.32193	FALSE	FALSE
snoU13(ENST00000459085)	chr12:102183591-102183693	-3.32193	-3.32193	-3.32193	-3.32193	-3.32193	-3.32193	FALSE	TRUE
snoU13(ENST00000459087)	chr2:179990261-179990364	-3.32193	-3.32193	-3.32193	-3.32193	-3.32193	-3.32193	FALSE	FALSE
snoU13(ENST00000459088)	chr17:49175533-49175639	-3.32193	-3.32193	-3.32193	-3.32193	-3.32193	-3.32193	FALSE	FALSE
snoU13(ENST00000459089)	chr5:122345235-122345335	-3.32193	-3.32193	-3.32193	-3.32193	-3.32193	-3.32193	FALSE	TRUE
snoU13(ENST00000459090)	chr12:92938666-92938763	-3.32193	-3.32193	-3.32193	-3.32193	-3.32193	-3.32193	FALSE	FALSE
snoU13(ENST00000459093)	chr13:111066550-111066653	-3.32193	-3.32193	-3.32193	-3.32193	-3.32193	-3.32193	FALSE	FALSE
snoU13(ENST00000459094)	chr5:137450889-137450993	-3.32193	-3.32193	-3.32193	-3.32193	-3.32193	-3.32193	FALSE	FALSE
snoU13(ENST00000459097)	chr16:53368472-53368576	1.66813	-3.32193	-3.32193	-3.32193	-3.32193	-3.32193	FALSE	FALSE
snoU13(ENST00000459098)	chr8:104677521-104677622	-3.32193	-3.32193	-3.32193	-3.32193	-3.32193	-3.32193	FALSE	FALSE
snoU13(ENST00000459102)	chr8:113576102-113576205	-3.32193	-3.32193	-3.32193	-3.32193	-3.32193	-3.32193	FALSE	FALSE
snoU13(ENST00000459105)	chr16:28453985-28454090	-3.32193	-3.32193	-3.32193	-3.32193	-3.32193	-3.32193	FALSE	FALSE
snoU13(ENST00000459110)	chr20:34304391-34304492	-3.32193	-3.32193	-3.32193	-3.32193	-3.32193	-3.32193	FALSE	TRUE
snoU13(ENST00000459111)	chr4:71677961-71678063	-3.32193	-3.32193	-3.32193	-3.32193	-3.32193	-3.32193	FALSE	FALSE
snoU13(ENST00000459112)	chr3:128792936-128793045	-3.32193	-3.32193	-3.32193	-3.32193	-3.32193	-3.32193	FALSE	FALSE
snoU13(ENST00000459114)	chr2:130184993-130185098	-3.32193	-3.32193	-3.32193	-3.32193	-3.32193	-3.32193	FALSE	FALSE
snoU13(ENST00000459116)	chr6:112797926-112798029	-3.32193	-3.32193	-3.32193	-3.32193	-3.32193	-3.32193	FALSE	FALSE
snoU13(ENST00000459119)	chr15:20557337-20557434	-3.32193	-3.32193	-3.32193	-3.32193	-3.32193	-3.32193	FALSE	FALSE
snoU13(ENST00000459122)	chr20:48556831-48556937	-3.32193	-3.32193	-3.32193	-3.32193	-3.32193	-3.32193	FALSE	FALSE
snoU13(ENST00000459123)	chr3:149795512-149795618	-3.32193	-3.32193	-3.32193	-3.32193	-3.32193	-3.32193	FALSE	TRUE
snoU13(ENST00000459125)	chr9:94907363-94907468	-3.32193	-3.32193	-3.32193	-3.32193	-3.32193	-3.32193	FALSE	FALSE
snoU13(ENST00000459127)	chr2:62492128-62492233	-3.32193	-3.32193	-3.32193	-3.32193	-3.32193	-3.32193	FALSE	FALSE
snoU13(ENST00000459129)	chr5:68834986-68835091	-3.32193	-3.32193	-3.32193	-3.32193	-3.32193	-3.32193	FALSE	FALSE
snoU13(ENST00000459130)	chr7:110749322-110749413	-3.32193	-3.32193	-3.32193	-3.32193	-3.32193	-3.32193	FALSE	FALSE
snoU13(ENST00000459131)	chr6:111967528-111967630	-3.32193	-3.32193	-3.32193	-3.32193	-3.32193	-3.32193	FALSE	FALSE
snoU13(ENST00000459132)	chr3:131999460-131999522	-3.32193	-3.32193	-3.32193	-3.32193	-3.32193	-3.32193	FALSE	TRUE
snoU13(ENST00000459133)	chr18:20481485-20481589	-3.32193	-3.32193	-3.32193	-3.32193	-3.32193	-3.32193	FALSE	TRUE
snoU13(ENST00000459137)	chr11:116191059-116191162	-3.32193	-3.32193	-3.32193	-3.32193	-3.32193	-3.32193	FALSE	FALSE
snoU13(ENST00000459138)	chr2:54066860-54066966	-3.32193	-3.32193	-3.32193	-3.32193	-3.32193	-3.32193	FALSE	FALSE
snoU13(ENST00000459139)	chr7:98482611-98482713	-3.32193	-3.32193	-3.32193	-3.32193	-3.32193	-3.32193	FALSE	FALSE
snoU13(ENST00000459140)	chr6:1186751-1186855	-3.32193	-3.32193	-3.32193	-3.32193	-3.32193	-3.32193	FALSE	TRUE
snoU13(ENST00000459142)	chr9:117327528-117327632	-3.32193	-3.32193	-3.32193	-3.32193	-3.32193	-3.32193	FALSE	FALSE
snoU13(ENST00000459143)	chr7:4729109-4729214	-3.32193	-3.32193	-3.32193	-3.32193	-3.32193	-3.32193	FALSE	FALSE
snoU13(ENST00000459145)	chr17:7937803-7937902	-3.32193	-3.32193	-3.32193	-3.32193	-3.32193	-3.32193	FALSE	FALSE
snoU13(ENST00000459146)	chr6:101405034-101405139	-3.32193	-3.32193	-3.32193	-3.32193	-3.32193	-3.32193	FALSE	FALSE
snoU13(ENST00000459147)	chr18:2774870-2774961	-3.32193	-3.32193	-3.32193	-3.32193	-3.32193	-3.32193	FALSE	FALSE
snoU13(ENST00000459148)	chr8:123683528-123683633	-3.32193	-3.32193	-3.32193	-3.32193	-3.32193	-3.32193	FALSE	FALSE
snoU13(ENST00000459149)	chr2:233543671-233543775	-3.32193	-3.32193	-3.32193	-3.32193	-3.32193	-3.32193	FALSE	TRUE
snoU13(ENST00000459152)	chr2:88310619-88310721	-3.32193	-3.32193	-3.32193	-3.32193	-3.32193	-3.32193	FALSE	FALSE
snoU13(ENST00000459156)	chr3:47507837-47507938	-3.32193	-3.32193	-3.32193	-3.32193	-3.32193	-3.32193	FALSE	FALSE
snoU13(ENST00000459157)	chr2:178210584-178210689	-3.32193	-3.32193	-3.32193	-3.32193	-3.32193	-3.32193	FALSE	FALSE
snoU13(ENST00000459162)	chr12:31456649-31456750	-3.32193	-3.32193	-3.32193	-3.32193	-3.32193	-3.32193	FALSE	FALSE
snoU13(ENST00000459164)	chr22:41310881-41310986	-3.32193	-3.32193	-3.32193	-3.32193	-3.32193	-3.32193	FALSE	FALSE
snoU13(ENST00000459165)	chr19:52172656-52172761	-3.32193	-3.32193	-3.32193	-3.32193	-3.32193	-3.32193	FALSE	FALSE
snoU13(ENST00000459166)	chr1:101694218-101694321	-3.32193	-3.32193	-3.32193	-3.32193	-3.32193	-3.32193	FALSE	FALSE
snoU13(ENST00000459167)	chr7:37209281-37209384	-3.32193	-3.32193	-3.32193	-3.32193	-3.32193	-3.32193	FALSE	FALSE
snoU13(ENST00000459168)	chr18:29674465-29674569	-3.32193	-3.32193	-3.32193	-3.32193	-3.32193	-3.32193	FALSE	FALSE
snoU13(ENST00000459173)	chr17:59039149-59039254	-3.32193	-3.32193	-3.32193	-3.32193	-3.32193	-3.32193	FALSE	TRUE
snoU13(ENST00000459178)	chr6:74103634-74103736	-3.32193	-3.32193	-3.32193	-3.32193	-3.32193	-3.32193	FALSE	FALSE
snoU13(ENST00000459180)	chr3:192251796-192251901	-3.32193	-3.32193	-3.32193	-3.32193	-3.32193	-3.32193	FALSE	FALSE
snoU13(ENST00000459182)	chr15:44005340-44005445	-3.32193	-3.32193	-3.32193	-3.32193	-3.32193	-3.32193	FALSE	FALSE
snoU13(ENST00000459183)	chr8:42083149-42083252	-3.32193	-3.32193	-3.32193	-3.32193	-3.32193	-3.32193	FALSE	TRUE
snoU13(ENST00000459184)	chr21:30761705-30761810	-3.32193	-3.32193	-3.32193	-3.32193	-3.32193	-3.32193	FALSE	FALSE
snoU13(ENST00000459185)	chr15:25138892-25138995	-3.32193	-3.32193	-3.32193	-3.32193	-3.32193	-3.32193	FALSE	FALSE
snoU13(ENST00000459186)	chr4:17530558-17530663	-3.32193	-3.32193	-3.32193	-3.32193	-3.32193	-3.32193	FALSE	FALSE
snoU13(ENST00000459190)	chr12:93659403-93659508	-3.32193	-3.32193	-3.32193	-3.32193	-3.32193	-3.32193	FALSE	FALSE
snoU13(ENST00000459192)	chr3:122469217-122469322	-3.32193	-3.32193	-3.32193	-3.32193	-3.32193	-3.32193	FALSE	FALSE
snoU13(ENST00000459193)	chr3:172692930-172693032	-3.32193	-3.32193	-3.32193	-3.32193	-3.32193	-3.32193	FALSE	FALSE
snoU13(ENST00000459196)	chr14:82928430-82928532	-3.32193	-3.32193	-3.32193	-3.32193	-3.32193	-3.32193	FALSE	FALSE
snoU13(ENST00000459201)	chr1:26968775-26968880	-3.32193	-3.32193	-3.32193	-3.32193	-3.32193	-3.32193	TRUE	FALSE
snoU13(ENST00000459202)	chr1:173629234-173629339	-3.32193	-3.32193	-3.32193	-3.32193	-3.32193	-3.32193	FALSE	TRUE
snoU13(ENST00000459203)	chr5:118804652-118804750	-3.32193	-3.32193	-3.32193	-3.32193	-3.32193	-3.32193	FALSE	FALSE
snoU13(ENST00000459205)	chr7:129984253-129984358	-3.32193	-3.32193	-3.32193	-3.32193	-3.32193	-3.32193	FALSE	FALSE
snoU13(ENST00000459206)	chr13:40021250-40021353	-3.32193	-3.32193	-3.32193	-3.32193	-3.32193	-3.32193	FALSE	FALSE
snoU13(ENST00000459207)	chr1:45824322-45824420	-3.32193	-3.32193	-3.32193	-3.32193	-3.32193	-3.32193	TRUE	FALSE
snoU13(ENST00000459208)	chr13:100436306-100436411	-3.32193	-3.32193	-3.32193	-3.32193	-3.32193	-3.32193	FALSE	FALSE
snoU13(ENST00000459209)	chr15:92378607-92378706	-3.32193	-3.32193	-3.32193	-3.32193	-3.32193	-3.32193	FALSE	TRUE
snoU13(ENST00000459210)	chr7:129959117-129959222	-3.32193	-3.32193	-3.32193	-3.32193	-3.32193	-3.32193	FALSE	FALSE
snoU13(ENST00000459211)	chr2:75862265-75862370	-3.32193	-3.32193	-3.32193	-3.32193	-3.32193	-3.32193	FALSE	FALSE
snoU13(ENST00000459212)	chr2:223562613-223562719	-3.32193	-3.32193	-3.32193	-3.32193	-3.32193	-3.32193	FALSE	FALSE
snoU13(ENST00000459217)	chr1:220160851-220160956	-3.32193	-3.32193	-3.32193	-3.32193	-3.32193	-3.32193	FALSE	TRUE
snoU13(ENST00000459218)	chr2:71157468-71157545	-3.32193	-3.32193	-3.32193	-3.32193	-3.32193	-3.32193	FALSE	TRUE
snoU13(ENST00000459219)	chr6:88430631-88430736	-3.32193	-3.32193	-3.32193	-3.32193	-3.32193	-3.32193	FALSE	FALSE
snoU13(ENST00000459220)	chr12:64749540-64749645	-3.32193	-3.32193	-3.32193	-3.32193	-3.32193	-3.32193	FALSE	FALSE
snoU13(ENST00000459223)	chrX:47941134-47941239	-3.32193	-3.32193	-3.32193	-3.32193	-3.32193	-3.32193	FALSE	FALSE
snoU13(ENST00000459225)	chr8:95918243-95918347	-3.32193	-3.32193	-3.32193	-3.32193	-3.32193	-3.32193	FALSE	FALSE
snoU13(ENST00000459226)	chr6:34660555-34660660	-3.32193	-3.32193	-3.32193	-3.32193	-3.32193	-3.32193	FALSE	FALSE
snoU13(ENST00000459230)	chr5:68471649-68471754	1.24934	-3.32193	-3.32193	-3.32193	-3.32193	-3.32193	FALSE	FALSE
snoU13(ENST00000459231)	chr2:70182775-70182879	-3.32193	-3.32193	-3.32193	-3.32193	-3.32193	-3.32193	FALSE	FALSE
snoU13(ENST00000459233)	chr17:48322255-48322365	-3.32193	-3.32193	-3.32193	-3.32193	-3.32193	-3.32193	FALSE	FALSE
snoU13(ENST00000459235)	chr17:28210022-28210127	-3.32193	-3.32193	-3.32193	-3.32193	-3.32193	-3.32193	FALSE	FALSE
snoU13(ENST00000459242)	chr3:10175067-10175172	-3.32193	-3.32193	-3.32193	-3.32193	-3.32193	-3.32193	FALSE	FALSE
snoU13(ENST00000459243)	chr11:93530377-93530479	-3.32193	-3.32193	-3.32193	-3.32193	-3.32193	-3.32193	TRUE	FALSE
snoU13(ENST00000459244)	chrX:32866022-32866122	-3.32193	-3.32193	-3.32193	-3.32193	-3.32193	-3.32193	FALSE	FALSE
snoU13(ENST00000459245)	chr3:72622114-72622219	-3.32193	-3.32193	-3.32193	-3.32193	-3.32193	-3.32193	FALSE	FALSE
snoU13(ENST00000459246)	chr3:100920674-100920779	-3.32193	-3.32193	-3.32193	-3.32193	-3.32193	-3.32193	FALSE	FALSE
snoU13(ENST00000459247)	chr8:103400752-103400863	-3.32193	-3.32193	-3.32193	-3.32193	-3.32193	-3.32193	FALSE	TRUE
snoU13(ENST00000459248)	chr16:18881486-18881591	-3.32193	-3.32193	-3.32193	-3.32193	-3.32193	-3.32193	FALSE	TRUE
snoU13(ENST00000459251)	chr6:163647940-163648037	-3.32193	-3.32193	-3.32193	-3.32193	-3.32193	-3.32193	FALSE	FALSE
snoU13(ENST00000459253)	chr1:6812777-6812881	-3.32193	-3.32193	-3.32193	-3.32193	-3.32193	-3.32193	TRUE	FALSE
snoU13(ENST00000459256)	chr18:12533421-12533524	-3.32193	-3.32193	-3.32193	-3.32193	-3.32193	-3.32193	FALSE	FALSE
snoU13(ENST00000459258)	chr1:16237390-16237492	-3.32193	-3.32193	-3.32193	-3.32193	-3.32193	-3.32193	TRUE	FALSE
snoU13(ENST00000459263)	chr17:4017900-4018004	-3.32193	-3.32193	-3.32193	-3.32193	-3.32193	1.60891	FALSE	FALSE
snoU13(ENST00000459264)	chr5:56152973-56153078	-3.32193	-3.32193	-3.32193	-3.32193	-3.32193	-3.32193	FALSE	FALSE
snoU13(ENST00000459266)	chr4:57860239-57860336	-3.32193	-3.32193	-3.32193	-3.32193	-3.32193	-3.32193	FALSE	FALSE
snoU13(ENST00000459268)	chr8:27612547-27612639	-3.32193	-3.32193	-3.32193	-3.32193	-3.32193	-3.32193	FALSE	FALSE
snoU13(ENST00000459269)	chr16:22492793-22492898	-3.32193	-3.32193	-3.32193	-3.32193	-3.32193	-3.32193	FALSE	FALSE
snoU13(ENST00000459272)	chr16:82487923-82488023	-3.32193	-3.32193	-3.32193	-3.32193	-3.32193	-3.32193	FALSE	TRUE
snoU13(ENST00000459275)	chr17:74320275-74320380	-3.32193	-3.32193	-3.32193	-3.32193	-3.32193	-3.32193	FALSE	FALSE
snoU13(ENST00000459277)	chr15:43905878-43905983	-3.32193	-3.32193	-3.32193	-3.32193	-3.32193	-3.32193	FALSE	FALSE
snoU13(ENST00000459278)	chr3:179332561-179332666	-3.32193	-3.32193	-3.32193	-3.32193	-3.32193	-3.32193	FALSE	FALSE
snoU13(ENST00000459287)	chr19:52637504-52637593	-3.32193	-3.32193	-3.32193	-3.32193	-3.32193	-3.32193	FALSE	FALSE
snoU13(ENST00000459289)	chr11:92462494-92462581	-3.32193	-3.32193	-3.32193	-3.32193	-3.32193	-3.32193	FALSE	FALSE
snoU13(ENST00000459290)	chr21:37630722-37630829	-3.32193	-3.32193	-3.32193	-3.32193	-3.32193	-3.32193	FALSE	FALSE
snoU13(ENST00000459292)	chr10:75061537-75061642	-3.32193	-3.32193	-3.32193	-3.32193	-3.32193	-3.32193	FALSE	FALSE
snoU13(ENST00000459293)	chr17:65403957-65404062	-3.32193	-3.32193	-3.32193	-3.32193	-3.32193	-3.32193	FALSE	FALSE
snoU13(ENST00000459298)	chr7:94905896-94905996	-3.32193	-3.32193	-3.32193	-3.32193	-3.32193	-3.32193	FALSE	FALSE
snoU13(ENST00000459301)	chr6:150485718-150485822	-3.32193	-3.32193	-3.32193	1.83532	-3.32193	-3.32193	FALSE	TRUE
snoU13(ENST00000459302)	chr6:34650573-34650679	-3.32193	-3.32193	-3.32193	-3.32193	-3.32193	-3.32193	FALSE	FALSE
snoU13(ENST00000459305)	chr4:40870884-40870987	-3.32193	-3.32193	-3.32193	-3.32193	-3.32193	-3.32193	FALSE	FALSE
snoU13(ENST00000459308)	chr3:57455870-57455977	-3.32193	-3.32193	-3.32193	-3.32193	-3.32193	-3.32193	FALSE	FALSE
snoU13(ENST00000459310)	chr9:78291821-78291928	-3.32193	-3.32193	-3.32193	-3.32193	-3.32193	-3.32193	FALSE	FALSE
snoU13(ENST00000459311)	chr1:119801662-119801764	-3.32193	-3.32193	-3.32193	-3.32193	-3.32193	-3.32193	FALSE	FALSE
snoU13(ENST00000459312)	chr4:47307949-47308054	-3.32193	-3.32193	-3.32193	-3.32193	-3.32193	-3.32193	FALSE	FALSE
snoU13(ENST00000459314)	chr15:33187399-33187502	-3.32193	-3.32193	-3.32193	-3.32193	-3.32193	-3.32193	FALSE	FALSE
snoU13(ENST00000459315)	chr2:57243194-57243299	-3.32193	-3.32193	-3.32193	-3.32193	-3.32193	-3.32193	FALSE	FALSE
snoU13(ENST00000459319)	chr9:38190402-38190504	-3.32193	-3.32193	-3.32193	-3.32193	-3.32193	-3.32193	FALSE	FALSE
snoU13(ENST00000459321)	chr16:21468645-21468750	-3.32193	-3.32193	-3.32193	-3.32193	-3.32193	-3.32193	FALSE	FALSE
snoU13(ENST00000459324)	chr7:23934645-23934753	-3.32193	-3.32193	-3.32193	-3.32193	-3.32193	-3.32193	FALSE	FALSE
snoU13(ENST00000459325)	chr15:65989169-65989274	-3.32193	6.9374	2.09447	1.51396	2.109	1.58266	FALSE	TRUE
snoU13(ENST00000459327)	chr11:57096331-57096435	-3.32193	-3.32193	-3.32193	-3.32193	-3.32193	-3.32193	FALSE	FALSE
snoU13(ENST00000459328)	chr6:18402180-18402283	-3.32193	-3.32193	-3.32193	-3.32193	1.38068	-3.32193	FALSE	FALSE
snoU13(ENST00000459333)	chr19:38839647-38839750	-3.32193	-3.32193	-3.32193	-3.32193	-3.32193	-3.32193	FALSE	FALSE
snoU13(ENST00000459335)	chr14:45036114-45036209	-3.32193	-3.32193	-3.32193	-3.32193	-3.32193	-3.32193	FALSE	FALSE
snoU13(ENST00000459340)	chr10:57327497-57327602	-3.32193	-3.32193	-3.32193	-3.32193	-3.32193	-3.32193	FALSE	FALSE
snoU13(ENST00000459344)	chr19:29421908-29422012	-3.32193	-3.32193	-3.32193	-3.32193	-3.32193	-3.32193	FALSE	FALSE
snoU13(ENST00000459345)	chr1:113195208-113195310	-3.32193	-3.32193	-3.32193	-3.32193	-3.32193	-3.32193	FALSE	FALSE
snoU13(ENST00000459347)	chr8:71516765-71516872	-3.32193	-3.32193	-3.32193	-3.32193	-3.32193	-3.32193	FALSE	FALSE
snoU13(ENST00000459350)	chr1:112913624-112913729	-3.32193	-3.32193	-3.32193	-3.32193	-3.32193	-3.32193	FALSE	TRUE
snoU13(ENST00000459352)	chr4:169231841-169231946	-3.32193	-3.32193	-3.32193	-3.32193	-3.32193	-3.32193	FALSE	FALSE
snoU13(ENST00000459353)	chr3:175457057-175457164	-3.32193	-3.32193	-3.32193	-3.32193	-3.32193	-3.32193	FALSE	FALSE
snoU13(ENST00000459354)	chr17:18049864-18049969	-3.32193	-3.32193	-3.32193	-3.32193	-3.32193	-3.32193	FALSE	TRUE
snoU13(ENST00000459355)	chr9:86067186-86067290	-3.32193	-3.32193	-3.32193	-3.32193	-3.32193	-3.32193	FALSE	FALSE
snoU13(ENST00000459356)	chr1:51696923-51697028	-3.32193	-3.32193	-3.32193	-3.32193	-3.32193	-3.32193	FALSE	FALSE
snoU13(ENST00000459357)	chr1:224524491-224524591	-3.32193	-3.32193	-3.32193	-3.32193	-3.32193	-3.32193	FALSE	TRUE
snoU13(ENST00000459359)	chr2:157278705-157278811	-3.32193	-3.32193	-3.32193	-3.32193	-3.32193	-3.32193	FALSE	FALSE
snoU13(ENST00000459361)	chr16:69742473-69742578	1.24934	-3.32193	-3.32193	-3.32193	-3.32193	-3.32193	FALSE	FALSE
snoU13(ENST00000459362)	chr1:66037230-66037335	-3.32193	-3.32193	-3.32193	-3.32193	-3.32193	-3.32193	FALSE	FALSE
snoU13(ENST00000459364)	chr7:66255339-66255451	-3.32193	-3.32193	-3.32193	-3.32193	-3.32193	-3.32193	FALSE	FALSE
snoU13(ENST00000459366)	chr3:121310139-121310241	-3.32193	-3.32193	-3.32193	-3.32193	-3.32193	-3.32193	FALSE	TRUE
snoU13(ENST00000459368)	chr7:29952142-29952248	-3.32193	-3.32193	-3.32193	-3.32193	-3.32193	-3.32193	FALSE	FALSE
snoU13(ENST00000459369)	chr10:68374993-68375096	-3.32193	-3.32193	-3.32193	-3.32193	-3.32193	-3.32193	FALSE	FALSE
snoU13(ENST00000459370)	chr19:55678537-55678642	-3.32193	-3.32193	1.59487	-3.32193	-3.32193	-3.32193	FALSE	FALSE
snoU13(ENST00000459372)	chr11:114397849-114397954	-3.32193	-3.32193	-3.32193	-3.32193	-3.32193	-3.32193	FALSE	FALSE
snoU13(ENST00000459375)	chr6:128934344-128934452	-3.32193	-3.32193	-3.32193	-3.32193	-3.32193	-3.32193	FALSE	FALSE
snoU13(ENST00000459376)	chr21:17080976-17081077	-3.32193	-3.32193	-3.32193	-3.32193	-3.32193	-3.32193	FALSE	FALSE
snoU13(ENST00000459377)	chr4:53376177-53376282	-3.32193	-3.32193	-3.32193	-3.32193	-3.32193	-3.32193	FALSE	FALSE
snoU13(ENST00000459379)	chr16:70266880-70266985	-3.32193	-3.32193	-3.32193	-3.32193	-3.32193	-3.32193	FALSE	FALSE
snoU13(ENST00000459384)	chr10:16440652-16440758	-3.32193	-3.32193	-3.32193	-3.32193	-3.32193	-3.32193	FALSE	FALSE
snoU13(ENST00000459385)	chr2:208938783-208938886	-3.32193	-3.32193	-3.32193	-3.32193	-3.32193	-3.32193	FALSE	FALSE
snoU13(ENST00000459388)	chr16:21900886-21900991	-3.32193	-3.32193	-3.32193	-3.32193	-3.32193	-3.32193	FALSE	FALSE
snoU13(ENST00000459393)	chr1:167010670-167010773	-3.32193	-3.32193	-3.32193	-3.32193	-3.32193	-3.32193	FALSE	TRUE
snoU13(ENST00000459395)	chr1:231031176-231031250	-3.32193	-3.32193	-3.32193	-3.32193	-3.32193	-3.32193	FALSE	TRUE
snoU13(ENST00000459401)	chr9:140017959-140018060	-3.32193	-3.32193	-3.32193	-3.32193	-3.32193	-3.32193	FALSE	FALSE
snoU13(ENST00000459402)	chr13:97709631-97709734	-3.32193	-3.32193	-3.32193	-3.32193	-3.32193	-3.32193	FALSE	FALSE
snoU13(ENST00000459403)	chr2:113028846-113028944	-3.32193	-3.32193	-3.32193	-3.32193	-3.32193	-3.32193	FALSE	FALSE
snoU13(ENST00000459406)	chr16:29550581-29550686	-3.32193	-3.32193	-3.32193	-3.32193	-3.32193	-3.32193	FALSE	FALSE
snoU13(ENST00000459407)	chr5:137959166-137959271	-3.32193	-3.32193	-3.32193	-3.32193	-3.32193	-3.32193	FALSE	FALSE
snoU13(ENST00000459409)	chr2:3079442-3079544	-3.32193	-3.32193	-3.32193	-3.32193	-3.32193	-3.32193	FALSE	FALSE
snoU13(ENST00000459410)	chr3:101220997-101221101	-3.32193	-3.32193	-3.32193	-3.32193	-3.32193	-3.32193	FALSE	FALSE
snoU13(ENST00000459411)	chr21:39559549-39559656	-3.32193	-3.32193	-3.32193	-3.32193	-3.32193	-3.32193	FALSE	FALSE
snoU13(ENST00000459413)	chr3:162896660-162896763	-3.32193	-3.32193	-3.32193	-3.32193	-3.32193	-3.32193	FALSE	FALSE
snoU13(ENST00000459415)	chr11:101929034-101929139	-3.32193	-3.32193	-3.32193	-3.32193	-3.32193	-3.32193	FALSE	FALSE
snoU13(ENST00000459416)	chr20:55050697-55050801	-3.32193	-3.32193	-3.32193	-3.32193	-3.32193	-3.32193	FALSE	FALSE
snoU13(ENST00000459417)	chr3:185160005-185160107	-3.32193	-3.32193	-3.32193	-3.32193	-3.32193	-3.32193	FALSE	FALSE
snoU13(ENST00000459419)	chr5:79535304-79535408	-3.32193	-3.32193	-3.32193	-3.32193	-3.32193	-3.32193	FALSE	FALSE
snoU13(ENST00000459422)	chr4:79561252-79561356	-3.32193	-3.32193	-3.32193	-3.32193	-3.32193	-3.32193	FALSE	FALSE
snoU13(ENST00000459425)	chr12:58062725-58062822	-3.32193	-3.32193	-3.32193	-3.32193	-3.32193	-3.32193	FALSE	TRUE
snoU13(ENST00000459428)	chr15:57570766-57570871	-3.32193	-3.32193	-3.32193	-3.32193	-3.32193	-3.32193	FALSE	FALSE
snoU13(ENST00000459429)	chr7:52391492-52391585	-3.32193	-3.32193	-3.32193	-3.32193	-3.32193	-3.32193	FALSE	FALSE
snoU13(ENST00000459431)	chr4:22351071-22351177	-3.32193	-3.32193	-3.32193	-3.32193	-3.32193	-3.32193	FALSE	FALSE
snoU13(ENST00000459434)	chr1:223085184-223085289	-3.32193	-3.32193	-3.32193	-3.32193	-3.32193	-3.32193	FALSE	TRUE
snoU13(ENST00000459436)	chr15:56247897-56248002	-3.32193	-3.32193	-3.32193	-3.32193	-3.32193	-3.32193	FALSE	TRUE
snoU13(ENST00000459437)	chr4:184195612-184195717	-3.32193	-3.32193	-3.32193	-3.32193	-3.32193	-3.32193	FALSE	FALSE
snoU13(ENST00000459438)	chr14:20232064-20232166	-3.32193	-3.32193	-3.32193	-3.32193	-3.32193	-3.32193	FALSE	FALSE
snoU13(ENST00000459439)	chr6:109612456-109612561	-3.32193	-3.32193	-3.32193	-3.32193	-3.32193	-3.32193	FALSE	FALSE
snoU13(ENST00000459440)	chr7:54427583-54427688	-3.32193	-3.32193	-3.32193	-3.32193	-3.32193	-3.32193	FALSE	FALSE
snoU13(ENST00000459441)	chr5:55296344-55296449	-3.32193	-3.32193	-3.32193	-3.32193	-3.32193	-3.32193	FALSE	TRUE
snoU13(ENST00000459443)	chr1:220310504-220310608	-3.32193	-3.32193	-3.32193	-3.32193	-3.32193	-3.32193	FALSE	TRUE
snoU13(ENST00000459444)	chr10:73085083-73085188	-3.32193	-3.32193	-3.32193	-3.32193	-3.32193	-3.32193	FALSE	FALSE
snoU13(ENST00000459446)	chr21:40717298-40717383	-3.32193	-3.32193	-3.32193	-3.32193	-3.32193	-3.32193	FALSE	FALSE
snoU13(ENST00000459447)	chr6:37218978-37219082	-3.32193	-3.32193	-3.32193	-3.32193	-3.32193	-3.32193	FALSE	FALSE
snoU13(ENST00000459449)	chr13:95862596-95862702	-3.32193	-3.32193	-3.32193	-3.32193	-3.32193	-3.32193	FALSE	TRUE
snoU13(ENST00000459452)	chr3:187141101-187141207	-3.32193	-3.32193	-3.32193	-3.32193	-3.32193	-3.32193	FALSE	TRUE
snoU13(ENST00000459453)	chr3:32214146-32214252	-3.32193	-3.32193	-3.32193	-3.32193	-3.32193	-3.32193	FALSE	FALSE
snoU13(ENST00000459454)	chr2:88606877-88606982	-3.32193	-3.32193	-3.32193	-3.32193	-3.32193	-3.32193	FALSE	FALSE
snoU13(ENST00000459458)	chr4:58358433-58358539	-3.32193	-3.32193	-3.32193	-3.32193	-3.32193	-3.32193	FALSE	FALSE
snoU13(ENST00000459459)	chr6:11079246-11079346	-3.32193	-3.32193	-3.32193	-3.32193	-3.32193	-3.32193	FALSE	FALSE
snoU13(ENST00000459462)	chr22:38181531-38181614	-3.32193	-3.32193	-3.32193	-3.32193	-3.32193	-3.32193	FALSE	FALSE
snoU13(ENST00000459464)	chr1:24993472-24993578	-3.32193	-3.32193	-3.32193	-3.32193	-3.32193	-3.32193	TRUE	FALSE
snoU13(ENST00000459471)	chrX:40144347-40144452	-3.32193	-3.32193	-3.32193	-3.32193	-3.32193	-3.32193	FALSE	FALSE
snoU13(ENST00000459474)	chrX:119678168-119678273	-3.32193	-3.32193	-3.32193	-3.32193	-3.32193	-3.32193	FALSE	FALSE
snoU13(ENST00000459476)	chr18:19840537-19840640	-3.32193	-3.32193	-3.32193	-3.32193	-3.32193	-3.32193	FALSE	FALSE
snoU13(ENST00000459478)	chr2:114605708-114605813	-3.32193	-3.32193	-3.32193	-3.32193	-3.32193	-3.32193	FALSE	FALSE
snoU13(ENST00000459481)	chr2:97647017-97647121	-3.32193	-3.32193	-3.32193	-3.32193	-3.32193	-3.32193	FALSE	FALSE
snoU13(ENST00000459483)	chr17:47034010-47034115	2.1415	-3.32193	-3.32193	-3.32193	-3.32193	-3.32193	FALSE	FALSE
snoU13(ENST00000459484)	chr7:87253471-87253574	-3.32193	-3.32193	-3.32193	-3.32193	-3.32193	-3.32193	FALSE	FALSE
snoU13(ENST00000459485)	chr22:22872114-22872211	-3.32193	-3.32193	-3.32193	-3.32193	-3.32193	-3.32193	FALSE	FALSE
snoU13(ENST00000459488)	chr8:59574798-59574903	-3.32193	-3.32193	-3.32193	-3.32193	-3.32193	-3.32193	FALSE	TRUE
snoU13(ENST00000459489)	chr2:9119022-9119128	-3.32193	-3.32193	-3.32193	-3.32193	-3.32193	-3.32193	FALSE	TRUE
snoU13(ENST00000459490)	chr2:157266654-157266758	-3.32193	-3.32193	-3.32193	-3.32193	-3.32193	-3.32193	FALSE	FALSE
snoU13(ENST00000459492)	chr3:47292011-47292116	-3.32193	1.67541	-3.32193	-3.32193	1.3173	-3.32193	FALSE	FALSE
snoU13(ENST00000459495)	chr8:21889859-21889963	-3.32193	-3.32193	-3.32193	-3.32193	-3.32193	-3.32193	FALSE	FALSE
snoU13(ENST00000459496)	chr1:171451044-171451148	-3.32193	-3.32193	-3.32193	-3.32193	-3.32193	-3.32193	FALSE	FALSE
snoU13(ENST00000459497)	chr9:135968437-135968538	-3.32193	-3.32193	-3.32193	-3.32193	-3.32193	-3.32193	FALSE	FALSE
snoU13(ENST00000459499)	chrX:123267132-123267227	-3.32193	-3.32193	-3.32193	-3.32193	-3.32193	-3.32193	FALSE	FALSE
snoU13(ENST00000459502)	chr15:43000888-43000990	-3.32193	-3.32193	-3.32193	-3.32193	-3.32193	-3.32193	FALSE	TRUE
snoU13(ENST00000459504)	chr4:184503346-184503454	-3.32193	-3.32193	-3.32193	-3.32193	-3.32193	-3.32193	FALSE	FALSE
snoU13(ENST00000459507)	chr8:102859482-102859588	-3.32193	-3.32193	-3.32193	-3.32193	-3.32193	-3.32193	FALSE	FALSE
snoU13(ENST00000459510)	chr10:103131607-103131709	-3.32193	-3.32193	-3.32193	-3.32193	-3.32193	-3.32193	FALSE	TRUE
snoU13(ENST00000459511)	chr11:100805003-100805109	-3.32193	-3.32193	-3.32193	-3.32193	-3.32193	-3.32193	FALSE	FALSE
snoU13(ENST00000459513)	chr2:216167487-216167587	-3.32193	-3.32193	-3.32193	-3.32193	-3.32193	-3.32193	FALSE	FALSE
snoU13(ENST00000459515)	chr4:142218926-142219032	-3.32193	-3.32193	-3.32193	-3.32193	-3.32193	-3.32193	FALSE	FALSE
snoU13(ENST00000459517)	chr18:3424255-3424347	-3.32193	-3.32193	-3.32193	-3.32193	-3.32193	-3.32193	FALSE	FALSE
snoU13(ENST00000459518)	chr5:174877817-174877921	-3.32193	-3.32193	-3.32193	-3.32193	-3.32193	-3.32193	FALSE	TRUE
snoU13(ENST00000459519)	chr9:5890148-5890256	-3.32193	-3.32193	-3.32193	-3.32193	-3.32193	-3.32193	FALSE	TRUE
snoU13(ENST00000459521)	chr12:93744390-93744492	-3.32193	-3.32193	-3.32193	-3.32193	-3.32193	-3.32193	FALSE	FALSE
snoU13(ENST00000459524)	chrX:47138524-47138629	-3.32193	-3.32193	-3.32193	-3.32193	-3.32193	-3.32193	FALSE	TRUE
snoU13(ENST00000459525)	chr11:133306831-133306934	-3.32193	-3.32193	-3.32193	-3.32193	-3.32193	-3.32193	FALSE	FALSE
snoU13(ENST00000459526)	chr13:103374150-103374255	-3.32193	-3.32193	-3.32193	-3.32193	-3.32193	-3.32193	FALSE	TRUE
snoU13(ENST00000459527)	chr12:63044953-63045058	-3.32193	-3.32193	-3.32193	-3.32193	-3.32193	-3.32193	FALSE	FALSE
snoU13(ENST00000459528)	chr8:76805033-76805139	-3.32193	-3.32193	-3.32193	-3.32193	-3.32193	-3.32193	FALSE	FALSE
snoU13(ENST00000459530)	chr11:65820613-65820699	-3.32193	2.00104	-3.32193	2.36991	1.87782	-3.32193	FALSE	FALSE
snoU13(ENST00000459531)	chr12:49354519-49354619	-3.32193	-3.32193	-3.32193	-3.32193	-3.32193	-3.32193	FALSE	FALSE
snoU13(ENST00000459532)	chr1:226503760-226503865	-3.32193	-3.32193	-3.32193	-3.32193	-3.32193	-3.32193	FALSE	TRUE
snoU13(ENST00000459533)	chr16:87348324-87348429	-3.32193	-3.32193	-3.32193	-3.32193	-3.32193	-3.32193	FALSE	FALSE
snoU13(ENST00000459537)	chr5:50617815-50617919	-3.32193	-3.32193	-3.32193	-3.32193	-3.32193	-3.32193	FALSE	FALSE
snoU13(ENST00000459539)	chr17:33381405-33381513	-3.32193	-3.32193	-3.32193	-3.32193	-3.32193	-3.32193	FALSE	FALSE
snoU13(ENST00000459544)	chr5:76079919-76080024	-3.32193	-3.32193	-3.32193	-3.32193	-3.32193	-3.32193	FALSE	FALSE
snoU13(ENST00000459547)	chr22:37344520-37344599	-3.32193	-3.32193	-3.32193	-3.32193	-3.32193	-3.32193	FALSE	FALSE
snoU13(ENST00000459550)	chr6:4643994-4644088	-3.32193	-3.32193	-3.32193	-3.32193	-3.32193	-3.32193	FALSE	FALSE
snoU13(ENST00000459554)	chr7:77052998-77053105	-3.32193	-3.32193	-3.32193	-3.32193	-3.32193	-3.32193	FALSE	FALSE
snoU13(ENST00000459555)	chr2:120674892-120675000	-3.32193	-3.32193	-3.32193	-3.32193	-3.32193	-3.32193	FALSE	FALSE
snoU13(ENST00000459557)	chr6:114161999-114162089	-3.32193	-3.32193	-3.32193	-3.32193	-3.32193	-3.32193	FALSE	FALSE
snoU13(ENST00000459558)	chr13:45202703-45202809	-3.32193	-3.32193	-3.32193	-3.32193	-3.32193	-3.32193	FALSE	FALSE
snoU13(ENST00000459559)	chr16:50386098-50386203	-3.32193	-3.32193	-3.32193	-3.32193	-3.32193	-3.32193	FALSE	FALSE
snoU13(ENST00000459560)	chrX:112244245-112244356	-3.32193	-3.32193	-3.32193	-3.32193	-3.32193	-3.32193	FALSE	FALSE
snoU13(ENST00000459561)	chr5:149923150-149923251	-3.32193	-3.32193	-3.32193	-3.32193	-3.32193	1.68953	FALSE	TRUE
snoU13(ENST00000459563)	chr17:2558971-2559076	-3.32193	-3.32193	-3.32193	-3.32193	-3.32193	-3.32193	FALSE	FALSE
snoU13(ENST00000459565)	chr1:25672763-25672868	-3.32193	-3.32193	-3.32193	-3.32193	-3.32193	-3.32193	TRUE	FALSE
snoU13(ENST00000459569)	chr10:23688458-23688528	-3.32193	-3.32193	-3.32193	-3.32193	-3.32193	-3.32193	FALSE	FALSE
snoU13(ENST00000459570)	chr16:30290567-30290672	-3.32193	-3.32193	-3.32193	-3.32193	-3.32193	-3.32193	FALSE	FALSE
snoU13(ENST00000459572)	chrX:152616929-152617034	-3.32193	-3.32193	-3.32193	-3.32193	-3.32193	-3.32193	FALSE	TRUE
snoU13(ENST00000459573)	chr9:96995758-96995863	-3.32193	-3.32193	-3.32193	-3.32193	-3.32193	-3.32193	FALSE	FALSE
snoU13(ENST00000459574)	chr12:104114718-104114822	-3.32193	-3.32193	-3.32193	-3.32193	-3.32193	-3.32193	FALSE	FALSE
snoU13(ENST00000459578)	chr16:62438153-62438258	-3.32193	-3.32193	-3.32193	-3.32193	-3.32193	-3.32193	FALSE	FALSE
snoU13(ENST00000459580)	chr1:174169265-174169368	-3.32193	-3.32193	-3.32193	-3.32193	-3.32193	-3.32193	FALSE	FALSE
snoU13(ENST00000459582)	chr1:207212037-207212145	-3.32193	-3.32193	-3.32193	-3.32193	-3.32193	-3.32193	FALSE	TRUE
snoU13(ENST00000459586)	chr12:128882975-128883067	-3.32193	-3.32193	-3.32193	-3.32193	-3.32193	-3.32193	FALSE	FALSE
snoU13(ENST00000459589)	chr2:75645970-75646075	-3.32193	-3.32193	-3.32193	-3.32193	-3.32193	-3.32193	FALSE	FALSE
snoU13(ENST00000459591)	chr17:80540379-80540476	-3.32193	-3.32193	-3.32193	-3.32193	-3.32193	-3.32193	FALSE	FALSE
snoU13(ENST00000459592)	chr15:45783780-45783885	-3.32193	-3.32193	-3.32193	-3.32193	-3.32193	-3.32193	FALSE	FALSE
snoU13(ENST00000459593)	chr7:152293006-152293115	-3.32193	-3.32193	-3.32193	-3.32193	-3.32193	-3.32193	FALSE	FALSE
snoU13(ENST00000459594)	chr18:9277975-9278077	-3.32193	-3.32193	-3.32193	-3.32193	-3.32193	-3.32193	FALSE	FALSE
snoU13(ENST00000459596)	chr7:140075361-140075466	-3.32193	-3.32193	-3.32193	-3.32193	-3.32193	1.58266	FALSE	FALSE
snoU13(ENST00000459598)	chr4:54989265-54989371	-3.32193	-3.32193	-3.32193	-3.32193	-3.32193	-3.32193	FALSE	FALSE
snoU13(ENST00000459599)	chr4:129677179-129677284	-3.32193	-3.32193	-3.32193	-3.32193	-3.32193	-3.32193	FALSE	FALSE
snoU13(ENST00000459603)	chr18:28652468-28652573	-3.32193	-3.32193	-3.32193	-3.32193	-3.32193	-3.32193	FALSE	FALSE
snoU13(ENST00000459605)	chr7:128701583-128701688	-3.32193	-3.32193	-3.32193	-3.32193	-3.32193	-3.32193	FALSE	TRUE
snoU13(ENST00000459606)	chr1:112738122-112738228	-3.32193	-3.32193	-3.32193	-3.32193	-3.32193	-3.32193	FALSE	TRUE
snoU13(ENST00000459608)	chr15:22348676-22348778	-3.32193	-3.32193	-3.32193	-3.32193	-3.32193	-3.32193	FALSE	FALSE
snoU13(ENST00000459609)	chrX:48420088-48420189	-3.32193	-3.32193	-3.32193	-3.32193	-3.32193	-3.32193	FALSE	FALSE
snoU13(ENST00000459610)	chr15:40242905-40243009	-3.32193	-3.32193	-3.32193	-3.32193	-3.32193	-3.32193	FALSE	FALSE
snoU13(ENST00000459611)	chr13:57133756-57133859	-3.32193	-3.32193	-3.32193	-3.32193	-3.32193	-3.32193	FALSE	FALSE
snoU13(ENST00000459614)	chr17:1519484-1519589	-3.32193	-3.32193	-3.32193	-3.32193	-3.32193	-3.32193	FALSE	FALSE
snoU13(ENST00000459616)	chr13:98538061-98538166	-3.32193	-3.32193	-3.32193	-3.32193	-3.32193	-3.32193	FALSE	TRUE
snoU13(ENST00000459620)	chr2:219049700-219049805	-3.32193	-3.32193	-3.32193	-3.32193	-3.32193	-3.32193	FALSE	FALSE
snoU13(ENST00000459621)	chr13:22101937-22102039	-3.32193	-3.32193	-3.32193	-3.32193	-3.32193	-3.32193	FALSE	FALSE
snoU13(ENST00000459622)	chr10:15928355-15928464	-3.32193	-3.32193	-3.32193	-3.32193	-3.32193	-3.32193	FALSE	FALSE
snoU13(ENST00000515900)	chr19:39540543-39540607	-3.32193	-3.32193	-3.32193	-3.32193	-3.32193	-3.32193	FALSE	FALSE
snoU13(ENST00000515928)	chr22:18124170-18124285	-3.32193	-3.32193	-3.32193	-3.32193	-3.32193	-3.32193	FALSE	FALSE
snoU13(ENST00000515953)	chr6:7040691-7040779	-3.32193	-3.32193	-3.32193	-3.32193	-3.32193	-3.32193	FALSE	FALSE
snoU13(ENST00000516008)	chr1:173250214-173250309	-3.32193	-3.32193	-3.32193	-3.32193	-3.32193	-3.32193	FALSE	FALSE
snoU13(ENST00000516011)	chr22:20434075-20434153	-3.32193	-3.32193	-3.32193	-3.32193	-3.32193	-3.32193	FALSE	FALSE
snoU13(ENST00000516039)	chrX:2729939-2730021	-3.32193	-3.32193	-3.32193	-3.32193	-3.32193	-3.32193	FALSE	FALSE
snoU13(ENST00000516051)	chr17:7514497-7514591	-3.32193	-3.32193	-3.32193	-3.32193	-3.32193	-3.32193	FALSE	FALSE
snoU13(ENST00000516117)	chr10:70472713-70472835	-3.32193	-3.32193	-3.32193	-3.32193	-3.32193	-3.32193	FALSE	TRUE
snoU13(ENST00000516129)	chr3:47130096-47130169	-3.32193	-3.32193	-3.32193	-3.32193	-3.32193	-3.32193	FALSE	FALSE
snoU13(ENST00000516249)	chr20:4863028-4863122	-3.32193	-3.32193	-3.32193	-3.32193	-3.32193	-3.32193	FALSE	FALSE
snoU13(ENST00000516262)	chr19:47451544-47451631	-3.32193	-3.32193	-3.32193	-3.32193	-3.32193	-3.32193	FALSE	TRUE
snoU13(ENST00000516279)	chr17:45298006-45298091	-3.32193	-3.32193	-3.32193	-3.32193	-3.32193	-3.32193	FALSE	FALSE
snoU13(ENST00000516301)	chr9:6566330-6566425	-3.32193	-3.32193	-3.32193	-3.32193	-3.32193	-3.32193	FALSE	FALSE
snoU13(ENST00000516456)	chr7:65899492-65899605	-3.32193	-3.32193	-3.32193	-3.32193	-3.32193	-3.32193	FALSE	FALSE
snoU13(ENST00000516486)	chr5:122131818-122131922	-3.32193	-3.32193	-3.32193	-3.32193	-3.32193	-3.32193	FALSE	FALSE
snoU13(ENST00000516578)	chr5:170710661-170710717	-3.32193	-3.32193	-3.32193	-3.32193	-3.32193	-3.32193	FALSE	FALSE
snoU13(ENST00000516579)	chr4:178752501-178752589	-3.32193	-3.32193	-3.32193	-3.32193	-3.32193	-3.32193	FALSE	FALSE
snoU13(ENST00000516593)	chr22:21765337-21765415	-3.32193	-3.32193	-3.32193	-3.32193	-3.32193	-3.32193	FALSE	FALSE
snoU13(ENST00000516626)	chr3:128792137-128792241	-3.32193	-3.32193	-3.32193	-3.32193	-3.32193	-3.32193	FALSE	FALSE
snoU13(ENST00000516638)	chr11:47749096-47749189	-3.32193	-3.32193	-3.32193	-3.32193	1.65436	-3.32193	FALSE	FALSE
snoU13(ENST00000516716)	chrX:70660365-70660477	-3.32193	-3.32193	-3.32193	-3.32193	-3.32193	-3.32193	FALSE	FALSE
snoU13(ENST00000516800)	chr6:157712341-157712431	-3.32193	-3.32193	-3.32193	-3.32193	-3.32193	-3.32193	FALSE	TRUE
snoU13(ENST00000516829)	chr1:236464278-236464351	-3.32193	-3.32193	-3.32193	-3.32193	-3.32193	-3.32193	FALSE	TRUE
snoU13(ENST00000516859)	chr6:4076621-4076707	-3.32193	-3.32193	-3.32193	-3.32193	-3.32193	-3.32193	FALSE	FALSE
snoU13(ENST00000516870)	chr11:101927692-101927748	-3.32193	-3.32193	-3.32193	-3.32193	-3.32193	-3.32193	FALSE	FALSE
snoU13(ENST00000516897)	chr7:33155176-33155242	-3.32193	-3.32193	-3.32193	-3.32193	-3.32193	-3.32193	FALSE	FALSE
snoU13(ENST00000516962)	chr21:43024744-43024843	-3.32193	-3.32193	-3.32193	-3.32193	-3.32193	-3.32193	FALSE	TRUE
snoU13(ENST00000516990)	chr22:21878045-21878123	-3.32193	-3.32193	-3.32193	-3.32193	-3.32193	-3.32193	FALSE	FALSE
snoU2_19(ENST00000362361)	chr7:62636316-62636397	-3.32193	-3.32193	-3.32193	-3.32193	-3.32193	-3.32193	FALSE	TRUE
snoU2_19(ENST00000363024)	chr4:111354263-111354344	-3.32193	-3.32193	-3.32193	-3.32193	-3.32193	-3.32193	FALSE	FALSE
snoU2_19(ENST00000364329)	chr11:93454706-93454787	-3.31508	2.41157	-3.32193	-3.32193	-3.31045	-3.23558	TRUE	FALSE
snoU2_19(ENST00000364722)	chrX:20154422-20154503	3.67027	2.41158	-3.32193	8.61714	2.06378	-3.32193	TRUE	FALSE
snoU2-30(ENST00000362805)	chr11:93454961-93455032	14.5313	14.5781	14.2447	14.7952	15.6463	14.8491	TRUE	FALSE
snoU2-30(ENST00000365012)	chrX:20154182-20154253	15.5956	15.8028	15.4137	15.4641	15.4008	14.5038	TRUE	FALSE
snoU40(ENST00000516150)	chr10:17721185-17721296	-3.32193	-3.32193	-3.32193	-3.32193	-3.32193	-3.32193	FALSE	FALSE
snoU40(ENST00000516394)	chr10:68254455-68254557	-3.32193	-3.32193	-3.32193	-3.32193	-3.32193	-3.32193	FALSE	FALSE
snoU40(ENST00000517025)	chr4:83870319-83870397	-3.32193	-3.32193	-3.32193	-3.32193	-3.32193	-3.32193	FALSE	FALSE
snoU83B(ENST00000517136)	chr14:51311341-51311430	-3.32193	-3.32193	-3.32193	-3.32193	-3.32193	-3.32193	FALSE	FALSE
