# Supplementary material for: Cajal bodies are linked to genome conformation
Source: Nat Commun. 2016 Mar 21;7:10966. doi: 10.1038/ncomms10966 (PMC4802181; doi:10.1038/ncomms10966)
Supplement: Supplementary Data 3 — Differential gene expression analysis (using DEseq/CuffDiff) and Gene Ontology analysis of total RNA-seq datasets from HeLa siControl, HeLa siTCAB1 and HeLa siUSPL1 samples. [file ncomms10966-s4.xls]

## Sheet: Table_description
List of tabs
Meta-analysis	Results for Cuffdiff and DESeq algorithms
	The "min_p" field is the minimum FDR adjusted p-value across both algorithms, and both WT vs KD comparisons
	Membership in 4C lists is indicated in these fields:
		highexpr_lists	4C interaction definitions based on genomic overlap and expression cutoff
		nocutoff_lists	4C interaction definitions based on genomic overlap only (no expression cutoff)
Concordant	Summary of differential expression calls concordant between Cuffdiff and DESeq
Non-concordant	Summary of differential expression calls that are not concordant between tools
DAVID_results_concordant	GO term analysis results (with DAVID tool), using the genes in the concodardant table as input, whole genome is the background set
Gstat_concordant	GO term analysis results(with GOStat tool), using the genes in the concodardant table as input, genes expressed FPKM > 1 in Wt Hela is background

## Sheet: Meta-analysis
id	locus	Wt_FPKM	KD1_FPKM	KD2_FPKM	log2FC_KD1_cuff	padj_KD1_cuff	log2FC_KD2_cuff	padj_KD2_cuff	log2FC_KD1_deseq	padj_KD1_deseq	log2FC_KD2_deseq	padj_KD2_deseq	kd1_minp	kd2_minp	min_p	highexpr_lists	nocutoff_lists
WRAP53	chr17:7571719-7606820	19.1924	3.36467	21.6702	2.51729	0.0190582	-0.180494	0.756344	2.49818	1.18392e-44	-0.194893	0.587899	1.18392e-44	0.587899	1.18392e-44		U1_50
BMP2	chr20:6748744-6760910	4.42518	18.5036	7.13695	-2.05874	0.00779267	-0.69485	0.0287142	-1.93741	2.02986e-34	-0.671811	0.00132401	2.02986e-34	0.00132401	2.02986e-34		U1_50
MYLK	chr3:123304402-123603149	6.33596	4.73924	2.25955	0.424171	0.396415	1.48225	0.003304	0.396159	0.0519787	1.55821	9.42724e-27	0.0519787	9.42724e-27	9.42724e-27
SLC12A3	chr16:56899118-56949762	8.41373	5.46463	2.08962	0.627898	0.0956373	2.00421	0.003304	0.524904	0.0266967	1.82903	4.93815e-26	0.0266967	4.93815e-26	4.93815e-26
PPL	chr16:4932507-4987136	8.06143	7.09476	2.61725	0.18955	0.843806	1.6177	0.003304	0.152341	0.884918	1.65978	7.60519e-25	0.843806	7.60519e-25	7.60519e-25
ANTXR2	chr4:80822770-80994477	1.0762	0.903867	2.6739	0.257036	1	-1.3183	0.0383277	-0.238794	0.743623	-1.55918	2.62694e-19	0.743623	2.62694e-19	2.62694e-19		U1_50
C12orf57	chr12:7053202-7055165	55.8781	65.3443	167.12	-0.220521	0.836724	-1.5858	0.003304	-0.221412	0.676765	-1.46634	3.50216e-19	0.676765	3.50216e-19	3.50216e-19		U1_50,H3F4_10,H3F4_25,H3F4_50
CGA	chr6:87795215-87804865	5.78121	29.246	29.1627	-2.33352	0.00779267	-2.33998	0.003304	-2.16923	3.08428e-16	-2.31592	8.14522e-19	3.08428e-16	8.14522e-19	8.14522e-19
PTGS2	chr1:186640943-186649559	19.0453	21.3908	44.3988	-0.1623	0.868154	-1.22636	0.003304	-0.110476	0.988841	-1.20394	6.7089e-18	0.868154	6.7089e-18	6.7089e-18
WNT10A	chr2:219745254-219758651	11.8789	7.17547	3.62384	0.732529	0.0753157	1.70753	0.003304	0.800598	0.000276849	1.61274	1.20984e-16	0.000276849	1.20984e-16	1.20984e-16		H3F4_10,H3F4_25,H3F4_50
LONRF1	chr8:12579405-12612992	6.62138	1.94916	6.61032	1.76955	0.00779267	-0.00287721	0.995421	1.52326	1.32979e-16	-0.00399075	1	1.32979e-16	0.995421	1.32979e-16
CYBRD1	chr2:172378756-172414643	13.5189	12.263	6.55577	0.145928	0.906584	1.03885	0.003304	0.134743	0.918845	1.10109	4.81977e-14	0.906584	4.81977e-14	4.81977e-14		U1_10,U1_25,U1_50
B4GALNT2	chr17:47209821-47247351	50.8306	54.2358	24.0596	-0.0882702	0.968744	1.07379	0.003304	-0.10212	1	1.11789	6.04762e-14	0.968744	6.04762e-14	6.04762e-14
SNRPE	chr1:203830739-203840280	120.246	58.156	147.712	1.05326	0.00779267	-0.302075	0.246782	1.06964	7.2256e-14	-0.257684	0.242945	7.2256e-14	0.242945	7.2256e-14	Neg-4C
GALNT5	chr2:158114339-158167913	2.6697	5.84244	3.42044	-1.1246	0.00779267	-0.36281	0.453544	-1.24024	7.2256e-14	-0.461405	0.0432023	7.2256e-14	0.0432023	7.2256e-14
SLC1A3	chr5:36606456-36688436	12.7418	27.4384	27.6876	-1.10136	0.00779267	-1.12495	0.003304	-1.07486	5.34696e-13	-1.0931	1.84972e-13	5.34696e-13	1.84972e-13	1.84972e-13
LAMB3	chr1:209788217-209825820	12.7345	15.1274	5.64056	-0.243175	0.738325	1.16955	0.003304	-0.274861	0.415728	1.18726	7.70027e-13	0.415728	7.70027e-13	7.70027e-13
TRIM29	chr11:119981993-120008863	8.82859	9.73573	3.62823	-0.135851	0.937296	1.27764	0.003304	-0.217736	0.76747	1.3194	1.67288e-12	0.76747	1.67288e-12	1.67288e-12		U1_10,U1_25,U1_50
CAV1	chr7:116164838-116201239	53.6227	49.8056	26.1929	0.111802	0.941281	1.02838	0.003304	0.150252	0.801746	0.971136	2.76197e-12	0.801746	2.76197e-12	2.76197e-12
MMP28	chr17:34092875-34122640	8.03472	7.89381	2.19718	0.0307989	0.996493	1.8653	0.00555962	0.0866127	1	1.89899	2.88019e-12	0.996493	2.88019e-12	2.88019e-12
ALDH3B1	chr11:67776047-67796743	12.2012	12.8006	5.11406	-0.0639362	0.985821	1.24921	0.003304	0.0926683	1	1.17759	6.24666e-12	0.985821	6.24666e-12	6.24666e-12		U1_50
OAS3	chr12:113376248-113411054	5.73353	2.61307	3.89262	1.13895	0.00779267	0.553393	0.0475233	1.19864	6.33972e-12	0.543592	0.00924368	6.33972e-12	0.00924368	6.33972e-12		H3F4_10,H3F4_25,H3F4_50
GRAMD1B	chr11:123396527-123493518	26.5056	46.6997	56.6653	-0.811862	0.00779267	-1.10144	0.003304	-0.858743	1.36362e-06	-1.14435	6.53124e-12	1.36362e-06	6.53124e-12	6.53124e-12
ALPP	chr2:233243347-233247599	892.065	920.522	481.426	-0.0400311	0.989355	0.884543	0.003304	-0.0200803	1	0.925909	8.25832e-12	0.989355	8.25832e-12	8.25832e-12	Neg-4C
PLCL2	chr3:16926451-17132098	15.4317	32.4806	24.4997	-1.06842	0.00779267	-0.67215	0.003304	-1.01231	8.68249e-12	-0.599303	0.000334893	8.68249e-12	0.000334893	8.68249e-12
ABCC3	chr17:48712217-48769063	2.76138	1.92646	1.0246	0.524689	0.591396	1.42506	0.0222385	0.362102	0.400228	1.55701	1.02993e-11	0.400228	1.02993e-11	1.02993e-11
EREG	chr4:75230859-75254477	5.91732	9.05491	13.6378	-0.608514	0.124038	-1.20986	0.003304	-0.583274	0.0105517	-1.1935	1.07481e-11	0.0105517	1.07481e-11	1.07481e-11
ARHGAP18	chr6:129898239-130031370	35.9697	34.793	19.6993	0.0532457	0.986255	0.863354	0.003304	0.0318102	1	0.994163	1.51153e-11	0.986255	1.51153e-11	1.51153e-11
SERPINE2	chr2:224839764-224904036	13.3103	16.2925	25.3793	-0.286396	0.679175	-0.936397	0.003304	-0.200681	0.645306	-0.981326	1.60262e-11	0.645306	1.60262e-11	1.60262e-11		H3F4_25,H3F4_50
ANXA8L2	chr10:47746919-47763040	17.756	14.1317	7.24583	0.334611	0.615531	1.28783	0.003304	0.312402	0.327085	1.14651	2.47947e-11	0.327085	2.47947e-11	2.47947e-11
DUSP6	chr12:89741836-89746296	1.85172	2.35619	3.86232	-0.342356	0.805322	-1.06585	0.00555962	-0.482345	0.17487	-1.38305	2.47947e-11	0.17487	2.47947e-11	2.47947e-11
ALPPL2	chr2:233271551-233275424	89.0105	97.8082	47.8464	-0.130714	0.90187	0.890278	0.003304	-0.0801509	1	0.943094	3.13354e-11	0.90187	3.13354e-11	3.13354e-11	Neg-4C
NPR3	chr5:32710742-32791830	29.2286	15.26	44.6217	0.942883	0.00779267	-0.615636	0.00757467	0.932832	3.97716e-11	-0.607211	6.94628e-05	3.97716e-11	6.94628e-05	3.97716e-11
CDH5	chr16:66400524-66438689	0.856944	3.03211	1.12475	-1.81777	0.00779267	-0.397624	1	-1.74808	5.47091e-11	-0.231304	0.861883	5.47091e-11	0.861883	5.47091e-11		H3F4_25,H3F4_50
PTBP2	chr1:97187174-97280605	12.7233	30.4446	22.6182	-1.25344	0.00779267	-0.835294	0.003304	-1.11146	6.43619e-11	-0.756886	2.04314e-05	6.43619e-11	2.04314e-05	6.43619e-11
MUC13	chr3:124624288-124653595	79.0881	144.357	84.4595	-0.862834	0.00779267	-0.100093	0.780092	-0.906928	1.34659e-10	-0.133857	0.769138	1.34659e-10	0.769138	1.34659e-10
AKR1C2	chr10:5029967-5060225	2.95323	3.48732	0.721389	-0.234588	0.88492	2.02818	0.003304	-0.203833	0.920925	1.50231	1.53121e-10	0.88492	1.53121e-10	1.53121e-10		U1_10,U1_25,U1_50,H3F4_50
FST	chr5:52776263-52782304	3.08304	3.17705	6.83335	-0.0380234	0.995885	-1.15357	0.003304	-0.170192	0.946337	-1.27849	1.66477e-10	0.946337	1.66477e-10	1.66477e-10
HIST1H4I	chr6:27106071-27114637	612.779	322.015	417.826	0.933515	0.323795	0.547167	0.421336	0.965865	1.73535e-10	0.615411	0.000343947	1.73535e-10	0.000343947	1.73535e-10	U1_50_Pos-4C	U1_50
SAT1	chrX:23801274-23804327	53.7317	124.434	126.295	-1.20627	0.00779267	-1.23824	0.003304	-1.24592	1.44686e-09	-1.27604	2.33355e-10	1.44686e-09	2.33355e-10	2.33355e-10
CCNG2	chr4:78078356-78091213	4.36203	3.24239	1.65113	0.433185	0.483304	1.39628	0.003304	0.34225	0.259947	1.16148	2.33355e-10	0.259947	2.33355e-10	2.33355e-10		U1_25,U1_50
ACPL2	chr3:140950681-141013486	6.279	13.6956	5.51899	-1.11987	0.00779267	0.180873	0.704719	-1.09566	2.69031e-10	0.0246998	1	2.69031e-10	0.704719	2.69031e-10		H3F4_25,H3F4_50
SLC2A3	chr12:8071823-8088892	36.1152	26.2164	18.5449	0.4674	0.187547	0.956301	0.003304	0.4612	0.0131591	0.925401	3.05658e-10	0.0131591	3.05658e-10	3.05658e-10
DANCR	chr4:53578620-53580305	90.7715	173.824	123.689	-0.932047	0.00779267	-0.451694	0.0711155	-0.932169	3.47624e-10	-0.483457	0.00728349	3.47624e-10	0.00728349	3.47624e-10	Neg-4C
WISP2	chr20:43343884-43356452	25.5498	24.376	9.77631	0.0731374	0.983384	1.38064	0.003304	-0.0818953	1	1.11454	5.83441e-10	0.983384	5.83441e-10	5.83441e-10
CLU	chr8:27454433-27472328	108.353	109.818	53.8028	-0.0140991	0.996493	1.0047	0.003304	-0.096715	1	0.880282	9.05409e-10	0.996493	9.05409e-10	9.05409e-10	Neg-4C
YRDC	chr1:38268613-38275126	32.9454	28.4445	60.5971	0.217194	0.886186	-0.884458	0.00757467	0.212424	0.649132	-0.949421	9.05409e-10	0.649132	9.05409e-10	9.05409e-10		H3F4_25,H3F4_50
RASGRP3	chr2:33661415-33789798	2.98355	6.81418	4.2427	-1.18625	0.00779267	-0.513223	0.137856	-1.14311	1.48248e-09	-0.334602	0.351924	1.48248e-09	0.137856	1.48248e-09
MET	chr7:116312458-116438440	58.9691	53.7929	32.6983	0.137806	0.886021	0.845464	0.003304	0.130781	0.879922	0.842564	1.63749e-09	0.879922	1.63749e-09	1.63749e-09
GPR124	chr8:37654400-37707431	1.18026	0.603295	0.573771	0.973391	1	1.03533	1	0.525051	0.0434962	1.18702	2.00833e-09	0.0434962	2.00833e-09	2.00833e-09
TNS3	chr7:47314751-47621742	12.9001	11.4413	6.93857	0.178389	0.832779	0.889395	0.003304	0.225898	0.615249	1.001	3.15401e-09	0.615249	3.15401e-09	3.15401e-09
KLF4	chr9:110247132-110252047	2.92105	6.78731	4.07666	-1.21112	0.00779267	-0.48615	0.264457	-1.2618	4.03139e-09	-0.434218	0.248552	4.03139e-09	0.248552	4.03139e-09
OPN3	chr1:241695433-241803701	14.6301	30.3546	13.3138	-1.04771	0.339407	0.130722	0.923272	-1.01839	4.65829e-09	0.0350618	1	4.65829e-09	0.923272	4.65829e-09
GLIPR1	chr12:75874512-75905418	1.45536	2.57814	3.72914	-0.8197	0.797442	-1.36274	0.229335	-0.649891	0.0495346	-1.3757	4.69451e-09	0.0495346	4.69451e-09	4.69451e-09		U1_25,U1_50
DUSP2	chr2:96808907-96811179	14.9666	23.2178	31.5703	-0.628241	0.120845	-1.08207	0.003304	-0.654352	0.000922043	-0.999871	6.45107e-09	0.000922043	6.45107e-09	6.45107e-09
LOXL4	chr10:100007442-100028007	1.13655	0.843205	0.309638	0.435939	1	1.87075	1	0.577688	0.0920799	1.45817	8.48726e-09	0.0920799	8.48726e-09	8.48726e-09
MPZL2	chr11:118124130-118135251	14.1646	27.3564	20.4075	-0.944332	0.00779267	-0.532085	0.084665	-0.958981	8.89546e-09	-0.569935	0.00296698	8.89546e-09	0.00296698	8.89546e-09
PRSS23	chr11:86511490-86522273	36.17	61.7025	27.211	-0.765272	0.0142549	0.405321	0.104207	-0.841974	9.21632e-09	0.338436	0.0838178	9.21632e-09	0.0838178	9.21632e-09
SLC25A23	chr19:6440074-6459781	24.0425	24.6344	13.4525	-0.0298165	0.994849	0.832428	0.003304	0.00187033	1	0.866891	1.0486e-08	0.994849	1.0486e-08	1.0486e-08		H3F4_10,H3F4_25,H3F4_50
DAPK1	chr9:90112755-90323549	7.89602	6.52288	4.33812	0.280884	0.673482	0.858767	0.003304	0.397456	0.110812	0.962479	1.0486e-08	0.110812	1.0486e-08	1.0486e-08
SORL1	chr11:121322911-121504471	3.44238	3.51554	1.72895	-0.0250857	0.995693	0.988237	0.003304	0.03743	1	0.970134	1.06176e-08	0.995693	1.06176e-08	1.06176e-08		H3F4_50
FKBP9	chr7:32997004-33046543	46.1677	42.063	25.9491	0.139597	0.890399	0.825912	0.003304	0.153231	0.810591	0.831924	1.15084e-08	0.810591	1.15084e-08	1.15084e-08
AQP3	chr9:33441151-33447631	67.4377	72.9685	33.8973	-0.108457	0.941805	0.987102	0.003304	-0.105227	1	0.996982	1.15671e-08	0.941805	1.15671e-08	1.15671e-08
HIST3H2BB	chr1:228645807-228646259	265.75	142.882	174.58	0.900513	0.00779267	0.6009	0.0174683	0.949378	1.48106e-08	0.604674	0.00192049	1.48106e-08	0.00192049	1.48106e-08	Neg-4C
SORBS2	chr4:186506597-186877870	12.3508	22.2147	10.0636	-0.84164	0.00779267	0.290169	0.361607	-0.877343	1.48106e-08	0.17653	0.535947	1.48106e-08	0.361607	1.48106e-08
LAMA1	chr18:6941742-7117813	59.6577	69.4042	32.0145	-0.213055	0.725215	0.892704	0.003304	-0.289541	0.2248	0.788552	1.52075e-08	0.2248	1.52075e-08	1.52075e-08
RARB	chr3:25469753-25705863	6.32895	6.09749	2.91595	0.0589932	0.996493	1.11274	0.428277	0.0474154	1	1.02943	1.73451e-08	0.996493	1.73451e-08	1.73451e-08
S100A10	chr1:151955385-151966714	96.9398	95.1392	57.031	0.0323124	0.993999	0.76006	0.003304	0.0614563	1	0.866397	2.24149e-08	0.993999	2.24149e-08	2.24149e-08	Neg-4C
PHLDA1	chr12:76419226-76425556	7.83389	12.1925	14.6218	-0.632925	0.052789	-0.905608	0.003304	-0.517439	0.00343562	-0.829823	2.24149e-08	0.00343562	2.24149e-08	2.24149e-08
HR	chr8:21971931-21988565	7.63208	5.16831	3.48546	0.567656	0.175963	1.12543	0.003304	0.543889	0.0110127	0.958131	3.27215e-08	0.0110127	3.27215e-08	3.27215e-08		H3F4_25,H3F4_50
OLR1	chr12:10310898-10324790	105.221	70.7376	60.8785	0.578143	0.0258606	0.784129	0.003304	0.561546	0.000606163	0.795603	3.97026e-08	0.000606163	3.97026e-08	3.97026e-08	Neg-4C
SCARA3	chr8:27491576-27534286	30.3637	30.8216	15.3273	-0.0163061	0.996493	0.980941	0.003304	-0.181678	0.676542	0.804871	3.97026e-08	0.676542	3.97026e-08	3.97026e-08
PDGFA	chr7:536896-559481	12.3913	10.7736	6.10665	0.207103	0.839434	1.01558	0.003304	0.124411	0.998443	0.977514	3.97026e-08	0.839434	3.97026e-08	3.97026e-08
C22orf29	chr22:19775933-19842462	10.5485	7.98344	5.48786	0.407211	0.467461	0.937433	0.00757467	0.407697	0.0526864	0.83969	3.97026e-08	0.0526864	3.97026e-08	3.97026e-08
TLCD2	chr17:1606083-1613662	1.5272	1.38842	0.496374	0.142688	0.964195	1.61612	0.00555962	0.138244	1	1.31976	3.97026e-08	0.964195	3.97026e-08	3.97026e-08		H3F4_10,H3F4_25,H3F4_50
ZXDB	chrX:57618268-57623910	13.3925	24.1745	10.7783	-0.846781	0.00779267	0.308007	0.294123	-0.838561	4.07807e-08	0.255122	0.277664	4.07807e-08	0.277664	4.07807e-08
ERBB2	chr17:37844392-37884915	13.2766	10.1686	6.87309	0.390036	0.421348	0.944564	0.003304	0.359858	0.127449	0.863132	4.10431e-08	0.127449	4.10431e-08	4.10431e-08
CDKN1C	chr11:2904447-2906995	3.42225	2.29201	0.716162	0.583613	0.540091	2.25129	0.0111622	0.44021	0.572097	1.75885	4.10431e-08	0.540091	4.10431e-08	4.10431e-08
AKR1C3	chr10:5090957-5149878	45.3811	53.3013	19.3567	-0.226831	0.776728	1.22399	0.003304	-0.23797	0.69403	1.09616	4.98955e-08	0.69403	4.98955e-08	4.98955e-08		U1_50
NTRK2	chr9:87283465-87638505	0.4209	1.06496	0.747439	-1.33397	1	-0.833773	1	-1.62951	5.07029e-08	-0.788497	0.0492684	5.07029e-08	0.0492684	5.07029e-08
ETV5	chr3:185764105-185826901	7.66664	11.2997	13.9832	-0.554364	0.161515	-0.872301	0.003304	-0.525113	0.00650483	-0.859692	5.63979e-08	0.00650483	5.63979e-08	5.63979e-08		U1_25,U1_50
MAPK4	chr18:48086483-48258196	1.34769	3.09957	1.59835	-1.1963	0.00779267	-0.251403	0.680515	-1.3729	6.23094e-08	-0.320384	0.607279	6.23094e-08	0.607279	6.23094e-08
CASP9	chr1:15818768-15851285	27.6468	50.7886	26.0902	-0.872137	0.00779267	0.0783296	0.858854	-0.869572	7.00877e-08	0.139499	0.786118	7.00877e-08	0.786118	7.00877e-08
COL15A1	chr9:101706137-101833068	1.62382	3.99336	0.653574	-1.293	0.00779267	1.30773	0.0111622	-1.23326	7.6527e-08	1.20582	2.36915e-06	7.6527e-08	2.36915e-06	7.6527e-08
KIAA1199	chr15:81071711-81243999	0.293953	0.862182	0.962632	-1.54715	1	-1.71667	1	-1.21556	1.22642e-07	-1.18728	7.66976e-08	1.22642e-07	7.66976e-08	7.66976e-08
EIF2AK3	chr2:88856258-88927094	7.9653	14.8726	7.32641	-0.895601	0.00779267	0.115349	0.797332	-0.876096	8.2476e-08	0.0733009	1	8.2476e-08	0.797332	8.2476e-08
ABL2	chr1:179068461-179198819	9.8863	17.7695	10.1227	-0.840646	0.0258606	-0.0393663	0.944978	-0.807503	9.54923e-08	-0.0447469	1	9.54923e-08	0.944978	9.54923e-08
ITGB4	chr17:73717515-73753899	5.44339	3.0866	2.80907	0.823759	0.0142549	0.949118	0.003304	0.825936	4.76779e-05	1.045	1.13819e-07	4.76779e-05	1.13819e-07	1.13819e-07		U1_25,U1_50,H3F4_25,H3F4_50
FBXO32	chr8:124510126-124553493	0.259827	0.796319	0.182255	-1.61052	1	0.506297	1	-1.45833	1.37635e-07	0.310142	0.581667	1.37635e-07	0.581667	1.37635e-07
HIST1H1A	chr6:26017259-26018040	259.892	146.899	179.624	0.828368	0.00779267	0.527638	0.0215287	0.801084	1.56846e-07	0.571296	0.000717476	1.56846e-07	0.000717476	1.56846e-07	U1_25_Pos-4C,U1_50_Pos-4C	U1_25,U1_50
TNNC1	chr3:52485106-52488057	41.014	28.64	17.3356	0.523362	0.33992	1.23708	0.003304	0.300491	0.537857	1.14081	1.62588e-07	0.33992	1.62588e-07	1.62588e-07
NPTX1	chr17:78440632-78450404	64.4154	67.4546	37.6832	-0.0612441	0.98249	0.768198	0.003304	-0.0677024	1	0.754681	1.65119e-07	0.98249	1.65119e-07	1.65119e-07
CAV2	chr7:116139654-116148595	35.7585	31.2558	20.1132	0.199426	0.797442	0.824861	0.003304	0.207292	0.573156	0.786528	1.80519e-07	0.573156	1.80519e-07	1.80519e-07
FSTL4	chr5:132532151-132948223	0.801791	2.14168	0.8613	-1.41215	0.00779267	-0.108602	1	-1.54519	2.24187e-07	-0.0501671	1	2.24187e-07	1	2.24187e-07
FOS	chr14:75745480-75748937	29.5901	56.5136	26.9689	-0.928203	0.00779267	0.128518	0.746211	-0.816292	2.52391e-07	0.298831	0.230854	2.52391e-07	0.230854	2.52391e-07		H3F4_10,H3F4_25,H3F4_50
NR4A1	chr12:52416615-52453291	10.3042	19.2292	15.1041	-0.894784	0.00779267	-0.556996	0.0562769	-0.893834	2.66936e-07	-0.623593	0.00213689	2.66936e-07	0.00213689	2.66936e-07		H3F4_50
DUSP1	chr5:172195092-172198203	72.8906	126.178	75.5362	-0.786381	0.00779267	-0.0567298	0.89514	-0.747222	3.06184e-07	-0.0227707	1	3.06184e-07	0.89514	3.06184e-07
USPL1	chr13:31191829-31233686	3.45744	4.08356	1.7738	-0.234863	0.851344	0.957581	0.00555962	-0.134297	0.999172	0.998834	3.61934e-07	0.851344	3.61934e-07	3.61934e-07		U1_25,U1_50
UBASH3B	chr11:122526397-122685187	13.1142	15.4911	21.5806	-0.235061	0.725215	-0.723884	0.003304	-0.229748	0.488274	-0.764213	4.58185e-07	0.488274	4.58185e-07	4.58185e-07		U1_50,H3F4_50
CLDN1	chr3:190023489-190040235	10.5494	9.76437	19.89	0.116818	0.955825	-0.920171	0.003304	0.0997558	1	-0.862726	4.73943e-07	0.955825	4.73943e-07	4.73943e-07		H3F4_25,H3F4_50
TBCEL	chr11:120894802-120960354	4.7748	2.09166	3.57039	1.19603	0.0190582	0.414104	0.269717	0.965668	4.78533e-07	0.375508	0.155397	4.78533e-07	0.155397	4.78533e-07		U1_50,H3F4_25,H3F4_50
JUP	chr17:39910858-39942964	93.7775	114.784	60.2167	-0.286331	0.540915	0.633781	0.003304	-0.279937	0.24966	0.73538	5.20049e-07	0.24966	5.20049e-07	5.20049e-07	Neg-4C
ITGA3	chr17:48133339-48167849	26.784	16.6339	15.979	0.692503	0.00779267	0.739911	0.003304	0.613387	0.00012421	0.753868	5.4924e-07	0.00012421	5.4924e-07	5.4924e-07
SLC25A25	chr9:130830478-130871537	10.1012	14.2842	18.2398	-0.494633	0.231597	-0.857843	0.003304	-0.439556	0.0612527	-0.851604	5.87062e-07	0.0612527	5.87062e-07	5.87062e-07
SLC16A6	chr17:66255322-66417000	30.3971	52.2127	25.7369	-0.77519	0.00779267	0.234794	0.453544	-0.753365	7.50437e-07	0.268971	0.246609	7.50437e-07	0.246609	7.50437e-07
VIPR2	chr7:158820865-158937649	0.850823	0.627339	0.441438	0.444878	1	0.941367	1	0.596452	0.203776	1.59084	7.7017e-07	0.203776	7.7017e-07	7.7017e-07
SYNC	chr1:33116748-33168361	12.8044	10.4364	7.24838	0.30029	0.930943	0.815626	0.287568	0.327336	0.305363	0.893036	8.26117e-07	0.305363	8.26117e-07	8.26117e-07		H3F4_10,H3F4_25,H3F4_50
NDRG1	chr8:134249413-134309547	50.4257	46.1921	29.3145	0.131782	0.90187	0.777256	0.003304	0.0786327	1	0.73967	8.34397e-07	0.90187	8.34397e-07	8.34397e-07
AKR1C1	chr10:5005453-5020158	22.5581	24.8373	7.16608	-0.133628	0.9361	1.64914	0.003304	-0.112307	1	1.63588	8.92861e-07	0.9361	8.92861e-07	8.92861e-07		H3F4_25,H3F4_50
ZNF714	chr19:21264952-21307883	2.97762	1.75071	3.8918	0.771462	0.0398489	-0.391544	0.22231	0.898289	9.91133e-07	-0.305469	0.295085	9.91133e-07	0.22231	9.91133e-07		U1_50,H3F4_25,H3F4_50
NRAS	chr1:115247084-115259515	127.977	77.4338	111.551	0.730104	0.00779267	0.192896	0.515813	0.717697	1.0002e-06	0.243197	0.312897	1.0002e-06	0.312897	1.0002e-06	Neg-4C
MEGF6	chr1:3404505-3528059	11.1145	7.14379	6.5632	0.642929	0.0449577	0.754705	0.003304	0.557292	0.00205827	0.794241	1.01709e-06	0.00205827	1.01709e-06	1.01709e-06		H3F4_50
AKAP12	chr6:151561133-151679694	63.0149	65.1822	38.2421	-0.0435335	0.989355	0.715263	0.003304	-0.0495831	1	0.709381	1.06284e-06	0.989355	1.06284e-06	1.06284e-06		H3F4_50
CXXC5	chr5:139028300-139062680	11.9886	5.87679	8.74722	1.03384	0.0142549	0.449486	0.266005	0.945273	1.0781e-06	0.345273	0.193062	1.0781e-06	0.193062	1.0781e-06
SGK1	chr6:134490383-134639196	181.624	295.098	211.986	-0.694975	0.00779267	-0.228306	0.420837	-0.70816	1.12952e-06	-0.195939	0.465709	1.12952e-06	0.420837	1.12952e-06	H3F4_50_Pos-4C	H3F4_50
ZNF845	chr19:53837001-53858122	5.37355	2.67162	6.23351	1.0134	0.00779267	-0.21943	0.581303	0.924031	1.12952e-06	-0.200496	0.618609	1.12952e-06	0.581303	1.12952e-06
SESN3	chr11:94898676-94965705	0.615726	0.353304	0.209674	0.80665	1	1.54885	1	0.539208	0.269896	1.46514	1.1412e-06	0.269896	1.1412e-06	1.1412e-06		U1_25,U1_50
FADS1	chr11:61567096-61584529	45.8736	38.3915	27.1331	0.262142	0.634514	0.752323	0.003304	0.246826	0.384978	0.723011	1.18629e-06	0.384978	1.18629e-06	1.18629e-06
HIST1H4D	chr6:26188937-26189304	625.863	386.545	488.276	0.70048	0.00779267	0.352862	0.18297	0.759699	1.26089e-06	0.361829	0.0763638	1.26089e-06	0.0763638	1.26089e-06	Neg-4C
GDA	chr9:74729510-74867140	32.0732	47.6545	38.1483	-0.565991	0.109287	-0.255523	0.444067	-0.732094	1.46276e-06	-0.343839	0.0944186	1.46276e-06	0.0944186	1.46276e-06
EPDR1	chr7:37960162-37991542	17.9349	9.65132	18.2224	0.899231	0.00779267	-0.0282299	0.953601	0.848495	1.49975e-06	-0.0808621	0.967756	1.49975e-06	0.953601	1.49975e-06
NEK7	chr1:198126107-198291548	32.9947	19.3836	28.8659	0.772661	0.00779267	0.187585	0.559484	0.821241	1.50165e-06	0.262097	0.344383	1.50165e-06	0.344383	1.50165e-06		U1_50
FAF2	chr5:175875355-175937075	31.5477	18.8333	28.0231	0.749512	0.00779267	0.165631	0.613313	0.735261	1.50165e-06	0.127278	0.791555	1.50165e-06	0.613313	1.50165e-06		H3F4_25,H3F4_50
OLFML2A	chr9:127539436-127577159	2.45401	1.57375	0.662335	0.646199	0.226397	1.88423	0.003304	0.567396	0.431517	1.83932	1.65384e-06	0.226397	1.65384e-06	1.65384e-06
ATP9A	chr20:50213313-50384908	5.57092	5.4315	3.21977	0.0418434	0.991654	0.785663	0.003304	-0.0499257	1	0.767689	2.01686e-06	0.991654	2.01686e-06	2.01686e-06
TNFAIP2	chr14:103592663-103603776	28.832	28.123	17.728	0.0411848	0.991338	0.696357	0.003304	0.0646287	1	0.736877	2.5131e-06	0.991338	2.5131e-06	2.5131e-06
PRPF3	chr1:150293927-150325704	54.8187	80.8532	91.1965	-0.555372	0.063094	-0.739594	0.003304	-0.575913	0.000430843	-0.710924	2.55926e-06	0.000430843	2.55926e-06	2.55926e-06
ANKRD46	chr8:101521979-101572014	8.72475	4.08846	5.90487	1.09881	0.00779267	0.557939	0.0745826	0.928979	2.76024e-06	0.460313	0.0801529	2.76024e-06	0.0745826	2.76024e-06
FAM63B	chr15:59063392-59149734	4.07027	2.74645	2.05032	0.572846	0.277279	0.98397	0.003304	0.549425	0.0194858	0.910137	2.83644e-06	0.0194858	2.83644e-06	2.83644e-06
GATAD1	chr7:92076761-92089381	11.2668	11.9109	6.40901	-0.0749642	0.982322	0.808632	0.003304	-0.0257873	1	0.790133	2.90053e-06	0.982322	2.90053e-06	2.90053e-06
DEPDC1	chr1:68939834-68962799	64.0233	53.9345	39.2607	0.252647	0.638256	0.700233	0.003304	0.3169	0.15154	0.706113	3.0588e-06	0.15154	3.0588e-06	3.0588e-06		H3F4_10,H3F4_25,H3F4_50
NGEF	chr2:233743395-233877951	7.80299	7.57164	3.73115	0.0486957	0.991654	1.05911	0.003304	0.0719952	1	0.995793	3.32787e-06	0.991654	3.32787e-06	3.32787e-06
ARFGAP3	chr22:43192531-43253408	9.62904	11.4025	6.05266	-0.238618	0.797442	0.664536	0.02065	-0.129344	0.948161	0.773849	3.54315e-06	0.797442	3.54315e-06	3.54315e-06		U1_50
METTL15	chr11:28129797-28355054	6.65091	3.79914	5.87609	0.813149	0.0423514	0.173406	0.677615	0.853156	3.76496e-06	0.0288323	1	3.76496e-06	0.677615	3.76496e-06
RGS16	chr1:182567757-182573548	5.3021	7.36009	10.7298	-0.467907	0.488046	-1.02226	0.003304	-0.477427	0.144725	-1.00332	4.20457e-06	0.144725	4.20457e-06	4.20457e-06
LOXL2	chr8:23154409-23261722	23.3999	15.9444	13.6418	0.55872	0.111767	0.773175	0.003304	0.571701	0.000409251	0.695276	4.25186e-06	0.000409251	4.25186e-06	4.25186e-06
ARHGEF40	chr14:21538526-21558036	7.005	4.3256	4.42268	0.700741	0.0570195	0.658186	0.023128	0.772202	4.26062e-06	0.726475	1.26822e-05	4.26062e-06	1.26822e-05	4.26062e-06		H3F4_10,H3F4_25,H3F4_50
GDPD5	chr11:75145684-75236599	5.55269	7.83493	3.17437	-0.491451	0.373112	0.801414	0.0174683	-0.463018	0.0907122	0.920472	4.44326e-06	0.0907122	4.44326e-06	4.44326e-06		H3F4_25,H3F4_50
SLK	chr10:105727469-105787342	53.193	32.1505	55.9694	0.731653	0.00779267	-0.0786813	0.837552	0.685184	4.44489e-06	-0.134797	0.754029	4.44489e-06	0.754029	4.44489e-06		U1_50
ITGB8	chr7:20370724-20455382	0.471819	0.397994	0.168674	0.250737	1	1.47873	1	0.454985	0.404929	1.30635	4.46423e-06	0.404929	4.46423e-06	4.46423e-06		U1_25,U1_50,H3F4_25,H3F4_50
SNRPA1	chr15:101821714-101835460	56.4744	98.5989	70.1658	-0.798686	0.00779267	-0.318479	0.289354	-0.740212	4.59044e-06	-0.369061	0.0983356	4.59044e-06	0.0983356	4.59044e-06		U1_50
HNRNPA1P33	chr10:47096453-47151400	49.7064	34.1245	27.4377	0.547891	0.451357	0.851986	0.0294869	0.711863	0.000842686	0.894409	5.77796e-06	0.000842686	5.77796e-06	5.77796e-06
LRRC58	chr3:120043575-120068186	21.8595	13.4422	18.0419	0.706755	0.0190582	0.271626	0.332096	0.696891	5.83654e-06	0.228857	0.338658	5.83654e-06	0.332096	5.83654e-06		H3F4_50
HMGA2	chr12:66151799-66360071	0.90659	0.659195	1.57054	0.465007	1	-0.798019	0.15615	0.285291	0.721994	-1.05955	6.03693e-06	0.721994	6.03693e-06	6.03693e-06		H3F4_50
CCDC71L	chr7:106297210-106301634	3.28099	4.29461	5.20905	-0.383142	0.60568	-0.672158	0.0345538	-0.5015	0.0261343	-0.79612	6.23034e-06	0.0261343	6.23034e-06	6.23034e-06		H3F4_10,H3F4_25,H3F4_50
GPR161	chr1:168048779-168106905	6.69625	12.9739	5.35917	-0.948935	0.00779267	0.316073	0.297303	-0.985818	6.33835e-06	0.381793	0.244541	6.33835e-06	0.244541	6.33835e-06
NCAPG2	chr7:158424002-158497520	31.4208	19.4988	26.6564	0.693601	0.0190582	0.231948	0.451166	0.708701	6.44834e-06	0.221697	0.39878	6.44834e-06	0.39878	6.44834e-06
SHC3	chr9:91620685-91793682	0.67009	0.399782	0.326898	0.750441	1	1.03019	1	0.745151	0.0346197	1.13523	6.50501e-06	0.0346197	6.50501e-06	6.50501e-06
TAF9B	chrX:77385244-77395179	31.9182	24.6417	18.0351	0.378543	0.404344	0.818287	0.003304	0.397726	0.0630322	0.728865	6.56453e-06	0.0630322	6.56453e-06	6.56453e-06
BTG2	chr1:203274663-203278729	10.4559	12.757	5.35281	-0.281697	0.707334	0.960655	0.003304	-0.26134	0.5579	0.919322	6.56453e-06	0.5579	6.56453e-06	6.56453e-06
CYFIP2	chr5:156693090-156822606	2.961	3.12058	1.44626	-0.0704675	0.986014	1.02848	0.003304	-0.0839541	1	0.971318	6.69616e-06	0.986014	6.69616e-06	6.69616e-06
SPRY4	chr5:141689991-141704620	0.862159	1.36609	1.98697	-0.65874	0.400869	-1.20985	0.0111622	-0.53969	0.180879	-1.18221	6.69616e-06	0.180879	6.69616e-06	6.69616e-06		U1_10,U1_25,U1_50,H3F4_50
MIR31HG	chr9:21454266-21559697	5.44743	8.79138	6.87017	-0.685264	0.173408	-0.340039	0.443387	-0.824156	7.27665e-06	-0.669644	0.000878363	7.27665e-06	0.000878363	7.27665e-06
SMIM14	chr4:39529458-39640481	10.1541	6.69144	3.89053	0.606964	0.515764	1.37873	0.0126153	0.616191	0.0887012	1.23918	7.62053e-06	0.0887012	7.62053e-06	7.62053e-06		U1_25,U1_50
DUSP4	chr8:29190578-29208267	6.26999	10.3603	10.4713	-0.719269	0.0229196	-0.745187	0.003304	-0.888086	2.4969e-05	-0.905424	7.71738e-06	2.4969e-05	7.71738e-06	7.71738e-06
TMOD2	chr15:52043757-52108558	0.606784	1.2735	0.555009	-1.06427	0.0229196	0.123382	1	-1.1059	8.44718e-06	0.168915	0.813364	8.44718e-06	0.813364	8.44718e-06		H3F4_50
FNDC3A	chr13:49550047-49783915	16.6539	16.9705	26.2092	-0.0219202	0.995693	-0.659472	0.003304	-0.0689383	1	-0.690744	8.84062e-06	0.995693	8.84062e-06	8.84062e-06
RBM19	chr12:114254542-114404176	17.3759	21.4767	29.1755	-0.300422	0.60568	-0.752943	0.003304	-0.300498	0.257423	-0.704263	9.10935e-06	0.257423	9.10935e-06	9.10935e-06		U1_50
KCNK15	chr20:43374487-43438979	9.20863	6.66476	3.90321	0.471713	0.653503	1.23303	0.0319176	0.311776	0.48082	0.974827	9.30111e-06	0.48082	9.30111e-06	9.30111e-06
PITPNC1	chr17:65373396-65693379	2.37696	4.00136	4.19252	-0.74612	0.0473878	-0.823978	0.003304	-0.863159	9.33724e-06	-0.845708	1.08662e-05	9.33724e-06	1.08662e-05	9.33724e-06
SPHK1	chr17:74380689-74383941	38.9601	49.828	66.7056	-0.349692	0.479499	-0.781097	0.003304	-0.28849	0.405148	-0.794096	9.44963e-06	0.405148	9.44963e-06	9.44963e-06
MATN2	chr8:98881310-99048946	2.65695	1.9464	1.34276	0.454226	0.578602	0.979288	0.0166256	0.330606	0.387976	0.954555	1.00785e-05	0.387976	1.00785e-05	1.00785e-05		H3F4_50
ZFP90	chr16:68573660-68601039	2.62099	1.17874	2.05065	1.15812	0.0229196	0.348748	0.468522	0.947412	1.01144e-05	0.450069	0.0987273	1.01144e-05	0.0987273	1.01144e-05
ETNK1	chr12:22778075-22843608	15.3775	10.54	10.8498	0.550237	0.60568	0.497851	0.388173	0.638557	0.000211824	0.719902	1.06888e-05	0.000211824	1.06888e-05	1.06888e-05
PTPRN	chr2:220154344-220174295	5.12647	4.78379	2.82207	0.10507	0.977366	0.855934	0.00944	0.0627084	1	0.786408	1.08662e-05	0.977366	1.08662e-05	1.08662e-05		H3F4_50
TM7SF2	chr11:64879340-64883707	10.1423	7.0151	4.13709	0.537145	0.389633	1.28838	0.003304	0.317883	0.584209	1.05845	1.12466e-05	0.389633	1.12466e-05	1.12466e-05		H3F4_50
HIST1H3D	chr6:26197011-26199521	490.532	321.186	370.393	0.616211	0.0258606	0.399999	0.136401	0.676891	1.16666e-05	0.477869	0.0066077	1.16666e-05	0.0066077	1.16666e-05	Neg-4C
SOWAHC	chr2:110371910-110376564	20.0401	19.3954	32.5646	0.0524424	0.98859	-0.705709	0.003304	0.0586108	1	-0.68707	1.2175e-05	0.98859	1.2175e-05	1.2175e-05
TUBB3	chr16:89988416-90002505	42.4918	54.3503	65.6723	-0.349827	0.456521	-0.633397	0.00555962	-0.394363	0.042465	-0.650692	1.24638e-05	0.042465	1.24638e-05	1.24638e-05		U1_50,H3F4_10,H3F4_25,H3F4_50
ZNF652	chr17:47366567-47439835	8.14424	8.58108	4.66494	-0.0701293	0.982322	0.798654	0.003304	-0.101958	1	0.686895	1.25437e-05	0.982322	1.25437e-05	1.25437e-05
C1RL	chr12:7247145-7274447	4.05456	2.13215	2.31564	0.932518	0.143808	0.802834	0.0745826	0.895245	9.04251e-05	0.932852	1.28312e-05	9.04251e-05	1.28312e-05	1.28312e-05
OBSL1	chr2:220415449-220436268	27.9648	20.3236	17.2634	0.465719	0.192458	0.690613	0.003304	0.497181	0.00670163	0.696361	1.28861e-05	0.00670163	1.28861e-05	1.28861e-05
MEGF9	chr9:123363195-123476765	4.24512	6.3477	2.27631	-0.575181	0.143837	0.893841	0.003304	-0.573306	0.0075103	0.804986	1.30121e-05	0.0075103	1.30121e-05	1.30121e-05
TGFBR3	chr1:92145899-92371559	15.9244	14.2902	10.166	0.161467	0.866388	0.642214	0.00944	0.212517	0.584705	0.7093	1.35068e-05	0.584705	1.35068e-05	1.35068e-05
PVR	chr19:45147097-45169428	19.4813	19.7728	31.4603	-0.0161641	0.996644	-0.696725	0.0111622	-0.126747	0.925732	-0.677999	1.43567e-05	0.925732	1.43567e-05	1.43567e-05		U1_10,U1_25,U1_50
HIST1H2AM	chr6:27860476-27860963	496.061	317.48	393.391	0.649127	0.0398489	0.32926	0.202069	0.686826	1.5235e-05	0.341776	0.0825086	1.5235e-05	0.0825086	1.5235e-05	H3F4_50_Pos-4C	H3F4_50
RRM2	chr2:10262694-10271546	116.912	76.7591	121.456	0.612285	0.0190582	-0.0603143	0.879477	0.655152	1.64726e-05	-0.0101364	1	1.64726e-05	0.879477	1.64726e-05	Neg-4C
ZNF765	chr19:53898396-53915262	5.40552	2.87182	6.32368	0.917724	0.0142549	-0.231604	0.548796	0.831287	1.64726e-05	-0.142165	0.803583	1.64726e-05	0.548796	1.64726e-05
TPK1	chr7:144149033-144533146	4.6708	2.1597	5.14625	1.1181	0.0292225	-0.145137	0.798715	1.10144	1.64726e-05	-0.333088	0.365509	1.64726e-05	0.365509	1.64726e-05
ICAM1	chr19:10381516-10397291	4.73895	4.93437	9.68447	-0.0530141	0.991654	-1.03641	0.003304	0.0637879	1	-0.858607	1.65581e-05	0.991654	1.65581e-05	1.65581e-05
EMP2	chr16:10622278-10674539	18.5381	24.5409	10.7068	-0.399428	0.331822	0.78668	0.003304	-0.488453	0.00689005	0.665909	1.67334e-05	0.00689005	1.67334e-05	1.67334e-05
ISM2	chr14:77940737-77965210	2.169	2.53869	5.33039	-0.221763	0.910185	-1.30252	0.003304	-0.195447	0.959264	-1.1025	1.67334e-05	0.910185	1.67334e-05	1.67334e-05
HIST1H1B	chr6:27834569-27835359	857.247	558.119	754.246	0.624416	0.0142549	0.179378	0.558176	0.649077	1.93422e-05	0.220351	0.393067	1.93422e-05	0.393067	1.93422e-05	Neg-4C
OTUD6B	chr8:92082423-92099323	16.4996	9.521	23.6277	0.7985	0.00779267	-0.523322	0.031153	0.742338	1.94691e-05	-0.582677	0.00133347	1.94691e-05	0.00133347	1.94691e-05
MEIS3	chr19:47906374-47922785	3.70467	3.25066	1.62963	0.193879	0.932905	1.17951	0.0260945	0.165821	0.971427	0.956762	2.41521e-05	0.932905	2.41521e-05	2.41521e-05		U1_50
INSL4	chr9:5231418-5233967	5.88988	23.9943	2.82278	-2.02107	0.00779267	1.05579	0.2381	-1.98709	2.45849e-05	0.455978	0.782333	2.45849e-05	0.2381	2.45849e-05
INSIG1	chr7:155089485-155101945	20.7919	17.7318	12.0151	0.234933	0.756814	0.785897	0.003304	0.213357	0.589498	0.691511	2.51038e-05	0.589498	2.51038e-05	2.51038e-05		H3F4_10,H3F4_25,H3F4_50
OIP5	chr15:41601465-41624819	31.9149	16.4137	31.0984	0.964604	0.00779267	0.0320957	0.951216	0.788267	2.51754e-05	0.0552577	1	2.51754e-05	0.951216	2.51754e-05		H3F4_25,H3F4_50
IFRD1	chr7:112063198-112117258	35.1932	33.4539	54.0023	0.0783804	0.977513	-0.623001	0.003304	0.0227768	1	-0.650228	2.56767e-05	0.977513	2.56767e-05	2.56767e-05
PIK3C2B	chr1:204391757-204459474	17.8352	15.7558	9.56225	0.184109	0.816417	0.89403	0.003304	0.139074	0.985038	0.843461	2.56767e-05	0.816417	2.56767e-05	2.56767e-05
FABP3	chr1:31838099-31845923	14.7486	17.6409	6.94904	-0.253132	0.820171	1.08046	0.00555962	-0.3856	0.387976	1.02543	2.56767e-05	0.387976	2.56767e-05	2.56767e-05
HDAC6	chrX:48660486-48683380	8.27641	5.66348	4.79702	0.552583	0.216936	0.781579	0.003304	0.380965	0.131391	0.768391	2.56767e-05	0.131391	2.56767e-05	2.56767e-05		U1_50
TM4SF1	chr3:149086804-149095568	757.358	1311.85	849.843	-0.787298	0.00779267	-0.171498	0.5782	-0.77988	2.63e-05	-0.162332	0.728518	2.63e-05	0.5782	2.63e-05	H3F4_10_Pos-4C,H3F4_25_Pos-4C,H3F4_50_Pos-4C	H3F4_10,H3F4_25,H3F4_50
PRKAA1	chr5:40759480-40798297	54.1919	33.6227	63.5325	0.693901	0.00779267	-0.234696	0.409781	0.643844	2.65003e-05	-0.234028	0.323545	2.65003e-05	0.323545	2.65003e-05		H3F4_25,H3F4_50
LASP1	chr17:37026111-37078023	43.8081	40.2018	27.8202	0.129217	0.906584	0.64977	0.003304	0.0873642	1	0.71669	2.89519e-05	0.906584	2.89519e-05	2.89519e-05		H3F4_25,H3F4_50
HCFC1R1	chr16:3072625-3077756	55.0983	32.66	31.17	0.759763	0.17026	0.816548	0.0419922	0.607156	0.00236484	0.750589	3.03011e-05	0.00236484	3.03011e-05	3.03011e-05
NCR3LG1	chr11:17373308-17398868	14.3468	13.3857	8.75397	0.105296	0.953503	0.707451	0.003304	0.0725165	1	0.668995	3.17812e-05	0.953503	3.17812e-05	3.17812e-05
ZBED1	chrY:2087554-2369015	24.6122	36.8026	20.386	-0.575174	0.0982704	0.266521	0.431235	-0.660665	3.36101e-05	0.160404	0.541489	3.36101e-05	0.431235	3.36101e-05
KIAA1024	chr15:79724857-79764642	0.833155	1.69111	1.28412	-1.01605	0.0365281	-0.629407	1	-1.00695	3.36101e-05	-0.533919	0.0894126	3.36101e-05	0.0894126	3.36101e-05
ALG10B	chr12:38710556-38723528	3.07574	1.84748	1.96068	0.740642	0.0473878	0.644293	0.0196555	0.693848	0.000603588	0.76652	3.53706e-05	0.000603588	3.53706e-05	3.53706e-05
CREM	chr10:35415768-35501886	24.403	40.6653	32.4016	-0.731482	0.0190582	-0.414284	0.173901	-0.79119	3.91073e-05	-0.438372	0.0611054	3.91073e-05	0.0611054	3.91073e-05
C2orf69	chr2:200775978-200792996	4.91728	2.92886	6.14019	0.752775	0.102087	-0.325699	0.390728	0.832471	3.93877e-05	-0.175184	0.746425	3.93877e-05	0.390728	3.93877e-05
PLAUR	chr19:44150246-44174498	34.7876	46.8031	52.0495	-0.422753	0.341367	-0.586604	0.0215287	-0.483354	0.00819776	-0.653702	3.94947e-05	0.00819776	3.94947e-05	3.94947e-05
SMC1A	chrX:53401069-53449618	25.3622	20.3457	15.6347	0.323231	0.467461	0.692634	0.003304	0.271511	0.288525	0.623551	3.94947e-05	0.288525	3.94947e-05	3.94947e-05		U1_50,H3F4_50
ANKZF1	chr2:220094478-220101391	28.7006	19.2082	17.8315	0.584622	0.0873944	0.681375	0.003304	0.550353	0.00283744	0.697269	4.06835e-05	0.00283744	4.06835e-05	4.06835e-05		H3F4_50
IMPACT	chr18:22006608-22033494	8.56802	4.73246	5.50724	0.861619	0.00779267	0.632366	0.0222385	0.740249	4.71964e-05	0.377866	0.0960399	4.71964e-05	0.0222385	4.71964e-05		U1_25,U1_50
VEZT	chr12:95611521-95696566	18.1933	12.296	17.1179	0.570482	0.086276	0.0826265	0.842604	0.665556	5.5066e-05	0.080749	0.985567	5.5066e-05	0.842604	5.5066e-05
GRWD1	chr19:48949029-48957164	33.8802	40.8488	52.5187	-0.264585	0.653134	-0.637679	0.003304	-0.298369	0.235168	-0.631959	5.51745e-05	0.235168	5.51745e-05	5.51745e-05		H3F4_10,H3F4_25,H3F4_50
HDGF	chr1:156711898-156722240	629.071	654.614	422.572	-0.0521587	0.985821	0.568744	0.00555962	-0.0608847	1	0.605965	5.524e-05	0.985821	5.524e-05	5.524e-05	Neg-4C
MICA	chr6_ssto_hap7:2701358-2716888	58.0802	74.4637	90.2077	-0.353225	0.47593	-0.640492	0.003304	-0.389289	0.0634721	-0.64961	5.524e-05	0.0634721	5.524e-05	5.524e-05
HIST1H2AG	chr6:27100816-27101314	1118.7	744.891	1057.84	0.592	0.0229196	0.0754046	0.842428	0.626121	5.62966e-05	0.110062	0.900114	5.62966e-05	0.842428	5.62966e-05	U1_50_Pos-4C	U1_50
TPRG1L	chr1:3541555-3546694	11.9625	6.0874	11.4936	0.979882	0.00779267	0.0523961	0.922936	0.800762	5.70709e-05	-0.0313112	1	5.70709e-05	0.922936	5.70709e-05
DNAJC12	chr10:69556426-69597937	1.87341	4.59456	5.10805	-1.28895	0.238285	-1.45244	0.0736848	-1.63454	5.7707e-05	-1.31669	0.00281148	5.7707e-05	0.00281148	5.7707e-05
FENDRR	chr16:86508130-86542466	5.50484	3.94672	2.58357	0.485302	0.446528	1.08606	0.003304	0.290531	0.578353	0.892887	5.85135e-05	0.446528	5.85135e-05	5.85135e-05
PKI55	chr2:217081611-217084915	3.77001	4.27129	1.80892	-0.17484	0.925779	1.05416	0.003304	-0.0721625	1	0.965355	5.88416e-05	0.925779	5.88416e-05	5.88416e-05		U1_50
MYOCD	chr17:12569206-12670651	1.60146	2.33935	1.77733	-0.541531	0.653503	-0.15554	0.862964	-0.874707	6.39631e-05	-0.106472	1	6.39631e-05	0.862964	6.39631e-05
CLDN7	chr17:7155371-7166512	8.49309	7.05105	3.52054	0.273718	0.947737	1.26521	0.173862	0.23316	0.867232	1.05721	6.59724e-05	0.867232	6.59724e-05	6.59724e-05
ALDH6A1	chr14:74486058-74551196	5.43788	3.97042	2.14156	0.459036	0.616346	1.33908	0.00555962	0.588038	0.24966	1.29164	6.59724e-05	0.24966	6.59724e-05	6.59724e-05
KRT8	chr12:53290970-53346685	951.371	738.517	639.318	0.370648	0.68447	0.568184	0.174997	0.385086	0.0396249	0.593428	6.66294e-05	0.0396249	6.66294e-05	6.66294e-05	Neg-4C
IGIP	chr5:139505520-139508391	1.05903	1.31269	0.394817	-0.304561	0.896832	1.41825	1	-0.0604153	1	1.30944	6.66294e-05	0.896832	6.66294e-05	6.66294e-05		H3F4_50
LYPD3	chr19:43964945-43969831	18.9976	29.237	18.3904	-0.616717	0.0907365	0.0415767	0.935699	-0.74401	6.68776e-05	0.0458767	1	6.68776e-05	0.935699	6.68776e-05		U1_25,U1_50
EEF2K	chr16:22217591-22300066	5.40651	4.39329	2.96028	0.304664	0.647677	0.863673	0.003304	0.291198	0.331498	0.684138	6.70887e-05	0.331498	6.70887e-05	6.70887e-05
ANXA4	chr2:69969126-70053596	29.8364	29.5344	19.8341	0.0199477	0.996493	0.583806	0.0260945	0.12859	0.949971	0.661681	6.76164e-05	0.949971	6.76164e-05	6.76164e-05
PPIP5K2	chr5:102455957-102539224	23.5306	17.7928	15.2699	0.408502	0.289761	0.618565	0.003304	0.442631	0.0173771	0.628145	6.94683e-05	0.0173771	6.94683e-05	6.94683e-05
AGRN	chr1:955502-991499	33.6739	25.1636	21.6672	0.425561	0.221991	0.63083	0.003304	0.446915	0.0140761	0.628548	7.21595e-05	0.0140761	7.21595e-05	7.21595e-05		U1_25,U1_50
BNIP3L	chr8:26240522-26270644	27.5099	21.8858	17.2011	0.335222	0.498368	0.67217	0.003304	0.341768	0.122485	0.628352	7.2783e-05	0.122485	7.2783e-05	7.2783e-05
PLD6	chr17:17104308-17109646	4.17114	5.08172	7.68778	-0.2796	0.806973	-0.88742	0.0126153	-0.116487	1	-0.910638	7.2783e-05	0.806973	7.2783e-05	7.2783e-05
IL8	chr4:74606222-74609433	0.121455	0.0337507	2.25533	1.85277	1	-4.22019	0.31275	0.554081	1	-3.87146	7.2783e-05	1	7.2783e-05	7.2783e-05
DNMT3B	chr20:31350190-31397162	12.1456	7.06	9.16684	0.787958	0.0190582	0.400654	0.166942	0.710194	7.28758e-05	0.409656	0.0501414	7.28758e-05	0.0501414	7.28758e-05
ITGB6	chr2:160958232-161056590	0.724122	3.48958	1.25419	-2.26347	0.00779267	-0.797749	1	-1.80706	7.28758e-05	-0.696837	0.362904	7.28758e-05	0.362904	7.28758e-05
ELL2	chr5:95220801-95297775	27.387	31.3933	42.2547	-0.191702	0.794654	-0.630898	0.003304	-0.225113	0.46925	-0.618083	7.46953e-05	0.46925	7.46953e-05	7.46953e-05
HIST1H2BH	chr6:26251878-26252303	774.95	446.946	473.572	0.799276	0.00779267	0.705226	0.003304	0.789496	7.59974e-05	0.653275	0.00132401	7.59974e-05	0.00132401	7.59974e-05	Neg-4C
TAF5L	chr1:229728865-229761794	11.7852	16.8733	18.8267	-0.512499	0.213	-0.681077	0.00555962	-0.528135	0.00756864	-0.685531	7.72891e-05	0.00756864	7.72891e-05	7.72891e-05
ZNF185	chrX:152082985-152142025	2.6313	1.49529	1.22923	0.82061	0.149591	1.09274	0.0126153	0.75657	0.019927	1.09142	8.11559e-05	0.019927	8.11559e-05	8.11559e-05		H3F4_50
ELF3	chr1:201979689-201986315	69.5623	72.5452	45.721	-0.0553121	0.985533	0.600169	0.003304	-0.0967376	1	0.635579	8.14141e-05	0.985533	8.14141e-05	8.14141e-05
CLTCL1	chr22:19166986-19279239	13.743	11.9833	8.14869	0.202942	0.806314	0.748767	0.003304	0.0894048	1	0.649029	8.307e-05	0.806314	8.307e-05	8.307e-05
ARC	chr8:143692404-143695833	2.25515	2.28481	4.23987	-0.0136081	0.997951	-0.916065	0.0187617	-0.228318	0.894292	-1.03237	8.72014e-05	0.894292	8.72014e-05	8.72014e-05		U1_10,U1_25,U1_50
ANK2	chr4:113739238-114304896	0.551338	0.979561	0.560763	-0.823953	1	-0.0297207	1	-0.94401	8.90566e-05	-0.151015	0.951421	8.90566e-05	0.951421	8.90566e-05
GNG12	chr1:68167148-68698284	65.1962	103.47	76.2507	-0.661085	0.00779267	-0.231252	0.461858	-0.605607	9.04251e-05	-0.19657	0.472522	9.04251e-05	0.461858	9.04251e-05
C16orf45	chr16:15528324-15682116	7.31053	12.302	8.07217	-0.745564	0.0707492	-0.148279	0.769367	-0.731956	9.0995e-05	-0.228267	0.524121	9.0995e-05	0.524121	9.0995e-05		U1_50
VEPH1	chr3:156977531-157221415	11.3782	14.9851	9.03474	-0.391979	0.675243	0.327433	0.540867	-0.362993	0.196086	0.699372	9.1401e-05	0.196086	9.1401e-05	9.1401e-05
CD24	chrY:21094584-21239302	90.3426	95.5191	55.056	-0.0751099	0.977507	0.709213	0.003304	-0.164606	0.753491	0.601428	9.5543e-05	0.753491	9.5543e-05	9.5543e-05	Neg-4C
NMNAT2	chr1:183217371-183387634	1.70143	2.13363	0.708758	-0.321289	0.758866	1.25809	0.00555962	-0.327043	0.582903	1.06374	0.000100537	0.582903	0.000100537	0.000100537
EFR3B	chr2:25264972-25382004	1.18894	1.77803	0.57009	-0.575335	0.3551	1.05511	1	-0.707571	0.0121284	1.01541	0.000106469	0.0121284	0.000106469	0.000106469		H3F4_50
EXT1	chr8:118811601-119124058	8.60747	13.7441	12.0903	-0.6699	0.0449577	-0.49546	0.086831	-0.645575	0.000107623	-0.443292	0.0240698	0.000107623	0.0240698	0.000107623
SNAPC4	chr9:139270028-139292889	6.89918	8.25827	10.2495	-0.254157	0.752316	-0.576334	0.0334496	-0.262047	0.450866	-0.681594	0.000113484	0.450866	0.000113484	0.000113484
NR1H2	chr19:50879679-50886285	23.255	37.1766	30.6077	-0.671578	0.0190582	-0.401649	0.149454	-0.646346	0.00011818	-0.371614	0.0568911	0.00011818	0.0568911	0.00011818		H3F4_25,H3F4_50
MPP7	chr10:28339922-28571067	13.1759	8.21749	13.5644	0.6864	0.0292225	-0.047222	0.921233	0.665034	0.00011818	-0.129751	0.841328	0.00011818	0.841328	0.00011818
KIAA0513	chr16:85061409-85127828	1.39566	2.32592	0.90013	-0.731592	0.124038	0.627461	0.141001	-0.815226	0.00012296	0.611612	0.0187314	0.00012296	0.0187314	0.00012296		U1_50
ALG9	chr11:111652918-111742305	13.6204	20.4646	20.6009	-0.582096	0.0570195	-0.602223	0.00944	-0.622888	0.000123143	-0.627416	0.000148728	0.000123143	0.000148728	0.000123143		H3F4_25,H3F4_50
SEMA3B	chr3:50305039-50314572	40.1554	37.0501	21.2736	0.121381	0.925779	0.911246	0.003304	0.0832215	1	0.888887	0.000124502	0.925779	0.000124502	0.000124502
FCGRT	chr19:50015535-50029685	9.69145	7.65137	5.56524	0.346281	0.686222	0.794962	0.0281069	0.31079	0.43703	0.779282	0.000133999	0.43703	0.000133999	0.000133999
LIF	chr22:30636435-30642840	3.02379	3.0497	4.66442	-0.00707064	0.997951	-0.630598	0.0662184	-0.109032	1	-0.827659	0.000136355	0.997951	0.000136355	0.000136355		U1_50,H3F4_50
DHTKD1	chr10:12110933-12165224	10.8191	8.43007	6.48604	0.365235	0.498462	0.73288	0.00555962	0.405625	0.110678	0.701338	0.000138756	0.110678	0.000138756	0.000138756
POLR1E	chr9:37485944-37503693	32.9004	35.6271	52.0827	-0.109591	0.952241	-0.667993	0.003304	-0.108024	0.998268	-0.621951	0.000139477	0.952241	0.000139477	0.000139477		U1_50
HDAC4	chr2:239969863-240322643	5.78486	4.92243	3.39906	0.238176	0.756205	0.761862	0.00555962	0.205032	0.672235	0.66656	0.000139477	0.672235	0.000139477	0.000139477
C7orf60	chr7:112459201-112579932	4.80755	3.94335	2.50631	0.291116	0.762828	0.934485	0.003304	0.529137	0.0248135	0.743777	0.000139535	0.0248135	0.000139535	0.000139535
KANK1	chr9:470293-746106	19.4804	32.0011	24.4019	-0.710835	0.00779267	-0.330253	0.212633	-0.616505	0.000140459	-0.266745	0.260955	0.000140459	0.212633	0.000140459
AKAP13	chr15:85923846-86292589	12.6014	19.2363	12.6211	-0.60499	0.0365281	-0.00752966	0.987038	-0.612203	0.000140459	-0.0259376	1	0.000140459	0.987038	0.000140459
FBXW11	chr5:171288555-171433877	24.1883	16.1738	27.3571	0.585902	0.0449577	-0.182876	0.568271	0.617344	0.000153054	-0.130924	0.801568	0.000153054	0.568271	0.000153054		U1_50,H3F4_50
DDAH2	chr6_ssto_hap7:3025633-3028856	22.2169	15.5874	14.1511	0.51654	0.307422	0.645461	0.0378054	0.228269	0.670119	0.749163	0.000155617	0.307422	0.000155617	0.000155617
CRAT	chr9:131857072-131873070	10.6518	8.63421	7.14968	0.308247	0.673482	0.569855	0.0588	0.456443	0.0807684	0.762926	0.000155617	0.0807684	0.000155617	0.000155617
FEZ2	chr2:36779403-36825332	45.8492	46.282	69.3486	-0.00830309	0.997951	-0.602241	0.0126153	0.0165087	1	-0.597582	0.000161387	0.997951	0.000161387	0.000161387
CPA4	chr7:129932973-129964020	73.5031	68.2649	50.7603	0.111927	0.932364	0.528817	0.0215287	0.0823486	1	0.593484	0.000164286	0.932364	0.000164286	0.000164286
RNF150	chr4:141786724-142054616	0.756888	1.45088	0.843724	-0.933539	0.180066	-0.161946	1	-1.1189	0.000165947	-0.0786772	1	0.000165947	1	0.000165947
ASF1B	chr19:14230320-14247440	112.082	71.0523	79.7566	0.662882	0.00779267	0.485592	0.0369064	0.613592	0.000171339	0.417486	0.0243039	0.000171339	0.0243039	0.000171339	Neg-4C
CTU1	chr19:51600862-51611647	7.53798	10.3138	11.9227	-0.447044	0.483304	-0.666763	0.0294869	-0.576946	0.0158161	-0.791444	0.000173198	0.0158161	0.000173198	0.000173198
LSM3	chr3:14220227-14239869	182.04	119.474	210.287	0.612819	0.0598533	-0.213392	0.495642	0.631239	0.00017353	-0.196609	0.514637	0.00017353	0.495642	0.00017353	Neg-4C
PLXNA2	chr1:208195587-208417665	2.67498	2.57917	1.61327	0.0578863	0.989345	0.724261	0.00555962	-0.0220131	1	0.749452	0.000176713	0.989345	0.000176713	0.000176713
ZNF525	chr19:53868967-53889841	1.26195	0.629229	1.67309	1.00922	0.0897063	-0.412094	0.378602	0.999636	0.000179467	-0.417662	0.235889	0.000179467	0.235889	0.000179467
CHURC1	chr14:65381078-65569413	20.4591	12.9205	21.4098	0.668325	0.264778	-0.0707987	0.912938	0.659162	0.000189359	0.107115	0.908146	0.000189359	0.908146	0.000189359		H3F4_50
ZNF28	chr19:53300660-53324922	7.89457	4.93714	8.73995	0.682431	0.063094	-0.152028	0.704294	0.700219	0.000189359	-0.186769	0.600253	0.000189359	0.600253	0.000189359
GBP2	chr1:89573309-89591799	1.7369	3.54837	2.16173	-1.02536	0.0814159	-0.320972	0.64282	-1.00442	0.000189359	-0.282711	0.526531	0.000189359	0.526531	0.000189359
SOD2	chr6:160100148-160114353	86.5007	110.116	145.577	-0.342981	0.492843	-0.756275	0.003304	-0.249443	0.480914	-0.651093	0.000190974	0.480914	0.000190974	0.000190974	Neg-4C
VMA21	chrX:150565656-150577836	43.6613	45.1746	27.1608	-0.0438993	0.989355	0.679556	0.003304	-0.098715	1	0.597541	0.000190974	0.989355	0.000190974	0.000190974		H3F4_25,H3F4_50
DCAF4	chr14:73393039-73426357	6.33849	6.76493	10.9044	-0.0886604	0.98249	-0.787996	0.00757467	-0.0392734	1	-0.74648	0.000190974	0.98249	0.000190974	0.000190974
MFSD2A	chr1:40420783-40435628	6.37291	7.45414	10.5869	-0.220831	0.866	-0.737536	0.0174683	-0.219592	0.760162	-0.814149	0.000192769	0.760162	0.000192769	0.000192769
EPHX1	chr1:225997796-226070420	35.5757	34.5433	21.8122	0.0477525	0.991654	0.700471	0.023128	0.00539417	1	0.677445	0.000200136	0.991654	0.000200136	0.000200136		U1_25,U1_50
KRT18	chr12:53290970-53346685	2104.2	1463.91	1418.14	0.528715	0.237133	0.563983	0.0550667	0.520355	0.00119496	0.576897	0.000205752	0.00119496	0.000205752	0.000205752	Neg-4C
MTR	chr1:236958580-237067281	10.6901	6.70324	7.74364	0.678612	0.00779267	0.459905	0.0550667	0.616259	0.000207238	0.480984	0.00828611	0.000207238	0.00828611	0.000207238
LAMB2	chr3:49158546-49170599	9.53499	5.79781	5.471	0.722987	0.0142549	0.796144	0.003304	0.609334	0.000211824	0.587075	0.000543976	0.000211824	0.000543976	0.000211824		U1_25,U1_50
ANXA1	chr9:75766780-75785307	171.621	181.461	267.318	-0.0751723	0.977383	-0.644611	0.003304	-0.0541877	1	-0.569743	0.000212732	0.977383	0.000212732	0.000212732	H3F4_50_Pos-4C	H3F4_50
CTDSPL	chr3:37903668-38025960	7.4626	5.97051	4.5095	0.327085	0.625327	0.721431	0.0111622	0.191076	0.744633	0.706212	0.000212732	0.625327	0.000212732	0.000212732
TNFRSF10A	chr8:23048969-23082680	14.1788	17.0394	22.0743	-0.259868	0.769276	-0.643933	0.023128	-0.269189	0.459763	-0.680757	0.000214682	0.459763	0.000214682	0.000214682		H3F4_50
SLC7A2	chr8:17354596-17428077	42.1416	53.915	28.3846	-0.350189	0.379031	0.564862	0.003304	-0.334627	0.122485	0.57696	0.000222179	0.122485	0.000222179	0.000222179
HIST1H2BL	chr6:27775256-27775709	594.976	414.806	538.847	0.525669	0.0982704	0.137662	0.686367	0.606828	0.000225168	0.147878	0.80551	0.000225168	0.686367	0.000225168	Neg-4C
ZNF611	chr19:53206065-53238307	2.38989	1.14958	2.0333	1.0611	0.0398489	0.227835	0.67072	0.999258	0.000225168	0.317708	0.401616	0.000225168	0.401616	0.000225168		H3F4_25,H3F4_50
TMEM65	chr8:125323158-125384940	10.3149	6.9594	7.83986	0.572972	0.149591	0.390547	0.197558	0.669741	0.000230458	0.284138	0.302261	0.000230458	0.197558	0.000230458
L1CAM	chrX:153126970-153141399	14.3346	13.5631	5.39513	0.0850889	0.977366	1.40448	0.003304	0.00991444	1	1.36062	0.000230585	0.977366	0.000230585	0.000230585		H3F4_50
C14orf37	chr14:58470807-58618847	0.12536	0.499369	0.181569	-1.98856	1	-0.539929	1	-1.70534	0.000232662	-0.140508	1	0.000232662	1	0.000232662
MEGF8	chr19:42829760-42882921	2.25065	1.70172	1.41879	0.408608	0.510859	0.660395	0.0328661	0.3641	0.228289	0.704752	0.000233128	0.228289	0.000233128	0.000233128
ZC3H6	chr2:113033177-113097640	0.912982	0.47557	0.509635	0.946191	1	0.835841	1	0.900431	0.000237464	0.71199	0.00568205	0.000237464	0.00568205	0.000237464
DTWD2	chr5:118172568-118324240	6.11337	3.48904	6.12985	0.814391	0.0229196	-0.00915372	0.98782	0.731152	0.0002433	0.0359482	1	0.0002433	0.98782	0.0002433		U1_50
IMPA2	chr18:11981426-12030885	77.724	53.8563	46.2602	0.534509	0.110763	0.743304	0.003304	0.403322	0.0516932	0.617698	0.000244398	0.0516932	0.000244398	0.000244398		U1_25,U1_50
SRPRB	chr3:133502876-133540336	50.4098	78.9942	82.6024	-0.642783	0.0142549	-0.717758	0.003304	-0.619082	0.00227357	-0.693717	0.000244398	0.00227357	0.000244398	0.000244398
SLC5A6	chr2:27422454-27440046	27.3983	26.9545	44.0328	0.0288268	0.996493	-0.689783	0.0493114	0.105537	1	-0.602095	0.000247024	0.996493	0.000247024	0.000247024
TCP11L2	chr12:106696580-106740792	1.00663	1.00831	0.476389	0.00280166	1	1.0741	1	-0.0116744	1	1.31335	0.000247024	1	0.000247024	0.000247024		H3F4_25,H3F4_50
DAZAP2	chr12:51632507-51664202	67.6535	61.8854	42.6407	0.133836	0.91704	0.660646	0.00555962	0.0694862	1	0.591934	0.000249273	0.91704	0.000249273	0.000249273
SYNPO2	chr4:119809995-119982402	0.199338	0.419744	0.215281	-1.0691	1	-0.116217	1	-1.05529	0.000249814	-0.958325	0.00255427	0.000249814	0.00255427	0.000249814		H3F4_50
RPRM	chr2:154333851-154335322	10.7602	18.4342	9.76917	-0.77142	0.0611634	0.134132	0.815094	-0.835371	0.00025167	0.102166	0.985567	0.00025167	0.815094	0.00025167		H3F4_50
TGM2	chr20:36756863-36793700	4.18595	5.75186	4.61555	-0.453227	0.573791	-0.146213	0.835526	-0.681078	0.00025167	-0.200476	0.61807	0.00025167	0.61807	0.00025167		H3F4_50
EVI5L	chr19:7895160-7929862	3.04384	2.58572	1.84289	0.24062	0.860657	0.718609	0.0681167	0.293529	0.543696	0.819249	0.000257238	0.543696	0.000257238	0.000257238
FUT1	chr19:49251267-49258647	2.55433	4.43524	2.15236	-0.790785	0.067068	0.241724	0.654708	-0.888734	0.000261193	0.0866902	1	0.000261193	0.654708	0.000261193
LTBP1	chr2:33172368-33624575	1.63807	2.65327	1.49444	-0.690509	0.161515	0.127098	0.837332	-0.845737	0.000262633	0.0892675	1	0.000262633	0.837332	0.000262633
SRGN	chr10:70847827-70864567	142.149	174.606	200.444	-0.291431	0.561689	-0.501072	0.0196555	-0.35518	0.120647	-0.603553	0.000267725	0.120647	0.000267725	0.000267725	U1_10_Pos-4C,U1_25_Pos-4C,U1_50_Pos-4C	U1_10,U1_25,U1_50
SCARA5	chr8:27727398-27850369	8.1733	13.0452	5.61023	-0.669269	0.0570195	0.53758	0.0588	-0.678844	0.000275081	0.52725	0.0131731	0.000275081	0.0131731	0.000275081		H3F4_50
CACNB2	chr10:18429605-18830688	5.51422	8.82149	4.05305	-0.672603	0.0687588	0.43887	0.199565	-0.790046	0.000275081	0.322979	0.307476	0.000275081	0.199565	0.000275081
ZWINT	chr10:58117198-58121034	74.1972	47.9187	57.6554	0.63604	0.0229196	0.358626	0.173862	0.603297	0.000276268	0.306788	0.169907	0.000276268	0.169907	0.000276268
ZNF813	chr19:53970988-53997546	3.01753	1.42849	2.65629	1.08411	0.0258606	0.178701	0.749092	0.933696	0.000276268	0.00249434	1	0.000276268	0.749092	0.000276268		U1_25,U1_50
TSC22D3	chrX:106956451-107019017	16.524	25.847	16.5995	-0.64017	0.086276	-0.0118512	0.983712	-0.656385	0.000276849	-0.0184041	1	0.000276849	0.983712	0.000276849
ZNF528	chr19:52901120-52921657	1.29607	0.910811	0.62535	0.514187	0.653134	1.04611	1	0.651064	0.0516932	0.985392	0.000283821	0.0516932	0.000283821	0.000283821
PLA2G4A	chr1:186798031-186958113	80.6577	74.5105	123.289	0.119623	0.922319	-0.617432	0.003304	0.0876765	1	-0.580493	0.000284422	0.922319	0.000284422	0.000284422
RGS2	chr1:192778168-192781407	18.8436	23.8644	37.4353	-0.335543	0.625327	-0.995586	0.003304	-0.346417	0.60817	-0.999439	0.000296105	0.60817	0.000296105	0.000296105		H3F4_25,H3F4_50
ACBD4	chr17:43209966-43221543	4.2214	2.70549	2.79583	0.647089	0.429267	0.589165	0.266005	0.68831	0.0481442	1.05015	0.000304597	0.0481442	0.000304597	0.000304597		H3F4_25,H3F4_50
ZNF860	chr3:31702316-32033228	1.99167	0.751932	2.19563	1.4106	0.615531	-0.145976	0.927133	1.24269	0.000306978	-0.29412	0.654039	0.000306978	0.654039	0.000306978		U1_25,U1_50,H3F4_25,H3F4_50
RPF2	chr6:111303290-111346794	60.7415	63.6389	93.8841	-0.0619632	0.985821	-0.633481	0.0111622	-0.0123747	1	-0.617586	0.00031412	0.985821	0.00031412	0.00031412
COL16A1	chr1:32117847-32169768	1.20365	0.682019	0.362941	0.82482	1	1.7243	1	0.763855	0.157628	1.4287	0.00031412	0.157628	0.00031412	0.00031412
RLTPR	chr16:67679029-67694718	1.75328	2.14835	2.81987	-0.287859	0.948141	-0.690906	0.412844	-0.2947	0.585661	-0.846123	0.000320278	0.585661	0.000320278	0.000320278
LIN7C	chr11:27515964-27528326	15.3384	10.3332	18.2394	0.575128	0.0792972	-0.255187	0.409728	0.606379	0.000326499	-0.232768	0.386899	0.000326499	0.386899	0.000326499
MSLN	chr16:810764-818865	22.3555	17.1219	12.8	0.39005	0.445245	0.799197	0.003304	0.163182	0.868802	0.656832	0.000326869	0.445245	0.000326869	0.000326869		U1_25,U1_50
ARL6IP1	chr16:18802990-18812857	179.35	120.349	190.311	0.580821	0.0423514	-0.0908678	0.807942	0.56836	0.000329058	-0.118487	0.803913	0.000329058	0.803913	0.000329058	Neg-4C
ORAI3	chr16:30960404-30966259	2.98591	2.14925	1.45592	0.479614	0.64566	1.03094	0.0548453	0.311646	0.649009	0.937584	0.000333361	0.64566	0.000333361	0.000333361
C10orf137	chr10:127408083-127452712	10.6159	11.1295	15.9244	-0.0629123	0.985821	-0.590281	0.0111622	-0.093862	1	-0.621045	0.000334893	0.985821	0.000334893	0.000334893		H3F4_25,H3F4_50
KLHL15	chrX:24001832-24045303	10.1425	6.08992	7.26915	0.741172	0.0229196	0.475268	0.0745103	0.634198	0.000336696	0.369994	0.0889031	0.000336696	0.0745103	0.000336696
ZNF395	chr8:28203101-28243977	4.38133	3.57533	2.46075	0.298551	0.727157	0.826996	0.015266	0.333795	0.282169	0.693386	0.000337447	0.282169	0.000337447	0.000337447		U1_50
ATP6V0B	chr1:44440601-44443972	283.158	378.259	429.756	-0.412508	0.226119	-0.607188	0.003304	-0.390314	0.0430242	-0.56178	0.000339285	0.0430242	0.000339285	0.000339285	Neg-4C
IER3	chr6_ssto_hap7:2043292-2044644	47.7732	64.0966	83.0459	-0.418777	0.337272	-0.802996	0.003304	-0.318815	0.379158	-0.718647	0.000351354	0.337272	0.000351354	0.000351354
SCFD2	chr4:53739150-54232242	7.60417	11.3655	8.85838	-0.574507	0.176114	-0.225561	0.571231	-0.651811	0.000356041	-0.413763	0.0555429	0.000356041	0.0555429	0.000356041
SERPINI1	chr3:167453431-167543357	9.7576	17.0953	13.4023	-0.803743	0.0292225	-0.46316	0.184278	-0.802073	0.000363937	-0.380555	0.21256	0.000363937	0.184278	0.000363937
DHRS3	chr1:12627938-12677820	22.8684	22.1399	14.3235	0.0519837	0.989355	0.669681	0.0187617	0.038865	1	0.716065	0.000366172	0.989355	0.000366172	0.000366172		U1_25,U1_50
PITPNM3	chr17:6354582-6459877	0.828674	0.570574	0.37297	0.543647	1	1.14647	1	0.322157	0.677443	1.08972	0.000370133	0.677443	0.000370133	0.000370133
DIO2	chr14:80663867-80921810	15.929	14.8234	26.146	0.109032	0.944693	-0.720215	0.003304	0.192241	0.6555	-0.584604	0.00037637	0.6555	0.00037637	0.00037637		H3F4_25,H3F4_50
EPHX2	chr8:27348518-27402439	4.54474	2.77035	2.38843	0.719377	0.265366	0.922872	0.0287142	0.722043	0.0233107	0.981127	0.000379565	0.0233107	0.000379565	0.000379565
EGFR	chr7:55086724-55275031	36.2992	40.1565	24.9637	-0.140439	0.893057	0.53483	0.02065	-0.13384	0.920345	0.559212	0.000380162	0.893057	0.000380162	0.000380162
PDP1	chr8:94929082-94938296	6.7285	7.82722	10.0101	-0.21295	0.82615	-0.578384	0.030365	-0.250848	0.488973	-0.630474	0.000383464	0.488973	0.000383464	0.000383464		U1_25,U1_50,H3F4_25,H3F4_50
TAP2	chr6_ssto_hap7:4220532-4237318	24.2984	28.6864	41.2911	-0.234231	0.769885	-0.770258	0.003304	-0.0947429	1	-0.572463	0.000388027	0.769885	0.000388027	0.000388027
DDX21	chr10:70715878-70744825	135.648	132.29	193.116	0.0414294	0.989355	-0.514885	0.0196555	0.0396185	1	-0.551369	0.000396776	0.989355	0.000396776	0.000396776	Neg-4C
KIAA1033	chr12:105501491-105562906	21.2997	14.4489	19.3939	0.565127	0.0645801	0.129958	0.720931	0.580685	0.000396993	0.0977796	0.886843	0.000396993	0.720931	0.000396993
YPEL5	chr2:30369749-30383399	10.8292	17.9236	10.4786	-0.721681	0.0473878	0.0422088	0.940515	-0.675937	0.000402214	0.179526	0.685835	0.000402214	0.685835	0.000402214
KIAA0020	chr9:2804154-2844130	52.9897	58.3337	76.9601	-0.133362	0.908005	-0.543674	0.0111622	-0.0704849	1	-0.570601	0.000413463	0.908005	0.000413463	0.000413463
DUSP5	chr10:112257624-112271302	16.0903	25.5987	21.2786	-0.664608	0.052789	-0.408512	0.154995	-0.622553	0.000419941	-0.277175	0.278881	0.000419941	0.154995	0.000419941		H3F4_25,H3F4_50
DPYSL2	chr8:26371708-26515693	28.5279	25.9397	18.5511	0.142467	0.893057	0.61559	0.00944	0.0879559	1	0.557183	0.000432871	0.893057	0.000432871	0.000432871
HIBADH	chr7:27565058-27702620	18.2789	17.365	11.5201	0.0792753	0.982322	0.660728	0.0222385	0.0803548	1	0.642739	0.000432871	0.982322	0.000432871	0.000432871
MMP24	chr20:33814538-33864804	5.93562	4.70912	3.24564	0.33922	0.641995	0.8656	0.003304	0.173415	0.826138	0.64323	0.000432871	0.641995	0.000432871	0.000432871
TTC12	chr11:113185250-113237114	8.39512	4.82301	5.35547	0.804888	0.0855293	0.643247	0.0638758	0.828441	0.00044126	0.629992	0.0162416	0.00044126	0.0162416	0.00044126
PRRG4	chr11:32851480-32879669	1.3891	1.15358	0.560609	0.273288	0.852626	1.30381	0.0139566	0.285762	0.839576	1.12083	0.000443587	0.839576	0.000443587	0.000443587
ELOF1	chr19:11663857-11670051	59.5663	72.2664	90.8288	-0.273561	0.662179	-0.613938	0.003304	-0.204807	0.616861	-0.581836	0.000445282	0.616861	0.000445282	0.000445282
RIMKLB	chr12:8850517-8929787	25.0214	39.1541	32.2192	-0.640752	0.00779267	-0.370032	0.135216	-0.594302	0.000459289	-0.294922	0.174728	0.000459289	0.135216	0.000459289		U1_50
DHRS11	chr17:34948225-34957233	13.5535	7.62127	9.00804	0.835822	0.0332614	0.584112	0.0896177	0.766397	0.000469973	0.625346	0.00728349	0.000469973	0.00728349	0.000469973
CREB3L4	chr1:153931574-153950451	9.23036	4.9653	4.58637	0.899756	0.945547	1.00377	0.764281	0.722872	0.0166368	0.938654	0.000474752	0.0166368	0.000474752	0.000474752
PALM	chr19:708952-748330	6.91123	4.99235	3.69259	0.474499	0.436714	0.899016	0.0139566	0.405029	0.230899	0.763808	0.000474752	0.230899	0.000474752	0.000474752
CFD	chr19:859664-863610	27.0781	19.6571	18.0123	0.467346	0.386429	0.582849	0.0595075	0.548725	0.0237448	0.745539	0.000481964	0.0237448	0.000481964	0.000481964
MYBL2	chr20:42295708-42345122	71.9638	48.5094	62.9524	0.574282	0.0570195	0.187716	0.538106	0.573214	0.00048609	0.162048	0.625781	0.00048609	0.538106	0.00048609		H3F4_25,H3F4_50
ENC1	chr5:73923230-73937249	0.653344	1.11914	0.658592	-0.77116	1	-0.0168781	1	-0.794573	0.00048609	-0.00461547	1	0.00048609	1	0.00048609
IL6	chr7:22766765-22771621	0.93762	1.33706	4.22196	-0.506767	1	-2.17608	0.0345538	-0.29083	1	-1.76358	0.000487612	1	0.000487612	0.000487612		H3F4_25,H3F4_50
CAPRIN2	chr12:30862485-30907448	3.82057	5.14671	6.37484	-0.424608	0.485239	-0.743875	0.0139566	-0.263322	0.514159	-0.673934	0.000495521	0.485239	0.000495521	0.000495521		U1_50
SPTSSA	chr14:34902143-34931468	22.4548	23.3802	15.3572	-0.0529918	0.98859	0.542818	0.0360671	0.012034	1	0.648447	0.000544255	0.98859	0.000544255	0.000544255
INADL	chr1:62208148-62629591	7.40271	6.78361	4.96098	0.131257	0.925779	0.572155	0.02065	0.039752	1	0.61857	0.000556356	0.925779	0.000556356	0.000556356
VAPA	chr18:9913954-9960018	28.8141	18.4094	26.7267	0.651605	0.00779267	0.103201	0.777656	0.561109	0.000557388	-0.00904035	1	0.000557388	0.777656	0.000557388
SLC16A14	chr2:230899689-230933715	6.65836	9.78788	8.97044	-0.550548	0.188532	-0.435313	0.148425	-0.666839	0.000568626	-0.54815	0.00793653	0.000568626	0.00793653	0.000568626
ZNF468	chr19:53341784-53360902	8.79326	5.71006	9.96759	0.628151	0.120459	-0.186124	0.625342	0.660183	0.000586441	-0.195747	0.568428	0.000586441	0.568428	0.000586441
TET1	chr10:70320116-70454239	0.666442	0.478304	0.250035	0.483802	1	1.40908	1	0.276349	0.867089	1.13913	0.000600624	0.867089	0.000600624	0.000600624		H3F4_50
SLC25A42	chr19:19174802-19223841	2.81562	2.08062	1.54935	0.441697	0.635513	0.856513	0.0567393	0.468192	0.215417	0.91527	0.000611742	0.215417	0.000611742	0.000611742
GRAMD3	chr5:125695787-125829853	19.61	28.929	31.1561	-0.555676	0.124351	-0.673195	0.003304	-0.481629	0.0124555	-0.596275	0.000632987	0.0124555	0.000632987	0.000632987		H3F4_50
CLCN4	chrX:10124984-10205699	1.36725	2.5273	1.79345	-0.881064	0.0229196	-0.396746	0.365854	-0.807396	0.000635789	-0.405467	0.193453	0.000635789	0.193453	0.000635789		H3F4_25,H3F4_50
DCAF16	chr4:17802277-17812381	17.8449	11.7326	12.3551	0.610243	0.0645801	0.525124	0.0281069	0.586298	0.000640977	0.521655	0.00257498	0.000640977	0.00257498	0.000640977
CYP4V2	chr4:187112673-187134617	2.89436	1.57735	1.64657	0.881015	0.0611634	0.808487	0.0222385	0.813307	0.00064455	0.713891	0.00488039	0.00064455	0.00488039	0.00064455
PPP2R3A	chr3:135684514-135866752	2.26684	1.64537	1.26051	0.467531	0.506408	0.841396	0.0126153	0.485093	0.0426397	0.707075	0.00065287	0.0426397	0.00065287	0.00065287
HIST2H2AB	chr1:149859018-149859466	326.553	204.512	305.165	0.680415	0.0258606	0.0924297	0.820714	0.621742	0.000666	0.224096	0.526031	0.000666	0.526031	0.000666	Neg-4C
ENTPD6	chr20:25176338-25207360	11.5686	12.9384	17.8478	-0.156192	0.9081	-0.630817	0.0166256	-0.220311	0.728863	-0.691681	0.000686201	0.728863	0.000686201	0.000686201		H3F4_10,H3F4_25,H3F4_50
TCP10L	chr21:33947150-33957845	0.123939	0.746449	0.388164	-2.58527	1	-1.65219	1	-2.41283	0.000690305	-1.25564	0.219245	0.000690305	0.219245	0.000690305
RBM39	chr20:34291530-34330258	121.447	173.512	150.547	-0.509456	0.067068	-0.315171	0.21907	-0.542132	0.000700454	-0.379897	0.0327746	0.000700454	0.0327746	0.000700454	H3F4_25_Pos-4C,H3F4_50_Pos-4C	H3F4_25,H3F4_50
MAML3	chr4:140586921-141075233	0.90767	1.60458	1.04441	-0.816701	0.417712	-0.207722	1	-0.884559	0.000700454	-0.0786089	1	0.000700454	1	0.000700454
SRGAP2C	chr1:206516199-206637783	18.7624	11.2692	16.7332	0.740732	0.197098	0.159839	0.763637	0.756343	0.000716782	0.0917567	0.967756	0.000716782	0.763637	0.000716782		U1_50
NNMT	chr11:114166534-114183238	42.8292	60.7246	72.9604	-0.498424	0.180648	-0.7738	0.003304	-0.547017	0.118381	-0.884481	0.000717476	0.118381	0.000717476	0.000717476		H3F4_25,H3F4_50
TLE2	chr19:2997635-3047633	6.46582	5.03856	3.32293	0.3651	0.64777	0.955082	0.00757467	0.240021	0.769624	0.841958	0.000721045	0.64777	0.000721045	0.000721045		H3F4_50
IRAK4	chr12:44152746-44183346	5.00697	4.6303	2.93772	0.118095	0.967015	0.763958	0.0174683	0.0633732	1	0.701395	0.000749411	0.967015	0.000749411	0.000749411
WDR3	chr1:118472371-118727848	104.522	113.362	158.597	-0.111867	0.92655	-0.606827	0.00944	-0.0684422	1	-0.528748	0.000762778	0.92655	0.000762778	0.000762778	Neg-4C
ERLIN1	chr10:101909846-101945814	24.4626	15.6473	19.4175	0.649933	0.0332614	0.327926	0.247588	0.579723	0.000770344	0.189035	0.534679	0.000770344	0.247588	0.000770344		H3F4_25,H3F4_50
ZNRF2	chr7:30323922-30407308	10.5381	6.55581	7.99935	0.69003	0.0554858	0.392366	0.208111	0.67074	0.000770344	0.36793	0.122861	0.000770344	0.122861	0.000770344
HIST1H3A	chr6:26020717-26021186	468.861	298.805	392.12	0.655233	0.0229196	0.252572	0.398571	0.571835	0.000772285	0.218726	0.474435	0.000772285	0.398571	0.000772285	U1_25_Pos-4C,U1_50_Pos-4C	U1_25,U1_50
ZNF587B	chr19:58341661-58357606	4.66193	3.22618	5.59894	0.536364	0.379031	-0.269512	0.530714	0.731166	0.000800243	0.0173019	1	0.000800243	0.530714	0.000800243
C1orf27	chr1:185703682-186446655	16.5008	21.7753	26.905	-0.394894	0.866	-0.710611	0.327274	-0.348217	0.138299	-0.56676	0.000836883	0.138299	0.000836883	0.000836883		U1_50
CCHCR1	chr6_qbl_hap6:2406049-2421866	11.9615	8.75666	7.41944	0.455207	0.383118	0.683736	0.02065	0.408617	0.11461	0.680772	0.000836883	0.11461	0.000836883	0.000836883
CTSF	chr11:66330934-66336047	11.575	8.70895	6.20626	0.415717	0.514399	0.893922	0.003304	0.270264	0.530952	0.706208	0.000865054	0.514399	0.000865054	0.000865054		H3F4_25,H3F4_50
MAN2B2	chr4:6576901-6624188	5.99325	4.77079	3.74281	0.334389	0.647022	0.673918	0.031153	0.237692	0.553611	0.615014	0.000866268	0.553611	0.000866268	0.000866268
TAF5	chr10:105127723-105156270	7.34965	7.36309	10.5835	0.00262511	0.998458	-0.53135	0.481527	-0.21974	0.675493	-0.656521	0.000867529	0.675493	0.000867529	0.000867529		U1_50
EHHADH	chr3:184880688-184971886	3.88511	2.85484	2.46581	0.449816	0.55623	0.650604	0.0761744	0.440916	0.196011	0.765349	0.000868438	0.196011	0.000868438	0.000868438
ELL	chr19:18553472-18632937	5.57264	6.55318	8.46737	-0.228575	0.819761	-0.608828	0.031153	-0.257553	0.507307	-0.643556	0.000913017	0.507307	0.000913017	0.000913017
FAM111A	chr11:58910317-58922511	2.50912	1.47392	1.43007	0.772786	0.204094	0.805813	0.0711155	0.562487	0.0404797	0.803926	0.000913017	0.0404797	0.000913017	0.000913017
SDE2	chr1:226170402-226187066	24.6032	26.6012	37.5704	-0.107378	0.94794	-0.616032	0.003304	-0.145283	0.864991	-0.557946	0.000920806	0.864991	0.000920806	0.000920806
LZTFL1	chr3:45864809-45957216	2.87709	4.46025	3.17852	-0.627239	0.217587	-0.14904	0.786527	-0.726425	0.000937986	-0.133732	0.824931	0.000937986	0.786527	0.000937986
SLC35F2	chr11:107661716-107729914	44.4217	51.3577	63.8058	-0.204045	0.771249	-0.527713	0.0126153	-0.261375	0.337366	-0.537341	0.000982984	0.337366	0.000982984	0.000982984		U1_50,H3F4_25,H3F4_50
ZNF260	chr19:37001588-37019248	6.02937	3.48238	4.60927	0.797179	0.0292225	0.382202	0.242247	0.640206	0.000992823	0.254384	0.354256	0.000992823	0.242247	0.000992823		U1_25,U1_50
DDHD2	chr8:38089008-38120287	15.1552	14.3767	9.8163	0.0813445	0.977768	0.621269	0.00757467	0.0739126	1	0.577059	0.00102732	0.977768	0.00102732	0.00102732		H3F4_10,H3F4_25,H3F4_50
KLHL18	chr3:47205859-47388306	8.13491	8.6724	12.7979	-0.087042	0.981487	-0.658989	0.00555962	0.000817572	1	-0.596026	0.00102732	0.981487	0.00102732	0.00102732		H3F4_25,H3F4_50
LINC00657	chr20:34633539-34638882	64.3662	43.3634	58.7211	0.575103	0.0292225	0.127127	0.708587	0.532717	0.00103031	0.0533874	1	0.00103031	0.708587	0.00103031		H3F4_25,H3F4_50
SPINK4	chr9:33240195-33248565	43.9179	33.5579	23.3711	0.393406	0.714868	0.904815	0.0662184	0.48195	0.322258	1.01095	0.00104279	0.322258	0.00104279	0.00104279		U1_10,U1_25,U1_50
DUSP16	chr12:12626215-12715448	23.9974	35.3778	22.0265	-0.554697	0.0687588	0.11835	0.746393	-0.547497	0.00105438	0.0667877	0.998932	0.00105438	0.746393	0.00105438
RPS6KB1	chr17:57970406-58027786	20.5672	13.8555	24.0509	0.575152	0.0611634	-0.231037	0.438803	0.561692	0.00105526	-0.258193	0.292548	0.00105526	0.292548	0.00105526
KLF17	chr1:44584521-44600809	0.646828	1.7266	0.959236	-1.41118	0.086276	-0.57382	1	-1.48601	0.00106917	-0.705384	0.233847	0.00106917	0.233847	0.00106917		U1_50,H3F4_25,H3F4_50
CRIP1	chr14:105953256-105955124	35.8211	29.9348	14.8783	0.26424	0.843701	1.26233	0.00757467	0.240805	0.886973	0.955234	0.00107208	0.843701	0.00107208	0.00107208
NCL	chr2:232319458-232329205	355.868	258.786	397.726	0.464863	0.124351	-0.165737	0.596084	0.528869	0.00110248	-0.118231	0.788809	0.00110248	0.596084	0.00110248	U1_50_Pos-4C,H3F4_25_Pos-4C,H3F4_50_Pos-4C	U1_50,H3F4_25,H3F4_50
GSTK1	chr7:142960521-142966222	81.171	63.5486	52.2819	0.358368	0.467461	0.62937	0.0126153	0.306917	0.245543	0.565662	0.00112267	0.245543	0.00112267	0.00112267		U1_50
GRPEL1	chr4:7061779-7069800	64.7866	61.7276	89.7975	0.0750477	0.981248	-0.476265	0.0481833	-0.0245419	1	-0.547751	0.00112475	0.981248	0.00112475	0.00112475
RHOV	chr15:41164411-41166487	31.8369	45.2064	29.8401	-0.500562	0.195736	0.0881631	0.839874	-0.587369	0.0011534	0.00291227	1	0.0011534	0.839874	0.0011534
C1orf63	chr1:25568739-25573985	11.1479	17.7827	11.5751	-0.668445	0.138074	-0.0595295	0.924461	-0.689411	0.0011534	-0.275336	0.336606	0.0011534	0.336606	0.0011534		H3F4_50
G6PD	chrX:153759605-153793261	58.9297	44.1807	36.5639	0.420857	0.315942	0.68328	0.003304	0.333361	0.140609	0.545046	0.00118667	0.140609	0.00118667	0.00118667
C9orf78	chr9:132589563-132597572	56.0138	60.1692	81.9023	-0.0979802	0.95958	-0.553404	0.00944	-0.121276	0.948105	-0.533851	0.00118667	0.948105	0.00118667	0.00118667
ALDH3A1	chr17:19641297-19651746	1.97717	1.30862	0.786336	0.6007	0.655542	1.32488	0.0839882	0.932937	0.138594	1.59342	0.00118667	0.138594	0.00118667	0.00118667		H3F4_10,H3F4_25,H3F4_50
POLR1B	chr2:113299491-113334727	22.5367	26.2171	32.7532	-0.21296	0.756814	-0.544651	0.0139566	-0.249461	0.404899	-0.541942	0.00118756	0.404899	0.00118756	0.00118756
CGN	chr1:151483861-151511167	6.21707	4.50914	3.77757	0.468659	0.3551	0.71348	0.0126153	0.54827	0.0296542	0.722619	0.00118756	0.0296542	0.00118756	0.00118756
GABRE	chrX:151121595-151143151	2.64239	2.244	0.91983	0.241003	0.88492	1.51715	0.00555962	0.148988	1	1.05191	0.00118756	0.88492	0.00118756	0.00118756		U1_25,U1_50
BMS1	chr10:43277953-43330385	19.5554	23.216	26.9908	-0.242294	0.673482	-0.470185	0.0328661	-0.287492	0.247198	-0.530065	0.00121657	0.247198	0.00121657	0.00121657
MAPK3	chr16:30125425-30134630	12.2037	8.65102	8.21294	0.501639	0.379031	0.566078	0.0862884	0.493904	0.039258	0.659286	0.00121657	0.039258	0.00121657	0.00121657		U1_50
SGK196	chr8:42948656-42978323	14.9467	15.584	9.52716	-0.0549781	0.989355	0.644439	0.0433386	0.00917944	1	0.663268	0.00123337	0.989355	0.00123337	0.00123337
METTL7A	chr12:51318533-51326300	42.1143	59.8804	36.7641	-0.502501	0.120459	0.19072	0.550327	-0.542452	0.00123473	0.222753	0.373806	0.00123473	0.373806	0.00123473
VPS18	chr15:41186627-41196173	18.1721	26.5239	25.3435	-0.54029	0.123843	-0.48518	0.0493114	-0.551344	0.00124879	-0.502396	0.00343229	0.00124879	0.00343229	0.00124879
SYT12	chr11:66790189-66818334	17.4644	21.9442	11.7805	-0.324154	0.532189	0.562728	0.030365	-0.301246	0.286889	0.590791	0.00126249	0.286889	0.00126249	0.00126249		H3F4_10,H3F4_25,H3F4_50
AGR2	chr7:16832263-16844738	13.3912	24.7362	7.87614	-0.88008	0.0190582	0.760447	0.0718926	-0.68382	0.0110061	0.83555	0.00126249	0.0110061	0.00126249	0.00126249		U1_25,U1_50,H3F4_25,H3F4_50
CSPG4	chr15:75966662-76005189	2.79905	2.26855	1.44807	0.30844	0.689646	0.945513	0.003304	0.0744959	1	0.816392	0.0012625	0.689646	0.0012625	0.0012625		H3F4_50
CYBASC3	chr11:61066918-61136975	12.016	12.1193	7.82736	-0.00708843	0.998362	0.613079	0.741429	0.0299619	1	0.596776	0.00126923	0.998362	0.00126923	0.00126923
MAPK6	chr15:52311410-52358462	23.1123	15.7498	18.5407	0.558599	0.086276	0.312681	0.262844	0.548921	0.00129765	0.278776	0.211446	0.00129765	0.211446	0.00129765
DDR2	chr1:162602227-162750247	0.24517	0.38128	0.417933	-0.631905	1	-0.774671	1	-1.34624	0.00129765	-1.01196	0.0558642	0.00129765	0.0558642	0.00129765		U1_50
CORO2B	chr15:68871307-69020144	0.11728	0.0572621	0	1.03957	1	1000	1	0.574677	1	Inf	0.00130186	1	0.00130186	0.00130186
ACBD6	chr1:180257351-180472022	36.6045	55.3296	56.1152	-0.590767	0.0771355	-0.621654	0.00757467	-0.577643	0.00133028	-0.554065	0.00203865	0.00133028	0.00203865	0.00133028
TSPAN8	chr12:71518876-71551779	22.7667	34.6031	20.7347	-0.598726	0.155968	0.129609	0.788038	-0.67315	0.00133919	0.141791	0.905165	0.00133919	0.788038	0.00133919
CD46	chr1:207925382-207968861	218.804	312.254	240.542	-0.507822	0.0707492	-0.141921	0.668824	-0.52165	0.00134171	-0.130629	0.799677	0.00134171	0.668824	0.00134171	U1_25_Pos-4C,U1_50_Pos-4C	U1_25,U1_50
SEC31A	chr4:83739813-83812419	41.9673	58.8618	39.2824	-0.482799	0.120845	0.0900961	0.82122	-0.527953	0.00134601	0.0594042	0.988448	0.00134601	0.82122	0.00134601
MICB	chr6_ssto_hap7:2796670-2809708	16.7086	22.3436	23.4248	-0.413996	0.386429	-0.492731	0.0711155	-0.434739	0.0435051	-0.585561	0.00138284	0.0435051	0.00138284	0.00138284
CREG2	chr2:101964815-102003965	12.0229	13.0131	7.7548	-0.108922	0.9592	0.627346	0.0215287	0.0451382	1	0.585777	0.00142153	0.9592	0.00142153	0.00142153
TMEM107	chr17:8076296-8079714	12.7012	12.4912	7.24531	0.0293136	0.995693	0.804554	0.00944	0.0731786	1	0.669418	0.00144392	0.995693	0.00144392	0.00144392
RHOU	chr1:228780393-228882416	2.21415	1.85921	0.914134	0.257305	0.884153	1.27101	0.0126153	-0.118371	1	1.03124	0.00144392	0.884153	0.00144392	0.00144392		H3F4_50
MUC16	chr19:8959519-9092018	0.14981	0.20746	0.0317587	-0.464518	1	2.2327	1	-0.320677	1	2.24004	0.00144634	1	0.00144634	0.00144634		U1_50
PQLC1	chr18:77662419-77711653	8.12692	7.82413	10.8115	0.0600676	0.989355	-0.417097	0.222111	-0.0832677	1	-0.585319	0.00151479	0.989355	0.00151479	0.00151479
XRN1	chr3:142025448-142166853	4.76361	3.78428	3.19292	0.337303	0.55822	0.571896	0.0272736	0.198222	0.672434	0.585681	0.00151479	0.55822	0.00151479	0.00151479		H3F4_50
ARL4C	chr2:235401685-235405693	0.644579	0.457916	0.399666	0.498515	1	0.684302	1	0.161407	1	1.24972	0.00151617	1	0.00151617	0.00151617		U1_50
NQO1	chr16:69743303-69760533	187.451	168.117	124.978	0.16231	0.836724	0.579558	0.003304	0.137052	0.865743	0.512656	0.00151781	0.836724	0.00151781	0.00151781	Neg-4C
DDX60L	chr4:169277885-169401638	9.27813	7.56908	5.65445	0.298982	0.625327	0.709162	0.003304	0.186752	0.700731	0.564493	0.00151898	0.625327	0.00151898	0.00151898		U1_50
MIR210HG	chr11:565656-568457	1.07848	0.570351	0.567499	0.924338	1	0.921029	1	1.07474	0.00577376	1.25402	0.0015215	0.00577376	0.0015215	0.0015215
EIF2D	chr1:206764973-206785904	56.9771	39.7132	45.4409	0.526021	0.124038	0.321114	0.229335	0.557218	0.00154866	0.299196	0.177149	0.00154866	0.177149	0.00154866		U1_25,U1_50,H3F4_50
PRIM1	chr12:57125363-57146146	35.9066	23.0631	26.7023	0.643937	0.0645801	0.421996	0.147846	0.618085	0.00154866	0.423709	0.047054	0.00154866	0.047054	0.00154866
IQGAP3	chr1:156495196-156542396	17.4228	13.3153	11.999	0.393157	0.349047	0.53277	0.0215287	0.380196	0.0772061	0.548615	0.00159705	0.0772061	0.00159705	0.00159705		U1_25,U1_50
C5	chr9:123714613-123812554	0.384209	0.298812	0.097881	0.367908	1	1.96751	1	0.620112	0.450866	1.4346	0.00161844	0.450866	0.00161844	0.00161844		H3F4_25,H3F4_50
CA5B	chrX:15756411-15805748	2.57453	4.05966	2.17553	-0.651792	0.135919	0.237665	0.60369	-0.70229	0.00166225	0.254906	0.488303	0.00166225	0.488303	0.00166225
NECAP1	chr12:8234806-8250373	20.5568	20.6419	31.9461	-0.000699085	0.998481	-0.641311	0.003304	-0.0322616	1	-0.560718	0.00167403	0.998481	0.00167403	0.00167403
WDR43	chr2:29117532-29171080	92.2265	101.147	135.544	-0.127941	0.898847	-0.560786	0.00555962	-0.093986	1	-0.510769	0.00167445	0.898847	0.00167445	0.00167445	Neg-4C
PPAT	chr4:57259528-57301802	27.2907	25.1539	39.369	0.122894	0.926007	-0.533931	0.015266	0.136903	0.900272	-0.524822	0.00169283	0.900272	0.00169283	0.00169283
MEX3C	chr18:48700919-48724051	6.1913	5.84314	2.88437	0.0887482	0.981487	1.09671	0.003304	-0.0379238	1	0.608441	0.00169564	0.981487	0.00169564	0.00169564
SAMD9L	chr7:92759367-92777680	1.70884	1.64325	1.12425	0.0617659	0.990321	0.598743	0.138373	0.20772	0.867232	0.7688	0.00169564	0.867232	0.00169564	0.00169564		H3F4_25,H3F4_50
WNT10B	chr12:49359122-49365641	7.16622	6.2682	12.4336	0.198438	0.892493	-0.800258	0.00555962	0.360552	0.32043	-0.682644	0.00173404	0.32043	0.00173404	0.00173404
EYA3	chr1:28296854-28415148	7.79103	11.0515	7.97761	-0.499094	0.198441	-0.0394241	0.935699	-0.584282	0.0017998	-0.0967498	0.984113	0.0017998	0.935699	0.0017998		H3F4_50
PPAP2B	chr1:56960418-57045257	5.72027	9.0089	8.71747	-0.650014	0.123843	-0.613099	0.0455113	-0.624508	0.0017998	-0.59925	0.0022878	0.0017998	0.0022878	0.0017998
SOCS3	chr17:76352858-76356158	14.3024	22.0191	16.1878	-0.617232	0.0907365	-0.183945	0.632009	-0.574747	0.00184927	-0.237782	0.417315	0.00184927	0.417315	0.00184927		H3F4_10,H3F4_25,H3F4_50
UEVLD	chr11:18552949-18610293	17.0324	11.9885	11.7694	0.51189	0.25459	0.527954	0.0611806	0.392936	0.110812	0.592138	0.00186359	0.110812	0.00186359	0.00186359		U1_50,H3F4_25,H3F4_50
RFESD	chr5:94982480-94992849	2.15211	2.64773	4.80777	-0.293718	0.894667	-1.16493	0.0240917	-0.223174	0.957055	-0.984476	0.00186392	0.894667	0.00186392	0.00186392		H3F4_25,H3F4_50
RRP1	chr21:45209417-45223983	37.6946	34.8512	50.0774	0.118418	0.939376	-0.415089	0.118168	0.0865853	1	-0.524382	0.00189841	0.939376	0.00189841	0.00189841
BRIX1	chr5:34915819-34925787	199.608	208.555	289.861	-0.057999	0.983384	-0.54347	0.00757467	-0.0252702	1	-0.507172	0.00191803	0.983384	0.00191803	0.00191803	Neg-4C
SYNM	chr15:99645285-99675800	17.4171	14.551	11.7722	0.264653	0.645448	0.559843	0.0126153	0.228448	0.478383	0.524041	0.00191803	0.478383	0.00191803	0.00191803
PPIL3	chr2:201735678-201753849	14.3436	18.0441	23.5148	-0.325819	0.701296	-0.718482	0.023128	-0.361928	0.246385	-0.666193	0.00191803	0.246385	0.00191803	0.00191803
SKAP2	chr7:26706687-26904341	19.8895	18.1181	13.4951	0.139839	0.905092	0.554288	0.0174683	0.147021	0.870935	0.550305	0.00197341	0.870935	0.00197341	0.00197341
ZNF761	chr19:53935226-53961515	5.7112	3.66892	6.5394	0.643696	0.30195	-0.200643	0.677987	0.657592	0.00202191	-0.145288	0.871197	0.00202191	0.677987	0.00202191		U1_10,U1_25,U1_50
GPR89A	chr1:145764594-145827103	17.2357	24.3485	30.052	-0.493169	0.25459	-0.807344	0.003304	-0.408855	0.0907122	-0.586948	0.00202392	0.0907122	0.00202392	0.00202392		H3F4_50
SLC27A2	chr15:50474392-50528589	43.1253	57.0369	41.5549	-0.398102	0.321281	0.0482407	0.91659	-0.537384	0.00202723	-0.0498416	1	0.00202723	0.91659	0.00202723
ARMCX1	chrX:100805513-100809675	0	0.0883277	0.0635642	-1000	1	-1000	1	#NAME?	0.00202723	#NAME?	0.0218874	0.00202723	0.0218874	0.00202723		U1_50
DFNA5	chr7:24737973-24797639	15.1215	13.5578	9.87305	0.162754	0.902902	0.609738	0.0383277	0.169514	0.832487	0.601153	0.00203865	0.832487	0.00203865	0.00203865		H3F4_50
EML2	chr19:46112657-46148775	14.2567	13.9859	8.60025	0.0329397	0.995693	0.723887	0.0174683	0.109476	1	0.637519	0.00203865	0.995693	0.00203865	0.00203865		H3F4_25,H3F4_50
AGPAT9	chr4:84457066-84527027	14.7522	21.5512	17.154	-0.541567	0.172088	-0.222915	0.525099	-0.581439	0.0020459	-0.271777	0.333544	0.0020459	0.333544	0.0020459
RCE1	chr11:66512206-66614003	13.8797	17.722	23.0762	-0.347284	0.675243	-0.738719	0.015266	-0.255374	0.542565	-0.620058	0.00205097	0.542565	0.00205097	0.00205097
KANSL2	chr12:49046994-49076035	23.6223	28.8925	36.6184	-0.285278	0.652892	-0.637706	0.00757467	-0.241972	0.475229	-0.543537	0.00205417	0.475229	0.00205417	0.00205417
FSTL3	chr19:676388-683392	141.683	214.368	93.2994	-0.592158	0.0365281	0.597433	0.003304	-0.598735	0.00506999	0.645991	0.00205802	0.00506999	0.00205802	0.00205802	Neg-4C
RNF7	chr3:141457050-141465645	23.4625	30.0489	33.2945	-0.351683	0.511761	-0.510219	0.0433386	-0.354387	0.128877	-0.536511	0.00205802	0.128877	0.00205802	0.00205802		H3F4_50
LEPREL1	chr3:189674516-189840226	52.0997	75.565	54.6796	-0.531183	0.0753157	-0.0750069	0.853504	-0.517812	0.00208907	-0.0466324	1	0.00208907	0.853504	0.00208907
RRP9	chr3:51967441-51975957	41.0592	43.5866	73.201	-0.0809182	0.979754	-0.839442	0.003304	-0.0863408	1	-0.795877	0.00209379	0.979754	0.00209379	0.00209379
UAP1	chr1:162531295-162569633	87.1977	106.457	138.997	-0.28265	0.578225	-0.677969	0.003304	-0.237689	0.550114	-0.575632	0.00210536	0.550114	0.00210536	0.00210536	Neg-4C
ASS1	chr9:133320093-133376661	422.673	565.164	299.017	-0.41386	0.199337	0.494028	0.0240917	-0.39991	0.0286633	0.498771	0.00210759	0.0286633	0.00210759	0.00210759	U1_50_Pos-4C	U1_50
CHPF	chr2:220403668-220408487	38.0995	55.0005	45.2649	-0.524396	0.0873944	-0.253917	0.371729	-0.516321	0.00217473	-0.179879	0.538093	0.00217473	0.371729	0.00217473
CDC25A	chr3:48198667-48229801	23.5042	23.8293	36.8813	-0.0145612	0.996493	-0.655241	0.003304	0.00254963	1	-0.522632	0.00220466	0.996493	0.00220466	0.00220466
UGCG	chr9:114659205-114695433	9.16441	10.4551	14.0358	-0.18483	0.906599	-0.620281	0.0623714	-0.151674	0.924429	-0.621965	0.00221127	0.906599	0.00221127	0.00221127
SNRNP27	chr2:70121074-70132368	28.397	33.2178	40.447	-0.220964	0.805661	-0.515567	0.0574609	-0.249683	0.500704	-0.573619	0.00222344	0.500704	0.00222344	0.00222344		U1_25,U1_50,H3F4_50
PPDPF	chr20:62152132-62153524	37.1249	30.4121	21.7911	0.293033	0.742836	0.763342	0.015266	0.22838	0.757996	0.697966	0.00227053	0.742836	0.00227053	0.00227053
CDS2	chr20:5107406-5178533	3.31461	3.68371	2.19029	-0.14705	0.92035	0.592428	0.0449595	-0.196883	0.719648	0.579529	0.00227053	0.719648	0.00227053	0.00227053		U1_50
TMEM87A	chr15:42502725-42565755	25.0766	27.7549	33.0449	-0.141135	0.910185	-0.403371	0.141904	-0.178896	0.718614	-0.529363	0.0022878	0.718614	0.0022878	0.0022878		H3F4_25,H3F4_50
NES	chr1:156638555-156647189	55.8624	39.1277	51.7444	0.518951	0.103849	0.105192	0.772352	0.552103	0.00231746	0.121959	0.884313	0.00231746	0.772352	0.00231746
UPK3B	chr7:76139744-76157199	3.31393	2.46391	1.05856	0.432878	0.750417	1.64114	0.031153	0.268178	0.938267	1.13775	0.0023573	0.750417	0.0023573	0.0023573
AK7	chr14:96858447-96955764	0.63306	0.434615	0.101643	0.547854	1	2.63356	1	0.441005	0.934159	1.9377	0.00236115	0.934159	0.00236115	0.00236115
TMEM181	chr6:158957467-159056467	14.1853	10.2497	14.0361	0.474063	0.227422	0.00999706	0.984493	0.535629	0.00236184	-0.0102659	1	0.00236184	0.984493	0.00236184
LINC00473	chr6:166337535-166403103	38.5553	56.0775	27.6987	-0.535226	0.158781	0.471829	0.103594	-0.600062	0.00236697	0.474537	0.0141983	0.00236697	0.0141983	0.00236697		H3F4_25,H3F4_50
C16orf58	chr16:31494438-31519706	10.8946	6.25274	6.61159	0.806327	0.0258606	0.715251	0.00757467	0.580867	0.0060282	0.637592	0.00237018	0.0060282	0.00237018	0.00237018		U1_25,U1_50
SLC16A2	chrX:73641327-73753764	0.265578	0.104173	0.0643625	1.35535	1	2.03962	1	0.633709	0.465978	1.65865	0.00237018	0.465978	0.00237018	0.00237018		U1_50
PWP2	chr21:45527207-45551063	30.8964	29.1445	40.713	0.089482	0.967294	-0.403337	0.118168	0.0313609	1	-0.500862	0.00237624	0.967294	0.00237624	0.00237624
PRKCE	chr2:45879042-46415129	2.55299	3.79026	4.03202	-0.564835	0.291257	-0.664614	0.030365	-0.410165	0.158654	-0.645104	0.00241071	0.158654	0.00241071	0.00241071
ID3	chr1:23884420-23886285	348.389	458.392	504.408	-0.390613	0.281102	-0.539177	0.003304	-0.339421	0.091045	-0.486955	0.00241178	0.091045	0.00241178	0.00241178	Neg-4C
RPP40	chr6:4995279-5004271	15.0026	15.0655	25.4779	-0.000756714	0.998362	-0.769333	0.0111622	0.00487425	1	-0.636521	0.00247998	0.998362	0.00247998	0.00247998		H3F4_50
TMEM139	chr7:142982039-142985141	10.2929	10.7689	6.96798	-0.0599468	0.989355	0.557543	0.103207	0.0228156	1	0.686242	0.00249518	0.989355	0.00249518	0.00249518		U1_25,U1_50
PLD2	chr17:4710395-4726727	6.22389	4.79177	3.84021	0.382512	0.583431	0.69136	0.0328661	0.393344	0.169068	0.636984	0.00249766	0.169068	0.00249766	0.00249766		U1_50
CD3EAP	chr19:45882891-45927177	3.75926	3.55783	5.72792	0.0847145	0.993999	-0.612849	0.433178	-0.165257	0.981954	-0.751155	0.00249766	0.981954	0.00249766	0.00249766
NGDN	chr14:23938897-23947402	61.3004	67.859	92.5015	-0.141377	0.908509	-0.598864	0.0111622	-0.135587	0.918666	-0.536816	0.00252031	0.908509	0.00252031	0.00252031
ZBED6	chr1:203764750-203823256	12.8496	10.5686	8.92755	0.287184	0.950181	0.520112	0.576034	0.260765	0.441976	0.562602	0.00252031	0.441976	0.00252031	0.00252031
CCNA1	chr13:37005966-37017019	8.49488	7.90055	4.51991	0.109924	0.97693	0.904996	0.00944	-0.165826	0.960508	0.750609	0.00252031	0.960508	0.00252031	0.00252031
PSG4	chr19:43696853-43709926	3.43324	4.56424	2.75454	-0.405519	0.668361	0.312459	0.616414	-0.282983	0.446178	0.622716	0.00252515	0.446178	0.00252515	0.00252515
RABL5	chr7:100956647-100965093	18.5464	13.551	16.5776	0.457997	0.317345	0.156628	0.688492	0.58302	0.00253506	0.137687	0.764231	0.00253506	0.688492	0.00253506		U1_25,U1_50
FZD8	chr10:35927176-35930362	0.225332	0.763121	0.430103	-1.75457	1	-0.937928	1	-1.18909	0.00253506	-1.06543	0.0112498	0.00253506	0.0112498	0.00253506
TACC1	chr8:38585703-38710546	13.4964	12.6383	9.11267	0.100043	0.955825	0.561349	0.0174683	0.062112	1	0.503785	0.00255038	0.955825	0.00255038	0.00255038		U1_50
NEGR1	chr1:71868624-72748277	0.526994	0.929593	0.976654	-0.813563	1	-0.895332	1	-0.791651	0.00499486	-0.872364	0.00255427	0.00499486	0.00255427	0.00255427
RASSF8	chr12:26107587-26232825	14.6799	21.183	10.4844	-0.523807	0.167926	0.480321	0.0803648	-0.530251	0.0025713	0.391736	0.0521802	0.0025713	0.0521802	0.0025713
ZNF780B	chr19:40534166-40562115	1.70762	0.985173	1.78786	0.7988	0.107788	-0.0715284	0.910694	0.706862	0.00257163	-0.089752	1	0.00257163	0.910694	0.00257163		H3F4_10,H3F4_25,H3F4_50
DFFB	chr1:3773844-3801993	9.23353	9.01742	14.5588	0.0394515	0.993999	-0.662241	0.015266	0.0034316	1	-0.616866	0.00257229	0.993999	0.00257229	0.00257229		U1_50,H3F4_25,H3F4_50
NRP2	chr2:206547223-206662857	6.31039	8.04115	5.93193	-0.344401	0.633554	0.0839344	0.878453	-0.202358	0.628137	0.540812	0.00257422	0.628137	0.00257422	0.00257422		H3F4_50
YBX2	chr17:7191570-7197876	3.80169	2.96968	1.0968	0.361625	0.80213	1.78803	0.00944	0.637377	0.455099	1.33998	0.00257498	0.455099	0.00257498	0.00257498
UNC13D	chr17:73823307-73840798	1.08062	0.871817	0.488535	0.315039	1	1.14003	1	0.67496	0.222502	1.15948	0.00257498	0.222502	0.00257498	0.00257498		H3F4_50
IGFBP3	chr7:45951843-45960871	167.221	124.527	99.7625	0.430559	0.177809	0.739905	0.003304	0.408835	0.266748	0.726519	0.00260493	0.177809	0.00260493	0.00260493	Neg-4C
RNF213	chr17:78234659-78411884	7.00181	6.59275	4.98384	0.092086	0.982322	0.485211	0.174648	0.288084	0.411324	0.616706	0.00260493	0.411324	0.00260493	0.00260493
PALD1	chr10:72238563-72328206	6.19724	6.16266	8.65758	0.0133335	0.997951	-0.48762	0.084665	-0.020627	1	-0.595884	0.00260493	0.997951	0.00260493	0.00260493
SERINC2	chr1:31882411-31907527	3.67406	3.18092	1.85999	0.213179	0.915649	0.976813	0.0475094	0.0598245	1	0.962863	0.00260493	0.915649	0.00260493	0.00260493		H3F4_10,H3F4_25,H3F4_50
FNIP2	chr4:159690181-159956333	2.71839	4.04527	3.75245	-0.568218	0.239413	-0.470371	0.180808	-0.587149	0.00580597	-0.59907	0.00260493	0.00580597	0.00260493	0.00260493
NLRX1	chr11:119039439-119054725	7.19008	5.98657	4.12455	0.269588	0.757204	0.79644	0.00944	0.303846	0.411324	0.648725	0.00261822	0.411324	0.00261822	0.00261822		H3F4_50
HMMR	chr5:162887516-162918953	44.7805	32.0889	39.78	0.486057	0.159548	0.165547	0.611633	0.524139	0.00264011	0.150932	0.685497	0.00264011	0.611633	0.00264011		U1_50,H3F4_50
SRGAP2D	chr1:206516199-206637783	25.3762	15.5683	25.3796	0.710131	0.103849	-0.00547885	0.990075	0.662774	0.00264011	0.133959	0.867084	0.00264011	0.867084	0.00264011		U1_25,U1_50
ZNF302	chr19:35168566-35177302	10.6219	7.28889	10.4183	0.548531	0.242277	0.0226424	0.968527	0.616641	0.00264011	0.145713	0.76791	0.00264011	0.76791	0.00264011		U1_25,U1_50
RIOK1	chr6:7390061-7418270	22.1653	23.9225	32.0702	-0.104803	0.958599	-0.538219	0.0294869	-0.145577	0.882888	-0.538346	0.00264191	0.882888	0.00264191	0.00264191		U1_10,U1_25,U1_50
COIL	chr17:55015560-55038411	17.9915	16.8447	26.0298	0.100287	0.966435	-0.538143	0.031153	-0.00461316	1	-0.540245	0.0026508	0.966435	0.0026508	0.0026508
EFNA1	chr1:155100348-155107386	81.4623	97.8006	56.8413	-0.258453	0.648655	0.513916	0.0196555	-0.271839	0.350469	0.520285	0.00268154	0.350469	0.00268154	0.00268154		H3F4_10,H3F4_25,H3F4_50
SNAP23	chr15:42787503-42825259	17.0616	11.8147	13.2149	0.535428	0.188579	0.363301	0.23634	0.561972	0.00274865	0.424951	0.0448737	0.00274865	0.0448737	0.00274865		H3F4_50
ZP3	chr7:76018645-76071388	13.4284	9.41034	7.5553	0.518213	0.446528	0.824452	0.03422	0.575085	0.11575	0.865215	0.00275457	0.11575	0.00275457	0.00275457
PUF60	chr8:144898513-144911556	124.895	139.266	173.409	-0.151858	0.868154	-0.478752	0.0334496	-0.166903	0.712818	-0.478556	0.00281148	0.712818	0.00281148	0.00281148	U1_50_Pos-4C	U1_50
MFI2	chr3:196728611-196756687	8.62567	6.2447	5.26354	0.471308	0.540915	0.70728	0.0606807	0.513	0.082639	0.727737	0.00281148	0.082639	0.00281148	0.00281148
C22orf46	chr22:42086546-42094140	2.22395	1.26948	0.955445	0.814125	0.143837	1.21362	0.003304	0.566145	0.0589764	0.77532	0.00281148	0.0589764	0.00281148	0.00281148		U1_10,U1_25,U1_50
FLJ31485	chr12:130636137-130646223	1.09024	1.22548	0.398361	-0.163418	1	1.44719	1	0.0377774	1	1.59225	0.00281148	1	0.00281148	0.00281148
TWISTNB	chr7:19735084-19748660	24.0749	25.068	33.6491	-0.0530593	0.986853	-0.488321	0.0383277	-0.0856901	1	-0.510377	0.00282181	0.986853	0.00282181	0.00282181
MTAP	chr9:21802634-21865969	38.1253	42.4052	53.6798	-0.148242	0.871769	-0.498904	0.0196555	-0.147511	0.843399	-0.495931	0.00284004	0.843399	0.00284004	0.00284004
SPINK6	chr5:147582356-147594700	108.483	109.077	154.099	-0.00260795	0.998362	-0.511678	0.0469915	0.0684505	1	-0.543282	0.0028611	0.998362	0.0028611	0.0028611	H3F4_25_Pos-4C,H3F4_50_Pos-4C	H3F4_25,H3F4_50
CREBL2	chr12:12764830-12798041	28.2299	40.8861	23.6651	-0.529132	0.103849	0.24919	0.41002	-0.523853	0.00289742	0.236971	0.349852	0.00289742	0.349852	0.00289742		U1_25,U1_50
TBX3	chr12:115108058-115121969	4.83584	7.55463	4.11894	-0.63833	0.115504	0.226206	0.588472	-0.669533	0.00289742	0.239489	0.557859	0.00289742	0.557859	0.00289742
VIMP	chr15:101811213-101817700	61.3023	85.8984	94.7198	-0.48144	0.203753	-0.632997	0.003304	-0.609924	0.023461	-0.704948	0.00297726	0.023461	0.00297726	0.00297726		U1_25,U1_50
INPP4B	chr4:142949181-143767604	6.65946	6.53413	9.04426	0.0326648	0.995598	-0.446869	0.13292	-0.0632163	1	-0.571346	0.00300083	0.995598	0.00300083	0.00300083
ALDH1A3	chr15:101420008-101456830	16.8758	11.5417	11.0321	0.553374	0.143808	0.607947	0.0196555	0.501411	0.0078485	0.537017	0.00300177	0.0078485	0.00300177	0.00300177		H3F4_25,H3F4_50
PHLPP1	chr18:60382671-60647676	5.37639	5.62132	3.09445	-0.0590106	0.987103	0.791675	0.00555962	-0.0532634	1	0.563975	0.00300324	0.987103	0.00300324	0.00300324
ZDHHC6	chr10:114190057-114206672	23.7295	34.7639	34.123	-0.545641	0.123843	-0.529344	0.0345538	-0.54075	0.0030071	-0.495938	0.00594319	0.0030071	0.00594319	0.0030071		H3F4_10,H3F4_25,H3F4_50
BZW1	chr2:201676268-201688569	227.81	321.949	265.739	-0.493742	0.143837	-0.227464	0.465882	-0.491502	0.00302647	-0.241866	0.267076	0.00302647	0.267076	0.00302647	Neg-4C
NXT1	chr20:23331372-23335408	13.3724	15.3471	19.2515	-0.193452	0.903907	-0.530998	0.137996	-0.274512	0.551161	-0.640177	0.00310201	0.551161	0.00310201	0.00310201
MKI67IP	chr2:122407229-122494503	77.6439	79.9911	112.37	-0.0377144	0.991654	-0.538584	0.0111622	0.00604238	1	-0.515106	0.00310845	0.991654	0.00310845	0.00310845		U1_25,U1_50
POLR1C	chr6:43484776-43489246	50.6057	54.2585	72.8223	-0.0952706	0.966435	-0.530378	0.0281069	-0.148526	0.864463	-0.51306	0.00310845	0.864463	0.00310845	0.00310845
WDR36	chr5:110427869-110466200	34.3103	32.1148	47.4438	0.100663	0.948141	-0.472856	0.0345538	0.0667093	1	-0.489993	0.00310845	0.948141	0.00310845	0.00310845
TRIM2	chr4:154074269-154260474	3.654	4.15933	2.20812	-0.181617	0.88492	0.721381	0.015266	-0.198348	0.718008	0.567611	0.00310845	0.718008	0.00310845	0.00310845		U1_50
EDIL3	chr5:83238125-83680611	0.931356	1.71926	1.38117	-0.879169	0.305889	-0.573719	0.410566	-0.798273	0.00312884	-0.249919	0.72825	0.00312884	0.410566	0.00312884
JDP2	chr14:75894508-75939404	5.63822	6.52912	4.24504	-0.206349	0.858129	0.404142	0.265394	-0.0561898	1	0.638488	0.00322994	0.858129	0.00322994	0.00322994		H3F4_25,H3F4_50
LYRM4	chr6:5108652-5261172	25.7434	34.7361	37.152	-0.426975	0.436714	-0.534509	0.062939	-0.44729	0.0499695	-0.57983	0.00323568	0.0499695	0.00323568	0.00323568
HIST1H2AK	chr6:27805657-27806117	283.784	194.442	243.817	0.550751	0.125533	0.213682	0.519737	0.549274	0.0032502	0.265582	0.358116	0.0032502	0.358116	0.0032502	Neg-4C
PPP1R3C	chr10:93388196-93392858	3.99789	7.22814	3.17178	-0.849112	0.0707492	0.32865	0.515813	-0.804866	0.0032502	0.550729	0.0745497	0.0032502	0.0745497	0.0032502
FTH1	chr11:61717355-61735132	589.176	550.137	331.861	0.104192	0.933608	0.822816	0.003304	0.127823	1	0.836691	0.03734	0.933608	0.003304	0.003304	U1_25_Pos-4C,U1_50_Pos-4C	U1_25,U1_50
MALAT1	chr11:65265232-65273939	143.284	138.633	87.0146	0.0528632	0.98506	0.714273	0.003304	0.0346689	1	0.697533	0.556404	0.98506	0.003304	0.003304	Neg-4C
PIR	chrX:15363712-15511711	57.3013	37.7341	31.9668	0.607964	0.0771355	0.836707	0.003304	0.560209	0.0559831	0.671301	0.0080124	0.0559831	0.003304	0.003304
ECH1	chr19:39306061-39322497	48.499	45.8771	29.3935	0.085472	0.977768	0.71715	0.003304	0.129871	1	0.676733	0.00954959	0.977768	0.003304	0.003304		U1_25,U1_50
KLHL21	chr1:6650783-6662929	30.8276	39.5878	46.2279	-0.355564	0.389844	-0.589825	0.003304	-0.272016	0.309364	-0.478165	0.00638212	0.309364	0.003304	0.003304		H3F4_10,H3F4_25,H3F4_50
SORT1	chr1:109852187-109940563	30.5115	36.1974	18.7111	-0.241256	0.664181	0.700167	0.003304	-0.261969	1	0.673332	0.407709	0.664181	0.003304	0.003304		H3F4_25,H3F4_50
FZD6	chr8:104310660-104345094	29.8653	33.4942	19.7364	-0.160176	0.859606	0.592331	0.003304	-0.200249	0.600493	0.496786	0.00391728	0.600493	0.003304	0.003304		H3F4_25,H3F4_50
RND3	chr2:151324706-151344209	21.9221	26.6012	36.4649	-0.27385	0.656478	-0.73939	0.003304	-0.241423	1	-0.592504	0.294869	0.656478	0.003304	0.003304
NEAT1	chr11:65190268-65194003	21.7959	17.1831	10.4825	0.348299	0.498631	1.05082	0.003304	0.308847	1	0.965881	0.503145	0.498631	0.003304	0.003304
LAMA5	chr20:60884120-60942368	17.4457	15.6008	11.9942	0.16651	0.834615	0.535249	0.003304	0.0743732	1	0.441662	0.00917641	0.834615	0.003304	0.003304		H3F4_50
KRT80	chr12:52562779-52585784	14.6146	15.3409	8.84486	-0.0647011	0.983384	0.719208	0.003304	-0.0478254	1	0.618569	0.487379	0.983384	0.003304	0.003304
ARHGAP23	chr17:36584719-36668628	13.458	13.768	7.92397	-0.0276117	0.995693	0.758906	0.003304	-0.0359879	1	0.631014	0.0382328	0.995693	0.003304	0.003304
COL5A1	chr9:137533651-137736688	13.3814	15.3844	5.9542	-0.195987	0.797153	1.16299	0.003304	-0.194459	1	1.12764	0.0388415	0.797153	0.003304	0.003304
STK32C	chr10:134020995-134121477	11.3117	12.307	19.3675	-0.116406	0.963139	-0.781086	0.003304	0.00894312	1	-0.662503	0.00994213	0.963139	0.003304	0.003304
PBXIP1	chr1:154916558-154928567	11.1423	12.5608	5.829	-0.167595	0.893057	0.929421	0.003304	-0.108996	1	0.87868	0.00790487	0.893057	0.003304	0.003304
ATP2B4	chr1:203595914-203713209	9.97659	8.30762	5.3299	0.269367	0.654194	0.899162	0.003304	0.249484	1	0.946375	0.137589	0.654194	0.003304	0.003304
SRRM2	chr16:2787076-2821413	9.27906	9.6465	4.8484	-0.0507612	0.989355	0.931185	0.003304	-0.150018	1	0.736339	0.81566	0.989355	0.003304	0.003304
ALS2CL	chr3:46710484-46735194	9.01171	7.52468	4.48932	0.26542	0.741359	1.00004	0.003304	0.129422	1	0.674442	0.0065212	0.741359	0.003304	0.003304		H3F4_50
SUSD2	chr22:24577443-24585074	7.16998	4.58911	3.54234	0.649015	0.175963	1.01199	0.003304	0.50549	0.316517	0.74397	0.0327885	0.175963	0.003304	0.003304
PTPN14	chr1:214522038-214725024	6.64357	8.47702	4.19232	-0.346331	0.467461	0.658923	0.003304	-0.413603	0.974993	0.592638	0.602212	0.467461	0.003304	0.003304
MYADM	chr19:54369610-54379689	6.3502	5.04543	3.22669	0.337118	0.673482	0.971435	0.003304	0.238692	1	0.847804	0.64028	0.673482	0.003304	0.003304		H3F4_50
AHNAK2	chr14:105403590-105444694	5.40475	6.8149	2.7408	-0.329221	0.498462	0.974371	0.003304	-0.210876	1	1.10497	0.00963268	0.498462	0.003304	0.003304		U1_50,H3F4_50
SLC7A11	chr4:138948576-139163503	5.15977	4.6808	8.25579	0.145815	0.908334	-0.683385	0.003304	0.142977	1	-0.702689	0.0651219	0.908334	0.003304	0.003304
HSPG2	chr1:22138757-22263750	5.0804	4.082	3.09457	0.320921	0.562912	0.709926	0.003304	0.212953	1	0.671558	0.762258	0.562912	0.003304	0.003304		H3F4_50
ANKRD52	chr12:56623819-56652143	4.62256	5.90574	2.8337	-0.348145	0.541526	0.700708	0.003304	-0.357957	1	0.659328	0.531734	0.541526	0.003304	0.003304		U1_10,U1_25,U1_50
MOK	chr14:102690833-102771537	4.54848	4.07547	9.13369	0.163686	0.960856	-1.0111	0.003304	0.106595	1	-0.52852	0.0379455	0.960856	0.003304	0.003304		H3F4_50
ULK1	chr12:132379278-132407707	2.48745	2.42052	1.09599	0.0446188	0.993999	1.17715	0.003304	0.214985	1	1.31814	0.0403016	0.993999	0.003304	0.003304
MFSD12	chr19:3538262-3557571	119.752	165.342	117.202	-0.460136	0.149184	0.0257661	0.952767	-0.493769	0.00330404	0.00342264	1	0.00330404	0.952767	0.00330404	Neg-4C
BICD2	chr9:95473644-95527083	13.9049	9.58216	13.6193	0.542442	0.144755	0.02465	0.95989	0.534107	0.00330404	0.0265109	1	0.00330404	0.95989	0.00330404		U1_25,U1_50
UTP23	chr8:117778741-117786921	10.5657	12.1841	15.438	-0.20035	0.830014	-0.552378	0.0360671	-0.164059	0.821022	-0.536565	0.00331795	0.821022	0.00331795	0.00331795		H3F4_50
CTH	chr1:70876900-70905534	34.6715	46.452	24.8153	-0.416728	0.307422	0.477234	0.0548453	-0.376227	0.10924	0.546997	0.00336013	0.10924	0.00336013	0.00336013
DHX37	chr12:125431369-125473667	24.3058	24.7906	33.6862	-0.0232254	0.995693	-0.476138	0.0334496	-0.0329429	1	-0.490146	0.00338254	0.995693	0.00338254	0.00338254		H3F4_25,H3F4_50
PRPF4	chr9:116037913-116055185	48.6579	52.1868	68.5654	-0.0957517	0.955825	-0.500088	0.023128	-0.12553	0.934227	-0.49446	0.00341498	0.934227	0.00341498	0.00341498
ZNF268	chr12:133757994-133783697	4.65878	3.07876	2.9977	0.602864	0.175963	0.630816	0.0294869	0.577007	0.00738687	0.62997	0.00341498	0.00738687	0.00341498	0.00341498		H3F4_25,H3F4_50
XK	chrX:37545132-37591383	5.61904	3.38254	5.56632	0.737476	0.063094	0.00832164	0.98782	0.628731	0.00342336	-0.0495955	1	0.00342336	0.98782	0.00342336
MARCKS	chr6:114178526-114184652	20.6694	19.739	14.0117	0.0717148	0.982322	0.555578	0.0196555	0.0799769	1	0.496849	0.00347342	0.982322	0.00347342	0.00347342		U1_25,U1_50
P2RY6	chr11:72975569-73009664	14.1804	17.9452	8.95081	-0.334429	0.625327	0.658518	0.0378054	-0.38936	0.168537	0.654979	0.00350154	0.168537	0.00350154	0.00350154
FKBP9L	chr7:55748766-55772260	4.50162	4.12643	3.127	0.130835	0.970293	0.520361	0.267608	0.144231	1	0.715173	0.00350154	0.970293	0.00350154	0.00350154
RNF182	chr6:13924676-13980240	29.7213	45.2328	27.0505	-0.600615	0.0365281	0.130566	0.719031	-0.520034	0.0035255	0.223069	0.346731	0.0035255	0.346731	0.0035255		H3F4_50
RYR2	chr1:237205701-237997288	0.859383	1.68095	0.868949	-0.962632	0.00779267	-0.021263	1	-0.981851	0.0035255	0.0855527	1	0.0035255	1	0.0035255
MYO15B	chr17:73584138-73663269	0.166694	0.0851989	0.0376863	0.973539	1	2.13984	1	0.505377	0.726832	1.5156	0.0035703	0.726832	0.0035703	0.0035703		H3F4_50
MRTO4	chr1:19578074-19586622	90.3605	89.8994	129.063	0.0126415	0.996644	-0.519593	0.0187617	0.0178378	1	-0.492199	0.00358828	0.996644	0.00358828	0.00358828	U1_25_Pos-4C,U1_50_Pos-4C,H3F4_50_Pos-4C	U1_25,U1_50,H3F4_50
FTSJ1	chrX:48334548-48344752	61.3	42.1383	53.528	0.54602	0.0982704	0.190312	0.557903	0.516079	0.00361116	0.122021	0.844714	0.00361116	0.557903	0.00361116
ODC1	chr2:10580507-10588453	373.497	392.346	523.542	-0.0657669	0.982322	-0.492495	0.0260945	-0.0488165	1	-0.468533	0.00361308	0.982322	0.00361308	0.00361308	H3F4_25_Pos-4C,H3F4_50_Pos-4C	H3F4_25,H3F4_50
GPR89C	chr1:147400505-147465755	12.0686	18.5254	17.9011	-0.613008	0.170939	-0.574047	0.0714112	-0.517335	0.0434962	-0.642349	0.00363723	0.0434962	0.00363723	0.00363723
GNL2	chr1:38022519-38061586	84.0146	102.568	117.394	-0.2826	0.574307	-0.487935	0.023128	-0.321062	0.148939	-0.489672	0.0036417	0.148939	0.0036417	0.0036417		H3F4_10,H3F4_25,H3F4_50
IFNAR1	chr21:34697213-34732128	6.56413	4.21544	5.73506	0.64421	0.111767	0.189486	0.626429	0.556775	0.00371096	0.136379	0.777956	0.00371096	0.626429	0.00371096
LYAR	chr4:4269428-4291896	50.7295	48.0776	70.0409	0.082723	0.977768	-0.470655	0.0498614	0.0134675	1	-0.512533	0.00371135	0.977768	0.00371135	0.00371135
LSG1	chr3:194361516-194393206	17.5122	20.4796	25.1397	-0.220564	0.77631	-0.526889	0.030365	-0.193125	0.678859	-0.511331	0.00371512	0.678859	0.00371512	0.00371512
MIR100HG	chr11:121959810-122073770	0.72493	1.26454	0.654041	-0.797473	1	0.143215	1	-0.791963	0.00372397	0.28146	0.507501	0.00372397	0.507501	0.00372397
TEX10	chr9:103064356-103115259	33.173	35.5256	46.0569	-0.0935925	0.960334	-0.478684	0.0469915	-0.169102	0.757191	-0.500967	0.00373884	0.757191	0.00373884	0.00373884
TMED5	chr1:93615298-93646246	35.4752	42.5825	51.6938	-0.258189	0.628117	-0.548461	0.0139566	-0.217638	0.50501	-0.488728	0.00376778	0.50501	0.00376778	0.00376778
EPHA2	chr1:16450831-16482582	28.9815	41.4205	37.3117	-0.509941	0.11689	-0.369787	0.158254	-0.511506	0.00377162	-0.351792	0.0792216	0.00377162	0.0792216	0.00377162		U1_25,U1_50,H3F4_25,H3F4_50
PALMD	chr1:100111430-100231349	2.21307	4.69517	2.90246	-1.07985	0.291254	-0.396524	0.656363	-0.895583	0.00377162	-0.244754	0.808488	0.00377162	0.656363	0.00377162
RRN3	chr16:15153878-15188158	28.6411	29.2815	38.4451	-0.0266433	0.995693	-0.429986	0.0819941	-0.125541	0.938229	-0.490415	0.00381917	0.938229	0.00381917	0.00381917
CLP1	chr11:57425215-57429337	21.1075	25.3531	31.4332	-0.259139	0.735069	-0.579813	0.0196555	-0.220598	0.618053	-0.5294	0.00386325	0.618053	0.00386325	0.00386325
CTSH	chr15:79214091-79237420	18.6118	17.1642	12.3478	0.122069	0.956549	0.586683	0.0646994	0.053494	1	0.618826	0.0039011	0.956549	0.0039011	0.0039011		U1_50
MAFF	chr22:38597938-38612517	4.92652	5.01154	6.16937	-0.0193973	0.996644	-0.329864	0.453882	-0.485701	0.0663491	-0.638226	0.00393384	0.0663491	0.00393384	0.00393384
ETV4	chr17:41605210-41623800	16.7187	15.3128	25.9159	0.13197	0.937718	-0.637648	0.0139566	0.0502735	1	-0.54275	0.00393907	0.937718	0.00393907	0.00393907
CREBZF	chr11:85368607-85376182	8.69507	13.0119	12.5643	-0.576304	0.0753157	-0.536338	0.0260945	-0.606764	0.00395009	-0.575908	0.00393907	0.00395009	0.00393907	0.00393907
BCKDHB	chr6:80816343-81055987	9.4332	9.27337	6.82989	0.0299325	0.996179	0.460587	0.265983	0.21952	0.695722	0.62312	0.00399751	0.695722	0.00399751	0.00399751
SLC44A2	chr19:10713120-10755235	4.89152	3.71309	2.76056	0.402971	0.591396	0.819994	0.0222385	0.68173	0.111117	0.956212	0.00399751	0.111117	0.00399751	0.00399751		H3F4_25,H3F4_50
PPOX	chr1:161136180-161141010	9.38182	5.98473	5.34762	0.653851	0.217587	0.805682	0.0240917	0.560079	0.0460913	0.690842	0.00404059	0.0460913	0.00404059	0.00404059
FAM134B	chr5:16473146-16617167	11.7983	18.3318	11.3207	-0.630497	0.0611634	0.0543359	0.916238	-0.62426	0.00411255	-0.0498429	1	0.00411255	0.916238	0.00411255
PDK4	chr7:95212808-95225925	41.9687	59.3829	32.4428	-0.49546	0.120845	0.366122	0.155738	-0.500698	0.00413625	0.329709	0.0829979	0.00413625	0.0829979	0.00413625
CITED4	chr1:41326727-41328018	30.0498	34.4458	18.9151	-0.191706	0.854971	0.662531	0.0174683	-0.189466	0.862997	0.645798	0.00413853	0.854971	0.00413853	0.00413853		H3F4_50
SLC9A8	chr20:48429249-48508779	3.30633	2.3246	2.39055	0.513505	0.3551	0.462612	0.174296	0.636973	0.00420693	0.325427	0.242945	0.00420693	0.174296	0.00420693
PNO1	chr2:68385004-68403094	38.9621	41.1239	52.9315	-0.0726388	0.982322	-0.447341	0.084665	-0.0696202	1	-0.505506	0.00424319	0.982322	0.00424319	0.00424319
RIN1	chr11:66099541-66104000	10.8774	11.1223	15.7966	-0.0268523	0.995693	-0.543555	0.0475233	-0.0674281	1	-0.553695	0.00424319	0.995693	0.00424319	0.00424319		H3F4_50
RRP12	chr10:99116457-99161127	18.5434	19.861	24.9871	-0.0937672	0.965451	-0.435554	0.0745826	-0.0991123	1	-0.484294	0.00430566	0.965451	0.00430566	0.00430566		H3F4_25,H3F4_50
ARHGEF37	chr5:148961134-149014527	2.25945	1.50577	1.17718	0.590728	0.362762	0.935359	0.0196555	0.658721	0.0554095	0.868821	0.00434234	0.0554095	0.00434234	0.00434234		H3F4_50
JUND	chr19:18390562-18392432	33.8473	37.6709	21.1149	-0.149126	0.896832	0.675476	0.00757467	-0.200174	0.845382	0.673144	0.00437221	0.845382	0.00437221	0.00437221
TCP11L1	chr11:33060962-33095109	7.15773	6.19096	4.01533	0.214604	0.863496	0.828699	0.0166256	0.192728	0.905782	0.744109	0.00437221	0.863496	0.00437221	0.00437221		H3F4_25,H3F4_50
THSD1	chr13:52951302-52980629	0.339064	0.713979	0.467193	-1.0691	1	-0.467713	1	-1.11752	0.00437344	-0.330205	0.7888	0.00437344	0.7888	0.00437344		U1_25,U1_50
RAP2C	chrX:131337051-131353508	18.0089	25.6494	16.0412	-0.504953	0.145216	0.161647	0.664419	-0.520436	0.00437609	0.0789423	0.972349	0.00437609	0.664419	0.00437609
PLEKHG4B	chr5:140372-190087	0.296705	0.202585	0.0971968	0.555807	1	1.60472	1	0.49458	0.622497	1.25118	0.00440253	0.622497	0.00440253	0.00440253		H3F4_25,H3F4_50
ANO2	chr12:5671816-6055398	4.43898	6.77089	3.21233	-0.603846	0.186432	0.46132	0.231467	-0.661138	0.00443001	0.407712	0.120734	0.00443001	0.120734	0.00443001
ZNF259	chr11:116649275-116658739	53.054	54.8287	74.6375	-0.0422175	0.991654	-0.497708	0.0355639	-0.0798552	1	-0.495496	0.00444194	0.991654	0.00444194	0.00444194		H3F4_10,H3F4_25,H3F4_50
FBXO2	chr1:11708417-11723384	57.7612	48.7543	38.6498	0.249849	0.771249	0.57434	0.0505686	0.284978	0.560942	0.683587	0.0044652	0.560942	0.0044652	0.0044652		U1_25,U1_50,H3F4_50
ABLIM3	chr5:148521053-148639999	0.873295	0.417254	0.440957	1.07082	1	0.980538	1	0.645421	0.0765986	0.872755	0.0044652	0.0765986	0.0044652	0.0044652
INTS3	chr1:153700566-153746555	48.1699	39.1124	35.8491	0.305767	0.502391	0.420914	0.0634101	0.327493	0.135575	0.472273	0.00447784	0.135575	0.00447784	0.00447784		U1_25,U1_50,H3F4_50
AKAP8	chr19:15464331-15490612	27.0155	31.7297	38.9904	-0.22678	0.746733	-0.534623	0.0260945	-0.177021	0.71114	-0.486783	0.00448705	0.71114	0.00448705	0.00448705
DPYSL3	chr5:146770370-146889619	0.137415	0.200694	0.0379896	-0.541061	1	1.84945	1	-0.282671	1	2.40272	0.00448961	1	0.00448961	0.00448961
ZNF83	chr19:53115617-53193886	6.70015	4.37729	5.75965	0.619417	0.225555	0.212929	0.642104	0.6178	0.00450291	0.0383439	1	0.00450291	0.642104	0.00450291		H3F4_50
TYMP	chr22:50946644-50968514	15.4302	9.77479	14.1825	0.663901	0.718104	0.116353	0.920509	0.652263	0.00454464	0.0910381	1	0.00454464	0.920509	0.00454464
ZNF585A	chr19:37641000-37663615	1.5734	0.712011	1.027	1.14918	0.0855293	0.610167	0.261655	0.877168	0.00454464	0.383859	0.401745	0.00454464	0.261655	0.00454464
SNAI2	chr8:49830238-49833999	1.41995	2.60279	1.22952	-0.869026	0.305889	0.202523	0.841838	-0.756432	0.00459078	0.438029	0.21256	0.00459078	0.21256	0.00459078
TAF1A	chr1:222731243-222763275	6.2247	7.22921	9.12082	-0.210573	0.888865	-0.556439	0.120117	-0.144182	1	-0.705686	0.00460132	0.888865	0.00460132	0.00460132
CHCHD4	chr3:14153576-14166371	27.0314	24.6318	40.9136	0.139394	0.928844	-0.603243	0.0174683	0.250899	0.541784	-0.543596	0.00460141	0.541784	0.00460141	0.00460141
MYBBP1A	chr17:4402128-4458681	50.8199	50.7456	69.6533	0.00738423	0.997951	-0.460088	0.0746537	0.00191319	1	-0.460915	0.00473518	0.997951	0.00473518	0.00473518
C1QL1	chr17:43037060-43045644	13.7349	12.1014	7.15349	0.187967	0.896832	0.935824	0.00555962	0.20881	0.926651	0.763846	0.00473518	0.896832	0.00473518	0.00473518		U1_50,H3F4_10,H3F4_25,H3F4_50
NKD2	chr5:1009076-1038927	4.55464	7.08028	4.20932	-0.631177	0.290264	0.108438	0.87942	-0.76215	0.00474868	0.128415	1	0.00474868	0.87942	0.00474868		H3F4_50
VPS41	chr7:38763542-38948800	11.9578	17.8803	13.5552	-0.575168	0.086276	-0.186176	0.594623	-0.520676	0.00486032	-0.190475	0.61058	0.00486032	0.594623	0.00486032
POP1	chr8:99129520-99172069	28.8326	30.4609	37.2727	-0.0739983	0.977768	-0.375702	0.131292	-0.131927	0.901621	-0.478874	0.00487761	0.901621	0.00487761	0.00487761
CTU2	chr16:88772890-88851372	7.14957	6.44519	10.9208	0.154917	0.993999	-0.616453	0.64275	0.0944726	1	-0.623949	0.00487761	0.993999	0.00487761	0.00487761		U1_25,U1_50
HIST1H2BO	chr6:27861202-27861669	605.808	419.248	535.299	0.536334	0.0839062	0.173217	0.594164	0.557656	0.00494777	0.236865	0.464037	0.00494777	0.464037	0.00494777	H3F4_50_Pos-4C	H3F4_50
NCALD	chr8:102698769-103137135	0.498808	0.940014	0.362942	-0.908871	1	0.453399	1	-1.12167	0.00499181	0.374024	0.677886	0.00499181	0.677886	0.00499181
AGAP1	chr2:236402732-237040444	15.2511	18.4092	11.4431	-0.266245	0.820171	0.409147	0.310422	-0.347411	0.135575	0.500754	0.00499524	0.135575	0.00499524	0.00499524
ARMC6	chr19:19144386-19168987	46.5023	55.1308	67.2662	-0.240286	0.694944	-0.537867	0.00944	-0.22398	0.482831	-0.467537	0.00503539	0.482831	0.00503539	0.00503539
PARL	chr3:183547172-183602693	30.2079	36.9102	42.5012	-0.283835	0.673482	-0.497855	0.0638758	-0.303167	0.307239	-0.522651	0.00503539	0.307239	0.00503539	0.00503539
PIK3CD	chr1:9711789-9884550	2.28841	2.11586	1.42817	0.118381	0.993999	0.674872	0.648477	0.203855	0.87155	0.696589	0.00503539	0.87155	0.00503539	0.00503539		U1_25,U1_50
CITED2	chr6:139693391-139695787	68.4322	94.9399	73.4221	-0.467068	0.145216	-0.106828	0.771631	-0.483217	0.00504648	-0.0686651	1	0.00504648	0.771631	0.00504648		H3F4_10,H3F4_25,H3F4_50
AGPAT1	chr6_ssto_hap7:3468303-3493616	32.9118	31.63	23.4928	0.0625882	0.991338	0.48109	0.268135	0.123863	0.960508	0.503176	0.0050656	0.960508	0.0050656	0.0050656
TUBB6	chr18:12308256-12326568	117.584	76.3518	111.412	0.628236	0.0229196	0.0724893	0.855348	0.485231	0.00506999	0.0148033	1	0.00506999	0.855348	0.00506999	Neg-4C
CTNNB1	chr3:41240941-41281939	132.332	95.9812	133.274	0.468594	0.143808	-0.0155197	0.973822	0.477292	0.00507732	-0.00538625	1	0.00507732	0.973822	0.00507732	Neg-4C
BLVRB	chr19:40953690-40971725	99.2922	74.8734	70.2936	0.412511	0.343047	0.492984	0.0614925	0.41501	0.0570289	0.545694	0.00513185	0.0570289	0.00513185	0.00513185	H3F4_50_Pos-4C	H3F4_50
GSS	chr20:33516235-33543601	52.7991	35.8831	42.2899	0.562489	0.0974083	0.3149	0.260404	0.507033	0.00514088	0.252881	0.346899	0.00514088	0.260404	0.00514088
TIMM17A	chr1:201924618-201939789	141.052	154.731	200.587	-0.128277	0.9074	-0.513278	0.0174683	-0.125009	0.960508	-0.506856	0.00515547	0.9074	0.00515547	0.00515547	Neg-4C
HOTAIRM1	chr7:27135712-27139877	42.1934	59.2451	37.3733	-0.484422	0.25459	0.169731	0.66526	-0.542757	0.0051926	0.11309	0.895377	0.0051926	0.66526	0.0051926
SPATA20	chr17:48624449-48633213	8.69898	5.83952	7.47239	0.580254	0.242277	0.213998	0.61424	0.578491	0.0051926	0.24098	0.535613	0.0051926	0.535613	0.0051926		H3F4_50
PPARA	chr22:46546498-46639653	2.05838	1.81399	1.20986	0.187604	0.888865	0.761389	0.00555962	0.183093	0.917514	0.691402	0.00529604	0.888865	0.00529604	0.00529604		H3F4_25,H3F4_50
TRMT11	chr6:126307575-126360420	14.3001	18.1578	20.4254	-0.339297	0.606869	-0.519635	0.0745826	-0.253532	0.531459	-0.54534	0.0053554	0.531459	0.0053554	0.0053554
KDELR2	chr7:6500711-6523849	117.641	162.356	97.2341	-0.459506	0.133364	0.269561	0.311266	-0.473363	0.00535627	0.235188	0.293714	0.00535627	0.293714	0.00535627	Neg-4C
PARP12	chr7:139723548-139763521	24.33	16.2108	22.069	0.591043	0.0611634	0.13544	0.71301	0.514333	0.00539704	0.125406	0.768542	0.00539704	0.71301	0.00539704		H3F4_10,H3F4_25,H3F4_50
ZNF252P	chr8:146198974-146231432	9.03119	6.06261	6.09335	0.580239	0.143808	0.562399	0.0383277	0.516537	0.0105616	0.527234	0.00542251	0.0105616	0.00542251	0.00542251		H3F4_25,H3F4_50
ACADVL	chr17:7093209-7128586	107.302	73.7108	75.9751	0.54699	0.0771355	0.492798	0.0345538	0.429527	0.0183902	0.475855	0.00543583	0.0183902	0.00543583	0.00543583	Neg-4C
AACS	chr12:125549924-125627871	17.5338	11.9208	13.2747	0.561914	0.128982	0.396176	0.163715	0.536263	0.00550256	0.310511	0.205246	0.00550256	0.163715	0.00550256		U1_25,U1_50
CA9	chr9:35673914-35681154	8.72688	5.456	5.49137	0.682898	0.241962	0.663007	0.0923069	0.768147	0.00550256	0.566195	0.0555429	0.00550256	0.0555429	0.00550256		H3F4_50
SELENBP1	chr1:151336777-151345210	33.8605	21.7454	22.9176	0.644162	0.0611634	0.557854	0.023128	0.48767	0.0309699	0.5626	0.00551208	0.0309699	0.00551208	0.00551208		U1_10,U1_25,U1_50
SQSTM1	chr5:179224597-179285840	224.97	178.159	169.291	0.341842	0.503325	0.40494	0.154036	0.36788	0.0605484	0.465642	0.00554126	0.0605484	0.00554126	0.00554126	U1_10_Pos-4C,U1_25_Pos-4C,U1_50_Pos-4C,H3F4_50_Pos-4C	U1_10,U1_25,U1_50,H3F4_50
ALKBH2	chr12:109525992-109531293	34.6193	40.906	56.7585	-0.235482	0.797153	-0.718533	0.00555962	-0.135219	1	-0.634694	0.0119633	0.797153	0.00555962	0.00555962
PIEZO1	chr16:88772890-88851372	32.2567	30.6971	21.4731	0.0767689	0.977366	0.581777	0.00555962	0.00974406	1	0.495609	0.0322482	0.977366	0.00555962	0.00555962		U1_25,U1_50
DUS3L	chr19:5785152-5791249	20.3713	24.9686	31.9916	-0.288303	0.653503	-0.656448	0.00555962	-0.17219	0.809266	-0.537719	0.00582101	0.653503	0.00555962	0.00555962		U1_25,U1_50
IFNGR1	chr6:137518620-137540567	17.6826	24.8465	27.9776	-0.485427	0.26999	-0.667247	0.00555962	-0.45603	0.10924	-0.565247	0.0177485	0.10924	0.00555962	0.00555962		U1_50,H3F4_25,H3F4_50
ZDHHC20	chr13:21872263-22033508	12.9161	8.76176	8.22836	0.56514	0.120459	0.645201	0.00555962	0.465151	0.0136451	0.476495	0.0115826	0.0136451	0.00555962	0.00555962
PRAF2	chrX:48928817-48931662	11.2272	9.98326	5.33205	0.1747	0.930943	1.06893	0.00555962	0.145207	1	0.807472	0.5608	0.930943	0.00555962	0.00555962
TMPRSS3	chr21:43791995-43816955	9.98785	9.65671	4.76402	0.0539122	0.991654	1.06271	0.00555962	-0.153195	1	0.917617	0.00604216	0.991654	0.00555962	0.00555962
MED12	chrX:70338405-70362304	6.49196	4.77803	3.88935	0.447511	0.33992	0.733833	0.00555962	0.440029	0.507415	0.755664	0.0442519	0.33992	0.00555962	0.00555962
TBC1D2B	chr15:78287326-78369994	5.59721	5.16533	3.4353	0.121114	0.951297	0.698986	0.00555962	0.0844678	1	0.195406	0.617344	0.951297	0.00555962	0.00555962
NCOR2	chr12:124808956-125052010	5.51924	5.88365	3.5052	-0.0869661	0.977768	0.649675	0.00555962	-0.105386	1	0.621248	0.77153	0.977768	0.00555962	0.00555962
C3orf52	chr3:111805181-111837073	3.48533	6.64181	7.05723	-0.925042	0.0503169	-1.02307	0.00555962	-0.85619	0.0125662	-0.864244	0.00675595	0.0125662	0.00555962	0.00555962
H6PD	chr1:9294862-9331394	2.43031	1.67896	1.37285	0.53884	0.307422	0.818673	0.00555962	0.734562	0.36819	1.00645	0.0767823	0.307422	0.00555962	0.00555962
GK5	chr3:141876368-141944449	4.37924	2.75202	4.34315	0.675454	0.052789	0.00665144	0.988338	0.543344	0.0055679	-0.0298772	1	0.0055679	0.988338	0.0055679		H3F4_25,H3F4_50
IPPK	chr9:95059639-95432547	13.241	15.3625	19.1508	-0.209115	0.888865	-0.537687	0.152061	-0.181228	0.750769	-0.511707	0.0056127	0.750769	0.0056127	0.0056127		U1_50
USH1C	chr11:17515441-17565963	3.20674	3.7102	1.46509	-0.205149	0.917099	1.12486	0.0287142	-0.211914	0.974414	0.901063	0.0056127	0.917099	0.0056127	0.0056127
CAMK2N1	chr1:20808883-20812728	10.1084	11.8571	7.18625	-0.224925	0.824878	0.486968	0.150248	-0.281059	0.480914	0.618881	0.00563142	0.480914	0.00563142	0.00563142
RHNO1	chr12:2945981-2998691	25.9139	17.701	18.0302	0.555169	0.593924	0.518023	0.336548	0.549197	0.00565632	0.522155	0.00609867	0.00565632	0.00609867	0.00565632
LINC00294	chr11:33097695-33101000	3.35142	2.72772	1.52881	0.302349	0.797153	1.12707	0.00757467	0.18628	1	0.946135	0.00568205	0.797153	0.00568205	0.00568205		H3F4_10,H3F4_25,H3F4_50
ABCA1	chr9:107543283-107690527	3.22668	3.33718	2.23734	-0.0433127	0.991955	0.522976	0.0767074	-0.184151	0.751766	0.524253	0.00570601	0.751766	0.00570601	0.00570601		H3F4_50
TIMELESS	chr12:56810156-56843200	18.6291	12.5594	13.3039	0.574047	0.103286	0.480433	0.0469915	0.559441	0.00572976	0.437707	0.0278126	0.00572976	0.0278126	0.00572976
KCNN4	chr19:44270684-44285409	5.67296	5.13337	3.707	0.149465	0.954016	0.60856	0.133744	0.119127	1	0.759872	0.00575444	0.954016	0.00575444	0.00575444		U1_25,U1_50
MGLL	chr3:127407904-127542093	17.4519	24.8999	18.2469	-0.5075	0.133364	-0.0695511	0.874194	-0.496967	0.00577376	-0.0373822	1	0.00577376	0.874194	0.00577376		U1_50
ZBTB25	chr14:64953554-64970554	7.92794	4.85618	6.02432	0.712377	0.205811	0.390875	0.395761	0.759391	0.00577376	0.295919	0.458919	0.00577376	0.395761	0.00577376
CA13	chr8:86157715-86196302	2.50392	3.88262	2.94286	-0.627614	0.274483	-0.238283	0.650926	-0.722465	0.00577376	-0.399797	0.217838	0.00577376	0.217838	0.00577376
ORC6	chr16:46723557-46732306	35.055	35.1697	50.5157	0.000545476	0.998473	-0.532389	0.0272736	0.00742391	1	-0.506538	0.00580264	0.998473	0.00580264	0.00580264		U1_50
ASUN	chr12:27058111-27091254	31.1602	29.8077	44.8397	0.0692833	0.982322	-0.530355	0.0240917	0.0644971	1	-0.484525	0.00580264	0.982322	0.00580264	0.00580264		H3F4_50
FAM208A	chr3:56591183-56717135	19.8026	14.0188	16.9982	0.503585	0.158781	0.215031	0.515813	0.481691	0.00580597	0.216838	0.376372	0.00580597	0.376372	0.00580597		H3F4_25,H3F4_50
ARL5B	chr10:18948312-18966940	11.41	7.50298	11.4967	0.610039	0.124038	-0.016216	0.976031	0.547866	0.00580597	-0.0546391	1	0.00580597	0.976031	0.00580597
THUMPD2	chr2:39963199-40006416	10.8612	12.9311	16.6814	-0.246411	0.797153	-0.62434	0.0287142	-0.2088	0.728165	-0.579715	0.00584966	0.728165	0.00584966	0.00584966
FAM210B	chr20:54933982-54943718	14.9909	21.289	14.5102	-0.500757	0.219169	0.0417457	0.932266	-0.513276	0.00585297	-0.0125882	1	0.00585297	0.932266	0.00585297		U1_25,U1_50
PTPRH	chr19:55692614-55720874	4.35071	4.73333	2.38805	-0.116365	0.967993	0.860159	0.0174683	-0.259095	0.658115	0.68157	0.00585547	0.658115	0.00585547	0.00585547
C10orf54	chr10:73156690-73575704	8.65279	10.1498	5.73396	-0.224932	0.797153	0.588332	0.0383277	-0.186498	0.735276	0.560104	0.00586361	0.735276	0.00586361	0.00586361		U1_25,U1_50
CAMKK1	chr17:3763616-3796337	6.12911	3.82429	5.29575	0.685739	0.138074	0.205567	0.646537	0.625691	0.0058674	0.175789	0.784673	0.0058674	0.646537	0.0058674		U1_25,U1_50
HEATR5A	chr14:31760993-31889788	41.6162	38.9743	32.0041	0.0998819	0.947737	0.37361	0.130962	0.212297	0.514159	0.459098	0.00594955	0.514159	0.00594955	0.00594955
PGLS	chr19:17622431-17632097	55.6905	41.725	38.2163	0.421789	0.396017	0.537954	0.0378054	0.381983	0.117979	0.544365	0.00598524	0.117979	0.00598524	0.00598524		H3F4_50
HMOX2	chr16:4511694-4560348	43.0573	52.5709	60.3608	-0.282732	0.739372	-0.492644	0.136811	-0.286239	0.379158	-0.518905	0.00599798	0.379158	0.00599798	0.00599798
LTBP4	chr19:41099071-41135725	1.82291	1.59475	0.868366	0.198166	0.920421	1.0646	0.0174683	0.479671	0.49942	1.03934	0.00608105	0.49942	0.00608105	0.00608105		H3F4_50
HN1	chr17:73131343-73150775	64.811	72.2353	89.2306	-0.151195	0.882197	-0.466587	0.0475094	-0.175355	0.714124	-0.466465	0.00618316	0.714124	0.00618316	0.00618316		H3F4_50
B3GALT2	chr1:193091087-193223942	0.110413	0.0509874	0.0183463	1.11989	1	2.58414	1	0.997111	0.670816	3.89477	0.00618499	0.670816	0.00618499	0.00618499
NFATC2	chr20:50003493-50179370	0.0184203	0.213963	0.0104335	-3.53269	1	0.814761	1	-2.26075	0.0062269	0.55141	0.909546	0.0062269	0.909546	0.0062269		H3F4_50
PISD	chr22:31892124-32026810	12.5698	13.0625	17.7917	-0.0501993	0.991654	-0.506544	0.124626	-0.110127	1	-0.509277	0.00630019	0.991654	0.00630019	0.00630019
PFKFB4	chr3:48555116-48594227	8.29706	7.28121	6.04962	0.193695	0.866	0.450462	0.164286	0.314779	0.339288	0.567863	0.00630135	0.339288	0.00630135	0.00630135
SLC52A2	chr8:145582216-145584948	77.5079	96.9427	109.677	-0.317525	0.498462	-0.50613	0.0222385	-0.386735	0.174964	-0.570511	0.00632536	0.174964	0.00632536	0.00632536		H3F4_50
SNRK	chr3:43328003-43393454	6.85413	9.58413	7.04806	-0.478417	0.293174	-0.0455286	0.930365	-0.606723	0.00632768	-0.13939	0.834237	0.00632768	0.834237	0.00632768		H3F4_25,H3F4_50
LOC81691	chr16:20775311-20860990	8.14223	6.0156	5.69773	0.441968	0.71277	0.509765	0.300832	0.453068	0.110812	0.60632	0.00632815	0.110812	0.00632815	0.00632815
FAM103A1	chr15:83654954-83680393	23.5128	28.4549	35.1864	-0.269957	0.789319	-0.58687	0.06844	-0.254483	0.515046	-0.534223	0.00633292	0.515046	0.00633292	0.00633292
ITGA7	chr12:56075329-56106089	2.08962	1.26611	0.994997	0.72811	0.293174	1.06519	0.0215287	0.265051	0.714506	0.714571	0.00634719	0.293174	0.00634719	0.00634719		U1_10,U1_25,U1_50
FMR1	chrX:146990948-147032647	12.4572	8.74725	8.90293	0.51535	0.204094	0.479325	0.0736848	0.526888	0.00643446	0.446454	0.0295381	0.00643446	0.0295381	0.00643446
PES1	chr22:30972611-31003000	114.351	115.602	147.508	-0.0104208	0.997951	-0.37262	0.123285	-0.0868144	1	-0.44307	0.00648365	0.997951	0.00648365	0.00648365	H3F4_50_Pos-4C	H3F4_50
CAT	chr11:34460471-34493607	19.3453	20.3618	13.7438	-0.0686191	0.983384	0.487927	0.086831	-0.046132	1	0.520947	0.00649072	0.983384	0.00649072	0.00649072		H3F4_25,H3F4_50
FNDC4	chr2:27714749-27718126	4.42158	3.77645	2.59604	0.232778	0.902902	0.762983	0.153791	0.0268448	1	0.765765	0.00650614	0.902902	0.00650614	0.00650614		U1_25,U1_50
GABARAP	chr17:7143737-7145753	58.198	69.3542	42.1749	-0.247728	0.74802	0.45928	0.121384	-0.0906712	1	0.502198	0.00657328	0.74802	0.00657328	0.00657328
HS1BP3	chr2:20817563-20850864	12.2256	9.44254	7.56191	0.377935	0.557361	0.687798	0.02065	0.321371	0.369867	0.575044	0.00658167	0.369867	0.00658167	0.00658167
JUN	chr1:59246462-59249785	2.80615	4.19169	4.56435	-0.57368	0.343047	-0.707092	0.0550667	-0.572464	0.00765432	-0.576516	0.00660144	0.00765432	0.00660144	0.00660144
CSGALNACT1	chr8:19261671-19540261	11.7125	16.4012	12.4148	-0.48049	0.242277	-0.0892935	0.838665	-0.51434	0.00660479	-0.136021	0.852743	0.00660479	0.838665	0.00660479
ARHGAP28	chr18:6834431-6915712	1.84621	1.23575	0.837223	0.584468	0.397598	1.13557	0.015266	0.448239	0.46805	0.91803	0.00663051	0.397598	0.00663051	0.00663051		U1_50,H3F4_50
PIEZO2	chr18:10670243-11148761	5.30765	3.84574	3.43078	0.47007	0.287289	0.624262	0.0187617	0.295998	0.382385	0.551668	0.00663599	0.287289	0.00663599	0.00663599
FBF1	chr17:73906617-73937119	2.71459	1.8339	2.52907	0.571061	0.42182	0.0968669	0.8865	0.678194	0.00670163	0.246201	0.608697	0.00670163	0.608697	0.00670163		H3F4_25,H3F4_50
IMP4	chr2:131100488-131104197	153.906	165.475	212.51	-0.0992866	0.953681	-0.470778	0.0475233	-0.0454714	1	-0.449836	0.00672179	0.953681	0.00672179	0.00672179	Neg-4C
SNCAIP	chr5:121647819-121814782	0.237847	0.692857	0.285661	-1.53727	1	-0.269533	1	-1.67249	0.00674358	-0.696553	0.513207	0.00674358	0.513207	0.00674358		H3F4_50
DENND3	chr8:142138719-142205900	5.26187	5.07913	3.57126	0.0562461	0.989355	0.553871	0.0736848	0.0454083	1	0.55829	0.00674644	0.989355	0.00674644	0.00674644
AP2A2	chr11:925808-1012245	5.20513	4.84042	3.43612	0.110081	0.967788	0.593856	0.0617988	0.0839098	1	0.543327	0.00674644	0.967788	0.00674644	0.00674644		U1_25,U1_50
HCFC2	chr12:104458235-104500304	2.42231	2.9714	3.09823	-0.289492	0.771249	-0.360353	0.365082	-0.330312	0.324283	-0.574131	0.00674644	0.324283	0.00674644	0.00674644		H3F4_50
SLC39A3	chr19:2732522-2740074	31.1004	36.0234	43.9252	-0.206736	0.825568	-0.5034	0.06844	-0.14133	0.909015	-0.494763	0.00675595	0.825568	0.00675595	0.00675595		U1_25,U1_50,H3F4_50
GAD1	chr2:171673199-171717659	12.1858	17.1885	20.704	-0.490948	0.486576	-0.770034	0.0287142	-0.359976	0.336091	-0.63855	0.00678508	0.336091	0.00678508	0.00678508
C3	chr19:6677845-6720662	0.55037	0.250409	0.226047	1.14137	1	1.27851	1	0.908167	0.199036	1.41762	0.00678508	0.199036	0.00678508	0.00678508		U1_50
CLDN12	chr7:90032647-90045268	25.3083	33.7357	34.8432	-0.409408	0.298362	-0.466543	0.0529072	-0.453095	0.0164139	-0.479358	0.00680752	0.0164139	0.00680752	0.00680752		U1_50,H3F4_50
KPNA5	chr6:117002366-117063030	3.5313	5.0609	6.3144	-0.513918	0.498631	-0.843747	0.023128	-0.181364	0.944824	-0.691056	0.00685173	0.498631	0.00685173	0.00685173
WDR4	chr21:44263189-44299699	10.8462	13.659	15.162	-0.327365	0.695658	-0.488574	0.15861	-0.147303	0.939459	-0.547223	0.00689935	0.695658	0.00689935	0.00689935		U1_25,U1_50
CCDC58	chr3:122078435-122102074	65.3922	50.4654	91.3224	0.379083	0.514399	-0.487128	0.0736029	0.333508	0.245174	-0.511627	0.00695829	0.245174	0.00695829	0.00695829
TGFBI	chr5:135364583-135399507	6.59722	5.68786	4.72418	0.219213	0.866641	0.476534	0.206599	0.230286	0.514159	0.510971	0.00698423	0.514159	0.00698423	0.00698423		H3F4_25,H3F4_50
TRIT1	chr1:40306705-40349177	25.5157	25.4916	37.3959	0.00662899	0.997951	-0.55678	0.0166256	-0.0198576	1	-0.523509	0.0070317	0.997951	0.0070317	0.0070317		H3F4_50
CPT2	chr1:53662100-53686289	29.4807	19.6817	21.3587	0.588191	0.13695	0.459652	0.133078	0.515987	0.00705668	0.433992	0.0247197	0.00705668	0.0247197	0.00705668
ENTPD7	chr10:101419262-101515894	4.08138	5.94239	5.06449	-0.536722	0.675444	-0.316644	0.682185	-0.528423	0.00705668	-0.39122	0.0756314	0.00705668	0.0756314	0.00705668
NCS1	chr9:132934856-132999583	14.9081	15.1548	18.959	-0.0184139	0.996493	-0.352061	0.193466	-0.201732	0.595661	-0.47791	0.00708264	0.595661	0.00708264	0.00708264		U1_25,U1_50
TRAM2	chr6:52362199-52441862	5.59323	5.87357	3.59557	-0.065296	0.98506	0.632182	0.0166256	0.0646213	1	0.653147	0.00708264	0.98506	0.00708264	0.00708264		U1_25,U1_50,H3F4_25,H3F4_50
GLI1	chr12:57853917-57873633	0.235635	0.0432376	0.0867872	2.45138	1	1.4358	1	1.45994	0.046	1.63869	0.00714143	0.046	0.00714143	0.00714143		U1_50
RCBTB2	chr13:49063098-49107316	1.1706	1.82025	1.3578	-0.631586	0.498462	-0.219332	0.794214	-0.826829	0.00719337	-0.366987	0.465709	0.00719337	0.465709	0.00719337
GALNT18	chr11:11292420-11643561	13.2004	12.7742	19.8741	0.0526179	0.989355	-0.595596	0.0222385	0.150324	0.919903	-0.520561	0.00739562	0.919903	0.00739562	0.00739562
STXBP2	chr19:7701986-7712760	9.30539	6.06012	5.95686	0.624005	0.239413	0.63821	0.0638758	0.551236	0.0540753	0.666702	0.00750376	0.0540753	0.00750376	0.00750376		H3F4_10,H3F4_25,H3F4_50
EIF5A2	chr3:170606203-170626426	7.19196	6.04448	10.0242	0.256017	0.742657	-0.4843	0.0745103	0.338017	0.212171	-0.521652	0.00755401	0.212171	0.00755401	0.00755401
THNSL2	chr2:88469813-88486156	2.53426	1.63255	1.09523	0.639688	0.570585	1.20506	0.0562769	0.482509	0.569763	1.07351	0.00755874	0.569763	0.00755874	0.00755874
PDXK	chr21:45138977-45182188	84.0623	80.3832	57.2958	0.0698293	0.978161	0.547748	0.00757467	-0.0171658	1	0.427668	0.0125522	0.978161	0.00757467	0.00757467
PHOSPHO1	chr17:47300731-47308128	11.8027	14.7384	6.71754	-0.315156	0.65791	0.807797	0.00757467	-0.394561	0.478841	0.795779	0.0168148	0.478841	0.00757467	0.00757467
MICAL1	chr6:109765265-109777190	4.87217	3.59069	2.70645	0.445576	0.498631	0.84287	0.00757467	0.350651	0.259054	0.424708	0.0896808	0.259054	0.00757467	0.00757467
GYG2	chrX:2746862-2800861	3.08833	2.31026	1.342	0.424013	0.633554	1.19718	0.00757467	0.333909	0.530952	0.703327	0.0100851	0.530952	0.00757467	0.00757467
ZNF488	chr10:48355088-48373866	2.40606	1.67406	0.980848	0.528636	0.532189	1.28924	0.00757467	0.423575	0.988841	1.05602	0.236103	0.532189	0.00757467	0.00757467		U1_25,U1_50
MTUS1	chr8:17501302-17658426	1.97748	2.36153	0.99762	-0.250772	0.830314	0.981794	0.00757467	-0.394013	1	0.786984	0.73019	0.830314	0.00757467	0.00757467		H3F4_50
NEURL1B	chr5:172068275-172118533	1.70472	1.097	0.816712	0.641251	0.305889	1.05634	0.00757467	0.599956	0.826299	1.0241	0.254944	0.305889	0.00757467	0.00757467		H3F4_25,H3F4_50
ATP8A1	chr4:42410391-42659122	1.42855	1.4706	0.714308	-0.0366013	0.995693	0.994662	0.00757467	-0.228385	0.844326	0.659382	0.0207096	0.844326	0.00757467	0.00757467
SRPR	chr11:126081618-126138877	72.9302	99.9921	93.1559	-0.450036	0.214169	-0.358412	0.175307	-0.464888	0.00757715	-0.38192	0.0323885	0.00757715	0.0323885	0.00757715		U1_25,U1_50
PAPSS2	chr10:89419475-89507462	8.07615	10.8015	7.03588	-0.414235	0.406523	0.193661	0.626101	-0.54879	0.00757715	0.110931	0.898524	0.00757715	0.626101	0.00757715
DNAJC1	chr10:22045476-22292650	26.8543	36.6574	33.6907	-0.443685	0.290761	-0.332483	0.265486	-0.499152	0.00765432	-0.360976	0.0766512	0.00765432	0.0766512	0.00765432
HS2ST1	chr1:87380334-87575681	24.4531	18.0993	25.6823	0.439337	0.291257	-0.0760293	0.853426	0.477895	0.00765432	-0.0852733	0.955421	0.00765432	0.853426	0.00765432		H3F4_50
OSBPL10	chr3:31702316-32033228	10.3696	15.5916	11.6476	-0.583159	0.138074	-0.172955	0.676805	-0.523122	0.00765432	-0.192898	0.646488	0.00765432	0.646488	0.00765432
PAQR5	chr15:69591293-69699976	1.3239	0.934292	1.37537	0.508135	0.597952	-0.0603424	0.937463	0.820966	0.00765432	-0.0317997	1	0.00765432	0.937463	0.00765432		H3F4_50
OR2B6	chr6:27925018-27925960	0	0.995395	0.561616	-1000	1	-1000	1	-2.84329	0.00774027	-2.10226	0.108715	0.00774027	0.108715	0.00774027		H3F4_50
ATP8B2	chr1:154298035-154323780	10.535	10.223	7.61204	0.048648	0.99325	0.46354	0.179987	0.118087	0.967663	0.476989	0.00777849	0.967663	0.00777849	0.00777849
TET2	chr4:106067031-106200960	4.45992	4.07071	2.99799	0.136991	0.925043	0.56775	0.0345538	0.135294	0.97435	0.550857	0.00778498	0.925043	0.00778498	0.00778498
TNFRSF19	chr13:24144508-24250244	1.79971	1.98541	0.859973	-0.136423	0.971295	1.06014	0.031153	-0.143266	1	0.642918	0.00778665	0.971295	0.00778665	0.00778665
MIR3648	chr21:9825831-9826011	872.687	1909.85	1177.71	-1.1246	0.00779267	-0.437788	0.24215	-0.296442	1	0.077009	1	0.00779267	0.24215	0.00779267	Neg-4C
HIST1H1E	chr6:26156558-26157343	865.404	527.804	660.792	0.718651	0.00779267	0.383878	0.0992433	0.707359	0.0670007	0.390277	0.385246	0.00779267	0.0992433	0.00779267	Neg-4C
HIST1H2AL	chr6:27833106-27833576	422.857	258.791	322.238	0.713668	0.00779267	0.386738	0.131852	0.646447	0.0604509	0.341535	0.439636	0.00779267	0.131852	0.00779267	Neg-4C
HIST1H2BM	chr6:27782821-27783267	182.039	103.007	138.724	0.826774	0.00779267	0.386742	0.190652	0.730566	0.138299	0.511408	0.321448	0.00779267	0.190652	0.00779267	Neg-4C
MAFK	chr7:1570367-1596066	51.0716	83.5066	54.1567	-0.704119	0.00779267	-0.0898852	0.83308	-0.699338	0.327517	-0.12308	1	0.00779267	0.83308	0.00779267
B4GALT1	chr9:33110638-33167356	36.1563	63.9064	28.7895	-0.816436	0.00779267	0.323408	0.225281	-0.873753	0.649749	0.291173	0.980213	0.00779267	0.225281	0.00779267		H3F4_50
DNER	chr2:230222344-230579286	25.8503	42.6289	21.078	-0.716381	0.00779267	0.289154	0.3304	-0.711378	0.629616	0.366351	0.863063	0.00779267	0.3304	0.00779267
C11orf86	chr11:66742753-66744479	15.5052	38.0396	15.5455	-1.28949	0.00779267	-0.00902092	0.987958	-1.22209	0.0402476	0.051538	1	0.00779267	0.987958	0.00779267		H3F4_10,H3F4_25,H3F4_50
LOC645638	chr17:58160926-58165828	12.8575	33.264	11.7714	-1.36611	0.00779267	0.122075	0.878453	-1.02657	0.180536	0.489334	0.690455	0.00779267	0.690455	0.00779267
MAP2K3	chr17:21187967-21218551	8.91949	17.1737	11.7005	-0.939908	0.00779267	-0.396816	0.259729	-0.738447	0.424035	-0.436924	0.738132	0.00779267	0.259729	0.00779267
SEPP1	chr5:42756919-42812024	7.5614	19.6175	4.80376	-1.37014	0.00779267	0.649195	0.0736848	-1.07265	0.135575	0.567195	0.61511	0.00779267	0.0736848	0.00779267
ZNF182	chrX:47834249-47863394	3.43098	1.50152	2.32434	1.19748	0.00779267	0.556496	0.18269	0.760985	0.00824109	0.352674	0.338055	0.00779267	0.18269	0.00779267
NR4A3	chr9:102584136-102629173	2.00572	4.93296	2.22129	-1.29306	0.00779267	-0.15256	0.779914	-1.16856	0.169068	-0.117095	1	0.00779267	0.779914	0.00779267		H3F4_50
FAM179A	chr2:29204163-29275096	1.57361	3.86602	1.34206	-1.29151	0.00779267	0.224348	0.754679	-1.15331	0.029914	0.121485	1	0.00779267	0.754679	0.00779267
CTGF	chr6:132269316-132272518	1.28902	3.79434	2.23396	-1.55233	0.00779267	-0.798587	0.18269	-1.39955	0.485916	-0.647814	0.895243	0.00779267	0.18269	0.00779267
CACNA1H	chr16:1203240-1275254	1.21779	0.659103	0.879895	0.890987	0.120459	0.463557	1	0.744332	0.00838208	0.726185	0.00788335	0.00838208	0.00788335	0.00788335
CCNH	chr5:86690078-86708850	22.2722	20.84	33.2743	0.101145	0.975631	-0.584434	0.0345538	0.135972	0.963158	-0.52718	0.00793653	0.963158	0.00793653	0.00793653
FAM73B	chr9:131799252-131834351	9.86579	11.1598	14.4099	-0.172553	0.879774	-0.551826	0.0393482	-0.206651	0.652531	-0.502198	0.00793653	0.652531	0.00793653	0.00793653
SESN2	chr1:28585962-28609002	6.65667	9.65594	8.09047	-0.53134	0.242948	-0.286716	0.435395	-0.557456	0.00793912	-0.369139	0.104924	0.00793912	0.104924	0.00793912
WDR77	chr1:111982511-112004525	125.853	129.5	170.994	-0.0359604	0.995693	-0.447489	0.333878	-0.0486887	1	-0.447098	0.00794952	0.995693	0.00794952	0.00794952	Neg-4C
LIMS2	chr2:128395995-128439360	0.727948	0.699231	0.344238	0.0633264	1	1.07515	1	0.208022	1	1.33242	0.00794952	1	0.00794952	0.00794952
SLC1A1	chr9:4490426-4587469	16.8283	12.3638	12.8744	0.45003	0.299742	0.381102	0.179987	0.512299	0.00798181	0.356412	0.103356	0.00798181	0.103356	0.00798181		U1_25,U1_50
HES4	chr1:934341-935552	23.8548	23.1389	13.79	0.0492113	0.991654	0.785386	0.0139566	-0.017703	1	0.604031	0.00798546	0.991654	0.00798546	0.00798546		U1_25,U1_50
LINC00674	chr17:66097695-66132070	3.68664	3.97679	2.78387	-0.104048	0.964351	0.399946	0.18269	-0.0413527	1	0.50515	0.00798546	0.964351	0.00798546	0.00798546
POLH	chr6:43543877-43596936	3.27761	2.5399	2.44243	0.373123	0.750766	0.419057	0.421978	0.301709	0.320982	0.503964	0.00798546	0.320982	0.00798546	0.00798546
PINK1	chr1:20959947-20978004	64.3749	76.6808	47.0322	-0.247103	0.668188	0.447567	0.0617988	-0.219038	0.494742	0.467876	0.0080124	0.494742	0.0080124	0.0080124		H3F4_50
PC	chr11:66615996-66725847	18.9494	25.7096	13.8982	-0.434889	0.511076	0.441976	0.305235	-0.406654	0.0508157	0.492697	0.00805156	0.0508157	0.00805156	0.00805156
ASB6	chr9:132388434-132404448	9.22925	10.0482	12.39	-0.117393	0.981136	-0.430168	0.338968	-0.163701	0.827658	-0.50176	0.00806173	0.827658	0.00806173	0.00806173
CCDC59	chr12:82746082-82873016	23.6468	25.5012	35.1337	-0.103634	0.974316	-0.576516	0.0360671	-0.0643215	1	-0.517621	0.00808394	0.974316	0.00808394	0.00808394
DDRGK1	chr20:3171011-3185295	31.8505	32.3258	44.5798	-0.0160982	0.996493	-0.490361	0.0761744	-0.0888752	1	-0.480691	0.00815949	0.996493	0.00815949	0.00815949
CDKN2AIP	chr4:184365788-184369049	43.4526	58.0947	28.0635	-0.413718	0.30281	0.625479	0.0111622	-0.483547	0.00820649	0.46993	0.00901459	0.00820649	0.00901459	0.00820649		H3F4_25,H3F4_50
HCG11	chr6:26521933-26527612	6.32019	4.9041	7.40469	0.371257	0.532295	-0.233768	0.512805	0.537583	0.00820649	-0.0348188	1	0.00820649	0.512805	0.00820649
PYGL	chr14:51371934-51411248	61.0153	45.0462	51.3852	0.443022	0.194817	0.242543	0.397052	0.473985	0.00824163	0.304925	0.155316	0.00824163	0.155316	0.00824163		H3F4_10,H3F4_25,H3F4_50
ZNF320	chr19:53379424-53394599	4.93791	3.63813	5.30088	0.445985	0.421348	-0.107632	0.816156	0.558109	0.00824163	-0.0235015	1	0.00824163	0.816156	0.00824163
EOGT	chr3:69024367-69062774	5.98726	4.15938	8.07555	0.530764	0.305889	-0.436917	0.158574	0.443409	0.0572165	-0.536932	0.00826585	0.0572165	0.00826585	0.00826585
GSTT1	chr22:24376138-24384284	9.20195	7.14601	5.57	0.370055	0.741244	0.718988	0.121183	0.321908	0.605762	0.76677	0.00828611	0.605762	0.00828611	0.00828611
TPST2	chr22:26921713-26986089	6.54657	9.4276	11.055	-0.520887	0.362204	-0.761171	0.0215287	-0.402189	0.152956	-0.571526	0.00828611	0.152956	0.00828611	0.00828611
COL4A4	chr2:227867426-228029275	0.36709	0.363773	0.10845	0.0183991	1	1.75378	1	-0.186462	1	1.23255	0.00828611	1	0.00828611	0.00828611
MDGA1	chr6:37600283-37665766	0.413484	0.396767	0.226242	0.0648471	1	0.864634	1	-0.0646683	1	0.753039	0.00837069	1	0.00837069	0.00837069
NKIRAS2	chr17:40118758-40190044	21.6763	30.1244	17.6702	-0.469539	0.768237	0.289513	0.754105	-0.498877	0.00837708	0.284431	0.288937	0.00837708	0.288937	0.00837708		H3F4_25,H3F4_50
FZD10	chr12:130647003-130650285	8.08024	11.1771	5.75637	-0.462797	0.345323	0.483942	0.124436	-0.585158	0.00840503	0.480441	0.0492684	0.00840503	0.0492684	0.00840503
CLN5	chr13:77566058-77576652	11.1013	9.87325	13.5418	0.174385	0.888865	-0.291977	0.39551	0.0235512	1	-0.508458	0.00848257	0.888865	0.00848257	0.00848257
JPH2	chr20:42740336-42816218	2.45588	2.4073	1.58151	0.0341424	0.996016	0.629605	0.189417	-0.0996132	1	0.584928	0.0085937	0.996016	0.0085937	0.0085937
PIP4K2A	chr10:22823765-23003503	6.79626	9.4949	6.77394	-0.477151	0.323433	-0.000534672	0.995421	-0.525985	0.00860799	0.011531	1	0.00860799	0.995421	0.00860799
THBS3	chr1:155165378-155177772	4.58071	2.73882	3.69135	0.747254	0.141399	0.306163	0.501776	0.671393	0.0087562	0.469157	0.089474	0.0087562	0.089474	0.0087562
GEMIN5	chr5:154266975-154317776	34.8954	34.0667	49.9692	0.0399405	0.991338	-0.523283	0.00944	0.0627675	1	-0.469104	0.00878816	0.991338	0.00878816	0.00878816		H3F4_25,H3F4_50
HIST1H2AJ	chr6:27782079-27782518	658.396	458.421	640.904	0.527558	0.103849	0.0335524	0.939234	0.477167	0.00878858	0.0402054	1	0.00878858	0.939234	0.00878858	Neg-4C
ADAL	chr15:43622871-43646096	9.62182	6.56859	6.69574	0.555972	0.326652	0.517801	0.160319	0.579253	0.00878954	0.333918	0.2022	0.00878954	0.160319	0.00878954		U1_25,U1_50
NT5C3	chr7:33053724-33102409	61.9628	73.2329	83.3891	-0.235823	0.715055	-0.433742	0.0745826	-0.319215	0.173122	-0.462074	0.00884377	0.173122	0.00884377	0.00884377
CEP57	chr11:95523624-95565857	16.7811	14.6871	11.5265	0.19754	0.834536	0.536603	0.0433386	0.125587	0.959074	0.495012	0.00884377	0.834536	0.00884377	0.00884377		H3F4_50
ANKRD2	chr10:99332255-99343641	1.33281	0.903757	0.328149	0.565694	0.809742	2.01679	0.166829	0.765634	0.578123	1.89704	0.00892411	0.578123	0.00892411	0.00892411
WWP1	chr8:87354993-87480178	10.1594	6.66791	8.79489	0.612782	0.103286	0.2028	0.589473	0.527026	0.00892888	0.110279	0.860016	0.00892888	0.589473	0.00892888		U1_50
MPI	chr15:75182409-75190565	24.4204	17.7175	20.198	0.468172	0.318413	0.268595	0.434332	0.524583	0.00894182	0.223836	0.461097	0.00894182	0.434332	0.00894182		U1_25,U1_50
STOM	chr9:124101265-124132582	16.2227	22.6697	17.1551	-0.477487	0.242277	-0.0859068	0.845115	-0.492675	0.008946	-0.151712	0.73324	0.008946	0.73324	0.008946
TFR2	chr7:100218038-100239173	8.40696	5.69385	9.72178	0.567473	0.291254	-0.214949	0.61362	0.610067	0.00897008	-0.112538	0.941568	0.00897008	0.61362	0.00897008
GATS	chr7:99775537-99869855	3.76265	3.50187	1.78964	0.108863	0.982322	1.06682	0.0196555	-0.241251	0.834331	0.7126	0.00897516	0.834331	0.00897516	0.00897516
NOP16	chr5:175810939-175815763	69.8509	69.2573	107.835	0.017578	0.996493	-0.63176	0.00944	-0.023327	1	-0.565646	0.00903471	0.996493	0.00903471	0.00903471
LINC00842	chr10:47096453-47151400	1.45684	1.57331	1.00542	-0.105633	0.993999	0.529697	0.677314	0.162431	1	0.804186	0.00903501	0.993999	0.00903501	0.00903501
PLA2G6	chr22:38507501-38577836	1.07393	0.582954	0.257013	0.886716	1	2.05768	1	0.623491	0.292665	1.03493	0.00911266	0.292665	0.00911266	0.00911266
UBXN8	chr8:30601689-30624520	21.2988	21.9989	28.2766	-0.0414125	0.99325	-0.414102	0.174491	-0.163179	0.89631	-0.527687	0.00913514	0.89631	0.00913514	0.00913514
ZMYM1	chr1:35544971-35581455	14.14	10.757	12.6864	0.399761	0.397598	0.151225	0.69107	0.513808	0.00914962	0.274253	0.288223	0.00914962	0.288223	0.00914962
IL1RAP	chr3:190231839-190374986	3.57913	6.37014	4.33116	-0.826465	0.103849	-0.280414	0.619539	-0.624381	0.00916048	-0.269574	0.459253	0.00916048	0.459253	0.00916048
MPHOSPH10	chr2:71357443-71377232	24.9479	26.3072	35.2145	-0.0712692	0.98249	-0.502541	0.0383277	-0.104015	1	-0.475306	0.00917641	0.98249	0.00917641	0.00917641
SUPV3L1	chr10:70939992-70968849	22.4168	24.0457	28.8042	-0.0959501	0.969359	-0.366966	0.197097	-0.211067	0.642197	-0.504183	0.00917641	0.642197	0.00917641	0.00917641		H3F4_50
CRIP2	chr14:105939274-105946507	8.30446	6.59498	6.31621	0.337772	0.797153	0.389554	0.461665	0.65044	0.0457513	0.782063	0.00917641	0.0457513	0.00917641	0.00917641		U1_50
FADS2	chr11:61595712-61634825	3.54349	2.79584	2.15825	0.34718	0.736578	0.709998	0.0881321	0.0631141	1	0.62841	0.00917641	0.736578	0.00917641	0.00917641
RDH13	chr19:55555691-55580914	14.8416	16.9118	21.1706	-0.183115	0.879255	-0.517704	0.0634101	-0.147165	0.921525	-0.52563	0.00920904	0.879255	0.00920904	0.00920904
SPPL2B	chr19:2328628-2355100	3.63947	2.6259	2.24242	0.476195	0.500268	0.693374	0.0681167	0.393504	0.2248	0.579735	0.00922381	0.2248	0.00922381	0.00922381
TNNT1	chr19:55644160-55660606	22.0747	16.8452	15.3159	0.395314	0.585795	0.522086	0.141904	0.530409	0.0592619	0.667592	0.00925096	0.0592619	0.00925096	0.00925096
LIG4	chr13:108859791-108870716	8.80649	8.88975	11.2066	-0.00832824	0.997951	-0.352975	0.248307	-0.0454606	1	-0.514633	0.00930902	0.997951	0.00930902	0.00930902
SPG11	chr15:44829265-44955876	6.4619	5.08406	4.50244	0.351232	0.803501	0.515977	0.352914	0.28732	0.298913	0.474717	0.00939729	0.298913	0.00939729	0.00939729		H3F4_50
HIST1H2AH	chr6:27114860-27115341	627.899	476.148	649.832	0.404395	0.290761	-0.0548286	0.899148	0.470427	0.00942359	0.00474749	1	0.00942359	0.899148	0.00942359	U1_50_Pos-4C	U1_50
DDIT4L	chr4:101107026-101111655	4.07343	6.51109	2.37714	-0.67138	0.187547	0.77172	0.0745103	-0.700692	0.00942359	0.467632	0.143339	0.00942359	0.0745103	0.00942359		U1_50
GPRC5A	chr12:13043955-13066600	89.8081	104.746	60.073	-0.216712	0.725215	0.574845	0.00944	-0.244054	1	0.612427	0.246708	0.725215	0.00944	0.00944	Neg-4C
AXL	chr19:41725107-41767671	13.2878	9.38979	8.69004	0.506194	0.204954	0.607381	0.00944	0.566513	0.360899	0.670717	0.143293	0.204954	0.00944	0.00944
AMIGO2	chr12:47469489-47473734	4.59436	4.16371	7.91687	0.147238	0.951297	-0.790326	0.00944	-4.34213e-06	1	-0.877356	0.0835556	0.951297	0.00944	0.00944		U1_50,H3F4_50
KLB	chr4:39408472-39453153	1.01263	1.77949	1.11882	-0.808123	0.169096	-0.149138	1	-0.785761	0.009459	-0.179822	0.916517	0.009459	0.916517	0.009459
EIF1AD	chr11:65764015-65771617	13.1624	13.8698	18.2857	-0.0702619	0.990181	-0.479564	0.266733	-0.178841	0.782387	-0.509036	0.0095025	0.782387	0.0095025	0.0095025
RTN4RL2	chr11:57228338-57244384	6.05347	5.57179	3.49043	0.124886	0.981136	0.789071	0.128547	-0.122269	1	0.849454	0.00955931	0.981136	0.00955931	0.00955931		H3F4_50
SNHG16	chr17:74553845-74561430	111.905	154.801	140.864	-0.462877	0.143808	-0.337311	0.176195	-0.454304	0.00971788	-0.341482	0.0846009	0.00971788	0.0846009	0.00971788	H3F4_10_Pos-4C,H3F4_25_Pos-4C,H3F4_50_Pos-4C	H3F4_10,H3F4_25,H3F4_50
PLCD1	chr3:38048986-38071154	0.396065	0.171776	0.245579	1.21049	1	0.684251	1	0.777884	0.193068	1.08724	0.00981023	0.193068	0.00981023	0.00981023
SIAE	chr11:124492741-124564687	10.5251	7.78482	8.72862	0.440366	0.684799	0.264708	0.654338	0.564319	0.00983577	0.336954	0.201375	0.00983577	0.201375	0.00983577
FUNDC2	chrX:154255063-154285191	22.9569	30.9523	24.2954	-0.42585	0.311478	-0.0870376	0.835415	-0.481917	0.00994778	-0.163189	0.611302	0.00994778	0.611302	0.00994778
TCEB1	chr8:74857372-74884522	45.9461	52.4164	60.1941	-0.184817	0.826136	-0.394958	0.134134	-0.178946	0.710676	-0.44217	0.0099837	0.710676	0.0099837	0.0099837
MYPN	chr10:69865873-69971773	33.365	33.7517	24.0332	-0.011372	0.997951	0.468031	0.0443146	-0.0317626	1	0.433544	0.0100748	0.997951	0.0100748	0.0100748		H3F4_50
HCN2	chr19:589892-617159	3.42952	5.21456	2.79631	-0.599248	0.271202	0.289176	0.560528	-0.646232	0.0100963	0.0575059	1	0.0100963	0.560528	0.0100963		U1_10,U1_25,U1_50
SLC25A6	chrY:1455044-1461039	168.23	215.062	185.793	-0.349036	0.386429	-0.148562	0.647175	-0.446837	0.0102169	-0.259396	0.187563	0.0102169	0.187563	0.0102169	Neg-4C
ETNK2	chr1:204100189-204121307	10.9407	7.3579	8.87926	0.57763	0.226119	0.295896	0.430622	0.613255	0.0102289	0.298269	0.304873	0.0102289	0.304873	0.0102289
CNTRL	chr9:123850573-123939886	2.74455	1.66993	2.31642	0.722045	0.118716	0.239391	0.573346	0.585391	0.0102623	0.247878	0.459352	0.0102623	0.459352	0.0102623
NAA50	chr3:113435306-113465120	63.4582	65.6283	86.0762	-0.0432467	0.989355	-0.445094	0.0334496	-0.0375518	1	-0.428403	0.0103139	0.989355	0.0103139	0.0103139		U1_50,H3F4_10,H3F4_25,H3F4_50
RAB13	chr1:153954092-153958853	56.3539	40.1521	37.7027	0.494317	0.212172	0.574554	0.0222385	0.359165	0.152842	0.509159	0.0103139	0.152842	0.0103139	0.0103139
CCNE2	chr8:95835517-95907482	14.8641	9.59198	12.725	0.637192	0.498631	0.218877	0.74542	0.539715	0.0103182	0.109984	0.884313	0.0103182	0.74542	0.0103182
BRCA1	chr17:41196311-41277500	22.2819	16.8652	18.0201	0.407084	0.334418	0.300985	0.29829	0.464009	0.0104705	0.404234	0.028574	0.0104705	0.028574	0.0104705
KLHL17	chr1:895966-901099	11.3531	14.2814	14.6112	-0.325762	0.623335	-0.369297	0.245406	-0.407632	0.0790175	-0.491023	0.0104759	0.0790175	0.0104759	0.0104759		U1_10,U1_25,U1_50
SLC35E2	chr1:1656276-1677438	5.64229	5.05822	3.47589	0.162937	0.943959	0.693591	0.0936073	0.0318184	1	0.612981	0.0105171	0.943959	0.0105171	0.0105171
BBS1	chr11:66278118-66301084	4.01706	2.65746	2.39706	0.601362	0.312275	0.739581	0.0505686	0.525777	0.0589682	0.650155	0.0105171	0.0589682	0.0105171	0.0105171
SLC38A2	chr12:46751970-46766645	133.911	184.813	157.401	-0.459533	0.135919	-0.238459	0.381211	-0.443551	0.0106993	-0.240767	0.288197	0.0106993	0.288197	0.0106993	H3F4_50_Pos-4C	H3F4_50
TBC1D14	chr4:6911170-7059677	13.814	15.2719	18.6044	-0.139484	0.966435	-0.434807	0.314912	-0.196768	0.642503	-0.464727	0.0107262	0.642503	0.0107262	0.0107262
GPR87	chr3:150804675-151176497	0.46622	1.7077	2.08958	-1.86775	0.379031	-2.16937	0.150694	-1.23346	0.0540753	-1.43247	0.0107262	0.0540753	0.0107262	0.0107262
SDF2L1	chr22:21996541-21998588	42.7858	48.8232	57.9128	-0.185154	0.871769	-0.44205	0.140259	-0.370313	0.165824	-0.512594	0.0107665	0.165824	0.0107665	0.0107665		H3F4_10,H3F4_25,H3F4_50
GNAI2	chr3:50273646-50296786	40.9787	36.7222	31.3384	0.163496	0.868154	0.381649	0.15861	0.0775307	1	0.451956	0.0107665	0.868154	0.0107665	0.0107665		U1_50
LIMA1	chr12:50569562-50677353	121.454	123.771	165.573	-0.0219989	0.995693	-0.452341	0.0493114	-0.0183863	1	-0.432614	0.0107711	0.995693	0.0107711	0.0107711	Neg-4C
TTC33	chr5:40711677-40756072	15.2496	14.0401	10.5237	0.124488	0.928844	0.529841	0.0294869	0.0834888	1	0.491346	0.0107711	0.928844	0.0107711	0.0107711
SNTB2	chr16:69221049-69342955	5.636	6.10787	4.12903	-0.110732	0.953681	0.443581	0.1062	-0.166976	0.794633	0.45676	0.0108468	0.794633	0.0108468	0.0108468		U1_50,H3F4_50
UBE2J1	chr6:90036343-90062619	23.5183	16.6881	24.6154	0.500224	0.156762	-0.0710565	0.862725	0.469172	0.0108754	-0.0462001	1	0.0108754	0.862725	0.0108754		H3F4_10,H3F4_25,H3F4_50
ABT1	chr6:26597170-26600277	14.3183	12.8215	20.6241	0.164555	0.901967	-0.53175	0.0550667	0.177843	0.819588	-0.50248	0.0108828	0.819588	0.0108828	0.0108828
TUB	chr11:8060179-8190590	9.12389	10.8681	6.83714	-0.247109	0.722638	0.410967	0.146452	-0.129813	0.946093	0.478015	0.0108835	0.722638	0.0108835	0.0108835		U1_50
GSTM4	chr1:110198697-110208123	17.9255	13.3865	12.7831	0.426521	0.498462	0.482462	0.160124	0.26088	0.654436	0.622871	0.0109096	0.498462	0.0109096	0.0109096		H3F4_50
DNAJB11	chr3:186288466-186303589	56.299	60.564	73.7351	-0.100087	0.958599	-0.394526	0.129821	-0.141027	0.871894	-0.454423	0.0109394	0.871894	0.0109394	0.0109394
RASA1	chr5:86564069-86687743	4.58901	3.08036	3.41429	0.580331	0.275096	0.421334	0.256525	0.519326	0.0110127	0.341592	0.180832	0.0110127	0.180832	0.0110127
EDNRA	chr4:148402068-148466106	1.79465	2.57285	2.53221	-0.514441	0.506466	-0.501945	0.254711	-0.598544	0.0187195	-0.630775	0.0110144	0.0187195	0.0110144	0.0110144
LLPH	chr12:66516848-66524533	40.8256	44.9213	58.779	-0.13267	0.928844	-0.531102	0.0360671	-0.157978	0.849669	-0.484683	0.0110211	0.849669	0.0110211	0.0110211		H3F4_50
LOC100128252	chr19:56989242-57006805	0	0.0414011	0.163236	-1000	1	-1000	1	#NAME?	0.539859	#NAME?	0.0110465	0.539859	0.0110465	0.0110465
ZNF30	chr19:35417806-35436076	2.04171	0.807998	2.75956	1.34262	0.0734387	-0.439941	0.418072	0.903084	0.0110537	-0.217019	0.807151	0.0110537	0.418072	0.0110537		U1_25,U1_50
COL8A2	chr1:36560843-36565850	0.647151	0.399824	0.452835	0.700042	1	0.509792	1	1.12401	0.0110537	0.747563	0.19694	0.0110537	0.19694	0.0110537		H3F4_25,H3F4_50
PTS	chr11:112097087-112104695	63.4258	77.7055	85.0264	-0.287688	0.653503	-0.428119	0.12749	-0.359284	0.138594	-0.487194	0.0110924	0.138594	0.0110924	0.0110924		U1_50
C1orf109	chr1:38147241-38156192	22.2977	25.2734	34.5954	-0.175455	0.868154	-0.638981	0.0111622	-0.0221828	1	-0.515177	0.0244918	0.868154	0.0111622	0.0111622
HUWE1	chrX:53559056-53713697	20.3338	18.0327	13.9174	0.178512	0.80673	0.541723	0.0111622	0.105574	1	0.472138	0.282643	0.80673	0.0111622	0.0111622		U1_50
IDH1	chr2:209100952-209119806	181.242	202.136	136.52	-0.152149	0.856824	0.403526	0.0803648	-0.131566	0.889413	0.445759	0.011278	0.856824	0.011278	0.011278	Neg-4C
SYNGR2	chr17:76164670-76169009	41.4408	52.73	55.4946	-0.342287	0.498631	-0.426597	0.0981263	-0.349133	0.130156	-0.462515	0.011278	0.130156	0.011278	0.011278
EIF3J	chr15:44829265-44955876	39.7985	36.8651	53.5541	0.115723	0.95958	-0.433567	0.147846	0.119665	0.953414	-0.454262	0.011278	0.953414	0.011278	0.011278		U1_10,U1_25,U1_50
ALG1	chr16:5121809-5147789	11.2109	12.3435	15.4938	-0.13357	0.958562	-0.472088	0.178505	-0.0756974	1	-0.484715	0.011278	0.958562	0.011278	0.011278		U1_25,U1_50
RCAN1	chr21:35888783-35987382	9.75055	9.58498	14.14	0.0299527	0.995693	-0.54149	0.0606807	0.0473256	1	-0.619786	0.011278	0.995693	0.011278	0.011278		H3F4_50
SDHAF1	chr19:36486089-36487220	8.48377	11.8506	14.4257	-0.476907	0.532189	-0.771161	0.0319176	-0.374354	0.349866	-0.62998	0.011278	0.349866	0.011278	0.011278
TJP3	chr19:3708334-3761673	2.63872	1.97711	0.695389	0.421744	0.803501	1.91863	0.0287142	0.350692	0.975492	1.42016	0.011278	0.803501	0.011278	0.011278
TUSC2	chr3:50362340-50365668	20.3592	23.4763	29.237	-0.20024	0.839434	-0.52741	0.0588	-0.103136	1	-0.514627	0.0112928	0.839434	0.0112928	0.0112928
AVL9	chr7:32535175-32758780	18.5486	19.0427	25.0458	-0.0326639	0.994849	-0.438541	0.111743	-0.0972159	1	-0.478683	0.0113652	0.994849	0.0113652	0.0113652
TRPV2	chr17:16318855-16340317	0.0469826	0	0.0235536	1000	1	0.990897	1	4.24717	0.0114429	0.651888	0.90921	0.0114429	0.90921	0.0114429		U1_25,U1_50,H3F4_25,H3F4_50
MTOR	chr1:11166587-11322608	26.6488	19.0625	22.2849	0.488597	0.133364	0.252727	0.367615	0.453845	0.0115549	0.279104	0.177502	0.0115549	0.177502	0.0115549		H3F4_50
RELT	chr11:73087404-73108519	5.94033	7.00529	8.26705	-0.232629	0.820171	-0.482122	0.13347	-0.254459	0.519199	-0.531513	0.0115929	0.519199	0.0115929	0.0115929		H3F4_10,H3F4_25,H3F4_50
ATF6B	chr6_mcf_hap5:3462872-3475845	6.83465	6.23998	4.26471	0.136615	0.951297	0.675114	0.0548453	0.23497	0.725948	0.631262	0.011669	0.725948	0.011669	0.011669
LTBP2	chr14:74964885-75079034	0.373807	0.37487	0.209934	0.00116948	1	0.827072	1	0.26187	0.879922	0.864253	0.011669	0.879922	0.011669	0.011669
TOP1MT	chr8:144391496-144442147	16.3499	17.589	22.9409	-0.100125	0.971589	-0.493927	0.0801465	-0.159514	0.860045	-0.498704	0.0117599	0.860045	0.0117599	0.0117599		H3F4_25,H3F4_50
BPHL	chr6:3118925-3153432	5.62728	3.48849	5.23048	0.695089	0.325231	0.100219	0.892381	0.728464	0.0118087	0.331393	0.377684	0.0118087	0.377684	0.0118087
TOMM40	chr19:45394476-45406946	83.1527	88.6364	109.727	-0.0868576	0.967294	-0.40538	0.0964711	-0.118297	0.941186	-0.440272	0.0118352	0.941186	0.0118352	0.0118352		U1_50
PLEKHG1	chr6:150920998-151164799	1.97515	3.54617	2.10747	-0.839028	0.0423514	-0.0988332	0.863677	-0.722811	0.011896	0.0779414	1	0.011896	0.863677	0.011896
NIP7	chr16:69362523-69377013	32.5754	31.4399	42.5235	0.0564469	0.991654	-0.389762	0.307538	0.096825	1	-0.45919	0.0119633	0.991654	0.0119633	0.0119633
ARMC5	chr16:31470316-31478488	4.58873	5.19732	5.72718	-0.174394	0.910028	-0.325025	0.407246	-0.267477	0.530952	-0.526028	0.0119633	0.530952	0.0119633	0.0119633		U1_50
MLH1	chr3:37034840-37092337	28.5114	19.5514	22.9034	0.549535	0.124038	0.31069	0.295968	0.483766	0.0120191	0.279694	0.257772	0.0120191	0.257772	0.0120191		H3F4_25,H3F4_50
TFPI	chr2:188328957-188419219	65.4071	77.9465	56.4211	-0.247773	0.782069	0.207929	0.607195	-0.457015	0.0120282	0.327021	0.113561	0.0120282	0.113561	0.0120282		H3F4_25,H3F4_50
PAM	chr5:102201526-102366808	35.1681	47.1026	34.2813	-0.416282	0.25459	0.0315727	0.940515	-0.448688	0.0120282	0.00907487	1	0.0120282	0.940515	0.0120282		H3F4_50
HUS1	chr7:48002884-48019222	8.48812	11.0232	12.4725	-0.371755	0.574277	-0.560526	0.0521328	-0.443037	0.0751914	-0.53696	0.0121181	0.0751914	0.0121181	0.0121181
OSBPL5	chr11:3108345-3186582	0.52545	0.490538	0.362776	0.104538	1	0.529102	1	0.146891	1	0.892571	0.0121181	1	0.0121181	0.0121181
HES7	chr17:8023907-8027410	6.00493	5.52777	9.14371	0.124695	0.977366	-0.611896	0.107096	-0.0601744	1	-0.669856	0.0121332	0.977366	0.0121332	0.0121332
MCM8	chr20:5931297-5975831	13.4556	8.58068	11.9234	0.654308	0.0423514	0.169126	0.653658	0.500075	0.0122633	0.0545728	1	0.0122633	0.653658	0.0122633
DGKA	chr12:56324945-56347807	7.78613	8.02425	5.23669	-0.0381927	0.994826	0.566966	0.0898688	0.0830453	1	0.527528	0.0123501	0.994826	0.0123501	0.0123501
FAM50B	chr6:3849631-3851551	3.24203	3.20883	5.36213	0.0201093	0.997389	-0.731187	0.121698	-0.206351	0.963158	-0.753431	0.0123501	0.963158	0.0123501	0.0123501		H3F4_10,H3F4_25,H3F4_50
RMND5B	chr5:177558027-177575479	23.2136	17.8607	16.8467	0.383442	0.489114	0.457224	0.121384	0.414888	0.0803302	0.523697	0.0123855	0.0803302	0.0123855	0.0123855
EIF4EBP1	chr8:37888019-37917883	85.7203	95.3783	116.852	-0.148737	0.898847	-0.45228	0.0862884	-0.198443	0.636641	-0.458178	0.0124044	0.636641	0.0124044	0.0124044	Neg-4C
MOSPD1	chrX:134021661-134049297	28.1654	42.0652	25.7992	-0.573432	0.102087	0.121302	0.756357	-0.660383	0.0124555	-0.0350459	1	0.0124555	0.756357	0.0124555
CD83	chr6:14117486-14137148	8.96183	12.3442	7.97387	-0.456712	0.394193	0.163238	0.72887	-0.588206	0.0124555	0.086892	0.959592	0.0124555	0.72887	0.0124555
ANGPTL2	chr9:129677052-129985445	0.272201	0.157321	0.410198	0.796241	1	-0.596942	1	1.25407	0.0124555	-0.0991077	1	0.0124555	1	0.0124555		H3F4_25,H3F4_50
LRWD1	chr7:102105389-102119381	20.9713	21.5629	29.4905	-0.0348544	0.995693	-0.497141	0.222905	-0.0716427	1	-0.541913	0.0124755	0.995693	0.0124755	0.0124755		U1_50,H3F4_10,H3F4_25,H3F4_50
MEST	chr7:130126015-130371406	67.6131	67.2877	46.4825	0.0122186	0.997951	0.535335	0.0334496	0.0384714	1	0.449967	0.0125522	0.997951	0.0125522	0.0125522		H3F4_50
RSL1D1	chr16:11928054-11945442	80.7448	84.6713	106.261	-0.0632424	0.982322	-0.40145	0.0904667	-0.102891	0.991875	-0.439157	0.0125617	0.982322	0.0125617	0.0125617		U1_50
USP53	chr4:120133781-120216673	5.73431	5.68085	7.40377	0.0187843	0.996493	-0.373928	0.208927	-0.138994	0.919966	-0.484473	0.0125617	0.919966	0.0125617	0.0125617
PPM1N	chr19:46001730-46005764	2.05801	0.859461	0.416357	1.26504	0.270637	2.30003	0.0758295	1.15349	0.0449246	1.28008	0.0125617	0.0449246	0.0125617	0.0125617
ATP2A2	chr12:110719031-110788897	101.728	74.7443	111.194	0.449947	0.188579	-0.133633	0.705819	0.437023	0.0125662	-0.104137	0.882657	0.0125662	0.705819	0.0125662	H3F4_25_Pos-4C,H3F4_50_Pos-4C	H3F4_25,H3F4_50
SZRD1	chr1:16693524-16724643	44.7714	61.9733	52.104	-0.463801	0.162716	-0.224105	0.447399	-0.445648	0.0125662	-0.149211	0.686765	0.0125662	0.447399	0.0125662		H3F4_50
CENPI	chrX:100354797-100417978	15.2879	10.9105	11.6605	0.49192	0.292706	0.385495	0.216743	0.509136	0.0125662	0.199374	0.495436	0.0125662	0.216743	0.0125662
SLIRP	chr14:78174413-78183941	405.757	433.83	582.398	-0.0912541	0.966435	-0.526672	0.0126153	0.0114905	1	-0.369235	0.0564303	0.966435	0.0126153	0.0126153	Neg-4C
MZT1	chr13:73282494-73301938	23.8554	22.4651	36.1025	0.0918883	0.973565	-0.60306	0.0126153	0.0836794	1	-0.541871	0.0142489	0.973565	0.0126153	0.0126153		U1_10,U1_25,U1_50,H3F4_10,H3F4_25,H3F4_50
TMEM5	chr12:64173636-64202887	16.2447	20.5047	26.2267	-0.330711	0.643972	-0.69637	0.0126153	-0.221421	0.680065	-0.509716	0.0145662	0.643972	0.0126153	0.0126153		U1_25,U1_50,H3F4_25,H3F4_50
STAMBPL1	chr10:90639943-90683259	10.0288	13.4183	16.4605	-0.414783	0.498631	-0.72014	0.0126153	-0.60466	0.151477	-0.688316	0.0521449	0.151477	0.0126153	0.0126153		U1_25,U1_50
CABLES1	chr18:20714527-20840434	7.83093	8.40922	4.83503	-0.0974996	0.972075	0.690351	0.0126153	-0.174185	0.80094	0.398844	0.0614102	0.80094	0.0126153	0.0126153
HOOK3	chr8:42752032-42885682	3.05164	2.95776	1.96681	0.0503509	0.989355	0.628437	0.0126153	0.0625699	1	0.537204	0.241692	0.989355	0.0126153	0.0126153
PZP	chr12:9301435-9360966	0.331946	0.342972	0.191896	-0.041828	1	0.78529	1	-0.0602746	1	0.941138	0.0127321	1	0.0127321	0.0127321
GTPBP4	chr10:1034348-1063708	97.3314	82.0545	126.462	0.251589	0.649766	-0.383013	0.110793	0.210663	0.537613	-0.427273	0.0129045	0.537613	0.0129045	0.0129045	H3F4_10_Pos-4C,H3F4_25_Pos-4C,H3F4_50_Pos-4C	H3F4_10,H3F4_25,H3F4_50
C9orf114	chr9:131580778-131592100	19.2584	19.1347	24.4185	0.0145757	0.997389	-0.347785	0.264433	0.0283273	1	-0.462302	0.0129045	0.997389	0.0129045	0.0129045		H3F4_50
CCDC113	chr16:58283839-58328951	3.41674	2.8216	2.42911	0.281388	0.769276	0.486892	0.174219	0.468443	0.153217	0.623977	0.0129045	0.153217	0.0129045	0.0129045		H3F4_50
GRB7	chr17:37894161-37903538	5.30853	5.8444	3.07324	-0.13348	0.961249	0.78327	0.0550667	-0.0464614	1	0.728041	0.0129641	0.961249	0.0129641	0.0129641
URB2	chr1:229761980-229795946	13.2938	15.4597	18.8082	-0.212505	0.784027	-0.505881	0.030365	-0.210647	0.627724	-0.476309	0.0130431	0.627724	0.0130431	0.0130431
RHOB	chr2:20646834-20649201	341.388	385.795	265.583	-0.171153	0.812236	0.356962	0.135216	-0.140064	0.829266	0.424606	0.013081	0.812236	0.013081	0.013081	H3F4_10_Pos-4C,H3F4_25_Pos-4C,H3F4_50_Pos-4C	H3F4_10,H3F4_25,H3F4_50
MRPL32	chr7:42971938-42977453	107.978	121.599	147.613	-0.166126	0.865433	-0.45637	0.0681167	-0.118702	0.963158	-0.449422	0.013081	0.865433	0.013081	0.013081	Neg-4C
RPS6KA4	chr11:64126624-64139687	21.4486	22.0707	29.7728	-0.0359717	0.993999	-0.478408	0.0562769	-0.0278686	1	-0.441563	0.013081	0.993999	0.013081	0.013081		U1_25,U1_50
PLXNB2	chr22:50713407-50746001	21.2434	17.0981	14.6202	0.318453	0.511761	0.533758	0.0240917	0.244735	0.41843	0.449743	0.013081	0.41843	0.013081	0.013081
EMP1	chr12:13349601-13369708	8.67879	11.5585	7.15281	-0.408122	0.484286	0.273698	0.493316	-0.361938	0.145603	0.50398	0.013081	0.145603	0.013081	0.013081
SLC2A14	chr12:7966396-8025495	1.84485	1.03619	0.85657	0.837468	0.429562	1.1016	0.114629	0.633826	0.378504	1.09948	0.013081	0.378504	0.013081	0.013081
WNT5B	chr12:1726221-1756378	0.589384	0.318595	0.0619133	0.892696	1	3.24566	1	0.50763	0.739204	1.4679	0.013081	0.739204	0.013081	0.013081		U1_25,U1_50
GYLTL1B	chr11:45943195-45950647	4.17326	4.65169	6.15785	-0.151287	0.953681	-0.566568	0.139242	-0.10677	1	-0.636438	0.0131631	0.953681	0.0131631	0.0131631		U1_10,U1_25,U1_50,H3F4_10,H3F4_25,H3F4_50
UNC5B	chr10:72972291-73062635	1.13011	1.35219	0.657949	-0.253585	0.861301	0.775159	1	-0.112168	1	0.762246	0.0131631	0.861301	0.0131631	0.0131631
TMC7	chr16:18995255-19075262	2.05286	3.86456	2.51563	-0.907373	0.0503169	-0.298607	0.538106	-0.882382	0.013166	-0.401887	0.391005	0.013166	0.391005	0.013166
INPP5A	chr10:134351352-134596984	25.7071	34.0249	28.2772	-0.39917	0.338446	-0.142746	0.698752	-0.463619	0.0131904	-0.146812	0.791784	0.0131904	0.698752	0.0131904
KPNA4	chr3:160212782-160283376	17.345	17.155	23.2366	0.0211545	0.996179	-0.427171	0.0829011	-0.00608486	1	-0.43848	0.0132138	0.996179	0.0132138	0.0132138		U1_25,U1_50
S100A4	chr1:153516094-153518282	1175.74	1357.3	915.694	-0.201904	0.747367	0.355346	0.141284	-0.148211	0.807795	0.435295	0.01336	0.747367	0.01336	0.01336	Neg-4C
NLE1	chr17:33458367-33469322	31.6095	32.1779	41.7303	-0.0204455	0.996398	-0.406023	0.112222	-0.0320393	1	-0.438016	0.01336	0.996398	0.01336	0.01336
C12orf45	chr12:105380097-105388505	27.2512	28.8198	42.0376	-0.0755037	0.986255	-0.630617	0.0761744	-0.0486663	1	-0.593474	0.01336	0.986255	0.01336	0.01336
SLC2A4RG	chr20:62371210-62436856	25.3118	18.3071	15.449	0.472686	0.337597	0.706998	0.015266	0.329111	0.212679	0.474004	0.01336	0.212679	0.01336	0.01336
FA2H	chr16:74746855-74808729	0.932574	1.05047	0.421971	-0.166447	1	1.13876	1	0.045179	1	1.58401	0.01336	1	0.01336	0.01336
PREX1	chr20:47240792-47444420	3.29062	3.19939	2.17187	0.0458403	0.993136	0.594125	0.0643361	0.131622	0.998056	0.540154	0.0134464	0.993136	0.0134464	0.0134464
GDF15	chr19:18496967-18499986	21.0526	32.728	31.3674	-0.63124	0.124038	-0.580568	0.0429091	-0.632013	0.0135275	-0.590178	0.0153438	0.0135275	0.0153438	0.0135275		U1_50,H3F4_10,H3F4_25,H3F4_50
TBC1D8B	chrX:106045918-106119377	1.64342	2.50752	1.02827	-0.604294	0.467461	0.671205	0.29524	-0.550721	0.169843	0.827779	0.0135791	0.169843	0.0135791	0.0135791		H3F4_25,H3F4_50
PDCD11	chr10:105156411-105206019	41.1855	46.466	56.9371	-0.168773	0.825249	-0.472521	0.0345538	-0.153457	0.797712	-0.425677	0.013654	0.797712	0.013654	0.013654
IRGQ	chr19:44088518-44100287	3.78598	3.53553	5.65396	0.104016	0.967127	-0.58389	0.0174683	0.128581	0.960508	-0.485612	0.013654	0.960508	0.013654	0.013654
FAM109A	chr12:111798454-111806925	2.21108	3.34511	3.86587	-0.592053	0.377812	-0.811311	0.0493114	-0.343814	0.46925	-0.649451	0.013654	0.377812	0.013654	0.013654
SPTAN1	chr9:131314836-131419129	82.6721	83.6072	62.4638	-0.0109713	0.997951	0.399106	0.15615	-0.0114788	1	0.412691	0.0137801	0.997951	0.0137801	0.0137801
TMTC3	chr12:88536072-88593664	16.2365	12.505	13.2253	0.381995	0.373856	0.290661	0.307538	0.451518	0.0137938	0.296846	0.178524	0.0137938	0.178524	0.0137938		U1_50
THAP4	chr2:242523819-242576725	55.5016	53.7206	72.72	0.0523262	0.989355	-0.395117	0.218257	-0.106716	0.974993	-0.42673	0.0139562	0.974993	0.0139562	0.0139562		U1_25,U1_50
TAF13	chr1:109606997-109618624	71.7185	81.8792	113.062	-0.185903	0.875287	-0.661967	0.0139566	-0.10816	1	-0.459295	0.111137	0.875287	0.0139566	0.0139566
PTPRS	chr19:5205518-5340814	28.632	25.3125	19.684	0.183049	0.809332	0.535315	0.0139566	0.167737	1	0.524786	0.15793	0.809332	0.0139566	0.0139566
CALD1	chr7:134464163-134655480	16.173	16.7627	10.1911	-0.0464049	0.990321	0.661005	0.0139566	-0.085452	1	0.54013	0.723422	0.990321	0.0139566	0.0139566		H3F4_50
PLK1S1	chr20:21106623-21227258	15.7401	13.6545	9.49656	0.210338	0.832679	0.723679	0.0139566	0.195387	0.762598	0.426923	0.0768171	0.762598	0.0139566	0.0139566
SPON2	chr4:1160720-1202750	13.0762	17.7288	7.66929	-0.433909	0.431025	0.764517	0.0139566	-0.460055	0.546515	0.691388	0.123816	0.431025	0.0139566	0.0139566
TRMT61A	chr14:103995508-104003410	12.3698	13.7549	18.997	-0.147838	0.9126	-0.624242	0.0139566	-0.207837	0.862997	-0.517384	0.0555429	0.862997	0.0139566	0.0139566		U1_10,U1_25,U1_50
PCMTD1	chr8:52730139-52811735	6.99536	6.66467	4.15581	0.0751493	0.983384	0.745965	0.0139566	-0.00513231	1	0.433424	0.0467631	0.983384	0.0139566	0.0139566
PLK3	chr1:45266035-45272957	2.50237	4.12199	5.04098	-0.714803	0.285709	-1.01568	0.0139566	-0.577275	0.544468	-0.674369	0.282515	0.285709	0.0139566	0.0139566		H3F4_25,H3F4_50
RSL24D1	chr15:55473511-55489231	78.8797	91.235	106.284	-0.204674	0.787215	-0.435477	0.0707207	-0.177622	0.744578	-0.45759	0.0139682	0.744578	0.0139682	0.0139682
RCBTB1	chr13:50106081-50159719	2.78141	1.31912	2.19664	1.0815	0.0258606	0.335238	0.494877	0.620501	0.0141888	0.260213	0.462091	0.0141888	0.462091	0.0141888		U1_25,U1_50
ZNF100	chr19:21906842-21950430	0.560724	0.325121	0.594568	0.791548	1	-0.0898067	1	1.00239	0.0142359	0.0310287	1	0.0142359	1	0.0142359
SSBP1	chr7:141438120-141450288	349.921	381.208	454.985	-0.118286	0.925281	-0.384077	0.111502	-0.15872	0.759102	-0.420883	0.0142489	0.759102	0.0142489	0.0142489	Neg-4C
PFDN2	chr1:161070345-161102478	133.657	146.902	211.702	-0.13105	0.967321	-0.668787	0.0611806	-0.118008	1	-0.544229	0.0142489	0.967321	0.0142489	0.0142489	Neg-4C
STEAP1	chr7:89783688-89794141	18.2886	19.3243	28.4412	-0.0742116	0.984472	-0.642317	0.0196555	-0.116411	1	-0.52802	0.0142489	0.984472	0.0142489	0.0142489		U1_50
TLE3	chr15:70340542-70390256	17.8987	17.4763	12.8332	0.0397329	0.991654	0.474685	0.0602656	0.0236071	1	0.444329	0.0142489	0.991654	0.0142489	0.0142489
SAMD11	chr1:861120-894679	20.5717	18.919	13.0249	0.126096	0.99372	0.654098	0.669918	0.0678053	1	0.545509	0.0143471	0.99372	0.0143471	0.0143471		U1_50
ZCWPW1	chr7:99998494-100031749	1.21859	0.548821	0.670444	1.15608	1	0.856722	1	1.32415	0.0144127	0.708459	0.33441	0.0144127	0.33441	0.0144127		H3F4_25,H3F4_50
HIST1H2BI	chr6:26273203-26273640	677.012	498.459	694.239	0.446975	0.214169	-0.0415391	0.922936	0.449041	0.0144383	-0.0300945	1	0.0144383	0.922936	0.0144383	Neg-4C
ADAMTSL5	chr19:1505016-1513188	2.78172	2.73477	1.37265	0.0298588	0.996493	1.01369	0.0360671	-0.0757613	1	0.945569	0.0145629	0.996493	0.0145629	0.0145629
TXNDC12	chr1:52485803-52521843	44.13	40.0805	32.1628	0.144126	0.910028	0.451081	0.1062	0.150485	0.85813	0.469143	0.0145662	0.85813	0.0145662	0.0145662
CCDC137	chr17:79633760-79640936	21.235	25.7923	31.1076	-0.27522	0.683051	-0.556125	0.0319176	-0.186746	0.715438	-0.457101	0.0145662	0.683051	0.0145662	0.0145662		U1_50
DCUN1D5	chr11:102921412-102962944	7.46089	7.63188	10.719	-0.0274253	0.995693	-0.528037	0.0187617	-0.0855538	1	-0.438164	0.0145662	0.995693	0.0145662	0.0145662
PLXNB1	chr3:48445260-48471460	3.41382	3.08895	2.08661	0.149522	0.927467	0.704951	0.0240917	0.0480205	1	0.511217	0.0145662	0.927467	0.0145662	0.0145662
SMCR7	chr17:18163847-18169095	8.15055	11.9646	7.76198	-0.548532	0.243994	0.0651829	0.913134	-0.546685	0.0146586	-0.0795596	0.988344	0.0146586	0.913134	0.0146586
NDST4	chr4:115748926-116035032	6.06087	3.45342	4.067	0.816764	0.0332614	0.570275	0.107355	0.622387	0.0146677	0.442511	0.111505	0.0146677	0.107355	0.0146677
SLC6A9	chr1:44457279-44497164	11.1503	12.6423	8.1388	-0.175894	0.888865	0.448893	0.174258	-0.196903	0.768152	0.538919	0.0147392	0.768152	0.0147392	0.0147392
IMPDH1	chr7:128032330-128050036	95.2708	90.9003	127.276	0.0730213	0.979041	-0.423148	0.0602107	0.0619672	1	-0.423939	0.0149414	0.979041	0.0149414	0.0149414	H3F4_10_Pos-4C,H3F4_25_Pos-4C,H3F4_50_Pos-4C	H3F4_10,H3F4_25,H3F4_50
CEP97	chr3:101443493-101486181	9.01585	9.70482	6.10761	-0.100991	0.967263	0.556588	0.0419922	-0.165507	0.846506	0.502708	0.0149414	0.846506	0.0149414	0.0149414		H3F4_25,H3F4_50
REXO4	chr9:136243283-136324508	41.7566	42.7256	55.1894	-0.0278269	0.995693	-0.407676	0.104207	0.00458929	1	-0.431055	0.0149718	0.995693	0.0149718	0.0149718
ATP13A3	chr3:194123402-194188968	37.3866	33.2724	49.8597	0.173453	0.821444	-0.42063	0.0623714	0.147625	0.803514	-0.42075	0.015015	0.803514	0.015015	0.015015
TRIM6	chr11:5617330-5665625	3.90606	3.03987	2.71985	0.366991	0.769276	0.516881	0.300832	0.142757	1	0.771008	0.015015	0.769276	0.015015	0.015015
TRMT44	chr4:8442531-8478282	4.31057	4.67234	6.24992	-0.111015	0.978138	-0.54123	0.145147	-0.130525	1	-0.594137	0.015135	0.978138	0.015135	0.015135		H3F4_25,H3F4_50
AJUBA	chr14:23440409-23451848	28.438	22.0185	22.3942	0.374365	0.386429	0.339414	0.202476	0.379461	0.0660649	0.442741	0.0151389	0.0660649	0.0151389	0.0151389
ADPGK	chr15:73043707-73090540	29.7416	31.3426	39.3616	-0.0703794	0.98249	-0.409589	0.114059	-0.129293	0.920345	-0.435614	0.0152421	0.920345	0.0152421	0.0152421		H3F4_10,H3F4_25,H3F4_50
IFT140	chr16:1543351-1662109	3.00207	2.36274	1.74878	0.35074	0.827527	0.774347	0.173661	0.377047	0.257191	0.602036	0.0152422	0.257191	0.0152422	0.0152422
ADAM9	chr8:38854504-38962779	93.1718	81.6155	64.1828	0.19631	0.762828	0.532428	0.015266	0.180721	0.849752	0.475216	0.0450958	0.762828	0.015266	0.015266	Neg-4C
HNRNPH3	chr10:70042416-70102953	11.1192	6.34048	6.45326	0.815686	0.0423514	0.779636	0.015266	0.727946	0.244879	0.633894	0.249514	0.0423514	0.015266	0.015266		U1_10,U1_25,U1_50
SMAD3	chr15:67358194-67487533	6.9104	7.92392	4.40922	-0.192156	0.845771	0.642939	0.015266	-0.176408	0.921296	0.5249	0.035647	0.845771	0.015266	0.015266
EPB41L1	chr20:34679425-34820721	5.58467	5.67649	3.46676	-0.018259	0.996493	0.682594	0.015266	-0.0398112	1	0.676567	0.0480147	0.996493	0.015266	0.015266		H3F4_50
ATN1	chr12:7033625-7051484	3.87288	3.67358	2.15144	0.0814815	0.984894	0.84282	0.015266	-0.0222494	1	0.670657	0.774043	0.984894	0.015266	0.015266		H3F4_10,H3F4_25,H3F4_50
SLC16A4	chr1:110905472-110933704	3.8828	4.11436	2.51898	-0.0783004	0.986785	0.618972	0.165321	0.163887	1	0.749314	0.0152829	0.986785	0.0152829	0.0152829
ZC3H15	chr2:187350884-187374087	71.9444	82.5178	102.028	-0.192555	0.794654	-0.5093	0.0215287	-0.135712	0.8904	-0.421631	0.0156952	0.794654	0.0156952	0.0156952
DNAJC2	chr7:102937872-102985320	54.2258	66.4001	75.3999	-0.28694	0.747367	-0.480869	0.150592	-0.213141	0.543937	-0.428733	0.0156952	0.543937	0.0156952	0.0156952
C2orf43	chr2:20884817-21022827	10.9367	15.3213	13.825	-0.481094	0.293174	-0.343375	0.286408	-0.507797	0.0157309	-0.365624	0.117811	0.0157309	0.117811	0.0157309		U1_50
FOSL2	chr2:28615778-28637516	32.3267	46.0172	38.1402	-0.504177	0.125819	-0.243875	0.403825	-0.443027	0.0158161	-0.193343	0.489504	0.0158161	0.403825	0.0158161		U1_25,U1_50
VGLL4	chr3:11314009-11762220	8.60965	11.0972	10.054	-0.360895	0.675243	-0.229036	0.654708	-0.531081	0.0158161	-0.29494	0.299442	0.0158161	0.299442	0.0158161		H3F4_50
RPUSD1	chr16:834973-838383	38.6533	39.8622	49.7111	-0.039158	0.991654	-0.368267	0.172344	-0.0455166	1	-0.425636	0.015868	0.991654	0.015868	0.015868		U1_25,U1_50
KLHL29	chr2:23608297-23931483	1.67722	1.97199	2.50822	-0.228291	0.88492	-0.5859	0.154457	-0.182374	0.91895	-0.628088	0.0158988	0.88492	0.0158988	0.0158988
PDCD2L	chr19:34895302-34917072	19.266	20.2088	27.502	-0.063657	0.989355	-0.518776	0.0985357	-0.191195	0.845382	-0.55216	0.015984	0.845382	0.015984	0.015984		U1_50
SLC3A2	chr11:62623483-62656355	394.772	537.174	401.646	-0.439102	0.1747	-0.0301879	0.941936	-0.424433	0.0159975	-0.04548	1	0.0159975	0.941936	0.0159975	Neg-4C
TPR	chr1:185703682-186446655	49.1347	35.8078	44.8951	0.46172	0.191482	0.124913	0.743289	0.42701	0.0160615	0.132929	0.686516	0.0160615	0.686516	0.0160615
PA2G4	chr12:56498102-56507694	236.304	229.864	315.814	0.0451349	0.989345	-0.423716	0.0617988	0.0428666	1	-0.407316	0.0161869	0.989345	0.0161869	0.0161869	H3F4_10_Pos-4C,H3F4_25_Pos-4C,H3F4_50_Pos-4C	H3F4_10,H3F4_25,H3F4_50
TMA16	chr4:164415672-164441691	19.9469	18.4785	27.4269	0.115573	0.956026	-0.464702	0.0923069	-0.0109219	1	-0.466344	0.0161869	0.956026	0.0161869	0.0161869
C16orf74	chr16:85741123-85784689	5.54704	4.41892	2.22003	0.333279	0.868154	1.31587	0.0702267	0.231221	0.991245	0.945707	0.0161869	0.868154	0.0161869	0.0161869
TLE6	chr19:2977535-2995182	2.78715	1.23008	1.06037	1.18527	0.124038	1.38898	0.0281069	0.813718	0.0867998	0.990115	0.0162155	0.0867998	0.0162155	0.0162155
SCNN1A	chr12:6456008-6500737	4.94817	5.45945	2.8012	-0.136616	0.989355	0.815589	0.434332	-0.0263415	1	0.749523	0.0162934	0.989355	0.0162934	0.0162934		H3F4_25,H3F4_50
PDE3B	chr11:14665268-14893604	2.85237	1.63971	1.9162	0.803971	0.0907365	0.568643	0.120322	0.6459	0.0162989	0.559497	0.0370615	0.0162989	0.0370615	0.0162989
PTGES	chr9:132500614-132515344	134.218	183.465	122.565	-0.445648	0.186432	0.125733	0.71301	-0.430248	0.0163012	0.143227	0.784673	0.0163012	0.71301	0.0163012	Neg-4C
FASTKD3	chr5:7859271-7869150	28.3916	33.0819	38.3737	-0.215318	0.805322	-0.439933	0.107096	-0.254872	0.437815	-0.457404	0.0163155	0.437815	0.0163155	0.0163155
UHMK1	chr1:162466963-162499419	66.9557	59.7419	92.2844	0.16972	0.811828	-0.468158	0.0222385	0.182733	0.640804	-0.418318	0.0163814	0.640804	0.0163814	0.0163814		U1_25,U1_50
CXADR	chr21:18885223-18965897	24.3843	18.4818	25.5258	0.405121	0.562871	-0.0712967	0.908211	0.0282532	1	-0.452494	0.0163814	0.562871	0.0163814	0.0163814
UTP11L	chr1:38478383-38490497	44.8985	46.1925	61.3837	-0.0357345	0.993999	-0.456464	0.0643361	-0.0872166	1	-0.447146	0.0164145	0.993999	0.0164145	0.0164145
VSIG10	chr12:118501397-118541810	8.13602	7.88873	6.23425	0.0497941	0.989749	0.378824	0.218867	0.060872	1	0.485775	0.0164145	0.989749	0.0164145	0.0164145		U1_25,U1_50,H3F4_50
VPS39	chr15:42450898-42500502	8.53543	7.67506	6.45534	0.15856	0.896832	0.397679	0.18269	0.238031	0.50316	0.471498	0.0164814	0.50316	0.0164814	0.0164814
PXMP4	chr20:32290549-32308136	1.57915	1.31702	0.997412	0.267133	0.842928	0.657597	0.141904	0.448915	0.23165	0.6655	0.0164814	0.23165	0.0164814	0.0164814		H3F4_10,H3F4_25,H3F4_50
B3GNT9	chr16:67143914-67184902	9.72153	10.1434	6.33433	-0.0560066	0.993999	0.612694	0.206401	-0.0204638	1	0.536811	0.0165863	0.993999	0.0165863	0.0165863
NUAK1	chr12:106457124-106533811	8.77961	11.7648	11.6139	-0.416973	0.335188	-0.408918	0.121384	-0.447642	0.0205463	-0.442263	0.0165863	0.0205463	0.0165863	0.0165863		H3F4_50
APPL2	chr12:105567074-105630008	4.93697	3.68094	3.45745	0.428837	0.55117	0.508613	0.174258	0.221256	0.677443	0.523388	0.0165863	0.55117	0.0165863	0.0165863
KRT19	chr17:39679868-39684641	0.338357	0.079937	0	2.08685	1	1000	1	1.27018	0.563797	3.05498	0.0165863	0.563797	0.0165863	0.0165863		U1_25,U1_50,H3F4_25,H3F4_50
RUVBL1	chr3:127799799-127842671	98.6235	100.408	132.792	-0.020607	0.99629	-0.43445	0.0521328	0.0058053	1	-0.411453	0.0165943	0.99629	0.0165943	0.0165943	U1_25_Pos-4C,U1_50_Pos-4C,H3F4_25_Pos-4C,H3F4_50_Pos-4C	U1_25,U1_50,H3F4_25,H3F4_50
N4BP3	chr5:177540555-177553107	6.04582	9.0468	6.6703	-0.576189	0.132102	-0.147111	0.724378	-0.549884	0.0165992	-0.0320663	1	0.0165992	0.724378	0.0165992
DCK	chr4:71859264-71896629	15.8771	14.6781	10.1058	0.118561	0.951297	0.646466	0.0166256	0.0882575	1	0.476019	0.017867	0.951297	0.0166256	0.0166256
TBX1	chr22:19744225-19771112	10.6705	9.57605	6.08361	0.161402	0.922452	0.805332	0.0166256	0.0167684	1	0.703082	0.0244918	0.922452	0.0166256	0.0166256
RAB26	chr16:2198650-2204141	8.33552	5.87527	4.29672	0.509898	0.467461	0.950736	0.0166256	0.313972	0.504945	0.598985	0.0207096	0.467461	0.0166256	0.0166256
EHD2	chr19:48216600-48246391	7.30663	8.7279	4.36352	-0.251123	0.784027	0.738391	0.0166256	-0.188531	1	0.830492	0.801569	0.784027	0.0166256	0.0166256
UTRN	chr6:144612872-145174170	2.95817	2.4488	1.88166	0.277878	0.694944	0.647432	0.0166256	0.256199	0.892265	0.671731	0.0756195	0.694944	0.0166256	0.0166256
LEPR	chr1:65886130-66103176	2.18135	3.72865	2.60954	-0.768184	0.678883	-0.263842	0.841776	-0.638037	0.0166368	-0.0448444	1	0.0166368	0.841776	0.0166368
PAN2	chr12:56704212-56727837	5.63429	3.70705	3.61756	0.60923	0.746937	0.63393	0.473129	0.528653	0.0167681	0.504052	0.0170557	0.0167681	0.0170557	0.0167681		H3F4_50
MTUS2	chr13:29598747-30080084	0.613492	1.1827	1.02107	-0.941693	1	-0.740259	1	-0.970548	0.0167681	-0.539946	0.312266	0.0167681	0.312266	0.0167681
C9orf9	chr9:135754289-135765418	4.60368	3.09771	3.44134	0.576866	0.747367	0.414521	0.669918	0.994368	0.0168807	0.793042	0.076763	0.0168807	0.076763	0.0168807
SBDS	chr7:66452689-66460588	99.681	111.741	129.35	-0.15951	0.859606	-0.381167	0.12201	-0.224233	0.515567	-0.431346	0.016907	0.515567	0.016907	0.016907	Neg-4C
ETF1	chr5:137841781-137878989	150.264	157.772	200.371	-0.0650804	0.981487	-0.420445	0.0567393	-0.0727739	1	-0.409752	0.0170004	0.981487	0.0170004	0.0170004	H3F4_50_Pos-4C	H3F4_50
SHARPIN	chr8:145153535-145159140	16.6425	12.6665	11.7606	0.399115	0.524663	0.495622	0.116416	0.277626	0.44066	0.493475	0.0170004	0.44066	0.0170004	0.0170004
NDUFAF4	chr6:97337186-97345767	12.005	11.3632	16.8865	0.0845203	0.982322	-0.497508	0.0912604	-0.096953	1	-0.556887	0.0170004	0.982322	0.0170004	0.0170004
CD164	chr6:109687716-109703762	71.2743	86.364	97.5554	-0.271781	0.603752	-0.458126	0.0287142	-0.250758	0.358261	-0.412681	0.0170407	0.358261	0.0170407	0.0170407
PRRC1	chr5:126853308-126890780	23.9937	32.4129	22.0865	-0.428655	0.238285	0.114214	0.760902	-0.447173	0.0170573	0.128585	0.748002	0.0170573	0.748002	0.0170573		U1_25,U1_50
FKBP1B	chr2:24272583-24286550	4.12097	3.18909	1.46594	0.375109	0.840633	1.48587	0.0912947	-0.0814744	1	1.05888	0.0170628	0.840633	0.0170628	0.0170628
COL6A2	chr21:47518032-47552763	5.35247	4.09803	3.45292	0.390558	0.583437	0.627084	0.0617988	0.334136	0.199883	0.477271	0.0171521	0.199883	0.0171521	0.0171521
PNPT1	chr2:55861197-55921045	48.2731	46.4964	65.681	0.0593538	0.98325	-0.449529	0.0475094	0.11093	0.96284	-0.427455	0.0172969	0.96284	0.0172969	0.0172969		U1_25,U1_50
SETD4	chr21:37406838-37432819	4.53739	6.6712	7.94987	-0.550837	0.60568	-0.814334	0.125765	-0.44653	0.182736	-0.585151	0.0172969	0.182736	0.0172969	0.0172969		H3F4_25,H3F4_50
NLK	chr17:26369687-26523404	5.87409	8.11642	6.30815	-0.46122	0.393584	-0.108132	0.827137	-0.537212	0.0173096	-0.0544326	1	0.0173096	0.827137	0.0173096
TULP4	chr6:158733691-158932856	4.40509	6.52653	4.98476	-0.561872	0.138074	-0.183645	0.628742	-0.47962	0.0173096	-0.123406	0.83813	0.0173096	0.628742	0.0173096
EIF4A3	chr17:78109012-78120982	119.555	120.868	163.847	-0.0104821	0.997951	-0.459958	0.0360671	0.01407	1	-0.412014	0.0173705	0.997951	0.0173705	0.0173705	H3F4_25_Pos-4C,H3F4_50_Pos-4C	H3F4_25,H3F4_50
PLCB4	chr20:9049700-9461462	0.3992	0.749133	0.601457	-0.902818	1	-0.596661	1	-0.719641	0.0173771	-0.40516	0.259036	0.0173771	0.259036	0.0173771
OGFOD1	chr16:56485423-56511407	30.5215	34.2739	41.0204	-0.162024	0.866	-0.4318	0.0732285	-0.196904	0.622952	-0.426235	0.0173786	0.622952	0.0173786	0.0173786
FAM43B	chr1:20878931-20881513	4.83377	5.0765	2.86608	-0.0654182	0.989355	0.748783	0.0550667	-0.0325428	1	0.71631	0.0173786	0.989355	0.0173786	0.0173786
RAD52	chr12:1021254-1058863	4.63148	3.00735	3.51772	0.628248	0.307422	0.391549	0.385532	0.635818	0.0173939	0.325962	0.440089	0.0173939	0.385532	0.0173939
YIPF6	chrX:67718623-67757127	22.542	22.7799	15.5155	-0.00988188	0.997951	0.533622	0.0174683	-0.019977	1	0.370055	0.0614102	0.997951	0.0174683	0.0174683
PMM1	chr22:41972889-41985871	9.64978	7.39922	4.84671	0.388421	0.673482	0.988173	0.0174683	0.26115	0.746169	0.438572	0.274305	0.673482	0.0174683	0.0174683
TMCO3	chr13:114145307-114204544	8.60539	7.85789	5.11393	0.13638	0.943556	0.745509	0.0174683	0.147791	1	0.549145	0.128851	0.943556	0.0174683	0.0174683
SLC45A4	chr8:142220869-142238673	3.07633	3.37023	1.52578	-0.126338	0.97247	1.00634	0.0174683	-0.295091	0.627724	0.421823	0.262561	0.627724	0.0174683	0.0174683		H3F4_25,H3F4_50
SLC16A5	chr17:73083821-73102255	2.69515	1.59414	0.805087	0.762845	0.398323	1.73787	0.0174683	0.904655	0.279788	0.927232	0.168132	0.279788	0.0174683	0.0174683		H3F4_10,H3F4_25,H3F4_50
CLN8	chr8:1711869-1734736	1.32141	0.869618	1.7773	0.608856	0.389633	-0.432859	0.319159	0.312442	0.460692	-0.581315	0.0175677	0.389633	0.0175677	0.0175677
DDN	chr12:49388932-49393088	2.14341	1.37185	3.55566	0.649046	0.386429	-0.735489	0.0498614	0.760878	0.017576	-0.664814	0.0295392	0.017576	0.0295392	0.017576
SLC39A7	chr6_qbl_hap6:4400825-4404437	92.9022	131.149	98.4031	-0.49216	0.102087	-0.0882713	0.819687	-0.498437	0.0175883	-0.0690255	0.988344	0.0175883	0.819687	0.0175883	Neg-4C
JUNB	chr19:12902309-12904125	15.156	22.3666	20.0169	-0.556184	0.189551	-0.406622	0.184212	-0.504227	0.0175994	-0.349364	0.144356	0.0175994	0.144356	0.0175994
SPIN2B	chrX:57146114-57147979	4.96328	8.13767	7.1255	-0.708067	0.280577	-0.526968	0.282189	-0.735673	0.0177226	-0.666662	0.0378856	0.0177226	0.0378856	0.0177226
DDB2	chr11:47236492-47260769	13.112	10.4234	9.5734	0.336345	0.652892	0.448493	0.202069	0.369759	0.21058	0.512911	0.017726	0.21058	0.017726	0.017726
TRIM44	chr11:35684352-35830930	15.3211	11.5655	15.6746	0.410975	0.354014	-0.038201	0.934943	0.461577	0.017737	0.00876438	1	0.017737	0.934943	0.017737		U1_50
MAGOH	chr1:53692563-53793821	75.7094	75.3924	103.123	0.0113278	0.997951	-0.451118	0.513625	-0.0815545	1	-0.475309	0.0177485	0.997951	0.0177485	0.0177485
PNP	chr14:20937537-20946165	65.299	67.8656	89.5014	-0.0503642	0.987103	-0.460126	0.0475233	-0.00799956	1	-0.417897	0.0177485	0.987103	0.0177485	0.0177485
PHF5A	chr22:41855720-41864708	61.364	60.0887	84.6979	0.0355649	0.993999	-0.470219	0.068852	-0.00212536	1	-0.561517	0.0177485	0.993999	0.0177485	0.0177485		H3F4_25,H3F4_50
ANKRD36BP1	chr1:168214818-168216668	19.5432	21.1771	13.5303	-0.110584	0.959582	0.5252	0.0657784	-0.0272333	1	0.505159	0.0177485	0.959582	0.0177485	0.0177485		H3F4_25,H3F4_50
ARL10	chr5:175792501-175800503	6.30893	5.41946	3.87014	0.224505	0.871769	0.699731	0.0614925	0.252762	0.801746	0.710013	0.0177485	0.801746	0.0177485	0.0177485
CTRL	chr16:67927174-67965778	2.12447	1.9596	3.69975	0.121797	0.994849	-0.805591	0.409643	-0.317714	0.899455	-0.947454	0.0177485	0.899455	0.0177485	0.0177485		U1_25,U1_50,H3F4_50
MCOLN3	chr1:85483764-85514223	1.83692	1.21602	1.37411	0.600343	0.56555	0.413543	0.534288	0.650157	0.291149	1.01578	0.0177485	0.291149	0.0177485	0.0177485		H3F4_10,H3F4_25,H3F4_50
VPS33A	chr12:122716093-122751068	21.9362	25.3162	29.6211	-0.201489	0.816058	-0.438589	0.0996472	-0.196517	0.683684	-0.451999	0.0177639	0.683684	0.0177639	0.0177639		H3F4_25,H3F4_50
NMNAT1	chr1:10003485-10045556	7.27642	5.1513	5.7234	0.503574	0.321489	0.341057	0.327412	0.546892	0.0178285	0.400191	0.111748	0.0178285	0.111748	0.0178285		U1_50
PKIA	chr8:79428335-79517502	1.46301	1.94501	2.1114	-0.405592	0.694509	-0.534516	0.252396	-0.703055	0.0178285	-0.638123	0.0230935	0.0178285	0.0230935	0.0178285
SLC31A2	chr9:115913237-115926422	0.505444	0.477881	1.06555	0.0861792	1	-1.08127	1	-0.0530908	1	-0.628162	0.017867	1	0.017867	0.017867
RRP15	chr1:218458628-218511325	13.3054	11.7844	18.584	0.180383	0.829146	-0.487318	0.0319176	0.1369	0.890123	-0.440128	0.0180179	0.829146	0.0180179	0.0180179		U1_50,H3F4_25,H3F4_50
SFXN4	chr10:120900424-120925204	21.001	21.6656	28.3754	-0.0396545	0.993999	-0.439489	0.153945	-0.0653122	1	-0.493241	0.0180948	0.993999	0.0180948	0.0180948		U1_50,H3F4_25,H3F4_50
KCNH3	chr12:49932939-49952077	2.0919	1.19219	1.13346	0.816487	0.204094	0.878774	0.0646994	0.742785	0.0671397	0.822922	0.0180952	0.0671397	0.0180952	0.0180952
WDR85	chr9:140449360-140473387	15.8226	17.3759	22.2341	-0.129813	0.943556	-0.496085	0.0854314	-0.154812	0.890663	-0.476065	0.0181094	0.890663	0.0181094	0.0181094
HIST1H3B	chr6:26031816-26032288	1258.17	944.304	1180.81	0.41928	0.22891	0.0862542	0.820035	0.429748	0.0181108	0.113957	0.812499	0.0181108	0.812499	0.0181108	U1_25_Pos-4C,U1_50_Pos-4C	U1_25,U1_50
HIST4H4	chr12:14923653-14924065	402.646	290.293	395.282	0.477267	0.198003	0.0213423	0.965747	0.465546	0.0181108	0.0298205	1	0.0181108	0.965747	0.0181108	Neg-4C
TMBIM4	chr12:66530716-66563807	13.7423	9.90229	10.5601	0.478039	0.400869	0.374731	0.299394	0.535766	0.0181545	0.370284	0.181992	0.0181545	0.181992	0.0181545		H3F4_50
PLCB3	chr11:64018994-64036924	11.9482	8.78206	10.471	0.449441	0.293174	0.185108	0.599292	0.462195	0.0181545	0.244989	0.347006	0.0181545	0.347006	0.0181545		U1_25,U1_50
DCAF4L1	chr4:41983712-41988484	0.161696	0.320889	0.499809	-0.983589	1	-1.6333	1	-1.4968	0.0182785	-1.28442	0.0522979	0.0182785	0.0522979	0.0182785
LRIG1	chr3:66119284-66550845	3.06826	4.31217	4.14413	-0.485704	0.591396	-0.438957	0.342765	-0.480161	0.0542766	-0.539321	0.0183869	0.0542766	0.0183869	0.0183869		U1_50
HOOK2	chr19:12873816-12886434	6.13134	4.02771	4.9949	0.611476	0.287289	0.290495	0.512059	0.593132	0.0183902	0.325592	0.330146	0.0183902	0.330146	0.0183902
SSBP3	chr1:54692194-54872092	11.9876	11.0783	8.77982	0.119092	0.960856	0.443974	0.193953	0.239458	0.676542	0.548817	0.0184531	0.676542	0.0184531	0.0184531
SLC38A3	chr3:50242691-50258406	1.95518	1.29637	0.802366	0.598105	0.59201	1.27968	0.0653333	0.531605	0.514867	1.03629	0.0184531	0.514867	0.0184531	0.0184531		U1_10,U1_25,U1_50
TMEM14B	chr6:10747994-10757214	107.249	81.0091	84.3257	0.410085	0.326392	0.341637	0.22441	0.465085	0.0184561	0.301298	0.224766	0.0184561	0.22441	0.0184561	H3F4_50_Pos-4C	H3F4_50
PDE4DIP	chr1:144851423-145076186	9.01874	13.7662	7.92543	-0.604871	0.0873944	0.181156	0.629682	-0.466131	0.0184561	0.220498	0.404777	0.0184561	0.404777	0.0184561
TXNL4B	chr16:72118755-72146811	5.89386	8.72043	8.99775	-0.559919	0.789319	-0.615641	0.475222	-0.462277	0.0826509	-0.554968	0.0184745	0.0826509	0.0184745	0.0184745
FAM207A	chr21:46359954-46396888	47.1441	29.8275	51.9412	0.665706	0.0855293	-0.145094	0.730599	0.272746	0.433661	-0.458191	0.018512	0.0855293	0.018512	0.018512
HSPA14	chr10:14880260-14913740	34.1886	46.1087	43.0052	-0.426263	0.334526	-0.336276	0.240585	-0.386099	0.0790175	-0.441361	0.018512	0.0790175	0.018512	0.018512
ETHE1	chr19:44010870-44031396	20.6075	18.9285	16.6103	0.12785	0.960856	0.305824	0.482442	0.22305	0.686629	0.525379	0.0185393	0.686629	0.0185393	0.0185393
COMMD10	chr5:115420726-115628978	23.9359	27.9054	31.3903	-0.216104	0.820171	-0.39642	0.197558	-0.234252	0.603201	-0.477172	0.018731	0.603201	0.018731	0.018731
DDX24	chr14:94517267-94547558	100.763	119.037	142.474	-0.235185	0.678883	-0.505026	0.0187617	-0.183902	0.649132	-0.383566	0.0309855	0.649132	0.0187617	0.0187617	Neg-4C
TMEM164	chrX:109245862-109421016	7.64206	6.77271	4.95168	0.179486	0.870442	0.620769	0.0187617	0.111578	0.998322	0.404718	0.0587448	0.870442	0.0187617	0.0187617		H3F4_50
ZNF362	chr1:33722173-33766320	2.77195	2.54165	1.23935	0.130445	0.97693	1.15599	0.0187617	0.259738	1	1.07517	0.0238043	0.97693	0.0187617	0.0187617
MIEN1	chr17:37885408-37886788	65.1856	57.6358	50.7068	0.182857	0.871005	0.357088	0.265463	0.182668	0.793223	0.488383	0.0188064	0.793223	0.0188064	0.0188064
C19orf71	chr19:3538262-3557571	6.35851	9.41487	4.97313	-0.560944	0.983384	0.349206	0.934869	-0.878415	0.0188209	0.310747	0.650286	0.0188209	0.650286	0.0188209
LRP3	chr19:33685598-33716756	7.80579	11.197	8.36282	-0.515197	0.25459	-0.104761	0.82464	-0.479538	0.0189433	-0.120758	0.804681	0.0189433	0.804681	0.0189433		U1_10,U1_25,U1_50
ARHGAP22	chr10:49654067-49864310	3.4642	3.57225	4.58718	-0.0390439	0.995693	-0.410376	0.351463	0.0148841	1	-0.516431	0.0189925	0.995693	0.0189925	0.0189925
NR4A2	chr2:157180943-157189287	1.74747	3.9172	1.98204	-1.15929	0.0190582	-0.186995	0.780759	-1.08657	0.0516932	-0.207036	0.99815	0.0190582	0.780759	0.0190582		U1_25,U1_50
C1orf54	chr1:150245182-150253335	0.184564	0.15565	0.589258	0.251293	1	-1.68027	1	-2.17085	0.433517	-2.89385	0.0191399	0.433517	0.0191399	0.0191399
LOC729852	chr7:7676574-7918851	13.9901	8.90206	14.1569	0.657445	0.377812	-0.022368	0.974985	0.525815	0.019285	-0.15901	0.787915	0.019285	0.787915	0.019285
DONSON	chr21:34949858-34961014	25.2236	16.2691	20.3798	0.637915	0.063094	0.30234	0.322807	0.470353	0.0195471	0.166263	0.609901	0.0195471	0.322807	0.0195471
AREG	chr4:75480628-75490485	1.18305	1.94752	2.10524	-0.713881	0.682859	-0.836739	0.365383	-0.728023	0.151963	-0.922944	0.0195547	0.151963	0.0195547	0.0195547
KIAA1456	chr8:12803182-12887284	0.541865	0.538972	0.273558	0.0129799	1	0.980813	1	0.133124	1	0.774775	0.0195566	1	0.0195566	0.0195566
SRSF4	chr1:29474249-29508637	23.3676	31.8346	34.7723	-0.440811	0.292706	-0.57873	0.0196555	-0.341522	0.143942	-0.411896	0.0230935	0.143942	0.0196555	0.0196555
CDK19	chr6:110931180-111136412	3.25	3.18833	1.89904	0.0329381	0.995693	0.769855	0.0196555	0.00132254	1	0.405822	0.153097	0.995693	0.0196555	0.0196555
MKL2	chr16:14165195-14360630	2.72945	2.57665	1.6587	0.0883792	0.981765	0.713267	0.0196555	0.0205839	1	0.699079	0.233447	0.981765	0.0196555	0.0196555		H3F4_50
BRE	chr2:28004265-28561767	24.227	20.2076	18.381	0.266972	0.750417	0.393133	0.264633	0.294034	0.368634	0.489835	0.0197283	0.368634	0.0197283	0.0197283
GALNT2	chr1:230202955-230417875	121.019	161.789	94.5355	-0.413608	0.21838	0.351027	0.152741	-0.418947	0.0197317	0.360947	0.0556268	0.0197317	0.0556268	0.0197317	Neg-4C
APEH	chr3:49711434-49720934	43.6906	31.3321	31.1881	0.484949	0.173408	0.481041	0.0319176	0.444109	0.0197657	0.4102	0.0379621	0.0197657	0.0319176	0.0197657
KLHDC2	chr14:50234786-50249856	21.7251	17.9516	16.4042	0.280527	0.694944	0.400002	0.200833	0.377843	0.131511	0.47603	0.0198032	0.131511	0.0198032	0.0198032		H3F4_50
XBP1	chr22:29190547-29196560	61.3383	79.4954	69.9475	-0.368817	0.379496	-0.19477	0.542357	-0.43389	0.019837	-0.235275	0.356315	0.019837	0.356315	0.019837
SEC24D	chr4:119643977-119757326	11.1139	16.1464	11.1705	-0.533587	0.156762	-0.0126085	0.98207	-0.450246	0.019837	-0.0342672	1	0.019837	0.98207	0.019837
PARP3	chr3:51976360-51982883	6.13616	4.6965	5.41213	0.391023	0.628788	0.175847	0.739995	0.588837	0.019837	0.197442	0.684945	0.019837	0.684945	0.019837
TSHZ2	chr20:51588945-52111869	1.99646	3.01891	1.80386	-0.591325	0.145216	0.141086	0.759698	-0.749439	0.0198802	0.108614	0.954337	0.0198802	0.759698	0.0198802
AFMID	chr17:76183397-76203782	10.712	7.45311	14.7662	0.528597	0.602843	-0.468373	0.27336	0.579966	0.0199192	-0.325761	0.347006	0.0199192	0.27336	0.0199192
DGKI	chr7:137074384-137531609	0.442514	0.864043	0.468636	-0.960147	1	-0.0879934	1	-0.819923	0.0199192	-0.0404077	1	0.0199192	1	0.0199192
SARNP	chr12:56137063-56211540	99.82	127.067	138.713	-0.342923	0.60568	-0.479986	0.0819941	-0.312058	0.206105	-0.423451	0.0199845	0.206105	0.0199845	0.0199845	Neg-4C
HOMER2	chr15:83517728-83621476	11.0887	9.94363	16.2763	0.162518	0.924281	-0.558974	0.0562769	0.0905998	1	-0.502003	0.0200924	0.924281	0.0200924	0.0200924
BRMS1	chr11:66104803-66112582	63.9674	71.6537	81.878	-0.15843	0.87535	-0.361435	0.163715	-0.126682	0.922909	-0.420627	0.0201193	0.87535	0.0201193	0.0201193		H3F4_50
APOBEC3B	chr22:39353526-39388784	4.0308	5.00413	3.05583	-0.306791	0.839434	0.394224	0.530904	-0.156321	1	0.830301	0.0201193	0.839434	0.0201193	0.0201193		U1_25,U1_50,H3F4_25,H3F4_50
NDUFAF1	chr15:41679546-41694658	14.2348	17.2379	18.0503	-0.270881	0.766853	-0.347911	0.33995	-0.416098	0.187115	-0.542401	0.0201314	0.187115	0.0201314	0.0201314		H3F4_50
MBNL2	chr13:97874549-98046374	15.7799	16.5709	11.8534	-0.0652982	0.983384	0.407511	0.141531	-0.107321	0.991875	0.419631	0.0203957	0.983384	0.0203957	0.0203957
PTH1R	chr3:46919235-46945289	2.11764	1.35518	1.03168	0.649257	0.583437	1.03216	0.136254	0.440289	0.61231	0.966645	0.0204769	0.583437	0.0204769	0.0204769		U1_25,U1_50,H3F4_25,H3F4_50
SEPW1	chr19:48281841-48287943	85.5988	63.3912	96.234	0.43858	0.317345	-0.174248	0.627406	0.453337	0.0205463	-0.129324	0.776697	0.0205463	0.627406	0.0205463	U1_25_Pos-4C,U1_50_Pos-4C	U1_25,U1_50
C19orf24	chr19:1275519-1279243	46.0733	49.5526	61.4146	-0.0997476	0.971401	-0.419949	0.156965	-0.168315	0.793223	-0.457665	0.020584	0.793223	0.020584	0.020584
KLF5	chr13:73633141-73651676	43.3822	47.1307	30.0976	-0.114286	0.932319	0.522161	0.02065	-0.220293	0.508221	0.387518	0.0324858	0.508221	0.02065	0.02065
TIMP2	chr17:76849058-76921472	31.1504	32.6969	21.4172	-0.064633	0.982564	0.535191	0.02065	-0.0416897	1	0.543651	0.0634633	0.982564	0.02065	0.02065
EPAS1	chr2:46524540-46613842	30.2464	41.6451	43.2931	-0.456103	0.1772	-0.522668	0.02065	-0.460079	0.3239	-0.536706	0.152662	0.1772	0.02065	0.02065
NCOA7	chr6:126102306-126253176	13.239	11.8306	19.3935	0.167536	0.879255	-0.556074	0.02065	0.153442	0.859821	-0.426289	0.0229661	0.859821	0.02065	0.02065
ADAP2	chr17:29248753-29286211	8.42113	11.9055	13.2671	-0.494257	0.307422	-0.661071	0.02065	-0.321084	0.314222	-0.453224	0.0415744	0.307422	0.02065	0.02065		H3F4_50
ALDH5A1	chr6:24495196-24537435	5.35811	5.81757	3.33375	-0.113422	0.960752	0.679289	0.02065	-0.171083	1	0.639356	0.0325138	0.960752	0.02065	0.02065		H3F4_25,H3F4_50
HIST1H2BD	chr6:26158348-26171576	987.461	752.001	891.199	0.398258	0.290264	0.142688	0.669918	0.427163	0.0206634	0.212445	0.413371	0.0206634	0.413371	0.0206634	Neg-4C
CASP4	chr11:104813593-104839325	16.7663	24.9234	22.3198	-0.566671	0.213823	-0.418035	0.207823	-0.6057	0.020685	-0.521221	0.0437339	0.020685	0.0437339	0.020685
CCM2	chr7:45039344-45116069	16.6091	18.3919	21.3749	-0.141825	0.930016	-0.369235	0.248138	-0.175556	0.797212	-0.465612	0.0207481	0.797212	0.0207481	0.0207481		H3F4_50
PITHD1	chr1:24104875-24114722	63.117	65.881	87.5788	-0.056577	0.985821	-0.477831	0.0475094	-0.0966284	1	-0.430885	0.0208068	0.985821	0.0208068	0.0208068
LETM1	chr4:1813205-1857974	31.875	35.575	40.519	-0.153166	0.867096	-0.351465	0.158928	-0.193769	0.612312	-0.400006	0.0208176	0.612312	0.0208176	0.0208176
AP4B1	chr1:114356432-114447741	21.7278	23.7877	31.0795	-0.125418	0.950683	-0.521703	0.0646994	-0.160668	0.880608	-0.459173	0.0208176	0.880608	0.0208176	0.0208176
RBPJ	chr4:26321331-26436752	11.5857	12.3224	8.19624	-0.0836803	0.977366	0.494034	0.0433386	-0.0562744	1	0.415263	0.0208176	0.977366	0.0208176	0.0208176
CHCHD10	chr22:24105207-24110141	57.5067	42.0042	37.871	0.458493	0.394193	0.597323	0.0488345	0.320726	0.378965	0.534991	0.0210523	0.378965	0.0210523	0.0210523		U1_10,U1_25,U1_50,H3F4_10,H3F4_25,H3F4_50
HSD17B8	chr6_qbl_hap6:4404636-4406835	7.46349	3.01402	5.57908	1.31345	0.0873944	0.414513	0.490043	0.836449	0.0211603	0.445046	0.369219	0.0211603	0.369219	0.0211603
WNT6	chr2:219724545-219738954	1.14949	1.07355	0.559071	0.103804	1	1.03466	1	0.411368	0.910419	1.39777	0.0212861	0.910419	0.0212861	0.0212861		H3F4_25,H3F4_50
TAF12	chr1:28929608-28969604	46.6079	29.8693	34.9679	0.647188	0.0814159	0.409247	0.167594	0.562511	0.0213185	0.445717	0.0826474	0.0213185	0.0826474	0.0213185		H3F4_10,H3F4_25,H3F4_50
WDHD1	chr14:55405655-55493819	14.0022	11.2364	12.6715	0.322729	0.540944	0.138792	0.705469	0.450742	0.0213185	0.217084	0.451132	0.0213185	0.451132	0.0213185
ZNF695	chr1:247108848-247242115	8.11554	7.1796	8.98822	0.182022	0.977768	-0.152604	0.880276	0.986372	0.0213185	-0.461576	0.488412	0.0213185	0.488412	0.0213185		U1_25,U1_50
SFXN2	chr10:104474297-104498946	5.09528	3.34407	4.62428	0.612853	0.324874	0.134617	0.823651	0.635072	0.0213185	0.331174	0.307476	0.0213185	0.307476	0.0213185
STAT2	chr12:56735381-56754037	4.09027	3.17825	3.09769	0.369255	0.624059	0.395692	0.295968	0.500896	0.0213185	0.451519	0.0351778	0.0213185	0.0351778	0.0213185		H3F4_10,H3F4_25,H3F4_50
ZNF585B	chr19:37672480-37701451	2.37831	1.47593	2.11109	0.693604	0.176114	0.166631	0.754919	0.851017	0.0213185	0.35685	0.502921	0.0213185	0.502921	0.0213185
TMEM206	chr1:212537815-212588267	18.6422	19.6133	27.2031	-0.0679996	0.984894	-0.550479	0.030365	-0.0796773	1	-0.477374	0.0213283	0.984894	0.0213283	0.0213283
CUL9	chr6:43149921-43192325	2.72169	1.80811	1.9047	0.595269	0.239413	0.509676	0.147282	0.534766	0.0213335	0.465101	0.0594959	0.0213335	0.0594959	0.0213335
C9orf85	chr9:74526422-74588371	4.00436	6.12612	6.92854	-0.608116	0.471567	-0.796289	0.0941404	-0.456417	0.285941	-0.666636	0.0213371	0.285941	0.0213371	0.0213371		U1_50,H3F4_25,H3F4_50
TRIM16L	chr17:18625401-18639431	33.3784	27.1323	24.222	0.304158	0.613319	0.457323	0.086831	0.329273	0.212469	0.459061	0.0213596	0.212469	0.0213596	0.0213596
CDC123	chr10:12171639-12292589	149.93	150.006	195.874	0.00454196	0.997951	-0.39092	0.21666	-0.0136942	1	-0.40519	0.021401	0.997951	0.021401	0.021401	U1_25_Pos-4C,U1_50_Pos-4C,H3F4_50_Pos-4C	U1_25,U1_50,H3F4_50
A2M	chr12:9217772-9268558	47.128	61.7098	34.1514	-0.383656	0.305889	0.459362	0.0419922	-0.395945	0.130014	0.474178	0.021401	0.130014	0.021401	0.021401
GDE1	chr16:19513014-19533450	44.0209	57.5126	40.3666	-0.380426	0.35199	0.11974	0.742486	-0.430105	0.0214662	0.0530424	1	0.0214662	0.742486	0.0214662		U1_50
DOCK5	chr8:25042286-25270619	20.3975	18.4624	14.0089	0.149062	0.8787	0.536777	0.0215287	0.0533639	1	0.388074	0.162051	0.8787	0.0215287	0.0215287
PLCG1	chr20:39766160-39804357	13.6548	10.1209	9.32279	0.437344	0.305889	0.545293	0.0215287	0.25971	0.388467	0.366643	0.0588234	0.305889	0.0215287	0.0215287
HADH	chr4:108910869-108956331	10.3796	8.94968	6.15693	0.219115	0.852799	0.74819	0.0215287	0.152247	1	0.653869	0.34164	0.852799	0.0215287	0.0215287		U1_50
BAHCC1	chr17:79373539-79433358	1.75371	1.44349	1.03804	0.286121	0.769276	0.751249	0.0215287	0.089533	1	0.609217	0.346731	0.769276	0.0215287	0.0215287
EBNA1BP2	chr1:43629844-43720029	319.208	283.802	432.617	0.174877	0.814087	-0.443878	0.0475094	0.186019	0.652531	-0.395227	0.021545	0.652531	0.021545	0.021545	H3F4_50_Pos-4C	H3F4_50
NEIL3	chr4:178230990-178284092	11.8483	7.692	11.09	0.628524	0.149184	0.0901387	0.855001	0.525464	0.0216434	0.105567	0.937066	0.0216434	0.855001	0.0216434
CDKN2AIPNL	chr5:133737755-133747598	50.9178	35.5729	40.7084	0.522646	0.179477	0.31757	0.306419	0.476176	0.0216438	0.268137	0.362886	0.0216438	0.306419	0.0216438		H3F4_10,H3F4_25,H3F4_50
PAK1IP1	chr6:10695187-10709970	44.3597	40.5607	60.0437	0.134439	0.924281	-0.442055	0.0909161	0.143348	0.906528	-0.431272	0.0217102	0.906528	0.0217102	0.0217102		U1_50
FHL2	chr2:105977282-106055230	84.2828	115.22	73.7217	-0.44582	0.204094	0.187871	0.562814	-0.426621	0.0217461	0.219028	0.356283	0.0217461	0.356283	0.0217461
CCDC80	chr3:112323408-112359977	1.06978	0.748129	0.809304	0.521232	1	0.397264	1	0.225065	0.807795	0.588849	0.0217462	0.807795	0.0217462	0.0217462		U1_50
RIMKLA	chr1:42846467-42889900	2.51823	2.52301	1.85939	0.0025195	0.998362	0.432312	0.177668	0.0300608	1	0.537936	0.0217479	0.998362	0.0217479	0.0217479		H3F4_50
FLJ39051	chr11:126173646-126225482	10.1292	9.12868	5.22031	0.155288	0.991654	0.951048	0.498928	-0.02571	1	0.795485	0.0217482	0.991654	0.0217482	0.0217482
NCSTN	chr1:160258376-160328742	28.4016	25.7826	23.4688	0.144848	0.989355	0.269936	0.826424	0.263507	0.382095	0.43674	0.0217973	0.382095	0.0217973	0.0217973
ERAP1	chr5:95997740-96149848	10.9073	7.6945	9.59193	0.508676	0.795647	0.180114	0.855365	0.472453	0.0218656	0.197032	0.590623	0.0218656	0.590623	0.0218656		U1_50
MYOF	chr10:95066185-95242074	68.8769	71.8962	51.1856	-0.0566349	0.983384	0.423	0.06844	-0.0932108	1	0.382954	0.0219962	0.983384	0.0219962	0.0219962		U1_50
ARID3A	chr19:926036-972803	3.74632	4.66311	4.94921	-0.310602	0.771249	-0.406959	0.347261	-0.164074	0.967602	-0.547808	0.0219962	0.771249	0.0219962	0.0219962
STON1	chr2:48757063-49003656	0.472227	0.262324	0.250104	0.8534	1	0.911664	1	0.919165	0.334669	1.64807	0.0219962	0.334669	0.0219962	0.0219962
GLP2R	chr17:9729380-9793022	14.5215	19.7525	10.5765	-0.438599	0.427141	0.452063	0.194073	-0.544632	0.0221618	0.452433	0.0552022	0.0221618	0.0552022	0.0221618
FAM83G	chr17:18853988-18950336	11.4458	12.6242	16.0154	-0.136115	0.932905	-0.48992	0.068852	-0.126085	0.966065	-0.46539	0.0221744	0.932905	0.0221744	0.0221744
SPTB	chr14:65213000-65289866	2.19518	2.39677	1.55595	-0.121478	0.966435	0.491256	0.199898	0.0481655	1	0.558231	0.0221744	0.966435	0.0221744	0.0221744		U1_50,H3F4_50
CITED1	chrX:71521487-71527037	5.74159	5.99072	10.2076	-0.0560296	0.994849	-0.83539	0.0850496	-0.244707	0.94789	-0.812181	0.0221832	0.94789	0.0221832	0.0221832		H3F4_50
YARS2	chr12:32899477-32908887	22.9609	26.1718	32.0886	-0.183578	0.852626	-0.488157	0.0614925	-0.195185	0.686117	-0.450918	0.0222282	0.686117	0.0222282	0.0222282		U1_10,U1_25,U1_50
LTV1	chr6:144164507-144184943	40.7544	42.6306	59.2332	-0.0596862	0.985821	-0.544717	0.0222385	0.025648	1	-0.40551	0.0386547	0.985821	0.0222385	0.0222385
OPTN	chr10:13142081-13180276	18.4103	18.481	12.3582	-0.000273249	0.999042	0.569761	0.0222385	-0.0711894	1	0.474224	0.0422558	0.999042	0.0222385	0.0222385
ADCY9	chr16:4012649-4166186	7.96323	11.3665	5.20782	-0.508082	0.159548	0.607374	0.0222385	-0.502918	0.234338	0.506145	0.14699	0.159548	0.0222385	0.0222385
ABCA2	chr9:139901685-139931234	6.05645	5.743	3.94339	0.0819416	0.980605	0.613743	0.0222385	0.0717453	1	0.515757	0.170647	0.980605	0.0222385	0.0222385
NLGN4X	chrX:5808082-6146706	3.28815	3.79036	1.97168	-0.19979	0.868154	0.732563	0.0222385	-0.179645	1	0.641378	0.169129	0.868154	0.0222385	0.0222385
C1orf106	chr1:200860626-200884864	11.1014	15.2532	8.98588	-0.453104	0.30195	0.299737	0.354192	-0.491204	0.0224884	0.246062	0.39092	0.0224884	0.354192	0.0224884		H3F4_25,H3F4_50
SNTG2	chr2:946553-1371384	0.973868	1.99931	1.08922	-1.03236	0.322259	-0.166864	1	-0.996275	0.0224884	-0.153333	0.959327	0.0224884	0.959327	0.0224884
EXOSC7	chr3:45017740-45054158	43.4431	47.5769	60.0564	-0.12588	0.939376	-0.472464	0.0830988	-0.201812	0.677443	-0.433269	0.0225315	0.677443	0.0225315	0.0225315
DPH3	chr3:16298567-16306496	7.77021	9.67137	10.3565	-0.310514	0.636352	-0.419783	0.153945	-0.269208	0.41735	-0.457976	0.0226277	0.41735	0.0226277	0.0226277
CNTNAP1	chr17:40834631-40852011	2.11791	1.48477	1.36776	0.517685	0.467461	0.625524	0.135183	0.430287	0.139392	0.521546	0.0226277	0.139392	0.0226277	0.0226277
ANKRD39	chr2:97513723-97523756	22.0872	21.5191	34.1387	0.0428804	0.993999	-0.633511	0.0369064	0.00399205	1	-0.557975	0.0226393	0.993999	0.0226393	0.0226393		U1_25,U1_50
MCM10	chr10:13203553-13253104	21.3219	14.0432	20.7368	0.607732	0.0473878	0.0348554	0.940151	0.447278	0.0229499	-0.0702724	0.989784	0.0229499	0.940151	0.0229499
PQBP1	chrX:48750729-48760422	170.187	169.013	214.848	0.0152498	0.996644	-0.341478	0.291508	-0.0408233	1	-0.401967	0.0229661	0.996644	0.0229661	0.0229661	Neg-4C
GPD1L	chr3:32148002-32210207	14.045	16.8841	18.8904	-0.260339	0.694944	-0.432886	0.0969924	-0.228598	0.54056	-0.435056	0.0229661	0.54056	0.0229661	0.0229661
BUD31	chr7:99006600-99063824	78.678	103.83	105.156	-0.394927	0.847538	-0.423782	0.595859	-0.349564	0.138594	-0.44014	0.0230022	0.138594	0.0230022	0.0230022		H3F4_50
DCAF13	chr8:104410865-104455680	61.1641	61.0307	78.8466	0.00841213	0.997951	-0.371645	0.273046	-0.0907228	1	-0.404264	0.0230492	0.997951	0.0230492	0.0230492		H3F4_50
PEG10	chr7:94285636-94299006	49.7647	42.4795	35.3159	0.233623	0.673482	0.489516	0.023128	0.193512	0.928827	0.437059	0.177914	0.673482	0.023128	0.023128		U1_50,H3F4_50
AIDA	chr1:222841354-222885864	25.1646	27.4349	16.9019	-0.119329	0.934861	0.568903	0.023128	-0.132221	1	0.604653	0.136808	0.934861	0.023128	0.023128
KLF9	chr9:72999512-73029573	3.64543	4.71608	3.4395	-0.366237	0.602843	0.078609	0.889948	-0.535339	0.023232	-0.0804653	0.963962	0.023232	0.889948	0.023232		U1_50
SLC25A30	chr13:45967453-45992516	2.99328	1.5393	1.82762	0.964754	0.0792972	0.70644	0.0923069	0.650097	0.023232	0.191288	0.769323	0.023232	0.0923069	0.023232
TTC19	chr17:15879874-15932723	9.1559	6.37368	10.1294	0.527846	0.305889	-0.151065	0.745127	0.491653	0.0233107	-0.0366169	1	0.0233107	0.745127	0.0233107		U1_25,U1_50
REPS2	chrX:16964813-17171403	0.468031	0.883538	0.267924	-0.91147	1	0.799543	1	-0.556794	0.457531	0.996737	0.0233253	0.457531	0.0233253	0.0233253
NDEL1	chr17:8339169-8371495	11.972	16.6034	13.791	-0.466522	0.334526	-0.209363	0.59735	-0.475729	0.0234507	-0.179363	0.681293	0.0234507	0.59735	0.0234507
BZW2	chr7:16685758-16746148	84.1311	110.766	90.3535	-0.391544	0.318413	-0.108222	0.76527	-0.425144	0.0234999	-0.186703	0.536744	0.0234999	0.536744	0.0234999
ABHD14B	chr3:52002525-52008646	15.1957	10.9979	10.7466	0.471685	0.362569	0.494513	0.101928	0.493324	0.0236386	0.463303	0.0325138	0.0236386	0.0325138	0.0236386
TOMM20	chr1:235272657-235292256	92.9458	111.599	127.824	-0.258596	0.625327	-0.464984	0.0281069	-0.231405	0.435363	-0.400616	0.0236541	0.435363	0.0236541	0.0236541	U1_25_Pos-4C,U1_50_Pos-4C,H3F4_25_Pos-4C,H3F4_50_Pos-4C	U1_25,U1_50,H3F4_25,H3F4_50
MTHFD2	chr2:74425689-74442424	97.3512	110.396	123.978	-0.176153	0.820171	-0.354096	0.15172	-0.201788	0.575057	-0.393436	0.0237237	0.575057	0.0237237	0.0237237	Neg-4C
CSDC2	chr22:41957013-41972670	2.00293	1.68898	1.10006	0.251194	0.910028	0.859277	0.15861	0.138513	1	0.729366	0.0238043	0.910028	0.0238043	0.0238043
APH1B	chr15:63569748-63601325	1.13738	0.663277	0.549517	0.78326	1	1.04422	1	0.503391	0.284754	0.730145	0.0238043	0.284754	0.0238043	0.0238043
PARP10	chr8:145051319-145060635	3.33648	2.30217	2.82837	0.540611	0.431025	0.233054	0.66351	0.666998	0.0239328	0.377847	0.365518	0.0239328	0.365518	0.0239328
FAM64A	chr17:6347734-6354385	28.9494	22.709	31.263	0.355537	0.547193	-0.11621	0.781003	0.48685	0.0239909	-0.0610637	0.972211	0.0239909	0.781003	0.0239909
LOC729013	chr11:10879763-10900823	6.74425	4.81838	3.63428	0.49032	0.630357	0.886759	0.0923069	0.596247	0.179826	0.784457	0.0240502	0.179826	0.0240502	0.0240502
CDA	chr1:20915443-20945400	14.9101	17.6748	7.6605	-0.240111	0.854971	0.955467	0.0240917	-0.261159	0.948537	0.934825	0.0241174	0.854971	0.0240917	0.0240917
TLX3	chr5:170736287-170739138	5.58483	7.81592	9.64241	-0.479622	0.540915	-0.793178	0.0240917	-0.301053	0.69393	-0.65628	0.0437339	0.540915	0.0240917	0.0240917		U1_25,U1_50
SOAT1	chr1:179262848-179327814	26.4094	35.9545	26.4946	-0.439853	0.195736	-0.00993357	0.98378	-0.424861	0.024331	0.0549727	1	0.024331	0.98378	0.024331
NIPAL3	chr1:24742244-24799473	8.56162	12.3112	8.07209	-0.518743	0.187024	0.0796508	0.863641	-0.443925	0.0244657	0.0423968	1	0.0244657	0.863641	0.0244657
AGBL5	chr2:27274490-27294567	28.9581	24.3425	20.0666	0.255761	0.879774	0.523875	0.331714	0.255485	0.430689	0.429292	0.0244918	0.430689	0.0244918	0.0244918		U1_25,U1_50,H3F4_25,H3F4_50
STOX1	chr10:70587293-70655209	2.65217	1.54876	1.69698	0.781332	0.260237	0.638912	0.193953	0.521444	0.289103	0.751073	0.0244918	0.260237	0.0244918	0.0244918
PGAM5	chr12:133287392-133299323	76.9691	81.0295	103.673	-0.0688936	0.982322	-0.434983	0.0736848	-0.0324007	1	-0.399854	0.0245626	0.982322	0.0245626	0.0245626		H3F4_25,H3F4_50
IGHMBP2	chr11:68671318-68708069	8.54302	9.93791	11.72	-0.212924	0.820171	-0.461448	0.11257	-0.340188	0.214162	-0.449739	0.0246099	0.214162	0.0246099	0.0246099		H3F4_25,H3F4_50
CDHR3	chr7:105603656-105676877	0.0385583	0.192566	0.122042	-2.31487	1	-1.66765	1	-1.84111	0.0247636	-0.568632	0.716412	0.0247636	0.716412	0.0247636
THSD4	chr15:71433787-72075722	0.29503	0.497555	0.428234	-0.748752	1	-0.542794	1	-0.677342	0.0247789	-0.480394	0.18031	0.0247789	0.18031	0.0247789
RAD23A	chr19:13056627-13064457	116.013	88.6568	109.97	0.393259	0.293174	0.0718941	0.853993	0.421057	0.0248728	0.0858747	0.937066	0.0248728	0.853993	0.0248728	Neg-4C
SLC25A33	chr1:9599527-9642831	38.7591	42.0666	50.0556	-0.112872	0.951297	-0.374288	0.184195	-0.154886	0.863487	-0.462038	0.0250035	0.863487	0.0250035	0.0250035		H3F4_25,H3F4_50
C15orf57	chr15:40845297-40857252	7.51242	7.75412	10.4885	-0.0403928	0.995247	-0.486771	0.208111	-0.174144	0.93203	-0.576059	0.0250619	0.93203	0.0250619	0.0250619
DDX27	chr20:47835831-47860614	59.538	54.7692	72.3302	0.125719	0.91832	-0.286082	0.286405	-0.0201635	1	-0.396969	0.025204	0.91832	0.025204	0.025204
BMP4	chr14:54416454-54423554	11.9946	14.4504	9.55226	-0.263454	0.78127	0.323181	0.421336	-0.109626	1	0.527698	0.025204	0.78127	0.025204	0.025204
MOCOS	chr18:33767479-33848685	15.7293	10.9145	10.3641	0.532473	0.228167	0.596576	0.0253844	0.31047	0.307239	0.362304	0.140081	0.228167	0.0253844	0.0253844
CYB5R4	chr6:84569369-84670146	7.51138	12.0987	11.9489	-0.682436	0.120459	-0.675012	0.0253844	-0.418533	0.135575	-0.507758	0.0319496	0.120459	0.0253844	0.0253844
CDK6	chr7:92234234-92465941	80.3898	107.983	84.108	-0.420471	0.195736	-0.0705002	0.855379	-0.410178	0.0254157	-0.076407	1	0.0254157	0.855379	0.0254157
PTDSS1	chr8:97274166-97346774	164.324	160.206	209.039	0.0418819	0.989355	-0.352515	0.153484	-0.000982948	1	-0.390971	0.0254482	0.989355	0.0254482	0.0254482	Neg-4C
TXLNG	chrX:16804554-16862642	25.3832	25.4883	31.5847	-0.000702039	0.998554	-0.32063	0.236942	-0.150336	0.849752	-0.416328	0.0255668	0.849752	0.0255668	0.0255668
F2R	chr5:76011867-76031595	1.66126	1.40033	1.41101	0.25179	0.892657	0.23026	0.742374	0.168881	0.949924	0.555714	0.0258343	0.892657	0.0258343	0.0258343
IL22RA1	chr1:24446260-24469775	1.17294	0.903657	0.320015	0.381574	1	1.86861	1	0.0907679	1	1.4982	0.0258343	1	0.0258343	0.0258343		H3F4_10,H3F4_25,H3F4_50
HIST2H2BF	chr1:149754244-149783928	1123.84	765.096	883.816	0.560003	0.0258606	0.341307	0.173661	0.618821	0.0872695	0.425511	0.278048	0.0258606	0.173661	0.0258606	Neg-4C
SMNDC1	chr10:112052797-112064707	9.11773	16.4997	12.4594	-0.850393	0.0258606	-0.455808	0.175152	-0.627142	0.712254	-0.275453	0.995962	0.0258606	0.175152	0.0258606
ITPRIP	chr10:106069453-106098251	7.19465	11.4024	6.41037	-0.659083	0.0258606	0.161239	0.673333	-0.735666	0.138299	0.0984052	1	0.0258606	0.673333	0.0258606		H3F4_25,H3F4_50
SH3BP2	chr4:2794749-2842823	3.25048	1.77885	2.13477	0.87498	0.0258606	0.601281	0.0433386	0.683397	0.0331807	0.643985	0.0386521	0.0258606	0.0386521	0.0258606		U1_50,H3F4_50
CYCS	chr7:25158269-25164980	79.3297	86.6032	104.975	-0.121302	0.910185	-0.409389	0.0808771	-0.090015	1	-0.388382	0.0259237	0.910185	0.0259237	0.0259237
TRIM37	chr17:56833229-57184266	17.077	12.225	16.8095	0.487482	0.22715	0.0174879	0.97198	0.44634	0.0259249	0.0073833	1	0.0259249	0.97198	0.0259249		U1_50
ELOVL7	chr5:60047615-60140101	3.09965	1.86995	2.83691	0.734369	0.187024	0.122507	0.835903	0.694507	0.0259249	-0.144968	0.980213	0.0259249	0.835903	0.0259249		U1_25,U1_50
THOC5	chr22:29904155-29949736	32.6106	33.3854	41.5967	-0.0286169	0.995693	-0.356407	0.180398	-0.0594461	1	-0.415729	0.0259907	0.995693	0.0259907	0.0259907
GPR3	chr1:27719147-27722317	0.448179	0.532968	0.924934	-0.244711	1	-1.05056	1	-0.673048	0.726561	-1.48412	0.0260354	0.726561	0.0260354	0.0260354
POLR3D	chr8:22102618-22108680	18.5008	22.6217	24.3852	-0.284858	0.682859	-0.403699	0.173661	-0.171806	0.781345	-0.436738	0.0260376	0.682859	0.0260376	0.0260376
WDR74	chr11:62600382-62607628	83.1681	84.9202	108.639	-0.0248033	0.995693	-0.390732	0.135216	-0.0181531	1	-0.421166	0.0260579	0.995693	0.0260579	0.0260579
COMMD9	chr11:36293841-36310999	11.8414	15.3373	15.3564	-0.367951	0.507787	-0.380273	0.197796	-0.410376	0.0723909	-0.461488	0.0260694	0.0723909	0.0260694	0.0260694		U1_50
MRPL14	chr6:44081372-44095191	108.049	134.722	155.355	-0.313049	0.565562	-0.529167	0.0260945	-0.289076	0.525987	-0.465774	0.0564303	0.525987	0.0260945	0.0260945	U1_25_Pos-4C,U1_50_Pos-4C	U1_25,U1_50
PSEN2	chr1:227058272-227083804	19.4393	21.4382	28.5186	-0.135955	0.92719	-0.558206	0.0260945	-0.0265572	1	-0.341272	0.130657	0.92719	0.0260945	0.0260945
GUSB	chr7:65425672-65447301	14.0109	10.1141	8.87103	0.475454	0.349047	0.654094	0.0260945	0.397138	0.134538	0.446707	0.0587401	0.134538	0.0260945	0.0260945
SNRNP48	chr6:7590431-7612200	12.2749	17.3733	17.9557	-0.495905	0.197098	-0.554017	0.0260945	-0.405826	0.0605484	-0.38215	0.068509	0.0605484	0.0260945	0.0260945		H3F4_10,H3F4_25,H3F4_50
ZNF358	chr19:7581003-7585911	9.55594	8.21812	5.57532	0.22288	0.854971	0.772034	0.0260945	0.177608	1	0.674983	0.106289	0.854971	0.0260945	0.0260945		U1_25,U1_50
NEBL	chr10:21068902-21463852	3.00028	3.01358	1.81833	-0.00113025	0.998362	0.717213	0.0260945	-0.0410061	1	0.472282	0.0423487	0.998362	0.0260945	0.0260945
GFOD2	chr16:67708435-67753273	8.05773	9.63657	12.0887	-0.252872	0.820171	-0.590507	0.0707207	-0.214458	0.681331	-0.473974	0.0263307	0.681331	0.0263307	0.0263307		U1_25,U1_50
RHBDD2	chr7:75508316-75518244	25.8718	36.2091	28.9019	-0.479695	0.263002	-0.165074	0.667983	-0.455348	0.0265539	-0.221532	0.448442	0.0265539	0.448442	0.0265539		H3F4_50
HYAL1	chr3:50337319-50349812	7.03241	7.22229	4.43231	-0.0331499	0.995693	0.660654	0.112806	0.0877806	1	0.678396	0.0265958	0.995693	0.0265958	0.0265958
C5orf38	chr5:2752261-2755511	0.17774	0.220993	0	-0.308966	1	1000	1	0.497692	1	Inf	0.026682	1	0.026682	0.026682		H3F4_10,H3F4_25,H3F4_50
RNU12	chr22:43011250-43011399	75.2315	50.863	34.3405	0.569954	0.903907	1.12617	0.510252	0.343746	0.918617	1.11	0.0266951	0.903907	0.0266951	0.0266951
CHD6	chr20:40031169-40247133	5.09035	5.19137	3.8385	-0.0230857	0.995693	0.401938	0.163903	-0.0578769	1	0.427397	0.0266951	0.995693	0.0266951	0.0266951
MX1	chr21:42792519-42831141	0.576946	0.333765	0.186758	0.794945	1	1.6219	1	1.22693	0.0268567	1.02441	0.0629948	0.0268567	0.0629948	0.0268567		U1_25,U1_50
GSTA4	chr6:52842745-52860178	3.00078	2.66968	1.55202	0.173964	0.977366	0.945878	0.192978	0.18756	1	0.942755	0.0268652	0.977366	0.0268652	0.0268652		H3F4_50
RETSAT	chr2:85569077-85581821	15.5048	11.4518	11.299	0.442397	0.338446	0.451244	0.116196	0.429347	0.0457081	0.435898	0.02694	0.0457081	0.02694	0.02694		U1_50,H3F4_25,H3F4_50
SEMA6D	chr15:47476402-48066420	3.74544	3.80382	2.53832	-0.0170348	0.996919	0.555963	0.163903	-0.312189	0.415912	0.485492	0.02694	0.415912	0.02694	0.02694
MOXD1	chr6:132617193-132722664	0.733697	1.03518	0.371447	-0.491363	1	0.976747	1	-0.473728	0.387976	0.821364	0.02694	0.387976	0.02694	0.02694		H3F4_50
C14orf119	chr14:23527773-23569665	19.0292	19.8892	13.416	-0.0585184	0.995598	0.498989	0.506231	0.0171564	1	0.648395	0.0269408	0.995598	0.0269408	0.0269408		H3F4_25,H3F4_50
EPS8L2	chr11:706119-727727	12.8586	9.46658	9.20607	0.447071	0.3551	0.476805	0.101749	0.308633	0.317603	0.475266	0.0269581	0.317603	0.0269581	0.0269581
FAM89A	chr1:231154703-231175995	12.7514	14.2117	18.5398	-0.151172	0.934861	-0.545252	0.0898688	-0.119084	1	-0.575961	0.0270361	0.934861	0.0270361	0.0270361
C21orf58	chr21:47721046-47743785	4.01457	3.31833	2.95042	0.28009	0.816058	0.439	0.323544	0.369317	0.361745	0.572049	0.0270893	0.361745	0.0270893	0.0270893
ABTB1	chr3:127391780-127399769	1.335	1.06789	0.55965	0.327362	0.901918	1.24894	0.164217	0.173529	1	1.02344	0.0271695	0.901918	0.0271695	0.0271695		H3F4_10,H3F4_25,H3F4_50
JAK1	chr1:65210777-65432187	53.0506	53.4584	39.1635	-0.00578686	0.997951	0.432582	0.131245	-0.00117507	1	0.468695	0.0271879	0.997951	0.0271879	0.0271879
PRKX	chrX:3522383-3631675	10.7491	12.9533	7.29469	-0.263839	0.675733	0.553999	0.0294869	-0.334438	0.172878	0.421251	0.0272083	0.172878	0.0272083	0.0272083		U1_50
CELSR2	chr1:109792640-109818378	3.41013	3.67676	2.20241	-0.103317	0.96785	0.625437	0.0272736	-0.102889	1	0.64278	0.615781	0.96785	0.0272736	0.0272736		H3F4_50
ARHGAP12	chr10:32094325-32217804	6.30874	8.82803	7.50502	-0.479476	0.287289	-0.255787	0.473129	-0.459182	0.0273174	-0.208927	0.565442	0.0273174	0.473129	0.0273174
GGPS1	chr1:235491752-235507844	11.1668	9.59064	8.19639	0.224766	0.81888	0.440874	0.160635	0.291298	0.410677	0.485461	0.0274545	0.410677	0.0274545	0.0274545		U1_10,U1_25,U1_50,H3F4_10,H3F4_25,H3F4_50
EXOC6B	chr2:72406443-73053177	10.0692	11.3934	6.93938	-0.172972	0.893683	0.531774	0.1062	-0.140234	0.998322	0.577073	0.0275755	0.893683	0.0275755	0.0275755
MRPS35	chr12:27863705-27909237	75.4673	98.0454	98.2905	-0.372335	0.3551	-0.386482	0.114967	-0.302016	0.21337	-0.391914	0.0278126	0.21337	0.0278126	0.0278126		U1_25,U1_50
STAT6	chr12:57482676-57505196	17.9107	13.5235	14.1688	0.410619	0.499575	0.332818	0.365404	0.436218	0.0295729	0.432332	0.0278126	0.0295729	0.0278126	0.0278126		H3F4_10,H3F4_25,H3F4_50
IGSF8	chr1:160061128-160068618	22.2731	27.933	32.844	-0.321392	0.583437	-0.565623	0.0281069	-0.291556	0.507415	-0.420108	0.095998	0.507415	0.0281069	0.0281069
TUG1	chr22:31365633-31375380	16.44	13.9719	11.3489	0.239955	0.706398	0.529374	0.0281069	0.206063	0.801746	0.457833	0.0717317	0.706398	0.0281069	0.0281069		H3F4_50
TTYH3	chr7:2671602-2704436	4.96022	4.43939	3.0164	0.165329	0.916206	0.71227	0.0281069	0.202964	1	0.709185	0.870912	0.916206	0.0281069	0.0281069		H3F4_50
DCTPP1	chr16:30435018-30441373	31.8069	35.4343	43.3337	-0.150528	0.91832	-0.451448	0.122436	-0.0771312	1	-0.441711	0.0281195	0.91832	0.0281195	0.0281195
GAB1	chr4:144257982-144395718	1.27198	1.03025	0.879984	0.309323	0.797153	0.526266	0.236942	0.516991	0.0913684	0.586843	0.0281195	0.0913684	0.0281195	0.0281195
C12orf29	chr12:88429267-88535993	15.2513	14.3914	21.0624	0.0889752	0.982649	-0.471007	0.179428	0.0211868	1	-0.440424	0.0282593	0.982649	0.0282593	0.0282593
MN1	chr22:28144264-28197486	3.91725	5.86688	3.57507	-0.577473	0.138074	0.126575	0.777656	-0.671157	0.0283373	0.0864012	1	0.0283373	0.777656	0.0283373
HS3ST3B1	chr17:14204505-14249492	0.702946	0.43297	2.25936	0.704399	1	-1.6897	0.0412225	0.272644	1	-1.20333	0.0284045	1	0.0284045	0.0284045
JAK3	chr19:17935592-17958841	1.01599	0.666274	0.752777	0.613986	1	0.427285	1	0.596239	0.154827	0.713989	0.0286747	0.154827	0.0286747	0.0286747
ZNF229	chr19:44930425-44952665	0.181336	0.334034	0.398963	-0.87616	1	-1.14279	1	-0.530039	0.548808	-0.964021	0.0286747	0.548808	0.0286747	0.0286747		U1_50
SCD	chr10:102106771-102124588	175.15	178.608	124.593	-0.0229355	0.995693	0.486087	0.0287142	-0.0639617	1	0.460212	0.0745497	0.995693	0.0287142	0.0287142	Neg-4C
C21orf33	chr21:45553493-45565605	50.595	39.6943	35.1353	0.355346	0.459611	0.520772	0.0287142	0.270364	0.367088	0.35717	0.114752	0.367088	0.0287142	0.0287142
DECR1	chr8:91013579-91064227	13.641	10.9315	7.93996	0.324726	0.729194	0.775459	0.0287142	0.0645606	1	0.450624	0.308091	0.729194	0.0287142	0.0287142
SYNPO	chr5:149980641-150038792	4.99443	6.83094	3.0991	-0.446499	0.393187	0.683186	0.0287142	-0.407075	0.793251	0.678408	0.20323	0.393187	0.0287142	0.0287142		U1_25,U1_50,H3F4_50
PICALM	chr11:85668213-85780923	25.443	33.5016	31.6744	-0.391692	0.343047	-0.321337	0.226992	-0.41589	0.0287759	-0.326687	0.108433	0.0287759	0.108433	0.0287759		H3F4_50
RBMS3	chr3:29322802-30051886	1.40917	2.0308	1.43266	-0.52197	0.810703	-0.0291122	0.981518	-0.54988	0.0287996	0.0442496	1	0.0287996	0.981518	0.0287996
SLC27A4	chr9:131102838-131123749	24.2971	23.0801	31.2656	0.0794096	0.977768	-0.36908	0.16712	0.0219124	1	-0.398711	0.0288119	0.977768	0.0288119	0.0288119		U1_50
C17orf76-AS1	chr17:16342300-16395505	636.495	958.318	836.8	-0.58509	0.124351	-0.400015	0.200912	-0.503521	0.028827	-0.242942	0.433159	0.028827	0.200912	0.028827	U1_10_Pos-4C,U1_25_Pos-4C,U1_50_Pos-4C,H3F4_10_Pos-4C,H3F4_25_Pos-4C,H3F4_50_Pos-4C	U1_10,U1_25,U1_50,H3F4_10,H3F4_25,H3F4_50
JMJD6	chr17:74708913-74722881	18.4589	23.2971	26.7154	-0.330552	0.616346	-0.538656	0.0475233	-0.398128	0.0856272	-0.443011	0.029136	0.0856272	0.029136	0.029136		U1_50
GATAD2A	chr19:19496641-19619741	29.6577	33.1213	40.4571	-0.154079	0.867096	-0.453284	0.0429091	-0.131338	0.885089	-0.403758	0.0291477	0.867096	0.0291477	0.0291477		H3F4_50
MON1A	chr3:49946301-49967445	8.67405	9.95632	11.9718	-0.193617	0.885468	-0.47017	0.15861	-0.131605	0.984058	-0.498122	0.0291477	0.885468	0.0291477	0.0291477		U1_10,U1_25,U1_50
MAP3K9	chr14:71194853-71275888	4.21941	7.07326	4.64381	-0.740071	0.0292225	-0.143553	0.749816	-0.586007	0.229853	0.0246712	1	0.0292225	0.749816	0.0292225
FKBP14	chr7:30050198-30066417	7.52226	11.1083	9.86811	-0.557145	0.149184	-0.39688	0.172344	-0.528142	0.0293615	-0.344744	0.217901	0.0293615	0.172344	0.0293615
ATP11A	chr13:113344642-113541482	9.53307	10.7906	6.47186	-0.173483	0.854445	0.553462	0.0294869	-0.23908	1	0.459668	0.494055	0.854445	0.0294869	0.0294869		H3F4_50
SKIDA1	chr10:21802408-21814611	1.51347	1.12505	0.803786	0.433133	0.633554	0.907696	0.0294869	0.390138	0.463016	0.544449	0.0868905	0.463016	0.0294869	0.0294869
SNPH	chr20:1246959-1289971	1.32844	2.1386	1.18559	-0.681665	0.285731	0.15884	0.824193	-0.588391	0.0295729	0.062561	1	0.0295729	0.824193	0.0295729
RPS19BP1	chr22:39925097-39928860	101.298	109.28	123.922	-0.10415	0.955532	-0.29612	0.305235	-0.238994	0.439401	-0.393378	0.0295943	0.439401	0.0295943	0.0295943	Neg-4C
ZNF697	chr1:120161999-120190390	3.52359	4.20977	5.47249	-0.251419	0.803501	-0.640447	0.03422	-0.125764	0.998322	-0.509609	0.0296153	0.803501	0.0296153	0.0296153
HINT2	chr9:35812956-35815042	31.0756	19.1462	20.1203	0.703993	0.1747	0.621847	0.103594	0.589186	0.0296542	0.529905	0.0555429	0.0296542	0.0555429	0.0296542
PDCD4	chr10:112631552-112679124	33.2731	32.5917	24.6828	0.0351232	0.993999	0.425559	0.152836	-0.0119971	1	0.414258	0.0296906	0.993999	0.0296906	0.0296906
PCGF6	chr10:105062552-105110891	25.4373	18.9918	32.0242	0.426834	0.3551	-0.337501	0.246353	0.339919	0.182217	-0.419968	0.0296906	0.182217	0.0296906	0.0296906		U1_25,U1_50
HMG20B	chr19:3572942-3579081	88.9918	74.7811	63.0662	0.256274	0.668361	0.491511	0.0360671	0.21805	0.560854	0.409076	0.0297909	0.560854	0.0297909	0.0297909	Neg-4C
ATXN10	chr22:46067677-46241187	30.3549	26.7931	21.3161	0.185348	0.825568	0.504686	0.0383277	0.116117	0.986203	0.431262	0.0297909	0.825568	0.0297909	0.0297909
NFKBIB	chr19:39369194-39399534	14.6836	17.4187	20.7901	-0.241184	0.922452	-0.506957	0.34114	-0.189578	0.771978	-0.472449	0.0298258	0.771978	0.0298258	0.0298258
APAF1	chr12:99039077-100378432	6.43989	5.9192	4.6412	0.126887	0.93525	0.467266	0.0981263	0.0414729	1	0.443482	0.0298258	0.93525	0.0298258	0.0298258
RHBDF2	chr17:74466974-74497509	3.22276	2.08588	3.07971	0.632927	0.313524	0.0601967	0.927634	0.627318	0.0298263	0.241397	0.60353	0.0298263	0.60353	0.0298263		H3F4_25,H3F4_50
RPL13A	chr19:49990810-49995564	582.463	804.318	654.959	-0.460338	0.389633	-0.174519	0.714594	-0.434843	0.0298364	-0.0768795	0.947152	0.0298364	0.714594	0.0298364	Neg-4C
HEXIM1	chr17:43224683-43229468	14.7346	11.7959	11.312	0.3262	0.547664	0.376057	0.174961	0.409407	0.059045	0.416412	0.0299562	0.059045	0.0299562	0.0299562		H3F4_50
MRPL4	chr19:10362639-10370736	88.8053	90.0551	119.324	-0.0148823	0.996493	-0.431467	0.0736029	-0.0432917	1	-0.390143	0.0301694	0.996493	0.0301694	0.0301694	Neg-4C
REEP3	chr10:65281122-65384883	25.3433	31.7876	18.4774	-0.321598	0.493901	0.450556	0.0634101	-0.413471	0.0302139	0.401451	0.0325432	0.0302139	0.0325432	0.0302139
TOM1	chr22:35695267-35743987	10.7278	12.7384	12.5592	-0.242554	0.793099	-0.232699	0.546013	-0.460947	0.030262	-0.410529	0.0564353	0.030262	0.0564353	0.030262
NEDD4	chr15:56119121-56285835	10.6272	7.79927	8.27582	0.451608	0.287289	0.355497	0.215628	0.428889	0.030262	0.285884	0.241494	0.030262	0.215628	0.030262		H3F4_50
EHBP1L1	chr11:65343508-65360116	23.3114	17.3792	18.8598	0.428943	0.26942	0.300433	0.279901	0.424147	0.0303639	0.285745	0.213228	0.0303639	0.213228	0.0303639
DPM3	chr1:155112366-155112996	28.9657	49.5798	39.9413	-0.770082	0.242277	-0.468885	0.388173	-0.706772	0.0304442	-0.188927	0.814011	0.0304442	0.388173	0.0304442		H3F4_25,H3F4_50
ZBTB41	chr1:197122813-197169672	8.878	8.31409	6.64443	0.0999367	0.960393	0.41281	0.131573	0.0832742	1	0.42552	0.0306054	0.960393	0.0306054	0.0306054		U1_25,U1_50
TUSC3	chr8:15397595-15624158	0.0172073	0.0522251	0	-1.59664	1	1000	1	-3.21412	0.0306361	-1.72086	0.502487	0.0306361	0.502487	0.0306361
PTPN18	chr2:131113579-131132982	7.7785	5.7518	5.59774	0.440751	0.455726	0.469356	0.148425	0.363545	0.234395	0.484468	0.030727	0.234395	0.030727	0.030727
METTL21D	chr14:50575349-50583297	4.47483	5.37914	7.63442	-0.260271	0.866	-0.77598	0.0542647	-0.178239	0.965492	-0.612535	0.030727	0.866	0.030727	0.030727
AXIN1	chr16:337439-402676	19.6883	18.5198	24.5322	0.0935363	0.967788	-0.322624	0.256525	0.00438986	1	-0.395243	0.0307626	0.967788	0.0307626	0.0307626
HSPA1L	chr6_qbl_hap6:3071043-3076482	0.919817	0.400865	0.503836	1.20346	1	0.86314	1	1.23852	0.0308552	0.759148	0.234551	0.0308552	0.234551	0.0308552
FAM149B1	chr10:74927876-75001939	3.32261	2.55817	2.32285	0.382466	0.684909	0.51114	0.253474	0.350707	0.366933	0.565486	0.0309576	0.366933	0.0309576	0.0309576		H3F4_25,H3F4_50
MED11	chr17:4634722-4643223	26.7449	18.6756	23.2687	0.523386	0.653503	0.195583	0.750757	0.59181	0.0309699	0.354287	0.313649	0.0309699	0.313649	0.0309699
SLC39A14	chr8:22224761-22291640	72.0166	92.5883	68.333	-0.357237	0.361668	0.0704667	0.853351	-0.40109	0.0311083	0.042412	1	0.0311083	0.853351	0.0311083		U1_25,U1_50
WDR92	chr2:68357280-68384692	7.76706	5.63072	7.48114	0.469309	0.498462	0.0488312	0.938144	0.576262	0.0311083	0.0929102	1	0.0311083	0.938144	0.0311083
ZNF622	chr5:16451627-16465894	82.1135	94.8816	115.895	-0.203255	0.771249	-0.502402	0.031153	-0.21395	0.712254	-0.475568	0.0313848	0.712254	0.031153	0.031153
MORN4	chr10:99374309-99393913	2.67228	1.98736	2.31334	0.43251	0.699288	0.202783	0.768739	0.752298	0.0312655	0.386255	0.390423	0.0312655	0.390423	0.0312655
GTPBP8	chr3:112709799-112720221	16.8995	18.0225	23.3444	-0.0875609	0.982322	-0.471381	0.141132	-0.134029	0.978448	-0.49118	0.0313796	0.978448	0.0313796	0.0313796		H3F4_25,H3F4_50
TCEA3	chr1:23707554-23751261	9.93715	7.235	6.84475	0.463116	0.526451	0.532539	0.174453	0.476437	0.223289	0.687491	0.0313848	0.223289	0.0313848	0.0313848
TPD52L1	chr6:125474878-125584644	23.0614	27.2832	34.1172	-0.237275	0.794654	-0.570296	0.0449595	-0.15762	0.903906	-0.461316	0.0314375	0.794654	0.0314375	0.0314375
CYTH3	chr7:6201411-6312242	11.1729	9.85718	7.94622	0.186028	0.847914	0.486359	0.0839882	0.204395	0.661901	0.438804	0.0314506	0.661901	0.0314506	0.0314506
IL27RA	chr19:14142551-14163717	20.633	22.5134	28.1843	-0.120561	0.940083	-0.455234	0.0803648	-0.0533263	1	-0.432142	0.0314567	0.940083	0.0314567	0.0314567
TRMT10C	chr3:101280679-101285290	39.2304	44.9185	55.1678	-0.190077	0.825568	-0.497134	0.0462149	-0.175742	0.741747	-0.405074	0.0314647	0.741747	0.0314647	0.0314647		H3F4_50
A4GALT	chr22:43088126-43116876	2.03195	2.26064	1.1672	-0.148551	0.977768	0.794485	0.241953	-0.00798936	1	0.868652	0.0314647	0.977768	0.0314647	0.0314647
ADD3	chr10:111705316-111895323	20.2148	14.8673	14.4161	0.448534	0.259513	0.482447	0.0475233	0.440123	0.067318	0.469206	0.0314874	0.067318	0.0314874	0.0314874		H3F4_50
IPO9	chr1:201798287-201853422	14.9625	13.007	11.5682	0.207318	0.768237	0.365903	0.146217	0.244258	0.441014	0.402078	0.0314874	0.441014	0.0314874	0.0314874
MAP4K4	chr2:102314164-102511152	14.7277	15.2025	11.6306	-0.0405062	0.991338	0.335317	0.209021	-0.00124541	1	0.391142	0.0314874	0.991338	0.0314874	0.0314874
LONRF3	chrX:118108712-118151949	6.75419	7.34254	10.1119	-0.115234	0.96802	-0.587481	0.0617988	-0.111205	1	-0.515522	0.0314874	0.96802	0.0314874	0.0314874
GRAMD2	chr15:72452146-72490136	0.497024	0.563982	0.174388	-0.177112	1	1.50577	1	0.172235	1	1.50324	0.0314874	1	0.0314874	0.0314874
HIST1H2BF	chr6:26199786-26200216	650.347	493.124	581.025	0.404531	0.305446	0.15732	0.639794	0.416475	0.0315078	0.184681	0.545438	0.0315078	0.545438	0.0315078	Neg-4C
M6PR	chr12:9067315-9102357	92.6351	105.675	122.408	-0.184738	0.811443	-0.407352	0.0932787	-0.184865	0.65553	-0.385007	0.0315514	0.65553	0.0315514	0.0315514	Neg-4C
FAM3C	chr7:120988904-121036422	16.2664	20.1029	22.8924	-0.300241	0.635718	-0.498261	0.0582682	-0.206241	0.763661	-0.500301	0.0315654	0.635718	0.0315654	0.0315654
SREBF1	chr17:17584786-17740325	30.0598	30.3568	22.4248	-0.00890502	0.997951	0.417442	0.141132	-0.0782476	1	0.402236	0.0316222	0.997951	0.0316222	0.0316222
UTP15	chr5:72861597-72877794	10.623	10.6306	14.6599	0.004228	0.997951	-0.469963	0.0803648	0.0557781	1	-0.45058	0.0316222	0.997951	0.0316222	0.0316222
ENO2	chr12:7023613-7032859	21.1444	17.721	16.1295	0.260094	0.71769	0.385283	0.197558	0.297209	0.293747	0.421	0.0317224	0.293747	0.0317224	0.0317224		H3F4_25,H3F4_50
CYP24A1	chr20:52769987-52790516	4.21051	5.21195	2.64262	-0.302585	0.747367	0.66676	0.0932787	-0.393037	0.260669	0.556801	0.0317336	0.260669	0.0317336	0.0317336
FAM83B	chr6:54711568-54809897	3.13457	4.12763	2.37077	-0.391795	0.540915	0.397642	0.297303	-0.23223	0.712254	0.49884	0.0317336	0.540915	0.0317336	0.0317336		U1_50
SNRNP70	chr19:49588464-49611870	130.569	160.67	181.045	-0.294016	0.534422	-0.476827	0.0319176	-0.275485	0.539449	-0.476228	0.0446974	0.534422	0.0319176	0.0319176	Neg-4C
CACNG6	chr19:54495541-54515920	3.60299	2.12413	1.66062	0.767582	0.30195	1.11219	0.0319176	0.815928	0.0688308	0.681081	0.111872	0.0688308	0.0319176	0.0319176
KLHDC4	chr16:87741417-87799598	15.868	17.9433	19.9524	-0.172043	0.889366	-0.335743	0.310771	-0.183804	0.772687	-0.444526	0.0319496	0.772687	0.0319496	0.0319496		H3F4_50
CASKIN2	chr17:73452663-73511627	3.87265	3.66767	2.94784	0.083719	0.989355	0.388386	0.497202	0.158711	0.926883	0.501006	0.032136	0.926883	0.032136	0.032136		U1_10,U1_25,U1_50
MOGS	chr2:74688183-74692537	40.6838	56.0236	56.4702	-0.456313	0.192458	-0.478325	0.0369064	-0.332158	0.215947	-0.430067	0.0323388	0.192458	0.0323388	0.0323388
CDKN1A	chr6:36644236-36655116	30.0321	43.6968	22.3739	-0.535743	0.110763	0.419385	0.129651	-0.630234	0.0323401	0.388098	0.28347	0.0323401	0.129651	0.0323401		H3F4_10,H3F4_25,H3F4_50
KNTC1	chr12:123011808-123110947	14.6956	10.5646	11.3482	0.481399	0.1747	0.367639	0.164286	0.423901	0.0323401	0.32745	0.107717	0.0323401	0.107717	0.0323401
MARC1	chr1:220960038-220987741	101.064	133.347	102.754	-0.394644	0.290757	-0.0292025	0.945713	-0.410278	0.0323709	0.0227438	1	0.0323709	0.945713	0.0323709	Neg-4C
ITGA10	chr1:145524989-145543868	0.0250723	0	0.102069	1000	1	-2.03046	1	2.04996	0.0323709	-0.504415	0.776312	0.0323709	0.776312	0.0323709
GMFB	chr14:54941208-54955744	43.9631	36.6316	60.2717	0.268462	0.628117	-0.460461	0.0449595	0.251717	0.370915	-0.392009	0.0323885	0.370915	0.0323885	0.0323885		U1_50
DISP1	chr1:222988430-223179337	2.74546	4.7234	2.16436	-0.777496	0.0645801	0.337811	0.458904	-0.57684	0.0323904	0.394913	0.202086	0.0323904	0.202086	0.0323904
SF3A3	chr1:38422651-38455761	81.8272	82.0143	112.766	0.00196882	0.998362	-0.467963	0.0360671	0.015234	1	-0.391988	0.0325138	0.998362	0.0325138	0.0325138		H3F4_50
LYPLA1	chr8:54958937-55014577	53.5294	53.297	70.3654	0.0115392	0.997628	-0.399816	0.106573	0.0295529	1	-0.385256	0.0325138	0.997628	0.0325138	0.0325138
TFB2M	chr1:246703862-246729565	41.779	52.2502	57.7499	-0.317399	0.542894	-0.47232	0.0634101	-0.308536	0.24966	-0.417927	0.0325138	0.24966	0.0325138	0.0325138		H3F4_25,H3F4_50
PAOX	chr10:135192740-135205198	0.69402	0.390265	0.0987914	0.835727	1	2.8073	1	0.684464	0.700411	1.70796	0.0325138	0.700411	0.0325138	0.0325138		H3F4_10,H3F4_25,H3F4_50
ADRM1	chr20:60878026-60883918	222.619	205.006	275.076	0.124183	0.907703	-0.310551	0.214798	0.0452355	1	-0.369599	0.0325692	0.907703	0.0325692	0.0325692	Neg-4C
NSMF	chr9:140342022-140353786	19.9761	14.0362	18.9209	0.514392	0.1747	0.0729979	0.869384	0.438805	0.0326004	0.0243489	1	0.0326004	0.869384	0.0326004
HIST1H2AI	chr6:27775976-27776445	918.828	701.912	949.459	0.393777	0.293174	-0.0526025	0.902882	0.4078	0.0327273	-0.0539975	0.987832	0.0327273	0.902882	0.0327273	Neg-4C
SPA17	chr11:124492741-124564687	19.1799	12.2797	14.6697	0.648606	0.673482	0.381451	0.643974	0.707154	0.0327273	0.405173	0.288223	0.0327273	0.288223	0.0327273
XRCC1	chr19:44047463-44079730	15.6718	11.6346	12.4457	0.435005	0.425717	0.327257	0.340631	0.486249	0.0327307	0.366303	0.153032	0.0327307	0.153032	0.0327307
CLPTM1L	chr5:1317999-1345002	242.371	244.353	312.785	-0.00647957	0.997951	-0.373244	0.12201	-0.0445821	1	-0.36547	0.0327885	0.997951	0.0327885	0.0327885	Neg-4C
FBLN1	chr22:45898718-45997014	34.9797	40.8116	24.0254	-0.217175	0.775309	0.536652	0.0328661	-0.21712	0.934176	0.53367	0.147239	0.775309	0.0328661	0.0328661		H3F4_25,H3F4_50
ESPL1	chr12:53662082-53687427	18.7626	12.8686	16.206	0.549285	0.103849	0.206032	0.515813	0.423414	0.0328723	0.144169	0.710737	0.0328723	0.515813	0.0328723		U1_25,U1_50,H3F4_25,H3F4_50
PNKD	chr2:219135114-219211516	34.3548	47.9377	37.1414	-0.475367	0.784474	-0.117817	0.916263	-0.490957	0.0329003	-0.113429	0.906185	0.0329003	0.906185	0.0329003		U1_50,H3F4_25,H3F4_50
CPEB1	chr15:83211950-83378635	1.64103	1.03125	1.31996	0.675481	0.498462	0.308814	0.656524	0.732268	0.0329568	0.198364	0.842619	0.0329568	0.656524	0.0329568
RNASE4	chr14:21152335-21168758	1.7814	2.64401	0.998907	-0.56447	0.755527	0.829324	0.392316	-0.392584	0.644534	0.813064	0.0329668	0.644534	0.0329668	0.0329668		H3F4_25,H3F4_50
GIPC3	chr19:3585568-3593539	1.48742	0.870696	1.00568	0.777838	0.311078	0.559355	0.305235	0.69552	0.134027	0.81407	0.0329668	0.134027	0.0329668	0.0329668
CDC45	chr22:19467413-19508135	34.9922	24.5976	30.3063	0.513792	0.186432	0.202125	0.552995	0.446248	0.0329929	0.120547	0.918152	0.0329929	0.552995	0.0329929
IRS1	chr2:227596032-227663506	2.02887	2.58168	2.08269	-0.34236	0.643972	-0.0430647	0.940515	-0.458919	0.0329929	-0.130159	0.863748	0.0329929	0.863748	0.0329929
SERPINB5	chr18:61144143-61172318	7.85405	9.60257	5.77791	-0.284716	0.746873	0.437604	0.226992	-0.294226	0.466431	0.528642	0.0330327	0.466431	0.0330327	0.0330327
ANKH	chr5:14704908-14871887	6.98623	9.15396	5.47164	-0.384623	0.451357	0.347263	0.271057	-0.311562	0.265569	0.415432	0.0330327	0.265569	0.0330327	0.0330327		H3F4_50
XPC	chr3:14186647-14220172	12.7582	10.0693	9.32141	0.346733	0.55812	0.447503	0.115417	0.27612	0.370284	0.437621	0.0330362	0.370284	0.0330362	0.0330362
APLP1	chr19:36359400-36370699	9.29258	8.78608	6.21622	0.086161	0.98249	0.574721	0.0844795	-0.0581206	1	0.49022	0.0330362	0.98249	0.0330362	0.0330362
ADAMTSL4	chr1:150521897-150533412	1.73036	1.58343	0.893946	0.133262	0.977366	0.94755	0.0746537	0.241067	0.990444	0.921941	0.0330362	0.977366	0.0330362	0.0330362
C1orf115	chr1:220863627-220872499	22.954	32.182	17.9316	-0.482264	0.197098	0.350977	0.221913	-0.474822	0.0331845	0.364982	0.119068	0.0331845	0.119068	0.0331845		U1_25,U1_50
UTP18	chr17:49337896-49375292	54.598	53.4787	72.883	0.0351509	0.993999	-0.422021	0.0876669	0.0806933	1	-0.399096	0.0332218	0.993999	0.0332218	0.0332218
ALDH3A2	chr17:19552063-19580908	27.4493	22.1364	21.8271	0.315611	0.540915	0.325373	0.241953	0.32948	0.168489	0.420019	0.0332218	0.168489	0.0332218	0.0332218
SEMA4F	chr2:74881354-74910981	3.77004	3.00159	2.6434	0.334124	0.649389	0.506894	0.128255	0.408774	0.149175	0.493186	0.0332218	0.149175	0.0332218	0.0332218
ZNF264	chr19:57702867-57734214	1.29245	1.81551	1.31138	-0.484974	0.388781	-0.0262893	0.967124	-0.496357	0.0332291	0.0636066	1	0.0332291	0.967124	0.0332291		H3F4_25,H3F4_50
CHCHD6	chr3:126423062-126679263	19.5461	23.7166	26.0707	-0.273778	0.775785	-0.420813	0.234204	-0.214744	0.848591	-0.566157	0.0332877	0.775785	0.0332877	0.0332877
FAM127A	chrX:134166332-134167575	28.2161	37.9788	23.0622	-0.423388	0.395016	0.285687	0.428542	-0.440263	0.0333256	0.160653	0.682595	0.0333256	0.428542	0.0333256		U1_25,U1_50,H3F4_25,H3F4_50
GLRX5	chr14:96001322-96011055	61.8944	67.701	88.3919	-0.124101	0.933439	-0.519394	0.0334496	-0.0793486	1	-0.376904	0.0655942	0.933439	0.0334496	0.0334496
PRKRIR	chr11:76061003-76091880	30.962	36.4907	43.8026	-0.231756	0.726086	-0.505816	0.0334496	-0.189457	0.653511	-0.392332	0.037057	0.653511	0.0334496	0.0334496
B3GNT1	chr11:66112842-66115161	21.139	29.4216	30.693	-0.471689	0.271764	-0.543301	0.0334496	-0.310287	0.240124	-0.378389	0.0509813	0.240124	0.0334496	0.0334496		H3F4_50
DOHH	chr19:3490818-3500938	16.1692	18.5525	24.1452	-0.193084	0.864347	-0.583789	0.0334496	-0.260554	0.80392	-0.614407	0.0544889	0.80392	0.0334496	0.0334496
PDRG1	chr20:30532757-30539883	28.0199	36.5247	33.5914	-0.377142	0.498462	-0.266938	0.43822	-0.438191	0.0475184	-0.433492	0.0335326	0.0475184	0.0335326	0.0335326		H3F4_50
MRE11A	chr11:94150468-94227040	7.44615	4.8326	5.17878	0.628956	0.103849	0.518603	0.0745103	0.470342	0.0335473	0.322279	0.179417	0.0335473	0.0745103	0.0335473
BAG1	chr9:33252469-33264759	33.1033	33.9513	23.753	-0.031228	0.993999	0.473578	0.0475233	-0.069158	1	0.408077	0.0338014	0.993999	0.0338014	0.0338014		U1_10,U1_25,U1_50
QTRTD1	chr3:113775581-113807268	20.8414	21.9325	26.8883	-0.068346	0.982564	-0.372811	0.152836	-0.0329056	1	-0.402649	0.0338014	0.982564	0.0338014	0.0338014
SORBS3	chr8:22409250-22433008	11.8026	8.55263	7.55365	0.46996	0.418531	0.638556	0.0488345	0.377305	0.179428	0.47334	0.0338977	0.179428	0.0338977	0.0338977
C6orf106	chr6:34555065-34664625	26.6029	27.2814	20.1725	-0.0310725	0.993999	0.393907	0.125348	-0.0654874	1	0.405523	0.0341463	0.993999	0.0341463	0.0341463
ZNHIT2	chr11:64883874-64885170	18.3808	22.314	28.0258	-0.274477	0.750417	-0.613848	0.03422	-0.150513	0.931334	-0.437166	0.0493594	0.750417	0.03422	0.03422		H3F4_50
CEBPD	chr8:48649475-48650726	15.0033	18.3392	23.6024	-0.284401	0.765121	-0.658923	0.03422	-0.363652	0.905111	-0.747019	0.259083	0.765121	0.03422	0.03422
PDZD8	chr10:119042605-119134937	14.8617	15.0801	10.1024	-0.0157853	0.996493	0.55162	0.03422	-0.0954058	1	0.422124	0.346271	0.996493	0.03422	0.03422		U1_25,U1_50,H3F4_25,H3F4_50
PTPN6	chr12:7055739-7070479	6.00938	4.15775	3.38111	0.536654	0.416128	0.824457	0.03422	0.260959	0.797212	0.636455	0.0411841	0.416128	0.03422	0.03422		U1_50,H3F4_25,H3F4_50
PANX1	chr11:93862093-93915137	8.04033	8.49759	10.4865	-0.0745369	0.984458	-0.388488	0.251735	-0.122314	1	-0.459824	0.0345284	0.984458	0.0345284	0.0345284
SLC5A3	chr21:35445822-35515334	6.87495	6.16262	4.5664	0.163044	0.887947	0.585034	0.0345538	0.0648831	1	0.43772	0.0763638	0.887947	0.0345538	0.0345538
LPIN2	chr18:2916991-3011945	5.21837	4.51525	3.42785	0.214064	0.823934	0.601002	0.0345538	0.120091	1	0.422919	0.157002	0.823934	0.0345538	0.0345538		H3F4_25,H3F4_50
NFIC	chr19:3359560-3469215	5.03214	5.16711	3.36322	-0.0329028	0.994826	0.576027	0.0345538	-0.0743529	1	0.482727	0.855357	0.994826	0.0345538	0.0345538		U1_50
CPEB2	chr4:15004297-15071777	1.54967	1.78828	0.868261	-0.201352	0.896832	0.830491	0.0345538	-0.167082	1	0.535356	0.218509	0.896832	0.0345538	0.0345538
NCAPG	chr4:17812435-18023483	38.9753	28.6978	32.7033	0.446889	0.303658	0.24784	0.458157	0.409122	0.0346197	0.190965	0.521124	0.0346197	0.458157	0.0346197
SRPX	chrX:38008587-38080177	7.22187	10.2256	7.64601	-0.496495	0.393392	-0.0876021	0.889667	-0.512243	0.0346197	-0.22943	0.475351	0.0346197	0.475351	0.0346197		H3F4_50
ZNF283	chr19:44331472-44353050	2.9577	1.88831	2.98047	0.652624	0.415791	-0.0163271	0.981518	0.676316	0.0346197	-0.00599031	1	0.0346197	0.981518	0.0346197		U1_50
P4HA3	chr11:73977701-74022699	1.57712	2.39046	0.975505	-0.594791	0.583437	0.687848	0.36643	-0.673404	0.0346291	0.0981262	0.921814	0.0346291	0.36643	0.0346291		H3F4_25,H3F4_50
HMGCL	chr1:24128366-24151949	18.0623	12.7661	12.9806	0.505926	0.353439	0.471343	0.146217	0.487861	0.0508491	0.513902	0.0348749	0.0508491	0.0348749	0.0348749
NF2	chr22:29999544-30094589	28.7577	34.5735	36.9611	-0.26045	0.694944	-0.367347	0.203056	-0.31758	0.153561	-0.388799	0.0349235	0.153561	0.0349235	0.0349235
BCAM	chr19:45312315-45324678	5.84122	3.62167	4.1059	0.694915	0.195736	0.503254	0.206673	0.604449	0.0349602	0.565353	0.0505143	0.0349602	0.0505143	0.0349602
MLF1IP	chr4:185570766-185655286	21.8727	15.3496	19.2059	0.516178	0.268847	0.182315	0.651377	0.446568	0.0349699	0.191956	0.569633	0.0349699	0.569633	0.0349699		H3F4_25,H3F4_50
HIST1H2AE	chr6:26217147-26217711	514.277	401.118	515.714	0.363783	0.379031	-0.00930918	0.984567	0.408373	0.0351346	0.0246551	1	0.0351346	0.984567	0.0351346	Neg-4C
HLA-B	chr6_ssto_hap7:2655407-2658748	76.6665	71.0792	59.1469	0.114436	0.93715	0.369008	0.163715	0.170991	0.740247	0.40194	0.0351443	0.740247	0.0351443	0.0351443
ZNRD1	chr6_ssto_hap7:1359478-1363126	53.1289	58.8326	72.0999	-0.141844	0.928844	-0.445794	0.131292	-0.207877	0.653677	-0.433201	0.0351443	0.653677	0.0351443	0.0351443
HNRPDL	chr4:83343716-83351378	52.1456	49.5399	66.7601	0.079221	0.973383	-0.361729	0.133744	0.0335517	1	-0.368264	0.0351443	0.973383	0.0351443	0.0351443
C11orf83	chr11:62430288-62441162	13.3683	16.0723	18.5926	-0.260493	0.887162	-0.481199	0.346361	-0.243742	0.585365	-0.449307	0.0351443	0.585365	0.0351443	0.0351443
DMPK	chr19:46272975-46285815	6.56877	6.18471	4.81006	0.0921854	0.982322	0.444283	0.236396	0.0388184	1	0.505825	0.0351443	0.982322	0.0351443	0.0351443
ZNF195	chr11:3379156-3400452	5.99467	5.06112	9.04999	0.249482	0.805661	-0.599511	0.0360671	0.285482	0.449287	-0.500345	0.0351443	0.449287	0.0351443	0.0351443
LMF1	chr16:903634-1031318	2.79019	1.83758	2.00626	0.607816	0.453704	0.470571	0.373695	0.448102	0.279073	0.643323	0.0351443	0.279073	0.0351443	0.0351443
ATP6V1B2	chr8:20054703-20079207	27.3777	31.5247	35.2944	-0.198206	0.806501	-0.371728	0.164286	-0.195271	0.649132	-0.406646	0.0352995	0.649132	0.0352995	0.0352995
NAMPT	chr7:105888731-105925638	27.0601	29.2628	35.6759	-0.107637	0.945521	-0.40407	0.0964711	-0.0783085	1	-0.391196	0.0353578	0.945521	0.0353578	0.0353578		U1_10,U1_25,U1_50
PPP1R37	chr19:45596430-45650543	5.1253	6.23043	6.69611	-0.276391	0.78425	-0.391008	0.310271	-0.330249	0.26996	-0.454428	0.0354412	0.26996	0.0354412	0.0354412
DLGAP4	chr20:34995443-35157040	4.00877	3.6106	2.24464	0.156223	0.948141	0.831357	0.0355639	-0.0737755	1	0.376663	0.921318	0.948141	0.0355639	0.0355639
CCRN4L	chr4:139936942-139967095	13.6121	14.0573	17.8735	-0.0411403	0.993999	-0.398242	0.2065	-0.110565	1	-0.465792	0.0356107	0.993999	0.0356107	0.0356107		H3F4_10,H3F4_25,H3F4_50
TMEM222	chr1:27648635-27662891	9.76949	13.5651	14.7496	-0.468287	0.456682	-0.599596	0.0718926	-0.378563	0.214667	-0.491873	0.0356107	0.214667	0.0356107	0.0356107		H3F4_10,H3F4_25,H3F4_50
SLC9A6	chrX:135067582-135129428	13.408	15.4368	16.9609	-0.198017	0.814087	-0.344401	0.208111	-0.259752	0.400527	-0.406858	0.035611	0.400527	0.035611	0.035611		H3F4_50
MRPL36	chr5:1798498-1799956	159.899	179.496	209.829	-0.161513	0.879255	-0.39735	0.139633	-0.0529556	1	-0.400157	0.035647	0.879255	0.035647	0.035647	Neg-4C
TMEM123	chr11:102267055-102323775	42.2407	40.456	31.023	0.0675472	0.98249	0.440012	0.0666536	0.0614132	1	0.391534	0.035647	0.98249	0.035647	0.035647
QPCTL	chr19:46195740-46207248	11.1018	8.25051	8.32363	0.433518	0.47647	0.41021	0.232713	0.509605	0.0357292	0.472022	0.0552022	0.0357292	0.0552022	0.0357292		H3F4_10,H3F4_25,H3F4_50
TMED7	chr5:114914338-114961876	65.1859	73.3468	87.5462	-0.164912	0.847829	-0.430766	0.0829011	-0.211058	0.544128	-0.392693	0.0359105	0.544128	0.0359105	0.0359105		H3F4_50
SLC16A1	chr1:113454469-113498975	157.543	178.162	208.605	-0.172179	0.813895	-0.410303	0.06844	-0.150125	0.80114	-0.376692	0.0362233	0.80114	0.0362233	0.0362233	Neg-4C
ACSS2	chr20:33462765-33515769	8.68515	7.08416	5.98631	0.299217	0.699288	0.5316	0.0923069	0.239792	0.598223	0.481685	0.0363348	0.598223	0.0363348	0.0363348
PACRGL	chr4:20702035-20729980	7.76426	8.3882	10.7183	-0.106245	0.977768	-0.470444	0.173822	-0.203392	0.768766	-0.479962	0.0364363	0.768766	0.0364363	0.0364363
CHAC1	chr15:41245635-41248717	1.5271	1.37089	2.48573	0.160991	0.982693	-0.708194	0.323544	-0.250361	0.947611	-0.791736	0.0364363	0.947611	0.0364363	0.0364363
CDH23	chr10:73156690-73575704	0.952365	0.408755	0.197163	1.22551	1	2.26687	1	0.862592	0.459565	1.46998	0.0364363	0.459565	0.0364363	0.0364363
LAPTM4A	chr2:20232410-20251789	48.1373	74.0684	56.8975	-0.616435	0.0365281	-0.246501	0.423483	-0.496684	0.126538	-0.116287	0.980213	0.0365281	0.423483	0.0365281		H3F4_10,H3F4_25,H3F4_50
ERBB3	chr12:56473808-56497291	6.36662	7.87542	4.72737	-0.301566	0.867164	0.424207	0.537487	0.301858	0.434911	0.488851	0.0365701	0.434911	0.0365701	0.0365701		H3F4_25,H3F4_50
PEX5	chr12:7341758-7371169	17.7314	19.495	21.6661	-0.131519	0.928844	-0.294431	0.322298	-0.127334	0.938267	-0.410096	0.0365938	0.928844	0.0365938	0.0365938		U1_10,U1_25,U1_50
PPP3CC	chr8:22298482-22398657	7.83321	8.62705	6.44073	-0.133976	0.953503	0.277071	0.515829	0.0900515	1	0.487174	0.0368334	0.953503	0.0368334	0.0368334
AFF1	chr4:87856153-88062206	8.40044	10.1499	5.78491	-0.267664	0.651907	0.532888	0.0369064	-0.293169	0.92252	0.531708	0.310685	0.651907	0.0369064	0.0369064
NOC2L	chr1:861120-894679	263.49	265.627	342.318	-0.00639046	0.997951	-0.382871	0.110793	-0.0354017	1	-0.380167	0.0369144	0.997951	0.0369144	0.0369144	U1_25_Pos-4C,U1_50_Pos-4C	U1_25,U1_50
PRR7	chr5:176853686-176883287	10.3402	11.3408	14.0593	-0.127994	0.989355	-0.44853	0.663226	-0.254987	0.660484	-0.536568	0.0369144	0.660484	0.0369144	0.0369144		U1_25,U1_50,H3F4_50
CTSS	chr1:150702671-150738433	0.53202	0.595568	1.189	-0.157499	1	-1.1655	1	0.184631	1	-1.01321	0.0369144	1	0.0369144	0.0369144
PPP1R12B	chr1:202317829-202557697	4.77254	5.97674	5.1302	-0.319351	0.797442	-0.10953	0.876487	-0.472897	0.0370139	-0.181153	0.745798	0.0370139	0.745798	0.0370139
ISCA1	chr9:88879462-88897490	41.1325	44.4639	52.3398	-0.10709	0.950989	-0.352914	0.184278	-0.147443	0.856072	-0.403648	0.0370963	0.856072	0.0370963	0.0370963		U1_25,U1_50
THAP6	chr4:76439653-76455236	5.18853	3.50128	4.80364	0.572703	0.306308	0.105922	0.842604	0.528442	0.0371248	0.088689	0.971722	0.0371248	0.842604	0.0371248		H3F4_10,H3F4_25,H3F4_50
PLS1	chr3:142315228-142432505	16.5711	12.4119	21.1729	0.422194	0.357754	-0.358818	0.184278	0.440128	0.0373444	-0.325398	0.161478	0.0373444	0.161478	0.0373444		H3F4_50
SSSCA1	chr11:65337942-65339239	103.233	88.2411	132.408	0.231654	0.78127	-0.364392	0.209021	0.0433949	1	-0.400845	0.0373942	0.78127	0.0373942	0.0373942	Neg-4C
DENND2C	chr1:115127195-115212732	7.79423	8.27808	5.78036	-0.0816296	0.982322	0.42597	0.177247	-0.117757	1	0.476317	0.0373942	0.982322	0.0373942	0.0373942
MYC	chr8:128748314-128753680	134.35	131.806	170.163	0.0328432	0.99325	-0.346214	0.150694	0.0177263	1	-0.382911	0.0374034	0.99325	0.0374034	0.0374034	Neg-4C
PKDCC	chr2:42275160-42285668	27.361	36.8043	26.8419	-0.422474	0.315942	0.0223358	0.964099	-0.424595	0.037448	0.0241012	1	0.037448	0.964099	0.037448		H3F4_25,H3F4_50
NAB1	chr2:191513847-191557492	15.8885	12.8783	14.282	0.308298	0.59233	0.1485	0.68837	0.393722	0.0675359	0.416712	0.0374809	0.0675359	0.0374809	0.0374809		U1_25,U1_50
NDUFAF5	chr20:13765671-13799067	8.35702	10.1758	11.5737	-0.278807	0.765121	-0.475084	0.149228	-0.278722	0.461809	-0.481677	0.0374809	0.461809	0.0374809	0.0374809		H3F4_50
POLR3K	chr16:96978-103632	53.9579	54.1793	67.7094	-0.000623234	0.998362	-0.332826	0.292759	-0.10174	1	-0.425882	0.0375207	0.998362	0.0375207	0.0375207
C21orf59	chr21:33973983-33984918	69.5168	69.5422	83.1666	0.00474087	0.997951	-0.263932	0.363938	-0.0869945	1	-0.377697	0.0375477	0.997951	0.0375477	0.0375477
TNFAIP1	chr17:26662547-26684603	26.8322	35.2081	28.0943	-0.386666	0.682361	-0.0716017	0.923272	-0.405738	0.0377233	-0.0972672	0.876811	0.0377233	0.876811	0.0377233		U1_25,U1_50
NEU3	chr11:74699949-74718743	12.3614	13.2404	15.5395	-0.0938389	0.977366	-0.335371	0.305235	-0.165156	0.847772	-0.440848	0.0378045	0.847772	0.0378045	0.0378045
LARP1B	chr4:128982502-129132289	17.8438	20.6504	23.7983	-0.205477	0.830856	-0.420717	0.156355	-0.228457	0.537613	-0.421772	0.0378135	0.537613	0.0378135	0.0378135
MYO18A	chr17:27400527-27507407	8.19557	7.93077	6.32342	0.052653	0.98859	0.36885	0.20405	0.0979909	1	0.422189	0.0378739	0.98859	0.0378739	0.0378739
GPAA1	chr8:145137523-145141119	24.7764	21.2052	17.0357	0.229826	0.78127	0.535103	0.0481833	0.171963	0.793251	0.432329	0.0378856	0.78127	0.0378856	0.0378856
PI4K2B	chr4:25235652-25280831	13.3841	12.9062	10.7096	0.057728	0.987169	0.316313	0.313799	0.028412	1	0.444261	0.0379346	0.987169	0.0379346	0.0379346		H3F4_50
SRRM3	chr7:75831215-75916605	4.1673	3.20011	2.59381	0.386241	0.633554	0.678775	0.0662184	0.327428	0.492493	0.540339	0.0380059	0.492493	0.0380059	0.0380059		H3F4_50
PFKM	chr12:48436680-48540187	53.3894	60.8785	68.1741	-0.184101	0.858455	-0.357968	0.235861	-0.18886	0.627933	-0.370514	0.0382328	0.627933	0.0382328	0.0382328
STK39	chr2:168810529-169104105	9.03235	9.07306	11.7181	-0.00123125	0.998362	-0.380841	0.224944	-0.0898678	1	-0.434084	0.0382817	0.998362	0.0382817	0.0382817
LIN54	chr4:83845755-83934040	14.1121	12.154	9.77649	0.220767	0.765121	0.524259	0.0383277	0.130506	0.936144	0.364073	0.0698051	0.765121	0.0383277	0.0383277
KIFC3	chr16:57792128-57836439	41.7071	56.3691	57.4363	-0.429353	0.238986	-0.466951	0.0402132	-0.412291	0.151963	-0.472813	0.0385264	0.151963	0.0385264	0.0385264		U1_50
KIAA1107	chr1:92632608-92650280	1.14028	1.19147	0.441294	-0.0581008	1	1.36432	1	0.00184466	1	0.842871	0.038556	1	0.038556	0.038556		H3F4_10,H3F4_25,H3F4_50
RNFT1	chr17:58029722-58042117	31.7158	24.3402	28.1102	0.387114	0.436714	0.16884	0.648477	0.442872	0.0387319	0.251985	0.349708	0.0387319	0.349708	0.0387319
PAQR8	chr6:52226925-52272575	0.620013	0.58969	0.372966	0.0776234	1	0.727956	1	0.222465	1	1.14013	0.0388415	1	0.0388415	0.0388415		H3F4_25,H3F4_50
ATP6V0A1	chr17:40610861-40674597	16.8435	23.5429	18.8631	-0.477825	0.195736	-0.168678	0.63773	-0.44059	0.0389031	-0.0837903	1	0.0389031	0.63773	0.0389031
VWA9	chr15:65871095-65903627	15.2913	11.1104	15.2187	0.466065	0.331479	0.00158225	0.995613	0.455678	0.0389031	0.0510327	1	0.0389031	0.995613	0.0389031		H3F4_25,H3F4_50
MYLK-AS1	chr3:123304402-123603149	1.21491	6.64581	1.75334	-2.44639	0.641363	-0.534479	0.863303	-1.33184	0.0389031	-0.303129	1	0.0389031	0.863303	0.0389031		H3F4_25,H3F4_50
RASD1	chr17:17397752-17399709	0.0423354	0.773154	0.820623	-4.18575	1	-4.28187	1	-1.45834	0.0778653	-1.46911	0.0389377	0.0778653	0.0389377	0.0389377		H3F4_50
MMP11	chr22:24115035-24126503	2.25835	1.37682	1.15427	0.719196	0.460077	0.963002	0.11925	0.581311	0.241316	0.821658	0.0391122	0.241316	0.0391122	0.0391122		U1_25,U1_50,H3F4_25,H3F4_50
RPL22L1	chr3:170582664-170588045	13.1194	12.1185	17.8015	0.119737	0.958599	-0.445574	0.146452	-0.0897994	1	-0.425804	0.0393536	0.958599	0.0393536	0.0393536
RAP1B	chr12:69004618-69054385	80.2508	88.7425	102.21	-0.139846	0.888865	-0.354231	0.154457	-0.182136	0.665126	-0.372008	0.0394731	0.665126	0.0394731	0.0394731
NRBP2	chr8:144915754-144923146	3.01729	1.8477	2.04288	0.712816	0.237133	0.557332	0.184195	0.274371	0.579314	0.503994	0.0394777	0.237133	0.0394777	0.0394777		U1_50
C18orf21	chr18:33552587-33559250	19.9854	20.2081	24.3986	-0.0107056	0.997951	-0.29316	0.458805	-0.186977	0.810567	-0.460525	0.0397397	0.810567	0.0397397	0.0397397		H3F4_10,H3F4_25,H3F4_50
ZNF263	chr16:3333486-3341459	9.7965	12.3573	13.0384	-0.32977	0.60568	-0.417703	0.163715	-0.242688	0.502135	-0.415054	0.0397397	0.502135	0.0397397	0.0397397
PMP22	chr17:15133095-15168644	64.773	87.3989	60.638	-0.426951	0.249996	0.089882	0.82411	-0.411432	0.0398154	0.0700481	0.985567	0.0398154	0.82411	0.0398154
HIST1H3I	chr6:27839622-27840099	118.022	70.1306	89.1196	0.756223	0.0398489	0.399938	0.214665	0.690856	0.358261	0.471025	0.541206	0.0398489	0.214665	0.0398489	Neg-4C
MESDC2	chr15:81268094-81282205	17.6765	20.6297	22.133	-0.217619	0.770128	-0.329648	0.241704	-0.284333	0.293746	-0.392699	0.0400622	0.293746	0.0400622	0.0400622
ARAP3	chr5:141032967-141061800	2.22702	1.77714	1.47874	0.330814	0.748187	0.585463	0.164286	0.143122	1	0.700494	0.0401342	0.748187	0.0401342	0.0401342		U1_10,U1_25,U1_50
CCNDBP1	chr15:43477465-43489375	7.84523	6.59199	5.37852	0.256357	0.771249	0.539332	0.0736848	0.255216	0.505604	0.440173	0.0401514	0.505604	0.0401514	0.0401514
ZSCAN31	chr6:28292514-28304152	4.52257	5.18389	2.88485	-0.191635	0.902522	0.64337	0.0904667	-0.160459	0.990644	0.581237	0.0401645	0.902522	0.0401645	0.0401645		H3F4_10,H3F4_25,H3F4_50
C9orf41	chr9:77597872-77643310	18.5742	17.0988	12.4497	0.124669	0.947737	0.571913	0.0402132	-0.00512408	1	0.439456	0.0441006	0.947737	0.0402132	0.0402132
GTF2IRD1	chr7:73868119-74016920	11.7883	12.9296	7.84099	-0.128045	0.937021	0.582964	0.0402132	-0.16964	0.941186	0.415541	0.158068	0.937021	0.0402132	0.0402132
SEC14L2	chr22:30792929-30821291	3.35326	1.80157	1.91797	0.901609	0.259513	0.80067	0.173661	0.600015	0.0402476	0.44736	0.170647	0.0402476	0.170647	0.0402476
SMYD5	chr2:73441365-73454355	26.6558	28.8978	35.2254	-0.111237	0.947737	-0.407464	0.124436	-0.0996337	1	-0.394176	0.0403016	0.947737	0.0403016	0.0403016
RBM18	chr9:125001833-125085742	7.13981	6.04228	9.42903	0.246063	0.92651	-0.406513	0.454751	0.197105	0.783209	-0.462681	0.0403016	0.783209	0.0403016	0.0403016
C6orf70	chr6:170151720-170181617	6.10623	3.8202	4.32381	0.681886	0.250798	0.492705	0.242994	0.586224	0.0405139	0.291827	0.437	0.0405139	0.242994	0.0405139
IDH2	chr15:90627211-90645708	26.9916	23.7926	18.8205	0.187285	0.859606	0.514894	0.0611806	0.140133	0.926022	0.420398	0.0406053	0.859606	0.0406053	0.0406053
PRRG1	chrX:37208527-37316548	5.92997	6.33696	8.84046	-0.0905206	0.982322	-0.581361	0.0475233	-0.0265672	1	-0.448567	0.0406053	0.982322	0.0406053	0.0406053
C17orf51	chr17:21431570-21454941	6.31275	8.23563	6.97208	-0.378345	0.436714	-0.148605	0.696265	-0.432066	0.0406238	-0.129036	0.863868	0.0406238	0.696265	0.0406238
DCAF10	chr9:37800789-37867665	4.02619	2.74953	2.66029	0.555492	0.214512	0.592551	0.0475094	0.394219	0.22762	0.515557	0.0406524	0.214512	0.0406524	0.0406524		U1_50,H3F4_25,H3F4_50
ZNF485	chr10:44101854-44113352	2.77577	3.26056	4.06219	-0.226971	0.917929	-0.554644	0.26461	0.010284	1	-0.642712	0.0408218	0.917929	0.0408218	0.0408218
CEBPZ	chr2:37423634-37458740	75.0559	90.0894	101.697	-0.258129	0.689293	-0.44352	0.0959459	-0.226364	0.460692	-0.375325	0.0409406	0.460692	0.0409406	0.0409406
ZMPSTE24	chr1:40723721-40759856	72.3641	84.5791	96.9442	-0.219765	0.718104	-0.427161	0.0617988	-0.183684	0.664218	-0.370435	0.0409406	0.664218	0.0409406	0.0409406		H3F4_10,H3F4_25,H3F4_50
NSUN5	chr7:72716513-72722864	30.7661	30.6249	38.9298	0.0119022	0.997951	-0.344818	0.207823	-0.0392154	1	-0.382507	0.0409406	0.997951	0.0409406	0.0409406
KATNAL2	chr18:44526786-44628614	3.2142	2.31816	2.14471	0.476731	0.602843	0.578407	0.22514	0.397892	0.342341	0.569855	0.0409406	0.342341	0.0409406	0.0409406
CTTNBP2NL	chr1:112938799-113003786	14.6282	20.1491	15.25	-0.456696	0.212172	-0.0653332	0.880436	-0.416632	0.0409458	-0.101403	0.959592	0.0409458	0.880436	0.0409458
MREG	chr2:216807313-216878346	5.77938	3.64945	6.93445	0.668488	0.186432	-0.268139	0.51177	0.558746	0.0409458	-0.350118	0.280428	0.0409458	0.280428	0.0409458		U1_25,U1_50,H3F4_25,H3F4_50
TINCR	chr19:5558177-5568005	4.77797	5.30894	3.09241	-0.14674	0.939412	0.622357	0.0736029	-0.139641	0.996949	0.549141	0.041019	0.939412	0.041019	0.041019		H3F4_50
NFKB2	chr10:104153866-104162286	52.2659	38.3903	47.1993	0.450391	0.210507	0.141825	0.677155	0.403417	0.0410292	0.0278367	1	0.0410292	0.677155	0.0410292		H3F4_50
KIAA1324	chr1:109656584-109749403	0.223993	0.610015	0.36303	-1.44018	1	-0.701862	1	-1.11987	0.0410292	-0.33696	0.899829	0.0410292	0.899829	0.0410292		H3F4_25,H3F4_50
ABAT	chr16:8768443-8878432	0.0824703	0.0589913	0.0283362	0.488491	1	1.53609	1	0.0471023	1	1.45563	0.0410476	1	0.0410476	0.0410476
PSCA	chr8:143751725-143764145	2.60202	2.32804	1.32103	0.165796	0.98249	0.97267	0.281499	-0.0160671	1	1.04512	0.0413258	0.98249	0.0413258	0.0413258		U1_10,U1_25,U1_50
RPUSD3	chr3:9879532-9885702	23.4174	15.6103	16.1891	0.590365	0.192458	0.527262	0.0936073	0.489449	0.0414105	0.363798	0.177805	0.0414105	0.0936073	0.0414105		H3F4_25,H3F4_50
ST3GAL4	chr11:126225539-126284536	96.6299	126.131	80.4465	-0.379115	0.322259	0.259156	0.364317	-0.396681	0.0414803	0.201503	0.437647	0.0414803	0.364317	0.0414803	U1_25_Pos-4C,U1_50_Pos-4C	U1_25,U1_50
CGB7	chr19:49557530-49558997	0	0	0.102148	0	1	-1000	1	#NAME?	0.0414803	#NAME?	0.158024	0.0414803	0.158024	0.0414803
SHPK	chr17:3468739-3539616	6.48773	7.03927	8.57938	-0.112438	0.974626	-0.408453	0.27336	-0.185601	0.775028	-0.449186	0.0414951	0.775028	0.0414951	0.0414951		U1_50
SNHG10	chr14:95999248-96001209	5.00606	6.24704	7.65559	-0.314259	0.951297	-0.618095	0.504424	-0.219743	0.912767	-0.631637	0.0415148	0.912767	0.0415148	0.0415148
GTF2IRD2P1	chr7:72656901-72685658	0.698413	0.505631	0.344914	0.471245	1	1.01257	1	0.267866	1	1.1259	0.0415252	1	0.0415252	0.0415252
CTNNAL1	chr9:111704850-111775764	66.0837	75.7645	85.0335	-0.191971	0.797153	-0.369012	0.141284	-0.269921	0.328299	-0.37678	0.0415744	0.328299	0.0415744	0.0415744		H3F4_25,H3F4_50
RNASEH1	chr2:3592690-3605940	51.3381	54.2493	62.299	-0.0743011	0.982322	-0.284469	0.327343	-0.101633	1	-0.379054	0.0416536	0.982322	0.0416536	0.0416536		U1_50,H3F4_10,H3F4_25,H3F4_50
CMAHP	chr6:25081294-25138620	0.270142	0.567464	0.363431	-1.06555	1	-0.433244	1	-1.34848	0.0416962	-0.433727	0.909085	0.0416962	0.909085	0.0416962
NPL	chr1:182758583-182799519	5.79798	4.17367	4.36644	0.479527	0.453001	0.403778	0.31275	0.622792	0.0417483	0.557066	0.0528656	0.0417483	0.0528656	0.0417483		H3F4_25,H3F4_50
ATP10D	chr4:47487409-47595503	4.67331	4.90384	5.9959	-0.0641917	0.986255	-0.364829	0.241754	-0.272256	0.437941	-0.427773	0.0417616	0.437941	0.0417616	0.0417616
CENPM	chr22:42334740-42343148	38.4937	25.8201	25.6931	0.581395	0.186432	0.577951	0.0419922	0.456649	0.0688308	0.372847	0.159858	0.0688308	0.0419922	0.0419922
GFPT1	chr2:69546900-69614386	17.6359	24.373	20.2155	-0.46151	0.170939	-0.202225	0.504443	-0.393052	0.0421034	-0.144648	0.714199	0.0421034	0.504443	0.0421034		H3F4_25,H3F4_50
RGS11	chr16:318309-325914	1.07631	0.733074	0.564772	0.559321	1	0.925076	1	0.0706506	1	0.916089	0.0423487	1	0.0423487	0.0423487		H3F4_25,H3F4_50
PRKCA	chr17:64298925-64806862	2.63817	4.36727	2.47244	-0.721932	0.0423514	0.0883262	0.866567	-0.762884	0.151477	0.0540255	1	0.0423514	0.866567	0.0423514
SH3BGRL	chrX:80369199-80554046	14.2697	16.9402	10.6278	-0.242258	0.798265	0.419845	0.225546	-0.285859	0.357793	0.41007	0.0424755	0.357793	0.0424755	0.0424755		U1_25,U1_50
CHIC1	chrX:72782983-72906937	3.04358	2.16153	4.11282	0.498964	0.379031	-0.43963	0.173661	0.480332	0.0426088	-0.2585	0.466624	0.0426088	0.173661	0.0426088		H3F4_50
ZDHHC7	chr16:85008066-85045141	19.8982	27.0481	19.1431	-0.437628	0.287289	0.0505255	0.917593	-0.408578	0.0426397	0.00148124	1	0.0426397	0.917593	0.0426397		U1_25,U1_50
SGMS2	chr4:108745720-108836204	14.1772	18.2588	10.5465	-0.359768	0.424697	0.421538	0.104695	-0.412175	0.0426397	0.338875	0.0870589	0.0426397	0.0870589	0.0426397
RXFP1	chr4:159442865-159574521	0.0177553	0.270717	0.0547905	-3.92539	1	-1.63078	1	-2.34931	0.0426397	-0.660203	0.920619	0.0426397	0.920619	0.0426397
HIST1H2BN	chr6:27806439-27806888	208.891	146.507	151.945	0.517061	0.195736	0.453894	0.10045	0.579298	0.0426799	0.529217	0.0492684	0.0426799	0.0492684	0.0426799	Neg-4C
DOCK8	chr9:213107-465259	0.625231	0.949149	0.744643	-0.596962	1	-0.257465	1	-0.752214	0.0426799	-0.151329	0.950976	0.0426799	0.950976	0.0426799
GPR137C	chr14:53019865-53104431	0.115989	0.281522	0.154212	-1.27397	1	-0.416235	1	-1.77782	0.0426799	-1.36958	0.196826	0.0426799	0.196826	0.0426799		H3F4_25,H3F4_50
LINC00085	chr19:52196592-52208443	1.84994	1.0096	0.928131	0.878903	0.433375	0.989859	0.185306	0.652684	0.141657	0.760704	0.0427003	0.141657	0.0427003	0.0427003
SPRY2	chr13:80910111-80915086	1.6018	2.14258	2.10689	-0.414378	0.794865	-0.400727	0.588472	-0.301202	0.704137	-0.632364	0.0427581	0.704137	0.0427581	0.0427581
RAB18	chr10:27793102-27831166	18.634	21.5586	23.6324	-0.205063	0.790471	-0.348111	0.184278	-0.181442	0.685744	-0.376679	0.0428078	0.685744	0.0428078	0.0428078
NELFA	chr4:1984440-2010962	10.1278	11.2552	14.3321	-0.146981	0.928844	-0.506252	0.097926	-0.0990595	1	-0.436661	0.0429049	0.928844	0.0429049	0.0429049		U1_10,U1_25,U1_50,H3F4_10,H3F4_25,H3F4_50
BMP6	chr6:7727010-8102828	33.6065	44.7311	40.1429	-0.407276	0.797153	-0.261682	0.746756	-0.405173	0.0429985	-0.26695	0.271909	0.0429985	0.271909	0.0429985
SEC61A1	chr3:127771211-127790526	129.714	171.458	155.867	-0.397259	0.25459	-0.270274	0.310422	-0.380103	0.0430242	-0.247765	0.264897	0.0430242	0.264897	0.0430242	U1_25_Pos-4C,U1_50_Pos-4C,H3F4_25_Pos-4C,H3F4_50_Pos-4C	U1_25,U1_50,H3F4_25,H3F4_50
CNST	chr1:246729638-246831884	9.49487	13.2346	13.039	-0.473829	0.26311	-0.4629	0.100742	-0.430118	0.0430242	-0.28576	0.31948	0.0430242	0.100742	0.0430242
LAMC1	chr1:182992594-183114727	40.9828	31.8925	34.5169	0.367065	0.338446	0.242436	0.386632	0.384088	0.0432918	0.268325	0.196826	0.0432918	0.196826	0.0432918		U1_50
TMED1	chr19:10943113-10946983	48.3366	58.1249	68.2717	-0.260773	0.687722	-0.503461	0.0433386	-0.279873	0.602251	-0.470829	0.068881	0.602251	0.0433386	0.0433386
WDR45	chrX:48932091-48958059	24.1181	22.2794	16.2694	0.11966	0.951297	0.562676	0.0433386	-0.000371053	1	0.2651	0.338876	0.951297	0.0433386	0.0433386
PLXNA3	chrX:153686622-153701985	2.0507	1.71664	1.20498	0.261789	0.822975	0.761835	0.0433386	-0.00129785	1	0.420331	0.780063	0.822975	0.0433386	0.0433386		U1_50
PTGES2	chr9:130882971-130890741	97.7561	104.711	122.702	-0.0938821	0.962295	-0.333193	0.21744	-0.14888	0.807912	-0.360522	0.0433598	0.807912	0.0433598	0.0433598	Neg-4C
CXorf56	chrX:118672111-118699397	25.0606	23.2815	29.1534	0.111495	0.953503	-0.22352	0.498914	0.00570194	1	-0.388035	0.0434285	0.953503	0.0434285	0.0434285		H3F4_50
CD55	chr1:207494816-207534311	472.524	619.125	433.36	-0.38458	0.280495	0.119539	0.724797	-0.380787	0.0434962	0.165956	0.494284	0.0434962	0.494284	0.0434962	Neg-4C
ZHX1	chr8:124232195-124287781	20.3529	14.874	22.3115	0.457706	0.339088	-0.137829	0.742374	0.409134	0.0434962	-0.184214	0.5608	0.0434962	0.5608	0.0434962		H3F4_50
NFATC2IP	chr16:28962317-28977767	11.4887	8.03947	10.4517	0.52032	0.217587	0.131182	0.754112	0.43834	0.0434962	0.143221	0.803644	0.0434962	0.754112	0.0434962
KLHL42	chr12:27933186-27955973	6.57038	4.43887	6.25481	0.57104	0.150882	0.0657379	0.89514	0.440027	0.0434962	-0.0590489	1	0.0434962	0.89514	0.0434962		U1_10,U1_25,U1_50
IL6R	chr1:154377668-154441926	1.57656	2.2183	1.66471	-0.487377	0.694509	-0.0838081	0.928765	-0.674071	0.0434962	-0.165008	0.948036	0.0434962	0.928765	0.0434962
ATOH8	chr2:85980908-86018506	0.540091	0.952115	0.934749	-0.812654	1	-0.796675	1	-0.584705	0.082639	-0.632976	0.0435082	0.082639	0.0435082	0.0435082		U1_50
CCDC50	chr3:190984943-191116459	6.54057	5.49792	8.1434	0.25579	0.713457	-0.321492	0.270317	0.223116	0.515567	-0.38642	0.0437632	0.515567	0.0437632	0.0437632		U1_50
MXD4	chr4:2249159-2263739	9.92897	12.6963	6.83456	-0.34941	0.547024	0.533495	0.0606807	-0.385205	0.0807684	0.407565	0.0439715	0.0807684	0.0439715	0.0439715
MAPK11	chr22:50702141-50708779	3.92225	3.54839	2.8629	0.149771	0.960752	0.448927	0.359254	0.108906	1	0.547449	0.0439845	0.960752	0.0439845	0.0439845
STEAP2	chr7:89840999-89866992	1.86383	1.63236	1.61763	0.196634	0.964705	0.199038	0.824859	0.510196	0.110812	0.547143	0.0439845	0.110812	0.0439845	0.0439845
TRMT12	chr8:125463047-125465266	10.4249	10.9141	14.1523	-0.0608828	0.989355	-0.446299	0.164286	-0.118998	0.999172	-0.440646	0.0441006	0.989355	0.0441006	0.0441006
PFKFB2	chr1:207226619-207254368	47.1638	44.275	37.823	0.0964455	0.954016	0.313142	0.242129	0.137433	0.866241	0.374262	0.0441458	0.866241	0.0441458	0.0441458
CCNB1IP1	chr14:20779526-20801471	43.193	60.9226	54.5651	-0.490926	0.216936	-0.342455	0.231467	-0.423334	0.0441828	-0.30724	0.153203	0.0441828	0.153203	0.0441828
ABCC4	chr13:95672082-95953687	9.42218	11.8966	6.85011	-0.331154	0.574277	0.454652	0.130678	-0.404261	0.06355	0.400036	0.0442207	0.06355	0.0442207	0.0442207
CLNS1A	chr11:77327195-77348851	150.718	145.53	194.561	0.0557998	0.985533	-0.373655	0.131573	0.0418798	1	-0.371617	0.0443028	0.985533	0.0443028	0.0443028	H3F4_25_Pos-4C,H3F4_50_Pos-4C	H3F4_25,H3F4_50
AUP1	chr2:74753774-74784678	100.757	113.176	135.412	-0.162414	0.89577	-0.431754	0.141895	-0.178947	0.684447	-0.367889	0.0443028	0.684447	0.0443028	0.0443028	Neg-4C
CTPS2	chrX:16606121-16731059	22.2988	17.9039	16.0488	0.321962	0.531136	0.469212	0.0606807	0.264356	0.382385	0.391625	0.0444356	0.382385	0.0444356	0.0444356
RUVBL2	chr19:49497155-49519182	166.954	171.429	209.274	-0.0328817	0.993999	-0.331232	0.184278	-0.0470759	1	-0.350991	0.0444667	0.993999	0.0444667	0.0444667	Neg-4C
RCL1	chr9:4792833-4861064	23.2107	20.3774	29.805	0.1931	0.841795	-0.366064	0.20374	0.120188	0.990444	-0.410041	0.0444667	0.841795	0.0444667	0.0444667
WDR12	chr2:203745322-203776949	26.2422	26.7328	36.8854	-0.0214542	0.996394	-0.496443	0.0475233	0.155544	0.849741	-0.392084	0.0445051	0.849741	0.0445051	0.0445051		H3F4_25,H3F4_50
SELRC1	chr1:53152013-53164038	40.4451	46.1885	53.1619	-0.18632	0.823934	-0.399695	0.11257	-0.208358	0.627827	-0.399733	0.0446974	0.627827	0.0446974	0.0446974		H3F4_50
LGALS3	chr14:55595934-55612148	257.599	256.648	214.134	0.0105965	0.997951	0.261328	0.334571	0.110791	0.977667	0.370855	0.0447273	0.977667	0.0447273	0.0447273	Neg-4C
RBM28	chr7:127950435-127983962	30.9067	29.5038	42.5912	0.0722933	0.982322	-0.46793	0.0462149	0.0321161	1	-0.398534	0.0447273	0.982322	0.0447273	0.0447273
KIRREL	chr1:157963062-158065844	21.837	21.1868	29.1762	0.0488649	0.989355	-0.423299	0.0963667	0.0652974	1	-0.376544	0.0447524	0.989355	0.0447524	0.0447524
STC1	chr8:23699433-23712320	7.65587	10.739	6.56699	-0.482972	0.301137	0.216067	0.58189	-0.568517	0.0447606	0.180291	0.734285	0.0447606	0.58189	0.0447606
RAPGEF5	chr7:22157907-22396533	0.105082	0.316752	0.188269	-1.58659	1	-0.846548	1	-1.58873	0.0447678	-1.31305	0.151357	0.0447678	0.151357	0.0447678
FLJ23867	chr1:180123967-180169859	2.14535	2.1563	1.92616	-0.00209568	0.998362	0.150217	0.952385	0.414	0.357793	0.639305	0.044884	0.357793	0.044884	0.044884
PCSK4	chr19:1481426-1490407	0.448109	0.194941	0.237602	1.20608	1	0.910023	1	0.379884	0.96205	1.21113	0.0449434	0.96205	0.0449434	0.0449434		H3F4_50
TONSL	chr8:145654162-145669812	9.55948	5.76634	9.19296	0.734568	0.0449577	0.0510912	0.9188	0.402883	0.0882242	-0.0401332	1	0.0449577	0.9188	0.0449577
S100P	chr4:6695565-6698897	9.54296	23.5067	6.34544	-1.29534	0.0449577	0.583478	0.481782	-1.24623	0.19756	0.7956	0.511811	0.0449577	0.481782	0.0449577
GTF2H2D	chr5:68856050-68888729	7.86412	6.9888	12.9506	0.175503	0.958599	-0.724944	0.0449595	#NAME?	1	#NAME?	1	0.958599	0.0449595	0.0449595
LUM	chr12:91497231-91505542	4.69385	5.87238	2.47379	-0.317894	0.771249	0.918749	0.0449595	-0.232051	1	0.930572	0.175668	0.771249	0.0449595	0.0449595
CCT2	chr12:69979207-69995357	384.398	380.364	496.325	0.0204799	0.995693	-0.373963	0.114512	0.0385506	1	-0.353117	0.0450607	0.995693	0.0450607	0.0450607	U1_25_Pos-4C,U1_50_Pos-4C	U1_25,U1_50
DNAJC9	chr10:75002581-75007025	82.6299	86.3345	102.437	-0.058017	0.985821	-0.315278	0.244934	-0.100448	1	-0.368213	0.0450607	0.985821	0.0450607	0.0450607		H3F4_10,H3F4_25,H3F4_50
ITGA2	chr5:52285155-52390609	2.1034	2.35399	2.99	-0.157141	0.928844	-0.512686	0.109138	-0.197899	0.727874	-0.398618	0.0450958	0.727874	0.0450958	0.0450958
BNIP3	chr10:133781203-133795435	130.992	104.018	101.386	0.337911	0.453471	0.364335	0.147394	0.344788	0.105993	0.373461	0.0451998	0.105993	0.0451998	0.0451998	Neg-4C
STRIP2	chr7:129074273-129128239	4.13474	3.64088	3.27483	0.188762	0.917798	0.331102	0.489732	0.342771	0.336641	0.47856	0.0452728	0.336641	0.0452728	0.0452728		U1_50
TMOD3	chr15:52121824-52204331	30.5648	40.3867	27.4042	-0.396756	0.293174	0.152197	0.655029	-0.392627	0.0452995	0.125827	0.793476	0.0452995	0.655029	0.0452995
ZNF480	chr19:52800425-52829174	7.89944	5.59302	6.49129	0.503393	0.280577	0.277954	0.424635	0.460349	0.0452995	0.240278	0.40002	0.0452995	0.40002	0.0452995
FECH	chr18:55212072-55253969	4.48568	2.92516	3.23286	0.622095	0.115504	0.467212	0.130511	0.451739	0.0452995	0.410505	0.0489433	0.0452995	0.0489433	0.0452995
C1orf56	chr1:151020258-151032125	7.07205	6.44074	4.97551	0.140166	0.991654	0.502001	0.741678	0.263283	0.765185	0.597431	0.0453379	0.765185	0.0453379	0.0453379
ATL1	chr14:50999799-51099784	4.67331	5.78277	3.24471	-0.302074	0.765121	0.521098	0.209669	-0.18362	0.938858	0.566447	0.045346	0.765121	0.045346	0.045346		U1_25,U1_50
UBE2L6	chr11:57319127-57335803	26.5987	21.2722	21.5713	0.327654	0.636352	0.296955	0.411878	0.206702	0.727994	0.440912	0.0454411	0.636352	0.0454411	0.0454411
RPPH1	chr14:20811229-20811570	56215	61800.6	78816.2	-0.131407	0.918074	-0.492815	0.0455113	-0.0498193	1	-0.392925	0.576512	0.918074	0.0455113	0.0455113	Neg-4C
ATP6V1D	chr14:67804580-67826720	54.0904	68.2467	75.3296	-0.330129	0.505482	-0.483119	0.0455113	-0.266584	0.336641	-0.363123	0.0551743	0.336641	0.0455113	0.0455113
MTRNR2L8	chr11:10529433-10530723	33.4043	29.7816	22.6027	0.170855	0.88492	0.558277	0.0455113	0.233631	1	0.671699	0.147668	0.88492	0.0455113	0.0455113
HSD3B7	chr16:30996518-31000473	11.6819	8.02643	7.47054	0.546684	0.285731	0.63972	0.0455113	0.34505	0.279005	0.343283	0.247399	0.279005	0.0455113	0.0455113
WDTC1	chr1:27561006-27635124	4.07057	3.58345	2.58413	0.189146	0.888865	0.650265	0.0455113	-0.0876855	1	0.375281	0.360498	0.888865	0.0455113	0.0455113		H3F4_25,H3F4_50
AEN	chr15:89164526-89175512	24.4997	32.2115	26.5716	-0.389545	0.379031	-0.122401	0.744761	-0.399854	0.0455443	-0.187333	0.500467	0.0455443	0.500467	0.0455443
POLR3GL	chr1:145456235-145470387	14.6232	8.57703	11.9567	0.774958	0.125819	0.285172	0.532888	0.573048	0.0455443	0.319673	0.391397	0.0455443	0.391397	0.0455443
TRIML2	chr4:189012426-189026408	3.95519	6.27262	4.1572	-0.660053	0.398323	-0.0771493	0.928901	-0.717141	0.0456562	-0.179744	0.929003	0.0456562	0.928901	0.0456562
SERPINB8	chr18:61637262-61656608	1.48678	2.49448	3.15101	-0.741221	0.511076	-1.08897	0.0865609	-0.594698	0.0683264	-0.584885	0.045675	0.0683264	0.045675	0.045675
IL20RB	chr3:136676706-136729926	0.627818	1.02971	1.24254	-0.708503	1	-0.990213	1	-1.17169	0.0457081	-0.651051	0.48927	0.0457081	0.48927	0.0457081
RNF223	chr1:1007125-1009687	2.45662	1.28165	1.05185	0.943954	0.498462	1.21845	0.20852	0.532583	0.890663	1.47172	0.0458482	0.498462	0.0458482	0.0458482
ACRC	chrX:70430034-70948962	0.555256	0.994476	1.26865	-0.835524	1	-1.19735	0.915843	-1.02213	0.110812	-1.07785	0.0460959	0.110812	0.0460959	0.0460959		U1_25,U1_50,H3F4_25,H3F4_50
SRP19	chr5:112196884-112258031	59.179	65.9891	80.3767	-0.151891	0.95958	-0.44696	0.338055	-0.211977	0.584705	-0.384912	0.0461322	0.584705	0.0461322	0.0461322		H3F4_25,H3F4_50
SART1	chr11:65729159-65747607	21.6131	22.8057	27.4194	-0.0722181	0.982322	-0.348587	0.200912	-0.0917667	1	-0.372736	0.0461322	0.982322	0.0461322	0.0461322		U1_50
RNF216P1	chr7:5013615-5037800	9.92071	10.0747	13.8363	-0.0169495	0.996644	-0.485234	0.116196	0.00196358	1	-0.447336	0.0461322	0.996644	0.0461322	0.0461322
SFRP1	chr8:41119475-41166990	0.0428226	0	0	1000	1	1000	1	1.73122	0.363313	2.96938	0.0461322	0.363313	0.0461322	0.0461322		U1_50
EIF2A	chr3:150264573-150303803	39.9939	47.8557	51.2855	-0.253654	0.652892	-0.364047	0.141913	-0.285457	0.252091	-0.37042	0.0461727	0.252091	0.0461727	0.0461727		U1_25,U1_50
MAPRE1	chr20:31407698-31438211	80.9671	71.5861	99.0246	0.182914	0.806973	-0.29573	0.257332	0.144878	0.831533	-0.368112	0.0462016	0.806973	0.0462016	0.0462016
MRPL30	chr2:99797541-99816020	21.6976	21.5824	30.2244	0.0129499	0.997314	-0.483461	0.0462149	0.0426426	1	-0.36144	0.0659761	0.997314	0.0462149	0.0462149
ZNF217	chr20:52183609-52199636	5.49432	4.61165	3.64623	0.257908	0.771249	0.586264	0.0462149	0.159941	1	0.492776	0.114902	0.771249	0.0462149	0.0462149		H3F4_10,H3F4_25,H3F4_50
CLTB	chr5:175819455-175843570	120.986	166.862	158.605	-0.458554	0.177809	-0.39589	0.106152	-0.38938	0.0465631	-0.310866	0.114115	0.0465631	0.106152	0.0465631	Neg-4C
RFC2	chr7:73645831-73668738	63.947	48.7218	62.0983	0.397579	0.349343	0.0370317	0.934921	0.409874	0.0465631	0.0415946	1	0.0465631	0.934921	0.0465631
H1F0	chr22:38201113-38203443	46.8593	30.9262	35.5744	0.604782	0.0570195	0.3922	0.131292	0.522933	0.0465631	0.303919	0.31966	0.0465631	0.131292	0.0465631		H3F4_10,H3F4_25,H3F4_50
HERC4	chr10:69681655-69835103	37.8927	46.6077	35.8699	-0.293389	0.547193	0.0738711	0.85238	-0.389604	0.0465631	-0.00708068	1	0.0465631	0.85238	0.0465631
ZNHIT6	chr1:86115105-86174116	7.98922	8.31661	11.1223	-0.0526848	0.989355	-0.482604	0.0681167	-0.0670111	1	-0.407136	0.0465964	0.989355	0.0465964	0.0465964		H3F4_25,H3F4_50
SCAPER	chr15:76640526-77176217	2.74427	2.41755	1.73177	0.18814	0.910185	0.658893	0.0865609	0.104607	1	0.524817	0.0467922	0.910185	0.0467922	0.0467922
RNF141	chr11:10533224-10562774	20.3819	16.6956	14.6241	0.293077	0.620178	0.473658	0.0646994	0.217236	0.575925	0.411095	0.0468019	0.575925	0.0468019	0.0468019
IL10RB	chr21:34638664-34669539	6.99091	6.98044	4.32948	0.00742947	0.997951	0.686	0.0714112	0.0572391	1	0.686475	0.0468211	0.997951	0.0468211	0.0468211
ARSD	chrX:2822010-2847416	1.28592	1.20803	0.850731	0.0954527	0.985821	0.590698	1	0.0800327	1	0.627266	0.0468211	0.985821	0.0468211	0.0468211
RAB2A	chr8:61429468-61536203	30.3004	19.9401	31.8252	0.608925	0.0473878	-0.0761132	0.85238	0.552461	0.0823921	-0.139674	0.889741	0.0473878	0.85238	0.0473878		U1_50,H3F4_50
KRR1	chr12:75874512-75905418	34.1097	36.5175	47.1521	-0.0931497	0.964351	-0.472415	0.0475233	-0.0792971	1	-0.390396	0.04952	0.964351	0.0475233	0.0475233		U1_10,U1_25,U1_50
GLRX2	chr1:193065594-193075244	26.1696	32.9411	40.4335	-0.326731	0.685398	-0.63295	0.0475233	-0.224498	0.857389	-0.575445	0.0556268	0.685398	0.0475233	0.0475233		U1_25,U1_50
RAB3D	chr19:11406823-11450344	4.04552	4.02652	2.51957	0.0120564	0.997951	0.677864	0.0475233	0.0876577	1	0.469147	0.113027	0.997951	0.0475233	0.0475233		U1_10,U1_25,U1_50
TMED9	chr5:177019212-177023099	94.4308	121.685	117.485	-0.360547	0.392992	-0.320441	0.230905	-0.370628	0.0669952	-0.360175	0.0477447	0.0669952	0.0477447	0.0477447	U1_50_Pos-4C	U1_50
SPSB2	chr12:6976583-6982521	16.5377	12.3568	12.6327	0.425704	0.991654	0.383326	0.940515	0.301961	0.478177	0.527456	0.0477447	0.478177	0.0477447	0.0477447
SGPP1	chr14:64150934-64194756	36.828	30.2479	44.0471	0.28922	0.60568	-0.263519	0.359226	0.400803	0.0477848	-0.132127	0.781283	0.0477848	0.359226	0.0477848
BCKDHA	chr19:41903693-41930910	21.0996	15.2153	16.1655	0.476955	0.322259	0.379016	0.23634	0.462796	0.0477848	0.418051	0.0676449	0.0477848	0.0676449	0.0477848
DHRSX	chrY:2087554-2369015	11.2226	14.2581	11.3375	-0.340101	0.888865	-0.0199888	0.984567	-0.452739	0.0477848	-0.146128	0.79046	0.0477848	0.79046	0.0477848
ECHDC3	chr10:11784355-11806065	21.1547	24.9299	15.0666	-0.231637	0.794482	0.484336	0.111743	-0.178371	0.824437	0.431935	0.0477922	0.794482	0.0477922	0.0477922
GSTM1	chr1:110230417-110236367	8.21029	7.3524	6.34051	0.164487	0.951297	0.367546	0.495324	0.368205	0.614263	0.655147	0.0478052	0.614263	0.0478052	0.0478052		H3F4_25,H3F4_50
ENTPD1	chr10:97471535-97849992	3.71875	4.50885	4.63322	-0.272679	0.725215	-0.322483	0.335829	-0.263546	0.40997	-0.402743	0.0478863	0.40997	0.0478863	0.0478863
PAM16	chr16:4390251-4466962	37.3873	49.3948	65.9765	-0.396546	0.735353	-0.824692	0.0481833	1.13537	0.858369	0.349607	1	0.735353	0.0481833	0.0481833		U1_50
EIF4EBP2	chr10:72163860-72188374	7.80746	5.16366	5.45864	0.601729	0.103286	0.511023	0.0481833	0.502243	0.343126	0.410911	0.351002	0.103286	0.0481833	0.0481833
SURF1	chr9:136218665-136223361	39.4578	28.0644	27.1838	0.496861	0.30281	0.532252	0.0666536	0.363165	0.210809	0.455282	0.0485103	0.210809	0.0485103	0.0485103
PSMD9	chr12:122326636-122355771	27.3788	30.4939	35.5709	-0.150202	0.894712	-0.382923	0.156355	-0.110996	0.990985	-0.372146	0.0486234	0.894712	0.0486234	0.0486234
AKTIP	chr16:53468350-53537170	11.2757	14.4886	9.48816	-0.356427	0.806501	0.24371	0.719279	-0.470129	0.0487497	-0.0893264	0.969159	0.0487497	0.719279	0.0487497
TMX1	chr14:51706885-51724372	42.2171	41.5664	57.5668	0.027673	0.994957	-0.452692	0.0488345	0.14054	0.875721	-0.333478	0.0868619	0.875721	0.0488345	0.0488345
MIB1	chr18:19321544-19450912	14.8767	15.0184	10.7373	-0.00842033	0.997951	0.465148	0.0488345	-0.0881276	1	0.323891	0.100337	0.997951	0.0488345	0.0488345
ZKSCAN3	chr6:28317690-28336954	1.83931	1.14164	1.2929	0.693349	0.30195	0.503242	0.292007	0.61449	0.062774	0.584995	0.0488717	0.062774	0.0488717	0.0488717		H3F4_25,H3F4_50
NAA15	chr4:140211070-140311935	50.6818	52.8155	61.8389	-0.0542342	0.985821	-0.292326	0.288846	-0.0990526	1	-0.36805	0.0489189	0.985821	0.0489189	0.0489189		H3F4_25,H3F4_50
C17orf58	chr17:65987216-65989765	10.6646	8.37543	10.3551	0.353847	0.675888	0.0372028	0.952154	0.566838	0.0489909	0.0513017	1	0.0489909	0.952154	0.0489909		H3F4_25,H3F4_50
ESF1	chr20:13694968-13765579	13.4339	13.6464	18.3893	-0.0173789	0.996493	-0.458271	0.0871995	0.054622	1	-0.402361	0.0489919	0.996493	0.0489919	0.0489919		H3F4_25,H3F4_50
AFAP1L2	chr10:116054582-116164515	0.180815	0.127124	0.0509908	0.513431	1	1.82104	1	0.220272	1	2.06346	0.0490731	1	0.0490731	0.0490731
MED8	chr1:43849578-43855483	41.3496	55.6445	55.6547	-0.423114	0.282183	-0.433898	0.0876669	-0.411237	0.0673152	-0.400235	0.0492443	0.0673152	0.0492443	0.0492443		U1_50
HTR7	chr10:92500575-92617671	0	0.0166419	0	-1000	1	0	1	#NAME?	0.980922	#NAME?	0.0492855	0.980922	0.0492855	0.0492855
COMMD5	chr8:146075550-146078932	19.9501	29.3951	29.1956	-0.553903	0.195285	-0.554651	0.0493114	-0.390362	0.284754	-0.457394	0.0829758	0.195285	0.0493114	0.0493114
BNIP1	chr5:172571444-172591390	16.9167	20.9074	25.4464	-0.300305	0.71308	-0.594293	0.0493114	-0.225871	0.824902	-0.407456	0.207285	0.71308	0.0493114	0.0493114		H3F4_25,H3F4_50
CXCR4	chr2:136871918-136875725	52.1444	73.1853	57.8105	-0.483772	0.172752	-0.154105	0.664905	-0.406535	0.0494581	-0.0108467	1	0.0494581	0.664905	0.0494581		H3F4_25,H3F4_50
SCAND1	chr20:34541538-34543281	48.2522	61.3518	43.1816	-0.341211	0.569363	0.154855	0.710729	-0.418485	0.0494581	0.00226974	1	0.0494581	0.710729	0.0494581		H3F4_10,H3F4_25,H3F4_50
PLEKHH1	chr14:68000007-68067017	1.90966	1.52859	1.29095	0.3264	0.863887	0.559577	0.327343	0.466431	0.222477	0.570456	0.0496347	0.222477	0.0496347	0.0496347		U1_25,U1_50
NICN1	chr3:49454210-49466757	1.5423	1.36243	0.907563	0.18413	0.956839	0.759766	0.206993	0.480684	0.269896	0.615418	0.0496347	0.269896	0.0496347	0.0496347		U1_25,U1_50
TLL1	chr4:166794409-167025609	13.8595	14.436	11.6537	-0.0535383	0.989915	0.2448	0.571254	-0.141104	0.896938	0.387175	0.0496484	0.896938	0.0496484	0.0496484
FOXL1	chr16:86612114-86615304	1.88992	1.12959	1.29125	0.747753	0.378734	0.544303	0.348492	0.480836	0.223399	0.651566	0.0496897	0.223399	0.0496897	0.0496897
MRPS9	chr2:105654482-105716418	40.9611	45.4783	57.779	-0.145675	0.908334	-0.501562	0.0498614	-0.116099	0.978448	-0.339667	0.0966255	0.908334	0.0498614	0.0498614
DPYSL4	chr10:134000413-134019280	12.3001	10.558	8.34175	0.225602	0.809332	0.554949	0.0498614	0.202571	0.714124	0.360242	0.16685	0.714124	0.0498614	0.0498614
FOXO4	chrX:70315998-70323384	5.0491	4.94018	3.12058	0.0367504	0.994849	0.688905	0.0498614	-0.144696	0.986174	0.456479	0.111711	0.986174	0.0498614	0.0498614
DCUN1D4	chr4:52709275-52783003	11.4097	8.11469	11.9612	0.496929	0.243994	-0.0733964	0.871677	0.421158	0.0499695	-0.212391	0.494284	0.0499695	0.494284	0.0499695
RIN2	chr20:19867164-19983103	5.44211	7.5869	6.39002	-0.4741	0.3551	-0.236918	0.547816	-0.435487	0.0499695	-0.217133	0.513875	0.0499695	0.513875	0.0499695
TMEM37	chr2:120189445-120196096	3.09714	1.33442	1.72405	1.21996	0.133364	0.83988	0.173661	0.978141	0.0500363	0.855917	0.0745497	0.0500363	0.0745497	0.0500363
TPGS1	chr19:507496-519654	12.5226	17.8685	11.0988	-0.507606	0.406394	0.168833	0.764281	-0.532344	0.050079	0.0126687	1	0.050079	0.764281	0.050079		U1_25,U1_50
APOL1	chr22:36649116-36663577	2.68015	1.13486	1.93332	1.24504	0.0503169	0.46597	0.366078	0.736092	0.0951722	0.226922	0.932878	0.0503169	0.366078	0.0503169
CDC42EP1	chr22:37956470-37965410	19.4043	19.2026	24.3747	0.0203513	0.996493	-0.334304	0.274645	-0.0721422	1	-0.393895	0.0503722	0.996493	0.0503722	0.0503722		H3F4_25,H3F4_50
DIS3	chr13:73302041-73590591	17.1394	19.0734	19.8475	-0.148994	0.90514	-0.21692	0.538846	-0.239634	0.439141	-0.378264	0.0503722	0.439141	0.0503722	0.0503722		U1_50,H3F4_50
ZNF22	chr10:45493145-45500777	5.92307	4.17844	7.94244	0.508661	0.485637	-0.428535	0.284174	0.358354	0.242965	-0.466037	0.0503722	0.242965	0.0503722	0.0503722
ADAT2	chr6:143743968-143771841	1.60989	1.29072	2.05024	0.324037	0.776728	-0.35411	0.440157	0.125122	1	-0.574984	0.0503722	0.776728	0.0503722	0.0503722
C6orf223	chr6:43968336-43973694	0.953183	1.08358	0.516577	-0.179666	1	0.878435	1	0.107994	1	0.934993	0.0503722	1	0.0503722	0.0503722
FLJ33630	chr5:127357243-127418766	0.798083	0.521203	0.354952	0.620002	1	1.16359	1	0.63533	0.358261	0.959717	0.0503913	0.358261	0.0503913	0.0503913		H3F4_50
SNORD80	chr1:173832385-173837125	0	0	0	0	1	0	1	-0.277495	0.689077	-0.562545	0.0503913	0.689077	0.0503913	0.0503913
PRMT1	chr19:50180408-50191707	181.204	156.778	230.607	0.214169	0.740592	-0.35311	0.153269	0.229399	0.466867	-0.344511	0.050486	0.466867	0.050486	0.050486	Neg-4C
MRPL27	chr17:48445227-48450562	101.135	125.585	140.18	-0.307113	0.60568	-0.4763	0.0666536	-0.255768	0.415728	-0.385502	0.0505143	0.415728	0.0505143	0.0505143	Neg-4C
COPS3	chr17:17149937-17184617	89.7063	102.374	119.805	-0.185298	0.806314	-0.422696	0.0666536	-0.160634	0.7585	-0.366582	0.0505143	0.7585	0.0505143	0.0505143	Neg-4C
SBDSP1	chr7:72299951-72307978	30.8052	31.8028	44.9774	-0.0407161	0.993999	-0.551309	0.0602656	-0.134476	0.996825	-0.454404	0.0505143	0.993999	0.0505143	0.0505143
NUDCD1	chr8:110253147-110346350	19.1381	19.9272	23.3833	-0.0530317	0.98859	-0.29431	0.307538	-0.0433096	1	-0.378189	0.0505143	0.98859	0.0505143	0.0505143
SPRYD7	chr13:50486841-50510625	3.69546	4.08204	4.35878	-0.138248	0.95638	-0.243478	0.613718	-0.0695326	1	-0.502224	0.0505143	0.95638	0.0505143	0.0505143		U1_10,U1_25,U1_50
ICOSLG	chr21:45646721-45660834	1.56807	1.33508	0.843619	0.237363	0.924281	0.889008	0.142275	0.0118976	1	0.749993	0.0505143	0.924281	0.0505143	0.0505143
MBOAT7	chr19:54677105-54693733	16.9744	12.6923	11.6386	0.424667	0.402634	0.539155	0.0505686	0.357253	0.58216	0.501502	0.178524	0.402634	0.0505686	0.0505686		U1_50
ANXA7	chr10:75135188-75173841	88.5588	65.0518	92.2711	0.450312	0.186432	-0.0645278	0.875839	0.38772	0.0506637	-0.145948	0.675809	0.0506637	0.675809	0.0506637	U1_10_Pos-4C,U1_25_Pos-4C,U1_50_Pos-4C	U1_10,U1_25,U1_50
OGFR	chr20:61436176-61445352	44.0382	42.4402	55.8193	0.0586051	0.983384	-0.347309	0.184195	-0.089037	1	-0.441221	0.0507199	0.983384	0.0507199	0.0507199
HIST1H4A	chr6:26021906-26022278	314.691	237.446	257.209	0.411613	0.389633	0.285699	0.369646	0.465879	0.0507437	0.251247	0.513207	0.0507437	0.369646	0.0507437	U1_25_Pos-4C,U1_50_Pos-4C	U1_25,U1_50
DNTTIP2	chr1:94335013-94344762	108.996	117.254	146.337	-0.10009	0.94794	-0.430297	0.0602656	-0.0715159	1	-0.366862	0.0511016	0.94794	0.0511016	0.0511016	Neg-4C
PIGV	chr1:27114453-27124894	4.50216	3.05715	3.34498	0.56374	0.429596	0.423287	0.354354	0.617722	0.0511212	0.496299	0.0971107	0.0511212	0.0971107	0.0511212		U1_25,U1_50
PPA1	chr10:71962585-71993190	266.4	308.95	328.652	-0.208514	0.737605	-0.308251	0.234204	-0.258156	0.328585	-0.354246	0.0512722	0.328585	0.0512722	0.0512722	H3F4_25_Pos-4C,H3F4_50_Pos-4C	H3F4_25,H3F4_50
C15orf38	chr15:90373830-90456222	10.763	6.40487	5.94211	0.754151	0.633554	0.851702	0.278098	0.567517	0.127326	0.628478	0.0513288	0.127326	0.0513288	0.0513288		H3F4_50
ABHD11	chr7:73150424-73153190	19.44	13.3209	14.7091	0.550611	0.250798	0.397026	0.240585	0.47873	0.0513605	0.265473	0.416151	0.0513605	0.240585	0.0513605
KIAA1737	chr14:77564577-77583630	10.7858	12.05	15.2965	-0.154653	0.895117	-0.509348	0.0550667	-0.156395	0.867232	-0.412203	0.0514144	0.867232	0.0514144	0.0514144
SLC35B4	chr7:133974089-134001827	12.1685	11.3633	9.27613	0.104036	0.955825	0.386283	0.154457	0.0921226	1	0.391222	0.0514516	0.955825	0.0514516	0.0514516
ATXN7L2	chr1:110026560-110035420	5.38354	6.20607	7.98717	-0.199845	0.89768	-0.574426	0.0988376	-0.273195	0.688535	-0.535641	0.0514516	0.688535	0.0514516	0.0514516		H3F4_25,H3F4_50
DHRS2	chr14:24105572-24114848	1.4581	1.05367	1.35104	0.473891	0.825568	0.104786	0.928765	1.13965	0.0515472	0.63387	0.466216	0.0515472	0.466216	0.0515472
ABHD8	chr19:17402939-17414282	9.77403	8.95951	6.67838	0.130817	0.955759	0.544153	0.126066	0.0687438	1	0.486158	0.051592	0.955759	0.051592	0.051592
TP73	chr1:3569128-3663937	4.37731	3.37308	3.21301	0.381235	0.806973	0.440843	0.479835	0.284687	0.600389	0.508759	0.0516649	0.600389	0.0516649	0.0516649
FAT1	chr4:187508936-187644987	26.5785	38.7115	27.6096	-0.537263	0.0598533	-0.0601688	0.880912	-0.57767	0.0516932	-0.148151	0.906662	0.0516932	0.880912	0.0516932		H3F4_50
SNCG	chr10:88718287-88723017	0.298936	0	0.110971	1000	1	1.42458	1	3.18841	0.0516932	2.26561	0.105877	0.0516932	0.105877	0.0516932		U1_50
ZNF670	chr1:247108848-247242115	1.96738	2.30096	3.18133	-0.220632	0.941805	-0.698695	0.23234	-0.0775798	1	-0.604875	0.0517587	0.941805	0.0517587	0.0517587
GLB1L	chr2:220101502-220110131	2.73034	1.50759	1.56248	0.862063	0.227422	0.799992	0.130511	0.507184	0.292461	0.702845	0.0518248	0.227422	0.0518248	0.0518248
TIMP4	chr3:12045861-12233532	11.6275	11.464	8.21309	0.0257064	0.996493	0.496261	0.175462	0.117864	1	0.510088	0.0519992	0.996493	0.0519992	0.0519992
DDAH1	chr1:85784167-86044046	49.6198	65.0943	64.2422	-0.386354	0.305889	-0.377883	0.118168	-0.383316	0.0520425	-0.349447	0.0726677	0.0520425	0.0726677	0.0520425
LOC100288911	chr2:36581891-36582713	13.0979	24.8757	15.9892	-0.920157	0.0554858	-0.293026	0.597753	-0.598028	0.052124	-0.160428	0.89156	0.052124	0.597753	0.052124
AKAP2	chr9:112403067-112934791	1.08166	1.34977	1.89021	-0.314208	0.808438	-0.810591	0.0521328	0.115458	1	-0.942361	0.958078	0.808438	0.0521328	0.0521328
AP1AR	chr4:113152894-113191211	13.1413	14.1881	18.3034	-0.105313	0.961628	-0.483283	0.084665	-0.0741549	1	-0.389664	0.0521449	0.961628	0.0521449	0.0521449
PEA15	chr1:160175124-160185162	39.4663	47.3385	52.2795	-0.257127	0.673482	-0.410909	0.0950987	-0.184801	0.668898	-0.360466	0.0521802	0.668898	0.0521802	0.0521802
GOLM1	chr9:88641057-88715116	49.8704	52.0105	63.6292	-0.0553435	0.985821	-0.356803	0.15861	-0.0733922	1	-0.364004	0.0522039	0.985821	0.0522039	0.0522039
STRA6	chr15:74471807-74502046	2.69905	2.00687	1.95415	0.432797	0.694944	0.460604	0.421704	0.622174	0.0817539	0.625719	0.0522039	0.0817539	0.0522039	0.0522039
BBS2	chr16:56518258-56554008	12.613	9.22308	8.95675	0.456877	0.361399	0.48857	0.103872	0.250495	0.521519	0.428346	0.0523203	0.361399	0.0523203	0.0523203
TIMM10	chr11:57295935-57298232	84.9216	88.988	110.83	-0.0622173	0.985821	-0.389424	0.175152	-0.0286515	1	-0.388746	0.0524313	0.985821	0.0524313	0.0524313	Neg-4C
CPE	chr4:166300096-166419482	9.31429	14.458	9.49398	-0.629077	0.109287	-0.0328587	0.954099	-0.593692	0.0524494	0.00515106	1	0.0524494	0.954099	0.0524494
HDAC10	chr22:50683612-50689834	1.85383	2.04681	2.45671	-0.137563	0.977768	-0.411544	0.488396	-0.52458	0.0683823	-0.493602	0.0526828	0.0683823	0.0526828	0.0526828
PPP1R14B	chr11:64011950-64014413	259.242	334.224	317.288	-0.361244	0.381762	-0.296784	0.25157	-0.375215	0.0526864	-0.338716	0.0677998	0.0526864	0.0677998	0.0526864	U1_50_Pos-4C	U1_50
WBP4	chr13:41635696-41658139	5.33885	3.72046	5.72203	0.526321	0.453937	-0.105288	0.864021	0.520623	0.0526864	-0.148901	0.870617	0.0526864	0.864021	0.0526864
MYO5B	chr18:47349155-47721451	1.93667	2.52571	1.84622	-0.377876	0.575389	0.0637498	0.915149	-0.485507	0.0526974	0.11493	0.900613	0.0526974	0.900613	0.0526974
SMIM7	chr19:16756958-16770968	61.6392	58.9634	77.5901	0.0692944	0.98249	-0.33731	0.221562	0.0589324	1	-0.373023	0.0527437	0.98249	0.0527437	0.0527437		H3F4_25,H3F4_50
BOD1L1	chr4:13570365-13629328	13.4568	15.5792	10.0531	-0.206031	0.768237	0.415421	0.0824993	-0.203244	0.60817	0.338845	0.0527437	0.60817	0.0527437	0.0527437		U1_25,U1_50
SCIN	chr7:12610202-12693228	8.25967	8.58137	6.53081	-0.0498603	0.991654	0.333539	0.379937	-0.0954304	1	0.42422	0.0527498	0.991654	0.0527498	0.0527498
PDE10A	chr6:165740775-166075588	2.53356	4.21501	3.43306	-0.72909	0.052789	-0.443623	0.174805	-0.390891	0.14516	-0.208141	0.508956	0.052789	0.174805	0.052789
ZBTB6	chr9:125670334-125675607	3.77811	4.60822	5.08283	-0.281273	0.771249	-0.433262	0.230653	-0.16682	0.910419	-0.45785	0.052879	0.771249	0.052879	0.052879		H3F4_25,H3F4_50
NIT1	chr1:161070345-161102478	22.3075	16.1589	16.4944	0.470474	0.786949	0.430266	0.588138	0.472613	0.0540218	0.470753	0.0528919	0.0540218	0.0528919	0.0528919
ATP5SL	chr19:41937222-41945843	26.697	29.3158	34.5789	-0.129725	0.938704	-0.378509	0.205381	-0.248346	0.469586	-0.396282	0.0529021	0.469586	0.0529021	0.0529021
LRRC47	chr1:3696783-3713068	67.1347	71.2239	91.1015	-0.0800367	0.973383	-0.445702	0.0529072	-0.0435746	1	-0.343486	0.0763888	0.973383	0.0529072	0.0529072		U1_50
ECE2	chr3:183967444-184010819	36.288	50.3254	50.3341	-0.466516	0.318413	-0.477337	0.103933	-0.352827	0.192355	-0.410961	0.0530383	0.192355	0.0530383	0.0530383
PXDC1	chr6:3722835-3752246	12.6184	19.4818	14.2642	-0.621348	0.103849	-0.182127	0.663226	-0.433294	0.0531447	-0.111052	0.922659	0.0531447	0.663226	0.0531447
RDM1	chr17:34245084-34257780	5.2096	3.55612	3.43971	0.556107	0.653503	0.593625	0.410537	0.94426	0.0531447	0.829766	0.0663581	0.0531447	0.0663581	0.0531447		H3F4_10,H3F4_25,H3F4_50
PIN4	chrX:71401525-71483814	19.5047	13.6262	12.0077	0.522703	0.709826	0.694571	0.183507	0.46503	0.165824	0.511353	0.0532396	0.165824	0.0532396	0.0532396
SH3RF3	chr2:109743783-110262207	1.85875	2.53419	2.00751	-0.441939	0.587137	-0.116346	0.857467	-0.57298	0.0532585	-0.123505	0.989505	0.0532585	0.857467	0.0532585
SLC22A18	chr11:2909326-2946476	1.41308	1.00927	1.05695	0.490851	0.868154	0.413597	0.74012	0.452493	0.69393	0.915453	0.0533157	0.69393	0.0533157	0.0533157
ARHGAP21	chr10:24872537-25012597	16.1703	22.0405	16.0601	-0.441556	0.225838	0.00460099	0.990968	-0.415317	0.0533768	0.0577282	1	0.0533768	0.990968	0.0533768
SPCS3	chr4:177241089-177253396	33.7618	32.445	40.2202	0.0626591	0.982564	-0.257811	0.355382	0.01262	1	-0.361128	0.053463	0.982564	0.053463	0.053463
ORMDL1	chr2:190634992-190742355	16.2525	18.8309	21.5785	-0.207186	0.883401	-0.414206	0.264433	-0.217749	0.640731	-0.426131	0.053463	0.640731	0.053463	0.053463
LINS	chr15:101109427-101142445	4.74485	5.50645	7.04829	-0.2095	0.89233	-0.57619	0.115417	-0.284573	0.588205	-0.500775	0.053463	0.588205	0.053463	0.053463
ADAMTS16	chr5:5140442-5320412	1.17783	0.992531	0.546322	0.252241	1	1.10301	1	-0.120911	1	0.818997	0.053463	1	0.053463	0.053463		H3F4_50
MXD3	chr5:176730762-176739292	41.4248	39.5354	45.1504	0.0726233	0.989598	-0.12954	0.85238	0.451216	0.282761	0.588831	0.0535499	0.282761	0.0535499	0.0535499		H3F4_50
TRIP11	chr14:92434242-92506403	5.54117	5.83134	4.55058	-0.0683664	0.983384	0.278853	0.410571	0.110516	0.996606	0.374966	0.0535514	0.983384	0.0535514	0.0535514
MAN1C1	chr1:25943958-26111258	0.735607	0.347429	0.179678	1.08747	1	2.02825	1	1.12694	0.244879	1.37062	0.0535514	0.244879	0.0535514	0.0535514		H3F4_50
MRPS5	chr2:95752951-95787754	56.3034	65.4603	77.6489	-0.212129	0.768607	-0.469032	0.0535893	-0.0948742	1	-0.353373	0.0695408	0.768607	0.0535893	0.0535893
UBQLN2	chrX:56590025-56593443	6.97066	8.19249	4.50138	-0.227716	0.826136	0.625618	0.0535893	-0.296619	1	0.510004	0.924657	0.826136	0.0535893	0.0535893
ITGA2B	chr17:42449549-42466873	1.64333	1.04803	0.724118	0.6542	0.489189	1.17706	0.0535893	0.32706	0.941186	0.816751	0.220923	0.489189	0.0535893	0.0535893		H3F4_50
FAM129A	chr1:184760165-184943682	1.75227	1.53819	1.37479	0.193226	0.9126	0.34476	0.456957	0.154985	0.93787	0.490956	0.0536621	0.9126	0.0536621	0.0536621		H3F4_50
TNFRSF10B	chr8:22844929-22941132	26.4658	34.1411	29.0288	-0.362108	0.511761	-0.138642	0.747518	-0.385657	0.0537257	-0.225872	0.35524	0.0537257	0.35524	0.0537257
RNMT	chr18:13726703-13764554	10.3255	12.8261	10.7755	-0.307585	0.583437	-0.0668343	0.881341	-0.402743	0.0537257	-0.104845	0.938826	0.0537257	0.881341	0.0537257
CDR2	chr16:22357256-22385938	9.36069	11.5924	9.7111	-0.303239	0.673482	-0.0582928	0.918977	-0.445241	0.0537257	-0.0783443	0.968187	0.0537257	0.918977	0.0537257		H3F4_50
ZNF81	chrX:47696300-47781655	1.99853	1.43231	1.37912	0.485863	0.462416	0.529905	0.164286	0.522052	0.0537464	0.250063	0.47789	0.0537464	0.164286	0.0537464		H3F4_25,H3F4_50
CYP27B1	chr12:58156116-58160976	0.916354	1.79304	0.995881	-0.96324	0.321489	-0.125278	1	-0.953968	0.0540218	-0.472539	0.563084	0.0540218	0.563084	0.0540218		U1_10,U1_25,U1_50
DAPK2	chr15:64199234-64338521	1.13334	0.718271	0.522418	0.663266	1	1.112	1	0.473814	0.740213	1.08249	0.0540333	0.740213	0.0540333	0.0540333		H3F4_50
PDE7B	chr6:136172833-136516709	7.58528	10.5275	10.0925	-0.467632	0.280495	-0.417285	0.141001	-0.414723	0.0541773	-0.380645	0.0702705	0.0541773	0.0702705	0.0541773
SLC25A19	chr17:73267379-73285530	26.3193	24.7397	37.6405	0.0945403	0.977383	-0.521437	0.0542647	0.169323	0.883411	-0.393493	0.115674	0.883411	0.0542647	0.0542647		H3F4_25,H3F4_50
CTBP1-AS1	chr4:1243227-1246795	5.04197	5.34185	3.03358	-0.0780738	0.985821	0.727666	0.0542647	-0.096179	1	0.437036	0.0808459	0.985821	0.0542647	0.0542647
IGSF3	chr1:117117030-117210314	10.146	13.6875	9.54759	-0.426668	0.280495	0.0824032	0.842516	-0.409624	0.0543005	0.106345	0.947544	0.0543005	0.842516	0.0543005
CTSB	chr8:11700033-11725646	33.0533	30.0832	23.9382	0.141095	0.888865	0.460202	0.0548453	0.0485067	1	0.351098	0.0544889	0.888865	0.0544889	0.0544889
DZIP3	chr3:108268717-108413693	4.37989	2.9465	2.84246	0.577156	0.673482	0.618471	0.324479	0.439816	0.0951274	0.45379	0.0545059	0.0951274	0.0545059	0.0545059		U1_50
MIER2	chr19:305574-344791	5.8761	7.84863	8.39843	-0.412306	0.530661	-0.520556	0.127077	-0.351817	0.257645	-0.453894	0.054511	0.257645	0.054511	0.054511
SRRD	chr22:26879849-26908437	12.3864	12.4159	13.446	0.00183475	0.998362	-0.123706	0.913031	-0.217106	0.712254	-0.439332	0.0547152	0.712254	0.0547152	0.0547152
PMAIP1	chr18:57567191-57571538	8.13241	9.71922	12.2889	-0.251863	0.81888	-0.600915	0.0711155	-0.431155	0.403551	-0.628211	0.054738	0.403551	0.054738	0.054738
CMSS1	chr3:99273152-99897476	53.5082	57.0384	69.6441	-0.0869093	0.977234	-0.385525	0.165321	-0.10101	1	-0.380861	0.0549614	0.977234	0.0549614	0.0549614
RBM43	chr2:152104727-152118389	1.18815	0.840982	0.797218	0.503818	1	0.570391	1	0.126204	1	0.835335	0.0549614	1	0.0549614	0.0549614		U1_50
C6orf62	chr6:24667262-24719403	40.4417	39.7158	26.9559	0.0313935	0.995693	0.579957	0.0550667	0.0624424	1	0.533229	0.167072	0.995693	0.0550667	0.0550667		U1_25,U1_50
EIF3B	chr7:2394473-2420377	248.088	242.274	309.702	0.039483	0.990321	-0.325319	0.190405	0.0481934	1	-0.340848	0.0550871	0.990321	0.0550871	0.0550871	Neg-4C
CRLF1	chr19:18704034-18717660	4.23727	3.37151	2.59062	0.335011	0.797442	0.704547	0.166886	0.189056	0.988841	0.660448	0.0550871	0.797442	0.0550871	0.0550871
TMEM33	chr4:41937136-41962824	25.3562	27.656	29.7752	-0.119989	0.922868	-0.237057	0.403582	-0.222347	0.483809	-0.360458	0.0551639	0.483809	0.0551639	0.0551639
ADAM33	chr20:3648619-3662738	0.244092	0.100994	0.118614	1.2785	1	1.03579	1	0.933275	0.0552162	0.672315	0.378263	0.0552162	0.378263	0.0552162		H3F4_10,H3F4_25,H3F4_50
NT5C2	chr10:104847773-104953063	65.611	84.898	58.1655	-0.366534	0.341367	0.168496	0.59735	-0.377465	0.0552317	0.128417	0.748498	0.0552317	0.59735	0.0552317		U1_50
FIBP	chr11:65647283-65656010	49.5367	33.7694	37.6164	0.558052	0.124038	0.391849	0.155531	0.414554	0.0552317	0.317191	0.18467	0.0552317	0.155531	0.0552317		U1_10,U1_25,U1_50
ASL	chr7:65540775-65558329	16.6005	10.9835	16.1321	0.601189	0.172752	0.0359814	0.946593	0.442921	0.0552317	-0.111555	0.817235	0.0552317	0.817235	0.0552317		H3F4_10,H3F4_25,H3F4_50
STK36	chr2:219528586-219567440	5.40195	3.22766	4.51617	0.748241	0.439545	0.253112	0.678389	0.462778	0.0552317	0.118816	0.884313	0.0552317	0.678389	0.0552317		U1_50,H3F4_10,H3F4_25,H3F4_50
FGD3	chr9:95709600-95798518	1.14933	1.10612	1.49288	0.0605226	1	-0.382549	0.567031	-0.445095	0.608095	-0.80429	0.0552582	0.608095	0.0552582	0.0552582
RBM8A	chr1:145507556-145516076	59.2213	63.3674	71.448	-0.0923553	0.958743	-0.276066	0.310422	-0.056055	1	-0.343451	0.0553569	0.958743	0.0553569	0.0553569
FAM196A	chr10:128594022-129250780	0.087864	0.032871	0	1.42365	1	1000	1	1.5084	0.447935	2.27356	0.0553569	0.447935	0.0553569	0.0553569
LBH	chr2:30454396-30482899	36.9235	52.5292	33.2721	-0.503315	0.143808	0.144946	0.683345	-0.532906	0.0553716	0.16934	0.794839	0.0553716	0.683345	0.0553716		H3F4_25,H3F4_50
BVES	chr6:105544698-105585049	3.66666	4.42135	2.97226	-0.264765	0.768237	0.297632	0.446106	-0.0165165	1	0.453258	0.0553774	0.768237	0.0553774	0.0553774		U1_25,U1_50
TLR6	chr4:38825328-38858438	2.0487	1.03985	1.3866	0.983584	0.0554858	0.557887	0.174181	0.548909	0.118312	0.159418	0.850894	0.0554858	0.174181	0.0554858		U1_10,U1_25,U1_50
SYCP2	chr20:58438617-58507209	1.824	1.21352	1.11285	0.59315	0.396017	0.707577	0.0981263	0.556075	0.100686	0.587886	0.0555429	0.100686	0.0555429	0.0555429
GANC	chr15:42566365-42645864	1.7427	2.68931	2.75416	-0.620623	0.316647	-0.665588	0.0921768	-0.480092	0.0976733	-0.49441	0.0555429	0.0976733	0.0555429	0.0555429		H3F4_25,H3F4_50
GLT25D2	chr1:183904965-184006863	0.135881	0.0379484	0.0369842	1.84545	1	1.87214	1	1.10313	0.517882	2.10711	0.0555429	0.517882	0.0555429	0.0555429
NTMT1	chr9:132388434-132404448	73.0287	81.9014	95.6613	-0.160165	0.924281	-0.39475	0.275765	-0.0479592	1	-0.389157	0.0557309	0.924281	0.0557309	0.0557309
AAMP	chr2:219128851-219134893	92.0988	93.1557	122.034	-0.0111955	0.997951	-0.411314	0.0746537	0.0191877	1	-0.357768	0.0558642	0.997951	0.0558642	0.0558642	U1_50_Pos-4C,H3F4_25_Pos-4C,H3F4_50_Pos-4C	U1_50,H3F4_25,H3F4_50
RHOBTB3	chr5:95066849-95132071	31.986	41.0837	42.5233	-0.355862	0.379031	-0.416095	0.0638758	-0.345078	0.0984321	-0.363234	0.0558642	0.0984321	0.0558642	0.0558642
CWC25	chr17:36956686-36981603	10.657	11.8162	13.8667	-0.143708	0.922868	-0.385085	0.20405	-0.144735	0.940999	-0.413506	0.0558642	0.922868	0.0558642	0.0558642		H3F4_50
DHRS4-AS1	chr14:24407939-24438488	1.53956	0.970506	0.981355	0.670985	0.783644	0.644376	0.541678	0.508962	0.459565	0.759435	0.0558642	0.459565	0.0558642	0.0558642
CCDC19	chr1:159842153-159869906	0.998888	1.50963	1.77986	-0.590535	0.740592	-0.838652	0.283508	-1.25899	0.0654569	-1.17344	0.0558642	0.0654569	0.0558642	0.0558642
SIVA1	chr14:105219469-105225996	127.887	151.244	176.134	-0.236738	0.729398	-0.467093	0.0558957	-0.162474	0.946093	-0.287969	0.359239	0.729398	0.0558957	0.0558957	Neg-4C
ATG3	chr3:112251358-112280485	46.4592	41.6297	64.2403	0.163617	0.885468	-0.472797	0.068852	0.212067	0.623794	-0.384986	0.0560247	0.623794	0.0560247	0.0560247		U1_50
UTP20	chr12:101673904-101780397	18.9544	20.5567	23.1791	-0.111834	0.932905	-0.295561	0.264433	-0.091134	1	-0.376688	0.0560247	0.932905	0.0560247	0.0560247
PCDHGA11	chr5:140710251-140892548	0.0206412	0.102627	0	-2.30834	1	1000	1	-0.350303	1	Inf	0.0562721	1	0.0562721	0.0562721
SLCO3A1	chr15:92396937-92715665	3.67749	4.10061	2.16223	-0.151823	0.945547	0.760892	0.0562769	-0.266152	1	0.519005	0.814011	0.945547	0.0562769	0.0562769
EPG5	chr18:43427573-43547305	2.06465	1.90434	1.35617	0.121858	0.955759	0.601081	0.0562769	-0.0170914	1	0.595152	0.11543	0.955759	0.0562769	0.0562769		H3F4_50
CXorf40B	chrX:149100414-149106716	17.7728	22.7644	24.4896	-0.351826	0.614194	-0.467792	0.139633	-0.339385	0.293747	-0.441825	0.0564303	0.293747	0.0564303	0.0564303
HES1	chr3:193853930-193856401	6.2854	10.3304	4.17211	-0.711587	0.186432	0.585975	0.236942	-0.556874	0.0882242	0.523406	0.0564303	0.0882242	0.0564303	0.0564303
ALDH16A1	chr19:49956472-49974305	9.43163	7.88822	7.89194	0.26309	0.767158	0.251823	0.517956	0.290381	0.409123	0.446658	0.0565669	0.409123	0.0565669	0.0565669
ARSJ	chr4:114821439-114900878	3.14255	4.07508	4.24879	-0.369618	0.628788	-0.440415	0.221362	-0.344704	0.300823	-0.440294	0.0565669	0.300823	0.0565669	0.0565669
SEMA3D	chr7:84624871-84751247	0	0.0167624	0.0215914	-1000	1	-1000	1	-3.79652	0.0630322	-3.69903	0.0565669	0.0630322	0.0565669	0.0565669
EMG1	chr12:7079943-7085165	115.383	104.952	144.66	0.141955	0.896832	-0.331509	0.223571	0.133788	0.916208	-0.358623	0.056604	0.896832	0.056604	0.056604	U1_10_Pos-4C,U1_25_Pos-4C,U1_50_Pos-4C,H3F4_50_Pos-4C	U1_10,U1_25,U1_50,H3F4_50
HIST2H3D	chr1:149784779-149785236	694.019	495.835	500.15	0.490396	0.11689	0.467314	0.0567393	0.497266	0.752999	0.47905	0.782264	0.11689	0.0567393	0.0567393	Neg-4C
BMPR2	chr2:203241049-203432474	2.89818	2.85517	1.97676	0.0268425	0.995693	0.546723	0.0567393	0.0486738	1	0.495064	0.723684	0.995693	0.0567393	0.0567393		U1_50
KCNIP3	chr2:95963071-96051825	2.10722	2.07529	0.985994	0.0273311	0.996493	1.09037	0.0567393	-0.267531	0.868802	0.662746	0.0638154	0.868802	0.0567393	0.0567393
TOMM70A	chr3:100082302-100175170	43.4806	53.0997	55.3469	-0.283069	0.574184	-0.353416	0.164957	-0.265808	0.31853	-0.359328	0.0568911	0.31853	0.0568911	0.0568911		H3F4_50
OIP5-AS1	chr15:41576200-41591795	21.6873	18.9694	16.161	0.198449	0.842185	0.419042	0.164286	0.0531685	1	0.42256	0.0569136	0.842185	0.0569136	0.0569136		H3F4_25,H3F4_50
PTPRR	chr12:71031852-71314584	7.21607	12.1358	9.79715	-0.744759	0.0570195	-0.446392	0.173089	-0.68239	0.174648	-0.394216	0.580839	0.0570195	0.173089	0.0570195
ZNF569	chr19:37902059-37958339	0.892996	0.438818	1.32235	1.03024	1	-0.571608	1	0.847581	0.0570289	-0.432322	0.489261	0.0570289	0.489261	0.0570289
POLD1	chr19:50887579-50921275	37.3113	29.4256	33.9425	0.347813	0.446528	0.131224	0.711905	0.392845	0.0572165	0.164567	0.764121	0.0572165	0.711905	0.0572165
ATP8B1	chr18:55297533-55470327	2.78079	3.79699	2.80812	-0.444115	0.485637	-0.0193697	0.974936	-0.441052	0.0574179	-0.325411	0.190537	0.0574179	0.190537	0.0574179
BCCIP	chr10:127512103-127569884	87.7652	84.2886	103.533	0.0635801	0.985821	-0.243658	0.514034	0.070172	1	-0.362435	0.0574537	0.985821	0.0574537	0.0574537	H3F4_50_Pos-4C	H3F4_50
SART3	chr12:108915990-108955165	28.0631	31.5566	35.467	-0.164002	0.851344	-0.343092	0.180952	-0.142922	0.857562	-0.353323	0.0574537	0.851344	0.0574537	0.0574537
CDKL5	chrX:18443724-18690223	3.05446	4.24796	1.78322	-0.470577	0.486262	0.771142	0.0574609	-0.370023	0.375908	0.400468	0.236103	0.375908	0.0574609	0.0574609
C19orf52	chr19:11039423-11040916	19.3149	25.7711	23.6856	-0.410776	0.468839	-0.299579	0.404908	-0.35182	0.227075	-0.421882	0.0576054	0.227075	0.0576054	0.0576054		H3F4_10,H3F4_25,H3F4_50
GOLGB1	chr3:121382045-121468614	8.958	10.6184	6.7043	-0.240063	0.699288	0.412816	0.114629	-0.310792	0.201887	0.352092	0.0579441	0.201887	0.0579441	0.0579441
NOL11	chr17:65714060-65740266	64.734	72.6185	86.0432	-0.160552	0.854664	-0.415816	0.0746537	-0.122708	0.946093	-0.356542	0.0579751	0.854664	0.0579751	0.0579751
SOX13	chr1:204042245-204096871	6.15196	6.1933	8.4273	-0.0043977	0.997951	-0.459308	0.135183	-0.00234125	1	-0.477716	0.0581049	0.997951	0.0581049	0.0581049
PPID	chr4:159630278-159644552	35.9018	27.974	43.3695	0.36524	0.480804	-0.277915	0.367577	0.278328	0.354357	-0.379139	0.0581979	0.354357	0.0581979	0.0581979		H3F4_25,H3F4_50
HARS	chr5:140053489-140078890	83.2772	94.5808	107.389	-0.178353	0.871769	-0.372143	0.241349	-0.168856	0.714332	-0.352847	0.0583117	0.714332	0.0583117	0.0583117		H3F4_25,H3F4_50
TP53RK	chr20:45186461-45318276	10.7918	9.72221	12.557	0.155837	0.906767	-0.223847	0.52545	-0.05058	1	-0.396683	0.0583491	0.906767	0.0583491	0.0583491
SPIRE2	chr16:89894906-89937727	4.20798	3.70668	3.02402	0.18826	0.91321	0.471384	0.265417	0.205827	0.849752	0.505323	0.0583723	0.849752	0.0583723	0.0583723		U1_50,H3F4_50
BZRAP1	chr17:56378587-56494931	0.306187	0.187159	0.158669	0.715379	1	0.943144	1	0.511497	0.535147	0.931308	0.0583723	0.535147	0.0583723	0.0583723
PDLIM5	chr4:95373007-95589378	26.5077	25.572	32.4322	0.0570999	0.985821	-0.296288	0.331618	-0.084977	1	-0.36927	0.0585235	0.985821	0.0585235	0.0585235
PCGF1	chr2:74724643-74734821	26.3857	33.7391	35.3415	-0.349393	0.653134	-0.426899	0.231655	-0.172923	0.849741	-0.429499	0.0585908	0.653134	0.0585908	0.0585908
NAAA	chr4:76831807-76862166	0.298661	0.225741	0.170828	0.409202	1	0.800583	1	0.946844	0.360355	1.28791	0.0585979	0.360355	0.0585979	0.0585979		U1_10,U1_25,U1_50
NHP2L1	chr22:42069936-42084913	130.794	127.328	157.599	0.0440205	0.989355	-0.274244	0.318045	-0.0104686	1	-0.355683	0.0587401	0.989355	0.0587401	0.0587401	U1_25_Pos-4C,U1_50_Pos-4C	U1_25,U1_50
KIAA1586	chr6:56911383-56920023	6.55315	6.51657	8.99017	0.0133234	0.997951	-0.461427	0.167892	-0.017989	1	-0.449598	0.0587401	0.997951	0.0587401	0.0587401		U1_25,U1_50
INSR	chr19:7112265-7294011	5.67117	5.08203	4.19456	0.163505	0.885748	0.429841	0.11925	0.0778326	1	0.386111	0.0587448	0.885748	0.0587448	0.0587448		H3F4_50
ANKRD33B	chr5:10564434-10657928	6.52876	6.33669	4.62298	0.048349	0.989355	0.492697	0.0588	-0.0148925	1	0.493635	0.740595	0.989355	0.0588	0.0588
SEPT10	chr2:110300373-110371783	24.9716	19.2985	22.3042	0.377065	0.399919	0.157688	0.656363	0.396844	0.0588202	0.12796	0.791789	0.0588202	0.656363	0.0588202
GNL3	chr3:52719935-52742197	123.539	139.338	158.769	-0.168365	0.888138	-0.367239	0.248138	-0.146467	0.828199	-0.345773	0.0588303	0.828199	0.0588303	0.0588303	H3F4_50_Pos-4C	H3F4_50
CBWD1	chr9:121037-179075	8.62046	9.19629	10.7169	-0.08804	0.982564	-0.319315	0.449071	-0.0976431	1	-0.476285	0.0588303	0.982564	0.0588303	0.0588303		U1_25,U1_50
TRMT10A	chr4:100467863-100485189	4.84636	2.90065	4.69915	0.7458	0.107788	0.0392081	0.94757	0.517878	0.0589682	-0.185949	0.722204	0.0589682	0.722204	0.0589682
ADAM32	chr8:38965049-39142436	0.337763	1.04759	0.459634	-1.62767	1	-0.449815	1	-1.27094	0.0589682	-0.478195	0.647622	0.0589682	0.647622	0.0589682
IFI16	chr1:158979681-159024945	0.0237636	0.169283	0.0242417	-2.82714	1	-0.03423	1	-2.82161	0.0590248	-0.580619	1	0.0590248	1	0.0590248
TSFM	chr12:58176527-58209852	43.1061	46.192	57.6871	-0.094476	0.97693	-0.425651	0.158174	-0.0462334	1	-0.376952	0.0590698	0.97693	0.0590698	0.0590698		U1_50
AP2A1	chr19:50270179-50316567	23.7461	19.4249	17.1607	0.295059	0.614194	0.463281	0.0779596	0.299764	0.35641	0.40279	0.0594656	0.35641	0.0594656	0.0594656		U1_50
KIAA2018	chr3:113367232-113415493	2.15528	2.48688	1.46493	-0.20121	0.839434	0.551766	0.0595075	-0.211937	1	0.521576	0.307786	0.839434	0.0595075	0.0595075		H3F4_25,H3F4_50
YDJC	chr22:21982377-21984340	33.4489	35.9088	37.2034	-0.0971176	0.971594	-0.15876	0.684982	-0.209931	0.609367	-0.372584	0.0595331	0.609367	0.0595331	0.0595331		H3F4_25,H3F4_50
BTN3A1	chr6:26402464-26415444	4.84293	3.237	4.31728	0.58648	0.293174	0.160481	0.749092	0.542074	0.0598847	0.216584	0.708398	0.0598847	0.708398	0.0598847
ANKRD40	chr17:48770550-48785270	16.333	19.4637	20.4623	-0.247724	0.700075	-0.33047	0.237305	-0.266735	0.35657	-0.38279	0.0598873	0.35657	0.0598873	0.0598873
TRMT6	chr20:5918485-5931173	14.3389	13.2485	18.0737	0.119368	0.955171	-0.339239	0.292007	-0.00767447	1	-0.406477	0.0598873	0.955171	0.0598873	0.0598873
FAM122C	chrX:133903595-133988641	2.46601	3.86765	1.53483	-0.644029	0.794654	0.678825	0.571254	-0.622068	0.143452	0.705818	0.0598873	0.143452	0.0598873	0.0598873		H3F4_25,H3F4_50
CRMP1	chr4:5822490-5894785	0.190651	0.20336	0.0733761	-0.0878597	1	1.37228	1	0.0797539	1	1.28546	0.0598873	1	0.0598873	0.0598873		U1_50
MRPS22	chr3:139062860-139075887	72.093	75.9318	97.0396	-0.0695856	0.98249	-0.433993	0.0859118	-0.0109636	1	-0.369863	0.0599471	0.98249	0.0599471	0.0599471
ENO3	chr17:4854383-4860426	2.1551	1.11045	1.2364	0.961849	0.420735	0.796351	0.305235	0.859314	0.138304	0.94345	0.0599471	0.138304	0.0599471	0.0599471
OAZ2	chr15:64979772-64995462	37.6403	31.436	26.7712	0.265121	0.680269	0.486317	0.0602107	0.2055	0.844246	0.340875	0.336127	0.680269	0.0602107	0.0602107
BAZ1A	chr14:35221936-35344853	26.688	30.0926	36.2288	-0.167967	0.834536	-0.446215	0.0602656	-0.128366	0.928058	-0.329951	0.104292	0.834536	0.0602656	0.0602656		U1_50,H3F4_50
WNT7B	chr22:46316247-46373008	18.3361	17.9699	12.9822	0.0343821	0.993999	0.492863	0.0602656	-0.0394734	1	0.411091	0.226555	0.993999	0.0602656	0.0602656		U1_25,U1_50
TUBB4A	chr19:6494329-6502330	4.29805	3.88583	2.3746	0.15077	0.961628	0.850664	0.0602656	0.147405	1	0.916589	0.810632	0.961628	0.0602656	0.0602656		H3F4_10,H3F4_25,H3F4_50
EVPL	chr17:74002926-74023507	4.00877	4.66182	5.81797	-0.212471	0.836724	-0.542638	0.0602656	-0.227367	0.849752	-0.473774	0.142003	0.836724	0.0602656	0.0602656		U1_25,U1_50
DTX4	chr11:58939811-58980494	3.79581	2.75242	2.49947	0.468981	0.427292	0.597493	0.0602656	0.526312	0.447935	0.542158	0.295199	0.427292	0.0602656	0.0602656
METTL21B	chr12:58166382-58176324	2.14394	1.5871	1.01747	0.439164	0.705504	1.06997	0.0602656	0.409076	0.544468	0.650091	0.0681454	0.544468	0.0602656	0.0602656		U1_25,U1_50
SLC37A3	chr7:140033551-140098311	12.0775	16.7452	15.9584	-0.466167	0.293174	-0.407284	0.155324	-0.411297	0.0604439	-0.29834	0.18551	0.0604439	0.155324	0.0604439
HIST1H2BG	chr6:26216427-26216872	801.37	647.094	840.979	0.313767	0.50102	-0.0748966	0.849669	0.37915	0.0605484	-0.0697556	0.934222	0.0605484	0.849669	0.0605484	Neg-4C
TSPAN13	chr7:16793350-16824161	50.0831	62.8758	55.0688	-0.32291	0.506956	-0.142201	0.691262	-0.387611	0.0605484	-0.253462	0.257928	0.0605484	0.257928	0.0605484		U1_10,U1_25,U1_50,H3F4_10,H3F4_25,H3F4_50
SEC24A	chr5:133984474-134063601	15.8135	18.1635	11.1331	-0.194604	0.822954	0.501009	0.0606807	-0.240425	0.997798	0.457092	0.415191	0.822954	0.0606807	0.0606807		U1_25,U1_50
ZSCAN18	chr19:58595208-58629793	2.54292	2.33668	1.89986	0.127304	0.978138	0.415296	0.493596	0.026125	1	0.585605	0.0608039	0.978138	0.0608039	0.0608039
ADARB1	chr21:46494492-46646478	28.695	34.9564	24.7685	-0.279488	0.625151	0.207004	0.530915	-0.383621	0.0609094	0.076347	0.959684	0.0609094	0.530915	0.0609094
MEAF6	chr1:37955560-37980420	12.1478	8.88624	12.6503	0.456313	0.291251	-0.0637592	0.892096	0.415911	0.0609094	-0.0376335	1	0.0609094	0.892096	0.0609094
FRRS1	chr1:100111430-100231349	7.93686	10.6037	9.67709	-0.412666	0.587795	-0.291286	0.493596	-0.484615	0.0609094	-0.333622	0.218509	0.0609094	0.218509	0.0609094
CDC34	chr19:531732-542087	60.8834	69.5419	73.3697	-0.186559	0.825593	-0.274429	0.346963	-0.19357	0.649132	-0.356501	0.0609436	0.649132	0.0609436	0.0609436		U1_25,U1_50
EMC8	chr16:85812230-85833148	27.9402	31.3143	37.0564	-0.159212	0.886021	-0.412662	0.127668	-0.172758	0.770192	-0.380466	0.061054	0.770192	0.061054	0.061054
GPR89B	chr1:147400505-147465755	15.6765	20.5155	22.3765	-0.382856	0.484528	-0.518664	0.0611806	-0.430391	0.320982	-0.435058	0.206411	0.320982	0.0611806	0.0611806
PSMC2	chr7:102987970-103086624	107.498	79.9614	106.463	0.432199	0.243994	0.00867371	0.984766	0.371448	0.0612293	-0.00681639	1	0.0612293	0.984766	0.0612293	Neg-4C
GRASP	chr12:52400728-52409673	0.0806791	0.177991	0.565555	-1.13627	1	-2.81469	1	-0.61536	1	-1.98287	0.0612655	1	0.0612655	0.0612655		H3F4_10,H3F4_25,H3F4_50
MFSD5	chr12:53645369-53648190	23.9891	27.2105	31.2714	-0.17652	0.871769	-0.387743	0.183507	-0.211229	0.649664	-0.390938	0.0613941	0.649664	0.0613941	0.0613941		U1_10,U1_25,U1_50,H3F4_10,H3F4_25,H3F4_50
TUBB2B	chr6:3224494-3227968	8.60076	9.51969	11.8236	-0.141203	0.948141	-0.4644	0.179575	-0.185855	0.809266	-0.416904	0.0613941	0.809266	0.0613941	0.0613941		U1_25,U1_50
SGK494	chr17:26926150-26972177	0.839587	0.320892	0.365502	1.39284	1	1.19453	1	0.590927	0.349548	0.821173	0.0613941	0.349548	0.0613941	0.0613941
NOL10	chr2:10710891-10830113	42.5513	43.5381	56.3725	-0.0278059	0.994883	-0.411074	0.086831	0.0565904	1	-0.359836	0.0614102	0.994883	0.0614102	0.0614102		H3F4_50
LMLN	chr3:197687070-197770591	0.598965	0.782068	0.312682	-0.379559	1	0.932493	1	-0.374512	0.794623	0.759823	0.0614102	0.794623	0.0614102	0.0614102		U1_50
DUSP14	chr17:35849950-35873588	35.736	44.7774	49.8068	-0.320126	0.578578	-0.484255	0.0614925	-0.296257	0.278853	-0.329429	0.134747	0.278853	0.0614925	0.0614925
SRF	chr6:43138919-43149244	10.1029	13.9976	14.1451	-0.46515	0.275035	-0.490812	0.0614925	-0.321048	0.203921	-0.377339	0.0701124	0.203921	0.0614925	0.0614925
MED15	chr22:20861885-20941919	7.46826	6.71177	4.99593	0.15936	0.919934	0.574718	0.0614925	0.225245	0.96284	0.393799	0.450428	0.919934	0.0614925	0.0614925
FAM73A	chr1:78245308-78345225	15.8206	12.2174	14.5042	0.378128	0.395418	0.120044	0.748733	0.394749	0.0616153	0.154536	0.689666	0.0616153	0.689666	0.0616153
ARPC5L	chr9:127631483-127639696	36.4363	33.3957	47.7174	0.130967	0.941265	-0.394415	0.185039	0.0415002	1	-0.392825	0.0617449	0.941265	0.0617449	0.0617449		H3F4_25,H3F4_50
PRKG2	chr4:82009836-82126215	0.0975899	0.0221065	0	2.14756	1	1000	1	-0.00852875	1	4.37871	0.0620484	1	0.0620484	0.0620484
MED10	chr5:6372038-6378639	41.6573	54.6814	55.6838	-0.387209	0.467461	-0.423979	0.147394	-0.417284	0.0657162	-0.412682	0.0623012	0.0657162	0.0623012	0.0623012		H3F4_50
R3HDM2	chr12:57647547-57704246	5.04395	3.70207	3.2271	0.451495	0.470984	0.639023	0.0623714	0.425348	0.41113	0.597174	0.0645803	0.41113	0.0623714	0.0623714
GLRX3	chr10:131934638-131978646	160.672	159.441	187.574	0.016357	0.996493	-0.228622	0.428593	-0.0154533	1	-0.345436	0.0626428	0.996493	0.0626428	0.0626428	Neg-4C
KCNQ2	chr20:62037541-62103993	13.4542	16.0088	19.2662	-0.245542	0.809461	-0.523301	0.100049	-0.174179	0.882888	-0.454416	0.0627375	0.809461	0.0627375	0.0627375
NRM	chr6_qbl_hap6:1948756-1952130	6.04885	6.91408	4.83024	-0.187589	0.933439	0.319257	0.59687	0.0651884	1	0.584706	0.0629166	0.933439	0.0629166	0.0629166
CELSR1	chr22:46756730-46933067	2.60845	2.27292	1.76144	0.203918	0.851344	0.56114	0.062939	0.150885	1	0.432793	0.44957	0.851344	0.062939	0.062939
DSC3	chr18:28570051-28622781	2.42982	2.12337	1.55159	0.199774	0.885468	0.641802	0.062939	-0.0537656	1	0.363226	0.21055	0.885468	0.062939	0.062939		H3F4_25,H3F4_50
ZBTB11	chr3:101368282-101398057	13.201	15.2529	17.7031	-0.203178	0.822072	-0.428643	0.123285	-0.216985	0.584705	-0.383381	0.0629481	0.584705	0.0629481	0.0629481
ACSM3	chr16:20775311-20860990	2.8799	3.0878	1.82057	-0.0953102	0.995693	0.656359	0.626283	-0.0500344	1	0.888774	0.0630271	0.995693	0.0630271	0.0630271
ADAMTS6	chr5:64444562-64777704	0.217694	0.304152	0.17106	-0.477285	1	0.342574	1	-0.69258	0.0630322	0.417581	0.396071	0.0630322	0.396071	0.0630322
FAT4	chr4:126237566-126414087	0.967527	1.08944	0.71569	-0.165966	1	0.429701	1	-0.248617	0.589367	0.411297	0.0633049	0.589367	0.0633049	0.0633049
KRT34	chr17:39533920-39538636	0	0.0457164	0.0812191	-1000	1	-1000	1	#NAME?	0.265851	#NAME?	0.0634328	0.265851	0.0634328	0.0634328
TFIP11	chr22:26879849-26908437	22.776	25.2121	28.2954	-0.141341	0.925779	-0.318333	0.311266	-0.193496	0.658623	-0.365921	0.0634884	0.658623	0.0634884	0.0634884
SGTA	chr19:2754711-2783354	24.215	25.6657	30.697	-0.0786597	0.982322	-0.347497	0.226708	-0.124625	0.949971	-0.363666	0.0635374	0.949971	0.0635374	0.0635374		U1_25,U1_50
SIRT7	chr17:79869814-79876058	13.2327	14.1231	18.2177	-0.0886713	0.982322	-0.466531	0.136811	-0.147489	0.928058	-0.419857	0.0635374	0.928058	0.0635374	0.0635374
LOC728431	chr1:37920479-37940044	4.39724	3.0656	2.51437	0.525685	0.625327	0.801123	0.164217	0.311375	0.835927	0.752981	0.0635884	0.625327	0.0635884	0.0635884
ERGIC2	chr12:29493578-29534143	41.2929	38.9226	53.1706	0.0905517	0.972075	-0.37002	0.173583	0.0238263	1	-0.372966	0.0636491	0.972075	0.0636491	0.0636491
TMEM9B	chr11:8968839-8985989	30.6044	37.4172	37.9668	-0.284678	0.64777	-0.316303	0.287953	-0.325882	0.187115	-0.381388	0.0636717	0.187115	0.0636717	0.0636717		H3F4_50
AES	chr19:3052907-3062964	165.128	166.791	129.049	-0.00918925	0.997951	0.350379	0.155944	-0.0179037	1	0.348775	0.0637159	0.997951	0.0637159	0.0637159	H3F4_10_Pos-4C,H3F4_25_Pos-4C,H3F4_50_Pos-4C	H3F4_10,H3F4_25,H3F4_50
CLPB	chr11:72003469-72145724	43.9592	51.6688	55.3233	-0.227857	0.71308	-0.337016	0.189791	-0.236274	0.427776	-0.353616	0.0637159	0.427776	0.0637159	0.0637159
EAF1	chr3:15469063-15484120	17.4917	21.0693	22.3762	-0.263211	0.653503	-0.360575	0.174296	-0.278429	0.305019	-0.356248	0.0637159	0.305019	0.0637159	0.0637159		H3F4_25,H3F4_50
C2orf47	chr2:200793633-200828847	16.637	18.7445	21.4095	-0.166801	0.933439	-0.369138	0.351215	-0.111432	1	-0.427992	0.0637271	0.933439	0.0637271	0.0637271
PTPN2	chr18:12785476-12884334	23.3156	22.5949	27.7335	0.050573	0.989915	-0.255628	0.465733	-0.0871917	1	-0.380426	0.0638023	0.989915	0.0638023	0.0638023
LRSAM1	chr9:130213764-130265780	8.3788	5.86804	5.62497	0.519124	0.30195	0.569621	0.06844	0.53465	0.0640361	0.418902	0.15465	0.0640361	0.06844	0.0640361		H3F4_25,H3F4_50
MRPS23	chr17:55916286-55927433	57.6046	56.6754	78.1248	0.0287312	0.995693	-0.444886	0.0752903	0.081403	1	-0.379994	0.0643117	0.995693	0.0643117	0.0643117		H3F4_25,H3F4_50
COPS8	chr2:237994083-238007489	40.8546	44.4757	53.5908	-0.117253	0.933439	-0.396776	0.116416	-0.11379	0.974414	-0.363072	0.0643117	0.933439	0.0643117	0.0643117
DERL1	chr8:124025403-124054663	27.4391	33.2473	31.7899	-0.27174	0.633812	-0.217624	0.483328	-0.307204	0.197779	-0.355345	0.0643117	0.197779	0.0643117	0.0643117		H3F4_10,H3F4_25,H3F4_50
LAMTOR3	chr4:100799494-100815703	8.73661	10.5025	11.2431	-0.260324	0.735069	-0.369177	0.219801	-0.286703	0.354237	-0.388054	0.0643117	0.354237	0.0643117	0.0643117		H3F4_10,H3F4_25,H3F4_50
PHLDB1	chr11:118477212-118528748	3.41778	2.93686	2.22591	0.224056	0.850718	0.613378	0.0643361	0.255244	0.926022	0.507514	0.306278	0.850718	0.0643361	0.0643361		H3F4_25,H3F4_50
TNK2	chr3:195590235-195635880	2.83984	2.55742	1.71406	0.156384	0.946542	0.723114	0.0643361	0.0754315	1	0.493083	0.0748873	0.946542	0.0643361	0.0643361
GMDS	chr6:1624034-2245868	13.8588	21.2265	20.1682	-0.609806	0.143808	-0.546557	0.0718926	-0.490838	0.0643534	-0.290729	0.32895	0.0643534	0.0718926	0.0643534
SLC7A1	chr13:30083550-30169825	6.43954	10.0267	6.51264	-0.633553	0.0645801	-0.0215683	0.965837	-0.617462	0.686117	-0.00886509	1	0.0645801	0.965837	0.0645801
RASSF3	chr12:65004292-65091347	9.19609	10.0277	12.755	-0.11964	0.949863	-0.477248	0.0912947	-0.13334	0.971427	-0.414458	0.0645803	0.949863	0.0645803	0.0645803
TRIM45	chr1:117653676-117664411	5.09737	4.32491	3.61882	0.242332	0.820171	0.488965	0.173296	0.324186	0.607159	0.569925	0.0645803	0.607159	0.0645803	0.0645803		H3F4_10,H3F4_25,H3F4_50
CYP2U1	chr4:108852716-108874613	3.19957	2.22929	2.20093	0.526569	0.403007	0.53447	0.172256	0.446804	0.118748	0.461009	0.0645803	0.118748	0.0645803	0.0645803		U1_50
DLX2	chr2:172964165-172967478	1.64542	2.38405	3.31089	-0.529585	0.647677	-1.01415	0.0646994	-0.0877009	1	-0.235529	0.994848	0.647677	0.0646994	0.0646994
CHD1L	chr1:146714290-146767447	59.913	47.6319	55.8428	0.3362	0.452122	0.0962171	0.800063	0.377127	0.0648183	0.164453	0.623004	0.0648183	0.623004	0.0648183		U1_25,U1_50
TFAM	chr10:60144902-60158990	23.0837	19.7293	28.5647	0.231794	0.714938	-0.312631	0.242199	0.161316	0.771978	-0.354626	0.0648314	0.714938	0.0648314	0.0648314
ACACB	chr12:109577201-109706030	4.01079	4.77713	3.25304	-0.246987	0.750766	0.296808	0.381211	-0.211592	0.680623	0.40149	0.064848	0.680623	0.064848	0.064848
ZNF559	chr19:9434447-9493293	3.33145	2.93911	3.00245	0.186032	0.92651	0.14473	0.823651	0.609126	0.0650385	0.289501	0.467193	0.0650385	0.467193	0.0650385		U1_10,U1_25,U1_50,H3F4_10,H3F4_25,H3F4_50
SMG5	chr1:156219014-156252620	62.5902	73.4534	80.1388	-0.225631	0.694944	-0.361848	0.133078	-0.238159	0.407845	-0.343502	0.065288	0.407845	0.065288	0.065288
SMARCC2	chr12:56555635-56583351	8.77276	7.60977	6.16895	0.210436	0.818171	0.502729	0.0653333	0.172817	0.951989	0.469995	0.124609	0.818171	0.0653333	0.0653333
LHPP	chr10:126150340-126302710	1.73181	1.88248	0.970164	-0.115082	0.98859	0.830689	0.319079	0.0874029	1	0.822553	0.0654009	0.98859	0.0654009	0.0654009		H3F4_50
COQ9	chr16:57462086-57495187	52.627	42.6657	36.5391	0.307991	0.797153	0.521078	0.260461	0.31005	0.23165	0.388383	0.0656096	0.23165	0.0656096	0.0656096
ATAD2	chr8:124332090-124408705	46.8225	38.6765	35.3328	0.28101	0.574277	0.400909	0.0955232	0.226337	0.45779	0.340878	0.065743	0.45779	0.065743	0.065743
TOB1	chr17:48939586-48945732	25.7721	35.4762	18.0148	-0.455767	0.303218	0.511328	0.0657784	-0.440932	0.862011	0.578375	0.489936	0.303218	0.0657784	0.0657784
PWWP2B	chr10:134210701-134231358	15.3125	15.685	21.7765	-0.0293904	0.995693	-0.513367	0.0657784	-0.029563	1	-0.357878	0.152751	0.995693	0.0657784	0.0657784		U1_25,U1_50,H3F4_25,H3F4_50
LINC00319	chr21:44869903-44873771	1.96555	1.41441	0.928914	0.480008	0.657164	1.07601	0.0657784	0.239496	1	0.77575	0.162117	0.657164	0.0657784	0.0657784
STMN1	chr1:26210676-26233368	168.543	145.403	139.173	0.218323	0.727875	0.270955	0.315446	0.230526	0.450866	0.354677	0.0659019	0.450866	0.0659019	0.0659019	Neg-4C
STON2	chr14:81726993-81893748	3.65802	5.11417	3.37586	-0.478201	0.488046	0.110557	0.85627	-0.446559	0.0659627	0.199984	0.590974	0.0659627	0.590974	0.0659627		U1_50
SLC25A26	chr3:66119284-66550845	4.90475	6.25906	6.84999	-0.346496	0.845771	-0.487209	0.365854	-0.148126	1	-0.496261	0.0659761	0.845771	0.0659761	0.0659761
RNMTL1	chr17:662548-695741	20.2738	20.5917	26.7131	-0.0171759	0.997951	-0.403221	0.421336	-0.0157122	1	-0.402141	0.0660082	0.997951	0.0660082	0.0660082
TTC17	chr11:43380434-43516483	9.60047	10.1139	13.3144	-0.069896	0.983287	-0.477095	0.0662184	-0.085464	1	-0.320299	0.144749	0.983287	0.0662184	0.0662184		H3F4_50
LOC286467	chrX:130836677-130964671	7.25727	10.7585	7.77208	-0.56272	0.198441	-0.104149	0.837105	-0.601193	0.0662228	-0.284074	0.548848	0.0662228	0.548848	0.0662228
PHB	chr17:47481419-47492242	221.882	246.739	285.133	-0.147923	0.868154	-0.367125	0.11925	-0.104419	0.993142	-0.346969	0.0663581	0.868154	0.0663581	0.0663581	H3F4_25_Pos-4C,H3F4_50_Pos-4C	H3F4_25,H3F4_50
RBFA	chr18:77794345-77810652	3.50085	2.82479	4.73066	0.314835	0.694944	-0.439629	0.181358	0.115553	1	-0.41524	0.0667279	0.694944	0.0667279	0.0667279
JRKL	chr11:96123157-96126727	2.08255	1.41177	1.11967	0.566136	0.535021	0.889961	0.0912947	0.20281	0.921525	0.572704	0.0667536	0.535021	0.0667536	0.0667536
AGO2	chr8:141541263-141645646	21.205	19.9037	27.9711	0.0966242	0.961628	-0.404815	0.112222	0.0786717	1	-0.381131	0.0671021	0.961628	0.0671021	0.0671021
ATP6V1F	chr7:128502856-128505903	144.464	190.318	134.432	-0.392429	0.334857	0.0985509	0.808441	-0.382654	0.0671045	0.0586148	1	0.0671045	0.808441	0.0671045	H3F4_10_Pos-4C,H3F4_25_Pos-4C,H3F4_50_Pos-4C	H3F4_10,H3F4_25,H3F4_50
SETD7	chr4:140427191-140477577	18.3041	22.5712	17.1378	-0.297045	0.567906	0.0896944	0.822277	-0.371375	0.0671045	0.0203945	1	0.0671045	0.822277	0.0671045
SOX6	chr11:15987994-16497935	0.240813	0.557876	0.173182	-1.20679	1	0.470361	1	-0.771111	0.0671045	0.733592	0.103182	0.0671045	0.103182	0.0671045
PANX2	chr22:50609159-50618724	0.772732	0.783074	0.522929	-0.0138172	1	0.557968	1	0.41077	0.86051	1.00279	0.0671574	0.86051	0.0671574	0.0671574
CCDC85C	chr14:99947738-100070727	22.8967	21.5082	31.1061	0.0955108	0.96481	-0.447335	0.0671768	0.0963515	1	-0.316867	0.137784	0.96481	0.0671768	0.0671768
BTG1	chr12:92378751-92539673	4.90712	5.78541	3.25061	-0.232275	0.820171	0.588882	0.0671768	-0.279539	0.96524	0.523136	0.411595	0.820171	0.0671768	0.0671768
LPP	chr3:187868993-188608460	2.0831	2.16091	1.43076	-0.0476529	0.991654	0.536677	0.0671768	-0.0498879	1	0.451721	0.722173	0.991654	0.0671768	0.0671768
SKP2	chr5:36152144-36184142	95.4537	100.207	84.8571	-0.0648345	0.983384	0.164471	0.67022	0.0583552	1	0.344784	0.0673977	0.983384	0.0673977	0.0673977	Neg-4C
ABCB9	chr12:123405497-123451056	3.40624	2.41263	4.61135	0.502812	0.541086	-0.442266	0.295123	0.350521	0.465838	-0.509912	0.0674745	0.465838	0.0674745	0.0674745
DARS2	chr1:173793796-173827682	41.8481	32.7268	33.9903	0.359955	0.408821	0.294751	0.286146	0.345254	0.126875	0.354527	0.0675203	0.126875	0.0675203	0.0675203
SNX18	chr5:53813588-53842416	5.4593	4.35295	6.10904	0.33198	0.63683	-0.167506	0.686618	0.415814	0.0675329	-0.0407671	1	0.0675329	0.686618	0.0675329
PAFAH1B2	chr11:117014999-117047592	74.2732	58.1442	75.6814	0.358467	0.374103	-0.0323765	0.940286	0.366225	0.0675359	-0.0277925	1	0.0675359	0.940286	0.0675359
ZNF680	chr7:63980254-64023505	6.68616	4.73908	6.84957	0.501818	0.394193	-0.0401014	0.945045	0.48654	0.0675359	-0.0975551	0.983257	0.0675359	0.945045	0.0675359
EMID1	chr22:29601900-29655586	1.08815	0.708068	0.491621	0.625224	1	1.14095	1	1.03662	0.0799758	1.02347	0.0675463	0.0799758	0.0675463	0.0675463
STK17A	chr7:43622691-43666978	22.9184	24.1122	29.2134	-0.0680103	0.982564	-0.355396	0.184195	-0.12408	0.953512	-0.362539	0.0676975	0.953512	0.0676975	0.0676975
TMEM41A	chr3:185207388-185216845	11.8875	12.1659	16.191	-0.0281281	0.995693	-0.451036	0.123708	-0.0759689	1	-0.405191	0.0677656	0.995693	0.0677656	0.0677656
HOXB13	chr17:46802126-46806111	13.1282	14.2023	9.10938	-0.10819	0.95958	0.52196	0.067789	-0.0697577	1	0.422641	0.0917415	0.95958	0.067789	0.067789
MAPRE3	chr2:27193524-27250087	2.60328	3.97396	1.10648	-0.604975	0.482494	1.22906	0.067789	-0.652412	0.649132	0.568203	0.674168	0.482494	0.067789	0.067789		H3F4_50
CENPV	chr17:16245847-16256812	58.0886	74.8434	79.7589	-0.360337	0.470208	-0.462693	0.0784854	-0.263692	0.372949	-0.388608	0.0677998	0.372949	0.0677998	0.0677998
ZNF721	chr4:419223-533320	2.036	1.19393	1.74462	0.77526	0.705504	0.217572	0.851027	0.696998	0.0679053	0.141601	0.985278	0.0679053	0.851027	0.0679053
ZNF576	chr19:44100543-44104587	6.54383	6.0629	8.17732	0.115387	0.977513	-0.326774	0.453544	-0.00936566	1	-0.474378	0.0679134	0.977513	0.0679134	0.0679134
CD320	chr19:8367010-8373240	105.51	111.114	127.318	-0.0693789	0.982322	-0.276344	0.331073	-0.164066	0.750436	-0.337984	0.0679306	0.750436	0.0679306	0.0679306	Neg-4C
CHORDC1	chr11:89933596-89956532	21.1592	20.5903	27.0833	0.0445812	0.989355	-0.361399	0.186313	0.0445445	1	-0.373933	0.0679306	0.989355	0.0679306	0.0679306
ABHD4	chr14:23067146-23081265	11.8522	14.8342	9.47661	-0.318499	0.640399	0.317419	0.381211	-0.224289	0.736372	0.444715	0.0679306	0.640399	0.0679306	0.0679306
NFIB	chr9:14081841-14398982	2.72698	3.08897	1.80995	-0.174536	0.896832	0.586054	0.0681167	-0.297928	0.842137	0.543926	0.212143	0.842137	0.0681167	0.0681167
DMXL2	chr15:51739920-51914967	5.69649	4.78853	4.13689	0.255739	0.71769	0.456262	0.0896177	0.145496	0.867232	0.36903	0.0681454	0.71769	0.0681454	0.0681454
HFE	chr6:26087508-26095469	5.61069	4.19107	3.97751	0.426111	0.59201	0.491042	0.226992	0.368521	0.387976	0.542973	0.0682653	0.387976	0.0682653	0.0682653		U1_50
ZNF430	chr19:21203425-21242852	2.68522	1.73173	2.76285	0.638087	0.321489	-0.0463972	0.944539	0.586401	0.0683264	-0.254933	0.6542	0.0683264	0.6542	0.0683264		U1_25,U1_50
PPP2R2D	chr10:133747959-133770053	26.426	34.4119	27.5363	-0.375674	0.445245	-0.0646765	0.89514	-0.40434	0.0683823	-0.153373	0.719917	0.0683823	0.719917	0.0683823
BCAR3	chr1:94027342-94312706	32.2174	41.6686	42.4823	-0.365851	0.393187	-0.404316	0.0981263	-0.328235	0.149451	-0.345423	0.0684625	0.149451	0.0684625	0.0684625
RNF138	chr18:29671817-29711524	11.0798	11.9213	13.6031	-0.100307	0.968744	-0.301326	0.343158	-0.0976438	1	-0.39831	0.0684743	0.968744	0.0684743	0.0684743
NFIL3	chr9:94171326-94186144	7.28012	12.3404	7.77955	-0.756089	0.0687588	-0.101007	0.864021	-0.694288	0.153129	0.00216129	1	0.0687588	0.864021	0.0687588
PMEPA1	chr20:56223447-56286592	5.70878	8.95969	5.57051	-0.645002	0.0687588	0.0300867	0.95614	-0.653	0.131391	0.110395	0.996792	0.0687588	0.95614	0.0687588		H3F4_25,H3F4_50
TXNRD2	chr22:19863039-20004309	35.3306	34.384	26.3979	0.0444551	0.994826	0.415201	0.330625	-0.029254	1	0.395939	0.0688158	0.994826	0.0688158	0.0688158		H3F4_25,H3F4_50
ZNF607	chr19:38187263-38210691	2.79472	1.96376	2.33943	0.514356	0.462522	0.251251	0.624847	0.571756	0.0688308	0.0460627	1	0.0688308	0.624847	0.0688308
MYO9B	chr19:17186590-17324104	13.7845	11.8374	10.1227	0.22497	0.7467	0.440168	0.068852	0.169484	0.976269	0.342675	0.341917	0.7467	0.068852	0.068852
HSD17B10	chrX:53458205-53461323	284.195	293.773	343.425	-0.0425508	0.989355	-0.278398	0.284441	-0.0736224	1	-0.330143	0.0689871	0.989355	0.0689871	0.0689871	Neg-4C
ZNF808	chr19:53030908-53059303	3.99581	2.82074	3.91396	0.507683	0.45997	0.0245707	0.971159	0.526651	0.0691581	-0.0791817	1	0.0691581	0.971159	0.0691581
MAP3K5	chr6:136878186-137113656	5.13115	6.06153	6.8735	-0.235149	0.797153	-0.427033	0.164957	-0.236352	0.607159	-0.416488	0.0692954	0.607159	0.0692954	0.0692954
PALM3	chr19:14164178-14169971	2.0487	1.14197	1.84186	0.84847	0.386429	0.148247	0.864021	0.901585	0.0693802	0.21502	0.945875	0.0693802	0.864021	0.0693802
PITPNM2	chr12:123468026-123594975	1.56267	1.24491	0.951184	0.333252	0.750766	0.710917	0.0830988	0.119763	1	0.644855	0.0693939	0.750766	0.0693939	0.0693939		H3F4_50
CEP68	chr2:65283494-65357435	2.60597	2.04404	2.05101	0.355669	0.956549	0.3402	0.810601	0.495307	0.0694263	0.457949	0.11543	0.0694263	0.11543	0.0694263		H3F4_10,H3F4_25,H3F4_50
SGCB	chr4:52886860-52904485	3.4083	4.17766	2.31621	-0.288378	0.769885	0.552002	0.153053	-0.265012	0.496398	0.418649	0.0695039	0.496398	0.0695039	0.0695039
UPRT	chrX:74493893-74524732	8.33187	6.4835	5.46573	0.367134	0.618583	0.60294	0.0695403	0.150431	0.977693	0.420071	0.117842	0.618583	0.0695403	0.0695403
TIMM13	chr19:2389783-2427875	60.4439	61.0891	76.7266	-0.0100434	0.997951	-0.349424	0.178505	-0.0262594	1	-0.337451	0.0698051	0.997951	0.0698051	0.0698051
BTN2A1	chr6:26458152-26482737	4.85172	6.26549	6.85002	-0.363636	0.645732	-0.50293	0.153699	-0.276515	0.507528	-0.434598	0.0698051	0.507528	0.0698051	0.0698051
TADA2B	chr4:6911170-7059677	5.63497	7.20089	7.99028	-0.348505	0.895507	-0.509117	0.544982	-0.239353	0.588205	-0.424173	0.069876	0.588205	0.069876	0.069876
NKX2-5	chr5:172659106-172662315	12.0816	14.6371	16.8184	-0.271538	0.775309	-0.482541	0.141132	-0.124686	0.997665	-0.446107	0.0702705	0.775309	0.0702705	0.0702705
MCPH1	chr8:6264112-6501140	11.8805	13.252	14.9368	-0.152342	0.908136	-0.335555	0.281774	-0.0652014	1	-0.383804	0.0702705	0.908136	0.0702705	0.0702705
RALGPS2	chr1:178694299-178889237	9.63261	9.50913	7.90286	0.0238922	0.995693	0.280254	0.366802	-0.0425151	1	0.37651	0.0702705	0.995693	0.0702705	0.0702705
CCDC53	chr12:102406716-102455899	12.6435	11.6515	10.0444	0.123142	0.977513	0.326723	0.530095	0.0665957	1	0.486559	0.0702894	0.977513	0.0702894	0.0702894
SLC20A1	chr2:113403433-113421400	35.6932	45.5547	40.4546	-0.346698	0.436714	-0.185931	0.558452	-0.373084	0.0702933	-0.255523	0.270521	0.0702933	0.270521	0.0702933		U1_50
ZCCHC6	chr9:88902647-88969402	6.45215	8.54715	6.36354	-0.400421	0.421348	0.0146885	0.97838	-0.407739	0.0702933	-0.0306062	1	0.0702933	0.97838	0.0702933		U1_50
HTR7P1	chr12:13153375-13157764	0.833288	0.464744	0.543614	0.847646	1	0.610948	1	0.724508	0.0702933	0.50573	0.253736	0.0702933	0.253736	0.0702933		U1_50
FLT4	chr5:180028505-180076624	0.25765	0.0911169	0.107298	1.50481	1	1.25858	1	1.58075	0.0702933	0.822705	0.495966	0.0702933	0.495966	0.0702933		U1_50
GTF2H2	chr5:70330950-70363497	8.70938	7.01972	10.1113	0.316426	0.738855	-0.220614	0.626129	0.214526	0.75964	-0.4454	0.0706463	0.738855	0.0706463	0.0706463
FANCI	chr15:89787193-89878026	43.2561	32.6339	34.9157	0.411796	0.463234	0.303745	0.417175	0.364825	0.070653	0.197933	0.482187	0.070653	0.417175	0.070653		H3F4_25,H3F4_50
PSMG4	chr6:3259161-3268300	17.8563	12.8451	25.2696	0.480441	0.608027	-0.506215	0.226913	0.536555	0.070653	-0.167983	0.779223	0.070653	0.226913	0.070653		U1_25,U1_50
[truncated: 21,807 more rows]

## Sheet: Concordant
id	kd1_cuff_code	kd2_cuff_code	kd1_deseq_code	kd2_deseq_code	highexpr_lists	nocutoff_lists		Concordance	direction	sort
HIST1H2BH	down	down	down	down	Neg-4C			Concordant in both KD	down	1
ITGA3	down	down	down	down				Concordant in both KD	down	2		Key:
CGA	up	up	up	up				Concordant in both KD	up	3		down = Lower ezxpression in KD than Wt
SLC1A3	up	up	up	up				Concordant in both KD	up	4		up = Higher expression in KD than Wt
PLCL2	up	up	up	up				Concordant in both KD	up	5		ns = Non-significant (adjusted p >= 0.01)
PTBP2	up	up	up	up				Concordant in both KD	up	6		KD1 = TCAB1
SAT1	up	up	up	up				Concordant in both KD	up	7		KD2 = USPL1
GRAMD1B	up	up	up	up				Concordant in both KD	up	8
NPR3	down	up	down	up				Concordant in both KD	down in KD1 / up in KD2	9
OAS3	down	ns	down	down		H3F4_10,H3F4_25,H3F4_50		Condordant in KD1	down	10		Fields:
HIST3H2BB	down	ns	down	down	Neg-4C			Condordant in KD1	down	11		kd1_cuff_code	Results in KD1 (TCAB1) from Cufflinks
HIST1H1A	down	ns	down	down	U1_25_Pos-4C,U1_50_Pos-4C	U1_25,U1_50		Condordant in KD1	down	12		kd2_cuff_code	Results in KD2 (USPL1) from Cufflinks
MTR	down	ns	down	down				Condordant in KD1	down	13		kd1_deseq_code	Results in KD1 (TCAB1) from DESeq
LONRF1	down	ns	down	ns				Condordant in KD1	down	14		kd2_deseq_code	Results in KD2 (USPL1) from DESeq
SNRPE	down	ns	down	ns	Neg-4C			Condordant in KD1	down	15		highexpr_lists	4C interaction definitions based on genomic overlap and expression cutoff
NRAS	down	ns	down	ns	Neg-4C			Condordant in KD1	down	16		nocutoff_lists	4C interaction definitions based on genomic overlap only (no expression cutoff)
ZNF845	down	ns	down	ns				Condordant in KD1	down	17		Concordance	Agreement between Cuffdiff and DESeq
HIST1H4D	down	ns	down	ns	Neg-4C			Condordant in KD1	down	18		direction	Direction of expression change
EPDR1	down	ns	down	ns				Condordant in KD1	down	19
FAF2	down	ns	down	ns		H3F4_25,H3F4_50		Condordant in KD1	down	20
NEK7	down	ns	down	ns		U1_50		Condordant in KD1	down	21
ANKRD46	down	ns	down	ns				Condordant in KD1	down	22
SLK	down	ns	down	ns		U1_50		Condordant in KD1	down	23
OIP5	down	ns	down	ns		H3F4_25,H3F4_50		Condordant in KD1	down	24
PRKAA1	down	ns	down	ns		H3F4_25,H3F4_50		Condordant in KD1	down	25
IMPACT	down	ns	down	ns		U1_25,U1_50		Condordant in KD1	down	26
TPRG1L	down	ns	down	ns				Condordant in KD1	down	27
ASF1B	down	ns	down	ns	Neg-4C			Condordant in KD1	down	28
VAPA	down	ns	down	ns				Condordant in KD1	down	29
ZNF182	down	ns	down	ns				Condordant in KD1	down	30
OTUD6B	down	ns	down	up				Condordant in KD1	down	31
COL15A1	up	ns	up	down				Condordant in KD1	up	32
GALNT5	up	ns	up	ns				Condordant in KD1	up	33
CDH5	up	ns	up	ns		H3F4_25,H3F4_50		Condordant in KD1	up	34
MUC13	up	ns	up	ns				Condordant in KD1	up	35
ACPL2	up	ns	up	ns		H3F4_25,H3F4_50		Condordant in KD1	up	36
RASGRP3	up	ns	up	ns				Condordant in KD1	up	37
KLF4	up	ns	up	ns				Condordant in KD1	up	38
SORBS2	up	ns	up	ns				Condordant in KD1	up	39
ZXDB	up	ns	up	ns				Condordant in KD1	up	40
MAPK4	up	ns	up	ns				Condordant in KD1	up	41
CASP9	up	ns	up	ns				Condordant in KD1	up	42
EIF2AK3	up	ns	up	ns				Condordant in KD1	up	43
FSTL4	up	ns	up	ns				Condordant in KD1	up	44
FOS	up	ns	up	ns		H3F4_10,H3F4_25,H3F4_50		Condordant in KD1	up	45
DUSP1	up	ns	up	ns				Condordant in KD1	up	46
SLC16A6	up	ns	up	ns				Condordant in KD1	up	47
SGK1	up	ns	up	ns	H3F4_50_Pos-4C	H3F4_50		Condordant in KD1	up	48
SNRPA1	up	ns	up	ns		U1_50		Condordant in KD1	up	49
GPR161	up	ns	up	ns				Condordant in KD1	up	50
INSL4	up	ns	up	ns				Condordant in KD1	up	51
TM4SF1	up	ns	up	ns	H3F4_10_Pos-4C,H3F4_25_Pos-4C,H3F4_50_Pos-4C	H3F4_10,H3F4_25,H3F4_50		Condordant in KD1	up	52
ITGB6	up	ns	up	ns				Condordant in KD1	up	53
GNG12	up	ns	up	ns				Condordant in KD1	up	54
KANK1	up	ns	up	ns				Condordant in KD1	up	55
RIMKLB	up	ns	up	ns		U1_50		Condordant in KD1	up	56
RYR2	up	ns	up	ns				Condordant in KD1	up	57
BMP2	up	ns	up	up		U1_50		Condordant in KD1	up	58
DANCR	up	ns	up	up	Neg-4C			Condordant in KD1	up	59
MPZL2	up	ns	up	up				Condordant in KD1	up	60
NR4A1	up	ns	up	up		H3F4_50		Condordant in KD1	up	61
ITGB4	ns	down	down	down		U1_25,U1_50,H3F4_25,H3F4_50		Condordant in KD2	down	62
LAMB2	ns	down	down	down		U1_25,U1_50		Condordant in KD2	down	63
WNT10A	ns	down	down	down		H3F4_10,H3F4_25,H3F4_50		Condordant in KD2	down	64
LOXL2	ns	down	down	down				Condordant in KD2	down	65
OLR1	ns	down	down	down	Neg-4C			Condordant in KD2	down	66
MEGF6	ns	down	down	down		H3F4_50		Condordant in KD2	down	67
ANKZF1	ns	down	down	down		H3F4_50		Condordant in KD2	down	68
C16orf58	ns	down	down	down		U1_25,U1_50		Condordant in KD2	down	69
OBSL1	ns	down	down	down				Condordant in KD2	down	70
HR	ns	down	ns	down		H3F4_25,H3F4_50		Condordant in KD2	down	71
SLC2A3	ns	down	ns	down				Condordant in KD2	down	72
AGRN	ns	down	ns	down		U1_25,U1_50		Condordant in KD2	down	73
PPIP5K2	ns	down	ns	down				Condordant in KD2	down	74
FAM63B	ns	down	ns	down				Condordant in KD2	down	75
C7orf60	ns	down	ns	down				Condordant in KD2	down	76
SLC12A3	ns	down	ns	down				Condordant in KD2	down	77
IMPA2	ns	down	ns	down		U1_25,U1_50		Condordant in KD2	down	78
MYLK	ns	down	ns	down				Condordant in KD2	down	79
C22orf29	ns	down	ns	down				Condordant in KD2	down	80
PIR	ns	down	ns	down				Condordant in KD2	down	81
C22orf46	ns	down	ns	down		U1_10,U1_25,U1_50		Condordant in KD2	down	82
TAF9B	ns	down	ns	down				Condordant in KD2	down	83
DHTKD1	ns	down	ns	down				Condordant in KD2	down	84
DAPK1	ns	down	ns	down				Condordant in KD2	down	85
BNIP3L	ns	down	ns	down				Condordant in KD2	down	86
SLC7A2	ns	down	ns	down				Condordant in KD2	down	87
ERBB2	ns	down	ns	down				Condordant in KD2	down	88
HDAC6	ns	down	ns	down		U1_50		Condordant in KD2	down	89
G6PD	ns	down	ns	down				Condordant in KD2	down	90
DEPDC1	ns	down	ns	down		H3F4_10,H3F4_25,H3F4_50		Condordant in KD2	down	91
IGFBP3	ns	down	ns	down	Neg-4C			Condordant in KD2	down	92
LAMA1	ns	down	ns	down				Condordant in KD2	down	93
OLFML2A	ns	down	ns	down				Condordant in KD2	down	94
ALDH6A1	ns	down	ns	down				Condordant in KD2	down	95
JUP	ns	down	ns	down	Neg-4C			Condordant in KD2	down	96
CCNG2	ns	down	ns	down		U1_25,U1_50		Condordant in KD2	down	97
SMC1A	ns	down	ns	down		U1_50,H3F4_50		Condordant in KD2	down	98
ANXA8L2	ns	down	ns	down				Condordant in KD2	down	99
EEF2K	ns	down	ns	down				Condordant in KD2	down	100
TNNC1	ns	down	ns	down				Condordant in KD2	down	101
FADS1	ns	down	ns	down				Condordant in KD2	down	102
FABP3	ns	down	ns	down				Condordant in KD2	down	103
TM7SF2	ns	down	ns	down		H3F4_50		Condordant in KD2	down	104
NLRX1	ns	down	ns	down		H3F4_50		Condordant in KD2	down	105
LAMB3	ns	down	ns	down				Condordant in KD2	down	106
MSLN	ns	down	ns	down		U1_25,U1_50		Condordant in KD2	down	107
FENDRR	ns	down	ns	down				Condordant in KD2	down	108
YBX2	ns	down	ns	down				Condordant in KD2	down	109
AHNAK2	ns	down	ns	down		U1_50,H3F4_50		Condordant in KD2	down	110
CTSF	ns	down	ns	down		H3F4_25,H3F4_50		Condordant in KD2	down	111
BTG2	ns	down	ns	down				Condordant in KD2	down	112
CAV2	ns	down	ns	down				Condordant in KD2	down	113
NMNAT2	ns	down	ns	down				Condordant in KD2	down	114
TGFBR3	ns	down	ns	down				Condordant in KD2	down	115
INSIG1	ns	down	ns	down		H3F4_10,H3F4_25,H3F4_50		Condordant in KD2	down	116
FZD6	ns	down	ns	down		H3F4_25,H3F4_50		Condordant in KD2	down	117
TNS3	ns	down	ns	down				Condordant in KD2	down	118
DDX60L	ns	down	ns	down		U1_50		Condordant in KD2	down	119
MMP24	ns	down	ns	down				Condordant in KD2	down	120
TLE2	ns	down	ns	down		H3F4_50		Condordant in KD2	down	121
HDAC4	ns	down	ns	down				Condordant in KD2	down	122
SCARA3	ns	down	ns	down				Condordant in KD2	down	123
CSPG4	ns	down	ns	down		H3F4_50		Condordant in KD2	down	124
AKR1C3	ns	down	ns	down		U1_50		Condordant in KD2	down	125
ALS2CL	ns	down	ns	down		H3F4_50		Condordant in KD2	down	126
CD24	ns	down	ns	down	Neg-4C			Condordant in KD2	down	127
TRIM29	ns	down	ns	down		U1_10,U1_25,U1_50		Condordant in KD2	down	128
LINC00294	ns	down	ns	down		H3F4_10,H3F4_25,H3F4_50		Condordant in KD2	down	129
CAV1	ns	down	ns	down				Condordant in KD2	down	130
CLTCL1	ns	down	ns	down				Condordant in KD2	down	131
FKBP9	ns	down	ns	down				Condordant in KD2	down	132
PIK3C2B	ns	down	ns	down				Condordant in KD2	down	133
LAMA5	ns	down	ns	down		H3F4_50		Condordant in KD2	down	134
NQO1	ns	down	ns	down	Neg-4C			Condordant in KD2	down	135
PDGFA	ns	down	ns	down				Condordant in KD2	down	136
CRIP1	ns	down	ns	down				Condordant in KD2	down	137
PPL	ns	down	ns	down				Condordant in KD2	down	138
JUND	ns	down	ns	down				Condordant in KD2	down	139
USPL1	ns	down	ns	down		U1_25,U1_50		Condordant in KD2	down	140
MET	ns	down	ns	down				Condordant in KD2	down	141
AKR1C2	ns	down	ns	down		U1_10,U1_25,U1_50,H3F4_50		Condordant in KD2	down	142
GABRE	ns	down	ns	down		U1_25,U1_50		Condordant in KD2	down	143
PPARA	ns	down	ns	down		H3F4_25,H3F4_50		Condordant in KD2	down	144
DPYSL2	ns	down	ns	down				Condordant in KD2	down	145
PBXIP1	ns	down	ns	down				Condordant in KD2	down	146
C1QL1	ns	down	ns	down		U1_50,H3F4_10,H3F4_25,H3F4_50		Condordant in KD2	down	147
ALPPL2	ns	down	ns	down	Neg-4C			Condordant in KD2	down	148
NDRG1	ns	down	ns	down				Condordant in KD2	down	149
CYBRD1	ns	down	ns	down		U1_10,U1_25,U1_50		Condordant in KD2	down	150
LASP1	ns	down	ns	down		H3F4_25,H3F4_50		Condordant in KD2	down	151
DAZAP2	ns	down	ns	down				Condordant in KD2	down	152
PKI55	ns	down	ns	down		U1_50		Condordant in KD2	down	153
SEMA3B	ns	down	ns	down				Condordant in KD2	down	154
AKR1C1	ns	down	ns	down		H3F4_25,H3F4_50		Condordant in KD2	down	155
AQP3	ns	down	ns	down				Condordant in KD2	down	156
NCR3LG1	ns	down	ns	down				Condordant in KD2	down	157
CCNA1	ns	down	ns	down				Condordant in KD2	down	158
TLCD2	ns	down	ns	down		H3F4_10,H3F4_25,H3F4_50		Condordant in KD2	down	159
B4GALNT2	ns	down	ns	down				Condordant in KD2	down	160
L1CAM	ns	down	ns	down		H3F4_50		Condordant in KD2	down	161
PTPRN	ns	down	ns	down		H3F4_50		Condordant in KD2	down	162
DDHD2	ns	down	ns	down		H3F4_10,H3F4_25,H3F4_50		Condordant in KD2	down	163
ECH1	ns	down	ns	down		U1_25,U1_50		Condordant in KD2	down	164
MEX3C	ns	down	ns	down				Condordant in KD2	down	165
GATAD1	ns	down	ns	down				Condordant in KD2	down	166
ZNF652	ns	down	ns	down				Condordant in KD2	down	167
NPTX1	ns	down	ns	down				Condordant in KD2	down	168
WISP2	ns	down	ns	down				Condordant in KD2	down	169
ELF3	ns	down	ns	down				Condordant in KD2	down	170
ALDH3B1	ns	down	ns	down		U1_50		Condordant in KD2	down	171
HDGF	ns	down	ns	down	Neg-4C			Condordant in KD2	down	172
CYFIP2	ns	down	ns	down				Condordant in KD2	down	173
ARHGAP18	ns	down	ns	down				Condordant in KD2	down	174
PHLPP1	ns	down	ns	down				Condordant in KD2	down	175
PLXNA2	ns	down	ns	down				Condordant in KD2	down	176
AKAP12	ns	down	ns	down		H3F4_50		Condordant in KD2	down	177
ALPP	ns	down	ns	down	Neg-4C			Condordant in KD2	down	178
VMA21	ns	down	ns	down		H3F4_25,H3F4_50		Condordant in KD2	down	179
TNFAIP2	ns	down	ns	down				Condordant in KD2	down	180
ATP9A	ns	down	ns	down				Condordant in KD2	down	181
NGEF	ns	down	ns	down				Condordant in KD2	down	182
TMPRSS3	ns	down	ns	down				Condordant in KD2	down	183
S100A10	ns	down	ns	down	Neg-4C			Condordant in KD2	down	184
SLC25A23	ns	down	ns	down		H3F4_10,H3F4_25,H3F4_50		Condordant in KD2	down	185
SORL1	ns	down	ns	down		H3F4_50		Condordant in KD2	down	186
TMEM107	ns	down	ns	down				Condordant in KD2	down	187
CLU	ns	down	ns	down	Neg-4C			Condordant in KD2	down	188
MMP28	ns	down	ns	down				Condordant in KD2	down	189
FSTL3	ns	down	up	down	Neg-4C			Condordant in KD2	down	190
EMP2	ns	down	up	down				Condordant in KD2	down	191
MEGF9	ns	down	up	down				Condordant in KD2	down	192
EREG	ns	up	ns	up				Condordant in KD2	up	193
GRAMD3	ns	up	ns	up		H3F4_50		Condordant in KD2	up	194
C3orf52	ns	up	ns	up				Condordant in KD2	up	195
VIMP	ns	up	ns	up		U1_25,U1_50		Condordant in KD2	up	196
TUBB3	ns	up	ns	up		U1_50,H3F4_10,H3F4_25,H3F4_50		Condordant in KD2	up	197
ATP6V0B	ns	up	ns	up	Neg-4C			Condordant in KD2	up	198
SLC25A25	ns	up	ns	up				Condordant in KD2	up	199
MICA	ns	up	ns	up				Condordant in KD2	up	200
GPR89A	ns	up	ns	up		H3F4_50		Condordant in KD2	up	201
ID3	ns	up	ns	up	Neg-4C			Condordant in KD2	up	202
NNMT	ns	up	ns	up		H3F4_25,H3F4_50		Condordant in KD2	up	203
RGS16	ns	up	ns	up				Condordant in KD2	up	204
DUSP6	ns	up	ns	up				Condordant in KD2	up	205
GRWD1	ns	up	ns	up		H3F4_10,H3F4_25,H3F4_50		Condordant in KD2	up	206
RBM19	ns	up	ns	up		U1_50		Condordant in KD2	up	207
KLHL21	ns	up	ns	up		H3F4_10,H3F4_25,H3F4_50		Condordant in KD2	up	208
WNT10B	ns	up	ns	up				Condordant in KD2	up	209
IER3	ns	up	ns	up				Condordant in KD2	up	210
SPHK1	ns	up	ns	up				Condordant in KD2	up	211
ELL2	ns	up	ns	up				Condordant in KD2	up	212
KANSL2	ns	up	ns	up				Condordant in KD2	up	213
SOD2	ns	up	ns	up	Neg-4C			Condordant in KD2	up	214
ARMC6	ns	up	ns	up				Condordant in KD2	up	215
UBASH3B	ns	up	ns	up		U1_50,H3F4_50		Condordant in KD2	up	216
UAP1	ns	up	ns	up	Neg-4C			Condordant in KD2	up	217
RGS2	ns	up	ns	up		H3F4_25,H3F4_50		Condordant in KD2	up	218
ELOF1	ns	up	ns	up				Condordant in KD2	up	219
SERPINE2	ns	up	ns	up		H3F4_25,H3F4_50		Condordant in KD2	up	220
YRDC	ns	up	ns	up		H3F4_25,H3F4_50		Condordant in KD2	up	221
DUS3L	ns	up	ns	up		U1_25,U1_50		Condordant in KD2	up	222
DIO2	ns	up	ns	up		H3F4_25,H3F4_50		Condordant in KD2	up	223
C12orf57	ns	up	ns	up		U1_50,H3F4_10,H3F4_25,H3F4_50		Condordant in KD2	up	224
TAP2	ns	up	ns	up				Condordant in KD2	up	225
SDE2	ns	up	ns	up				Condordant in KD2	up	226
PTGS2	ns	up	ns	up				Condordant in KD2	up	227
WDR43	ns	up	ns	up	Neg-4C			Condordant in KD2	up	228
ISM2	ns	up	ns	up				Condordant in KD2	up	229
PLA2G4A	ns	up	ns	up				Condordant in KD2	up	230
WDR3	ns	up	ns	up	Neg-4C			Condordant in KD2	up	231
FST	ns	up	ns	up				Condordant in KD2	up	232
C9orf78	ns	up	ns	up				Condordant in KD2	up	233
POLR1E	ns	up	ns	up		U1_50		Condordant in KD2	up	234
CLDN1	ns	up	ns	up		H3F4_25,H3F4_50		Condordant in KD2	up	235
STK32C	ns	up	ns	up				Condordant in KD2	up	236
ANXA1	ns	up	ns	up	H3F4_50_Pos-4C	H3F4_50		Condordant in KD2	up	237
IFRD1	ns	up	ns	up				Condordant in KD2	up	238
RRP9	ns	up	ns	up				Condordant in KD2	up	239
KLHL18	ns	up	ns	up		H3F4_25,H3F4_50		Condordant in KD2	up	240
DCAF4	ns	up	ns	up				Condordant in KD2	up	241
BRIX1	ns	up	ns	up	Neg-4C			Condordant in KD2	up	242
SOWAHC	ns	up	ns	up				Condordant in KD2	up	243
GEMIN5	ns	up	ns	up		H3F4_25,H3F4_50		Condordant in KD2	up	244
ICAM1	ns	up	ns	up				Condordant in KD2	up	245
FNDC3A	ns	up	ns	up				Condordant in KD2	up	246
CDC25A	ns	up	ns	up				Condordant in KD2	up	247
NOP16	ns	up	ns	up				Condordant in KD2	up	248
NECAP1	ns	up	ns	up				Condordant in KD2	up	249
PITPNC1	ns	up	up	up				Condordant in KD2	up	250
DUSP4	ns	up	up	up				Condordant in KD2	up	251
ALG9	ns	up	up	up		H3F4_25,H3F4_50		Condordant in KD2	up	252
PRPF3	ns	up	up	up				Condordant in KD2	up	253
DUSP2	ns	up	up	up				Condordant in KD2	up	254
ACBD6	ns	up	up	up				Condordant in KD2	up	255
SRPRB	ns	up	up	up				Condordant in KD2	up	256
PHLDA1	ns	up	up	up				Condordant in KD2	up	257
ETV5	ns	up	up	up		U1_25,U1_50		Condordant in KD2	up	258
TAF5L	ns	up	up	up				Condordant in KD2	up	259

## Sheet: Non-concordant
id	kd1_cuff_code	kd2_cuff_code	kd1_deseq_code	kd2_deseq_code	highexpr_lists	nocutoff_lists		DE call	Concatenated_code
HIST1H1E	down	ns	ns	ns	Neg-4C			Down in KD1 by Cuffdiff	down-ns-ns-ns			Key:
HIST1H2AL	down	ns	ns	ns	Neg-4C			Down in KD1 by Cuffdiff	down-ns-ns-ns			down = Lower ezxpression in KD than Wt
HIST1H2BM	down	ns	ns	ns	Neg-4C			Down in KD1 by Cuffdiff	down-ns-ns-ns			up = Higher expression in KD than Wt
ZDHHC20	ns	down	ns	ns				Down in KD2 by Cuffdiff	ns-down-ns-ns			ns = Non-significant (adjusted p >= 0.01)
SUSD2	ns	down	ns	ns				Down in KD2 by Cuffdiff	ns-down-ns-ns			KD1 = TCAB1
AXL	ns	down	ns	ns				Down in KD2 by Cuffdiff	ns-down-ns-ns			KD2 = USPL1
MICAL1	ns	down	ns	ns				Down in KD2 by Cuffdiff	ns-down-ns-ns
NEURL1B	ns	down	ns	ns		H3F4_25,H3F4_50		Down in KD2 by Cuffdiff	ns-down-ns-ns
H6PD	ns	down	ns	ns				Down in KD2 by Cuffdiff	ns-down-ns-ns
MED12	ns	down	ns	ns				Down in KD2 by Cuffdiff	ns-down-ns-ns
PTPN14	ns	down	ns	ns				Down in KD2 by Cuffdiff	ns-down-ns-ns
PHOSPHO1	ns	down	ns	ns				Down in KD2 by Cuffdiff	ns-down-ns-ns
NEAT1	ns	down	ns	ns				Down in KD2 by Cuffdiff	ns-down-ns-ns
GYG2	ns	down	ns	ns				Down in KD2 by Cuffdiff	ns-down-ns-ns
ZNF488	ns	down	ns	ns		U1_25,U1_50		Down in KD2 by Cuffdiff	ns-down-ns-ns
ANKRD52	ns	down	ns	ns		U1_10,U1_25,U1_50		Down in KD2 by Cuffdiff	ns-down-ns-ns
HSPG2	ns	down	ns	ns		H3F4_50		Down in KD2 by Cuffdiff	ns-down-ns-ns
ATP2B4	ns	down	ns	ns				Down in KD2 by Cuffdiff	ns-down-ns-ns
SORT1	ns	down	ns	ns		H3F4_25,H3F4_50		Down in KD2 by Cuffdiff	ns-down-ns-ns
MYADM	ns	down	ns	ns		H3F4_50		Down in KD2 by Cuffdiff	ns-down-ns-ns
GPRC5A	ns	down	ns	ns	Neg-4C			Down in KD2 by Cuffdiff	ns-down-ns-ns
COL5A1	ns	down	ns	ns				Down in KD2 by Cuffdiff	ns-down-ns-ns
MTUS1	ns	down	ns	ns		H3F4_50		Down in KD2 by Cuffdiff	ns-down-ns-ns
ATP8A1	ns	down	ns	ns				Down in KD2 by Cuffdiff	ns-down-ns-ns
PRAF2	ns	down	ns	ns				Down in KD2 by Cuffdiff	ns-down-ns-ns
FTH1	ns	down	ns	ns	U1_25_Pos-4C,U1_50_Pos-4C	U1_25,U1_50		Down in KD2 by Cuffdiff	ns-down-ns-ns
TBC1D2B	ns	down	ns	ns				Down in KD2 by Cuffdiff	ns-down-ns-ns
PIEZO1	ns	down	ns	ns		U1_25,U1_50		Down in KD2 by Cuffdiff	ns-down-ns-ns
NCOR2	ns	down	ns	ns				Down in KD2 by Cuffdiff	ns-down-ns-ns
PDXK	ns	down	ns	ns				Down in KD2 by Cuffdiff	ns-down-ns-ns
KRT80	ns	down	ns	ns				Down in KD2 by Cuffdiff	ns-down-ns-ns
MALAT1	ns	down	ns	ns	Neg-4C			Down in KD2 by Cuffdiff	ns-down-ns-ns
SRRM2	ns	down	ns	ns				Down in KD2 by Cuffdiff	ns-down-ns-ns
ULK1	ns	down	ns	ns				Down in KD2 by Cuffdiff	ns-down-ns-ns
ARHGAP23	ns	down	ns	ns				Down in KD2 by Cuffdiff	ns-down-ns-ns
HIST1H4I	ns	ns	down	down	U1_50_Pos-4C	U1_50		Down in KD1 and KD2 by DESeq	ns-ns-down-down
ARHGEF40	ns	ns	down	down		H3F4_10,H3F4_25,H3F4_50		Down in KD1 and KD2 by DESeq	ns-ns-down-down
HIST1H3D	ns	ns	down	down	Neg-4C			Down in KD1 and KD2 by DESeq	ns-ns-down-down
C1RL	ns	ns	down	down				Down in KD1 and KD2 by DESeq	ns-ns-down-down
ETNK1	ns	ns	down	down				Down in KD1 and KD2 by DESeq	ns-ns-down-down
ZC3H6	ns	ns	down	down				Down in KD1 and KD2 by DESeq	ns-ns-down-down
DHRS11	ns	ns	down	down				Down in KD1 and KD2 by DESeq	ns-ns-down-down
ALG10B	ns	ns	down	down				Down in KD1 and KD2 by DESeq	ns-ns-down-down
DCAF16	ns	ns	down	down				Down in KD1 and KD2 by DESeq	ns-ns-down-down
CYP4V2	ns	ns	down	down				Down in KD1 and KD2 by DESeq	ns-ns-down-down
HNRNPA1P33	ns	ns	down	down				Down in KD1 and KD2 by DESeq	ns-ns-down-down
KRT18	ns	ns	down	down	Neg-4C			Down in KD1 and KD2 by DESeq	ns-ns-down-down
HCFC1R1	ns	ns	down	down				Down in KD1 and KD2 by DESeq	ns-ns-down-down
RHNO1	ns	ns	down	down				Down in KD1 and KD2 by DESeq	ns-ns-down-down
MIR210HG	ns	ns	down	down				Down in KD1 and KD2 by DESeq	ns-ns-down-down
ZNF268	ns	ns	down	down		H3F4_25,H3F4_50		Down in KD1 and KD2 by DESeq	ns-ns-down-down
ALDH1A3	ns	ns	down	down		H3F4_25,H3F4_50		Down in KD1 and KD2 by DESeq	ns-ns-down-down
CACNA1H	ns	ns	down	down				Down in KD1 and KD2 by DESeq	ns-ns-down-down
WRAP53	ns	ns	down	ns		U1_50		Down in KD1 by DESeq	ns-ns-down-ns
TBCEL	ns	ns	down	ns		U1_50,H3F4_25,H3F4_50		Down in KD1 by DESeq	ns-ns-down-ns
ZNF714	ns	ns	down	ns		U1_50,H3F4_25,H3F4_50		Down in KD1 by DESeq	ns-ns-down-ns
CXXC5	ns	ns	down	ns				Down in KD1 by DESeq	ns-ns-down-ns
METTL15	ns	ns	down	ns				Down in KD1 by DESeq	ns-ns-down-ns
LRRC58	ns	ns	down	ns		H3F4_50		Down in KD1 by DESeq	ns-ns-down-ns
NCAPG2	ns	ns	down	ns				Down in KD1 by DESeq	ns-ns-down-ns
ZFP90	ns	ns	down	ns				Down in KD1 by DESeq	ns-ns-down-ns
HIST1H2AM	ns	ns	down	ns	H3F4_50_Pos-4C	H3F4_50		Down in KD1 by DESeq	ns-ns-down-ns
RRM2	ns	ns	down	ns	Neg-4C			Down in KD1 by DESeq	ns-ns-down-ns
TPK1	ns	ns	down	ns				Down in KD1 by DESeq	ns-ns-down-ns
ZNF765	ns	ns	down	ns				Down in KD1 by DESeq	ns-ns-down-ns
HIST1H1B	ns	ns	down	ns	Neg-4C			Down in KD1 by DESeq	ns-ns-down-ns
C2orf69	ns	ns	down	ns				Down in KD1 by DESeq	ns-ns-down-ns
VEZT	ns	ns	down	ns				Down in KD1 by DESeq	ns-ns-down-ns
HIST1H2AG	ns	ns	down	ns	U1_50_Pos-4C	U1_50		Down in KD1 by DESeq	ns-ns-down-ns
DNMT3B	ns	ns	down	ns				Down in KD1 by DESeq	ns-ns-down-ns
MPP7	ns	ns	down	ns				Down in KD1 by DESeq	ns-ns-down-ns
FBXW11	ns	ns	down	ns		U1_50,H3F4_50		Down in KD1 by DESeq	ns-ns-down-ns
LSM3	ns	ns	down	ns	Neg-4C			Down in KD1 by DESeq	ns-ns-down-ns
ZNF525	ns	ns	down	ns				Down in KD1 by DESeq	ns-ns-down-ns
CHURC1	ns	ns	down	ns		H3F4_50		Down in KD1 by DESeq	ns-ns-down-ns
ZNF28	ns	ns	down	ns				Down in KD1 by DESeq	ns-ns-down-ns
HIST1H2BL	ns	ns	down	ns	Neg-4C			Down in KD1 by DESeq	ns-ns-down-ns
ZNF611	ns	ns	down	ns		H3F4_25,H3F4_50		Down in KD1 by DESeq	ns-ns-down-ns
TMEM65	ns	ns	down	ns				Down in KD1 by DESeq	ns-ns-down-ns
DTWD2	ns	ns	down	ns		U1_50		Down in KD1 by DESeq	ns-ns-down-ns
ZNF813	ns	ns	down	ns		U1_25,U1_50		Down in KD1 by DESeq	ns-ns-down-ns
ZWINT	ns	ns	down	ns				Down in KD1 by DESeq	ns-ns-down-ns
ZNF860	ns	ns	down	ns		U1_25,U1_50,H3F4_25,H3F4_50		Down in KD1 by DESeq	ns-ns-down-ns
LIN7C	ns	ns	down	ns				Down in KD1 by DESeq	ns-ns-down-ns
ARL6IP1	ns	ns	down	ns	Neg-4C			Down in KD1 by DESeq	ns-ns-down-ns
KLHL15	ns	ns	down	ns				Down in KD1 by DESeq	ns-ns-down-ns
KIAA1033	ns	ns	down	ns				Down in KD1 by DESeq	ns-ns-down-ns
TTC12	ns	ns	down	ns				Down in KD1 by DESeq	ns-ns-down-ns
MYBL2	ns	ns	down	ns		H3F4_25,H3F4_50		Down in KD1 by DESeq	ns-ns-down-ns
ZNF468	ns	ns	down	ns				Down in KD1 by DESeq	ns-ns-down-ns
HIST2H2AB	ns	ns	down	ns	Neg-4C			Down in KD1 by DESeq	ns-ns-down-ns
SRGAP2C	ns	ns	down	ns		U1_50		Down in KD1 by DESeq	ns-ns-down-ns
ERLIN1	ns	ns	down	ns		H3F4_25,H3F4_50		Down in KD1 by DESeq	ns-ns-down-ns
ZNRF2	ns	ns	down	ns				Down in KD1 by DESeq	ns-ns-down-ns
HIST1H3A	ns	ns	down	ns	U1_25_Pos-4C,U1_50_Pos-4C	U1_25,U1_50		Down in KD1 by DESeq	ns-ns-down-ns
ZNF587B	ns	ns	down	ns				Down in KD1 by DESeq	ns-ns-down-ns
ZNF260	ns	ns	down	ns		U1_25,U1_50		Down in KD1 by DESeq	ns-ns-down-ns
LINC00657	ns	ns	down	ns		H3F4_25,H3F4_50		Down in KD1 by DESeq	ns-ns-down-ns
RPS6KB1	ns	ns	down	ns				Down in KD1 by DESeq	ns-ns-down-ns
NCL	ns	ns	down	ns	U1_50_Pos-4C,H3F4_25_Pos-4C,H3F4_50_Pos-4C	U1_50,H3F4_25,H3F4_50		Down in KD1 by DESeq	ns-ns-down-ns
MAPK6	ns	ns	down	ns				Down in KD1 by DESeq	ns-ns-down-ns
EIF2D	ns	ns	down	ns		U1_25,U1_50,H3F4_50		Down in KD1 by DESeq	ns-ns-down-ns
PRIM1	ns	ns	down	ns				Down in KD1 by DESeq	ns-ns-down-ns
ZNF761	ns	ns	down	ns		U1_10,U1_25,U1_50		Down in KD1 by DESeq	ns-ns-down-ns
NES	ns	ns	down	ns				Down in KD1 by DESeq	ns-ns-down-ns
TMEM181	ns	ns	down	ns				Down in KD1 by DESeq	ns-ns-down-ns
RABL5	ns	ns	down	ns		U1_25,U1_50		Down in KD1 by DESeq	ns-ns-down-ns
ZNF780B	ns	ns	down	ns		H3F4_10,H3F4_25,H3F4_50		Down in KD1 by DESeq	ns-ns-down-ns
HMMR	ns	ns	down	ns		U1_50,H3F4_50		Down in KD1 by DESeq	ns-ns-down-ns
SRGAP2D	ns	ns	down	ns		U1_25,U1_50		Down in KD1 by DESeq	ns-ns-down-ns
ZNF302	ns	ns	down	ns		U1_25,U1_50		Down in KD1 by DESeq	ns-ns-down-ns
SNAP23	ns	ns	down	ns		H3F4_50		Down in KD1 by DESeq	ns-ns-down-ns
HIST1H2AK	ns	ns	down	ns	Neg-4C			Down in KD1 by DESeq	ns-ns-down-ns
BICD2	ns	ns	down	ns		U1_25,U1_50		Down in KD1 by DESeq	ns-ns-down-ns
XK	ns	ns	down	ns				Down in KD1 by DESeq	ns-ns-down-ns
FTSJ1	ns	ns	down	ns				Down in KD1 by DESeq	ns-ns-down-ns
IFNAR1	ns	ns	down	ns				Down in KD1 by DESeq	ns-ns-down-ns
SLC9A8	ns	ns	down	ns				Down in KD1 by DESeq	ns-ns-down-ns
ZNF83	ns	ns	down	ns		H3F4_50		Down in KD1 by DESeq	ns-ns-down-ns
TYMP	ns	ns	down	ns				Down in KD1 by DESeq	ns-ns-down-ns
ZNF585A	ns	ns	down	ns				Down in KD1 by DESeq	ns-ns-down-ns
HIST1H2BO	ns	ns	down	ns	H3F4_50_Pos-4C	H3F4_50		Down in KD1 by DESeq	ns-ns-down-ns
TUBB6	ns	ns	down	ns	Neg-4C			Down in KD1 by DESeq	ns-ns-down-ns
CTNNB1	ns	ns	down	ns	Neg-4C			Down in KD1 by DESeq	ns-ns-down-ns
GSS	ns	ns	down	ns				Down in KD1 by DESeq	ns-ns-down-ns
SPATA20	ns	ns	down	ns		H3F4_50		Down in KD1 by DESeq	ns-ns-down-ns
PARP12	ns	ns	down	ns		H3F4_10,H3F4_25,H3F4_50		Down in KD1 by DESeq	ns-ns-down-ns
AACS	ns	ns	down	ns		U1_25,U1_50		Down in KD1 by DESeq	ns-ns-down-ns
CA9	ns	ns	down	ns		H3F4_50		Down in KD1 by DESeq	ns-ns-down-ns
GK5	ns	ns	down	ns		H3F4_25,H3F4_50		Down in KD1 by DESeq	ns-ns-down-ns
TIMELESS	ns	ns	down	ns				Down in KD1 by DESeq	ns-ns-down-ns
ZBTB25	ns	ns	down	ns				Down in KD1 by DESeq	ns-ns-down-ns
ARL5B	ns	ns	down	ns				Down in KD1 by DESeq	ns-ns-down-ns
FAM208A	ns	ns	down	ns		H3F4_25,H3F4_50		Down in KD1 by DESeq	ns-ns-down-ns
CAMKK1	ns	ns	down	ns		U1_25,U1_50		Down in KD1 by DESeq	ns-ns-down-ns
FMR1	ns	ns	down	ns				Down in KD1 by DESeq	ns-ns-down-ns
FBF1	ns	ns	down	ns		H3F4_25,H3F4_50		Down in KD1 by DESeq	ns-ns-down-ns
CPT2	ns	ns	down	ns				Down in KD1 by DESeq	ns-ns-down-ns
HS2ST1	ns	ns	down	ns		H3F4_50		Down in KD1 by DESeq	ns-ns-down-ns
PAQR5	ns	ns	down	ns		H3F4_50		Down in KD1 by DESeq	ns-ns-down-ns
SLC1A1	ns	ns	down	ns		U1_25,U1_50		Down in KD1 by DESeq	ns-ns-down-ns
HCG11	ns	ns	down	ns				Down in KD1 by DESeq	ns-ns-down-ns
PYGL	ns	ns	down	ns		H3F4_10,H3F4_25,H3F4_50		Down in KD1 by DESeq	ns-ns-down-ns
ZNF320	ns	ns	down	ns				Down in KD1 by DESeq	ns-ns-down-ns
THBS3	ns	ns	down	ns				Down in KD1 by DESeq	ns-ns-down-ns
HIST1H2AJ	ns	ns	down	ns	Neg-4C			Down in KD1 by DESeq	ns-ns-down-ns
ADAL	ns	ns	down	ns		U1_25,U1_50		Down in KD1 by DESeq	ns-ns-down-ns
WWP1	ns	ns	down	ns		U1_50		Down in KD1 by DESeq	ns-ns-down-ns
MPI	ns	ns	down	ns		U1_25,U1_50		Down in KD1 by DESeq	ns-ns-down-ns
TFR2	ns	ns	down	ns				Down in KD1 by DESeq	ns-ns-down-ns
ZMYM1	ns	ns	down	ns				Down in KD1 by DESeq	ns-ns-down-ns
HIST1H2AH	ns	ns	down	ns	U1_50_Pos-4C	U1_50		Down in KD1 by DESeq	ns-ns-down-ns
SIAE	ns	ns	down	ns				Down in KD1 by DESeq	ns-ns-down-ns
ZNF252P	ns	ns	ns	down		H3F4_25,H3F4_50		Down in KD2 by DESeq	ns-ns-ns-down
AGR2	ns	ns	ns	down		U1_25,U1_50,H3F4_25,H3F4_50		Down in KD2 by DESeq	ns-ns-ns-down
EFR3B	ns	ns	ns	down		H3F4_50		Down in KD2 by DESeq	ns-ns-ns-down
CREB3L4	ns	ns	ns	down				Down in KD2 by DESeq	ns-ns-ns-down
ACADVL	ns	ns	ns	down	Neg-4C			Down in KD2 by DESeq	ns-ns-ns-down
ZNF185	ns	ns	ns	down		H3F4_50		Down in KD2 by DESeq	ns-ns-ns-down
EPHX2	ns	ns	ns	down				Down in KD2 by DESeq	ns-ns-ns-down
CFD	ns	ns	ns	down				Down in KD2 by DESeq	ns-ns-ns-down
ASS1	ns	ns	ns	down	U1_50_Pos-4C	U1_50		Down in KD2 by DESeq	ns-ns-ns-down
CGN	ns	ns	ns	down				Down in KD2 by DESeq	ns-ns-ns-down
SELENBP1	ns	ns	ns	down		U1_10,U1_25,U1_50		Down in KD2 by DESeq	ns-ns-ns-down
SHC3	ns	ns	ns	down				Down in KD2 by DESeq	ns-ns-ns-down
MAPK3	ns	ns	ns	down		U1_50		Down in KD2 by DESeq	ns-ns-ns-down
KRT8	ns	ns	ns	down	Neg-4C			Down in KD2 by DESeq	ns-ns-ns-down
FAM111A	ns	ns	ns	down				Down in KD2 by DESeq	ns-ns-ns-down
PPP2R3A	ns	ns	ns	down				Down in KD2 by DESeq	ns-ns-ns-down
GPR124	ns	ns	ns	down				Down in KD2 by DESeq	ns-ns-ns-down
CRIP2	ns	ns	ns	down		U1_50		Down in KD2 by DESeq	ns-ns-ns-down
GLI1	ns	ns	ns	down		U1_50		Down in KD2 by DESeq	ns-ns-ns-down
PPOX	ns	ns	ns	down				Down in KD2 by DESeq	ns-ns-ns-down
ACBD4	ns	ns	ns	down		H3F4_25,H3F4_50		Down in KD2 by DESeq	ns-ns-ns-down
PC	ns	ns	ns	down				Down in KD2 by DESeq	ns-ns-ns-down
ZNF528	ns	ns	ns	down				Down in KD2 by DESeq	ns-ns-ns-down
STXBP2	ns	ns	ns	down		H3F4_10,H3F4_25,H3F4_50		Down in KD2 by DESeq	ns-ns-ns-down
ARHGEF37	ns	ns	ns	down		H3F4_50		Down in KD2 by DESeq	ns-ns-ns-down
BLVRB	ns	ns	ns	down	H3F4_50_Pos-4C	H3F4_50		Down in KD2 by DESeq	ns-ns-ns-down
TNNT1	ns	ns	ns	down				Down in KD2 by DESeq	ns-ns-ns-down
SQSTM1	ns	ns	ns	down	U1_10_Pos-4C,U1_25_Pos-4C,U1_50_Pos-4C,H3F4_50_Pos-4C	U1_10,U1_25,U1_50,H3F4_50		Down in KD2 by DESeq	ns-ns-ns-down
ABLIM3	ns	ns	ns	down				Down in KD2 by DESeq	ns-ns-ns-down
IQGAP3	ns	ns	ns	down		U1_25,U1_50		Down in KD2 by DESeq	ns-ns-ns-down
CRAT	ns	ns	ns	down				Down in KD2 by DESeq	ns-ns-ns-down
MFI2	ns	ns	ns	down				Down in KD2 by DESeq	ns-ns-ns-down
SMIM14	ns	ns	ns	down		U1_25,U1_50		Down in KD2 by DESeq	ns-ns-ns-down
GDPD5	ns	ns	ns	down		H3F4_25,H3F4_50		Down in KD2 by DESeq	ns-ns-ns-down
LOXL4	ns	ns	ns	down				Down in KD2 by DESeq	ns-ns-ns-down
CTH	ns	ns	ns	down				Down in KD2 by DESeq	ns-ns-ns-down
LOC81691	ns	ns	ns	down				Down in KD2 by DESeq	ns-ns-ns-down
UEVLD	ns	ns	ns	down		U1_50,H3F4_25,H3F4_50		Down in KD2 by DESeq	ns-ns-ns-down
SLC44A2	ns	ns	ns	down		H3F4_25,H3F4_50		Down in KD2 by DESeq	ns-ns-ns-down
CCHCR1	ns	ns	ns	down				Down in KD2 by DESeq	ns-ns-ns-down
ZP3	ns	ns	ns	down				Down in KD2 by DESeq	ns-ns-ns-down
PGLS	ns	ns	ns	down		H3F4_50		Down in KD2 by DESeq	ns-ns-ns-down
AGAP1	ns	ns	ns	down				Down in KD2 by DESeq	ns-ns-ns-down
INTS3	ns	ns	ns	down		U1_25,U1_50,H3F4_50		Down in KD2 by DESeq	ns-ns-ns-down
ALDH3A1	ns	ns	ns	down		H3F4_10,H3F4_25,H3F4_50		Down in KD2 by DESeq	ns-ns-ns-down
COL16A1	ns	ns	ns	down				Down in KD2 by DESeq	ns-ns-ns-down
P2RY6	ns	ns	ns	down				Down in KD2 by DESeq	ns-ns-ns-down
PLD2	ns	ns	ns	down		U1_50		Down in KD2 by DESeq	ns-ns-ns-down
PLCD1	ns	ns	ns	down				Down in KD2 by DESeq	ns-ns-ns-down
EHHADH	ns	ns	ns	down				Down in KD2 by DESeq	ns-ns-ns-down
VEPH1	ns	ns	ns	down				Down in KD2 by DESeq	ns-ns-ns-down
C3	ns	ns	ns	down		U1_50		Down in KD2 by DESeq	ns-ns-ns-down
VIPR2	ns	ns	ns	down				Down in KD2 by DESeq	ns-ns-ns-down
SLC25A42	ns	ns	ns	down				Down in KD2 by DESeq	ns-ns-ns-down
UNC13D	ns	ns	ns	down		H3F4_50		Down in KD2 by DESeq	ns-ns-ns-down
SPPL2B	ns	ns	ns	down				Down in KD2 by DESeq	ns-ns-ns-down
MEGF8	ns	ns	ns	down				Down in KD2 by DESeq	ns-ns-ns-down
PALM	ns	ns	ns	down				Down in KD2 by DESeq	ns-ns-ns-down
GSTK1	ns	ns	ns	down		U1_50		Down in KD2 by DESeq	ns-ns-ns-down
SESN3	ns	ns	ns	down		U1_25,U1_50		Down in KD2 by DESeq	ns-ns-ns-down
ZNF395	ns	ns	ns	down		U1_50		Down in KD2 by DESeq	ns-ns-ns-down
SYT12	ns	ns	ns	down		H3F4_10,H3F4_25,H3F4_50		Down in KD2 by DESeq	ns-ns-ns-down
PIEZO2	ns	ns	ns	down				Down in KD2 by DESeq	ns-ns-ns-down
PLA2G6	ns	ns	ns	down				Down in KD2 by DESeq	ns-ns-ns-down
ITGA7	ns	ns	ns	down		U1_10,U1_25,U1_50		Down in KD2 by DESeq	ns-ns-ns-down
SPG11	ns	ns	ns	down		H3F4_50		Down in KD2 by DESeq	ns-ns-ns-down
SYNC	ns	ns	ns	down		H3F4_10,H3F4_25,H3F4_50		Down in KD2 by DESeq	ns-ns-ns-down
DDAH2	ns	ns	ns	down				Down in KD2 by DESeq	ns-ns-ns-down
POLH	ns	ns	ns	down				Down in KD2 by DESeq	ns-ns-ns-down
SPINK4	ns	ns	ns	down		U1_10,U1_25,U1_50		Down in KD2 by DESeq	ns-ns-ns-down
PFKFB4	ns	ns	ns	down				Down in KD2 by DESeq	ns-ns-ns-down
EFNA1	ns	ns	ns	down		H3F4_10,H3F4_25,H3F4_50		Down in KD2 by DESeq	ns-ns-ns-down
HS1BP3	ns	ns	ns	down				Down in KD2 by DESeq	ns-ns-ns-down
MATN2	ns	ns	ns	down		H3F4_50		Down in KD2 by DESeq	ns-ns-ns-down
ARHGAP28	ns	ns	ns	down		U1_50,H3F4_50		Down in KD2 by DESeq	ns-ns-ns-down
ABCC3	ns	ns	ns	down				Down in KD2 by DESeq	ns-ns-ns-down
ITGB8	ns	ns	ns	down		U1_25,U1_50,H3F4_25,H3F4_50		Down in KD2 by DESeq	ns-ns-ns-down
RNF213	ns	ns	ns	down				Down in KD2 by DESeq	ns-ns-ns-down
FCGRT	ns	ns	ns	down				Down in KD2 by DESeq	ns-ns-ns-down
ZBED6	ns	ns	ns	down				Down in KD2 by DESeq	ns-ns-ns-down
PSG4	ns	ns	ns	down				Down in KD2 by DESeq	ns-ns-ns-down
C5	ns	ns	ns	down		H3F4_25,H3F4_50		Down in KD2 by DESeq	ns-ns-ns-down
SLC16A2	ns	ns	ns	down		U1_50		Down in KD2 by DESeq	ns-ns-ns-down
SYNM	ns	ns	ns	down				Down in KD2 by DESeq	ns-ns-ns-down
KCNK15	ns	ns	ns	down				Down in KD2 by DESeq	ns-ns-ns-down
CAMK2N1	ns	ns	ns	down				Down in KD2 by DESeq	ns-ns-ns-down
PINK1	ns	ns	ns	down		H3F4_50		Down in KD2 by DESeq	ns-ns-ns-down
LTBP4	ns	ns	ns	down		H3F4_50		Down in KD2 by DESeq	ns-ns-ns-down
HEATR5A	ns	ns	ns	down				Down in KD2 by DESeq	ns-ns-ns-down
TGFBI	ns	ns	ns	down		H3F4_25,H3F4_50		Down in KD2 by DESeq	ns-ns-ns-down
CDKN1C	ns	ns	ns	down				Down in KD2 by DESeq	ns-ns-ns-down
EVI5L	ns	ns	ns	down				Down in KD2 by DESeq	ns-ns-ns-down
MAN2B2	ns	ns	ns	down				Down in KD2 by DESeq	ns-ns-ns-down
XRN1	ns	ns	ns	down		H3F4_50		Down in KD2 by DESeq	ns-ns-ns-down
FBXO2	ns	ns	ns	down		U1_25,U1_50,H3F4_50		Down in KD2 by DESeq	ns-ns-ns-down
THNSL2	ns	ns	ns	down				Down in KD2 by DESeq	ns-ns-ns-down
ANKRD2	ns	ns	ns	down				Down in KD2 by DESeq	ns-ns-ns-down
GSTT1	ns	ns	ns	down				Down in KD2 by DESeq	ns-ns-ns-down
PLEKHG4B	ns	ns	ns	down		H3F4_25,H3F4_50		Down in KD2 by DESeq	ns-ns-ns-down
CTDSPL	ns	ns	ns	down				Down in KD2 by DESeq	ns-ns-ns-down
NRP2	ns	ns	ns	down		H3F4_50		Down in KD2 by DESeq	ns-ns-ns-down
ORAI3	ns	ns	ns	down				Down in KD2 by DESeq	ns-ns-ns-down
PTPRH	ns	ns	ns	down				Down in KD2 by DESeq	ns-ns-ns-down
B3GALT2	ns	ns	ns	down				Down in KD2 by DESeq	ns-ns-ns-down
PITPNM3	ns	ns	ns	down				Down in KD2 by DESeq	ns-ns-ns-down
BCKDHB	ns	ns	ns	down				Down in KD2 by DESeq	ns-ns-ns-down
TRIM2	ns	ns	ns	down		U1_50		Down in KD2 by DESeq	ns-ns-ns-down
CDS2	ns	ns	ns	down		U1_50		Down in KD2 by DESeq	ns-ns-ns-down
MYO15B	ns	ns	ns	down		H3F4_50		Down in KD2 by DESeq	ns-ns-ns-down
C10orf54	ns	ns	ns	down		U1_25,U1_50		Down in KD2 by DESeq	ns-ns-ns-down
FADS2	ns	ns	ns	down				Down in KD2 by DESeq	ns-ns-ns-down
PPDPF	ns	ns	ns	down				Down in KD2 by DESeq	ns-ns-ns-down
GABARAP	ns	ns	ns	down				Down in KD2 by DESeq	ns-ns-ns-down
UPK3B	ns	ns	ns	down				Down in KD2 by DESeq	ns-ns-ns-down
ABCA1	ns	ns	ns	down		H3F4_50		Down in KD2 by DESeq	ns-ns-ns-down
ARFGAP3	ns	ns	ns	down		U1_50		Down in KD2 by DESeq	ns-ns-ns-down
DFNA5	ns	ns	ns	down		H3F4_50		Down in KD2 by DESeq	ns-ns-ns-down
GATS	ns	ns	ns	down				Down in KD2 by DESeq	ns-ns-ns-down
CEP57	ns	ns	ns	down		H3F4_50		Down in KD2 by DESeq	ns-ns-ns-down
PRRG4	ns	ns	ns	down				Down in KD2 by DESeq	ns-ns-ns-down
CITED4	ns	ns	ns	down		H3F4_50		Down in KD2 by DESeq	ns-ns-ns-down
JDP2	ns	ns	ns	down		H3F4_25,H3F4_50		Down in KD2 by DESeq	ns-ns-ns-down
TCP11L1	ns	ns	ns	down		H3F4_25,H3F4_50		Down in KD2 by DESeq	ns-ns-ns-down
TET1	ns	ns	ns	down		H3F4_50		Down in KD2 by DESeq	ns-ns-ns-down
CLDN7	ns	ns	ns	down				Down in KD2 by DESeq	ns-ns-ns-down
SAMD9L	ns	ns	ns	down		H3F4_25,H3F4_50		Down in KD2 by DESeq	ns-ns-ns-down
SKAP2	ns	ns	ns	down				Down in KD2 by DESeq	ns-ns-ns-down
PIK3CD	ns	ns	ns	down		U1_25,U1_50		Down in KD2 by DESeq	ns-ns-ns-down
RHOU	ns	ns	ns	down		H3F4_50		Down in KD2 by DESeq	ns-ns-ns-down
EGFR	ns	ns	ns	down				Down in KD2 by DESeq	ns-ns-ns-down
IGIP	ns	ns	ns	down		H3F4_50		Down in KD2 by DESeq	ns-ns-ns-down
FNDC4	ns	ns	ns	down		U1_25,U1_50		Down in KD2 by DESeq	ns-ns-ns-down
SERINC2	ns	ns	ns	down		H3F4_10,H3F4_25,H3F4_50		Down in KD2 by DESeq	ns-ns-ns-down
USH1C	ns	ns	ns	down				Down in KD2 by DESeq	ns-ns-ns-down
TET2	ns	ns	ns	down				Down in KD2 by DESeq	ns-ns-ns-down
INADL	ns	ns	ns	down				Down in KD2 by DESeq	ns-ns-ns-down
CPA4	ns	ns	ns	down				Down in KD2 by DESeq	ns-ns-ns-down
MEIS3	ns	ns	ns	down		U1_50		Down in KD2 by DESeq	ns-ns-ns-down
AK7	ns	ns	ns	down				Down in KD2 by DESeq	ns-ns-ns-down
ANXA4	ns	ns	ns	down				Down in KD2 by DESeq	ns-ns-ns-down
KCNN4	ns	ns	ns	down		U1_25,U1_50		Down in KD2 by DESeq	ns-ns-ns-down
TACC1	ns	ns	ns	down		U1_50		Down in KD2 by DESeq	ns-ns-ns-down
CTSH	ns	ns	ns	down		U1_50		Down in KD2 by DESeq	ns-ns-ns-down
CREG2	ns	ns	ns	down				Down in KD2 by DESeq	ns-ns-ns-down
AGPAT1	ns	ns	ns	down				Down in KD2 by DESeq	ns-ns-ns-down
LINC00674	ns	ns	ns	down				Down in KD2 by DESeq	ns-ns-ns-down
IRAK4	ns	ns	ns	down				Down in KD2 by DESeq	ns-ns-ns-down
ATP8B2	ns	ns	ns	down				Down in KD2 by DESeq	ns-ns-ns-down
AP2A2	ns	ns	ns	down		U1_25,U1_50		Down in KD2 by DESeq	ns-ns-ns-down
FKBP9L	ns	ns	ns	down				Down in KD2 by DESeq	ns-ns-ns-down
TNFRSF19	ns	ns	ns	down				Down in KD2 by DESeq	ns-ns-ns-down
RTN4RL2	ns	ns	ns	down		H3F4_50		Down in KD2 by DESeq	ns-ns-ns-down
HIBADH	ns	ns	ns	down				Down in KD2 by DESeq	ns-ns-ns-down
MARCKS	ns	ns	ns	down		U1_25,U1_50		Down in KD2 by DESeq	ns-ns-ns-down
CAT	ns	ns	ns	down		H3F4_25,H3F4_50		Down in KD2 by DESeq	ns-ns-ns-down
TRAM2	ns	ns	ns	down		U1_25,U1_50,H3F4_25,H3F4_50		Down in KD2 by DESeq	ns-ns-ns-down
SPTSSA	ns	ns	ns	down				Down in KD2 by DESeq	ns-ns-ns-down
DENND3	ns	ns	ns	down				Down in KD2 by DESeq	ns-ns-ns-down
DHRS3	ns	ns	ns	down		U1_25,U1_50		Down in KD2 by DESeq	ns-ns-ns-down
SGK196	ns	ns	ns	down				Down in KD2 by DESeq	ns-ns-ns-down
TMEM139	ns	ns	ns	down		U1_25,U1_50		Down in KD2 by DESeq	ns-ns-ns-down
EPHX1	ns	ns	ns	down		U1_25,U1_50		Down in KD2 by DESeq	ns-ns-ns-down
HES4	ns	ns	ns	down		U1_25,U1_50		Down in KD2 by DESeq	ns-ns-ns-down
LINC00842	ns	ns	ns	down				Down in KD2 by DESeq	ns-ns-ns-down
EML2	ns	ns	ns	down		H3F4_25,H3F4_50		Down in KD2 by DESeq	ns-ns-ns-down
JPH2	ns	ns	ns	down				Down in KD2 by DESeq	ns-ns-ns-down
RARB	ns	ns	ns	down				Down in KD2 by DESeq	ns-ns-ns-down
CYBASC3	ns	ns	ns	down				Down in KD2 by DESeq	ns-ns-ns-down
ARL4C	ns	ns	ns	down		U1_50		Down in KD2 by DESeq	ns-ns-ns-down
COL4A4	ns	ns	ns	down				Down in KD2 by DESeq	ns-ns-ns-down
CORO2B	ns	ns	ns	down				Down in KD2 by DESeq	ns-ns-ns-down
DPYSL3	ns	ns	ns	down				Down in KD2 by DESeq	ns-ns-ns-down
FLJ31485	ns	ns	ns	down				Down in KD2 by DESeq	ns-ns-ns-down
LIMS2	ns	ns	ns	down				Down in KD2 by DESeq	ns-ns-ns-down
MDGA1	ns	ns	ns	down				Down in KD2 by DESeq	ns-ns-ns-down
MUC16	ns	ns	ns	down		U1_50		Down in KD2 by DESeq	ns-ns-ns-down
TCP11L2	ns	ns	ns	down		H3F4_25,H3F4_50		Down in KD2 by DESeq	ns-ns-ns-down
CTU1	ns	ns	ns	up				Up in KD2 by DESeq	ns-ns-ns-up
CLDN12	ns	ns	ns	up		U1_50,H3F4_50		Up in KD2 by DESeq	ns-ns-ns-up
CCDC71L	ns	ns	ns	up		H3F4_10,H3F4_25,H3F4_50		Up in KD2 by DESeq	ns-ns-ns-up
GPR89C	ns	ns	ns	up				Up in KD2 by DESeq	ns-ns-ns-up
MICB	ns	ns	ns	up				Up in KD2 by DESeq	ns-ns-ns-up
GLIPR1	ns	ns	ns	up		U1_25,U1_50		Up in KD2 by DESeq	ns-ns-ns-up
LYRM4	ns	ns	ns	up				Up in KD2 by DESeq	ns-ns-ns-up
EOGT	ns	ns	ns	up				Up in KD2 by DESeq	ns-ns-ns-up
MAFF	ns	ns	ns	up				Up in KD2 by DESeq	ns-ns-ns-up
SRGN	ns	ns	ns	up	U1_10_Pos-4C,U1_25_Pos-4C,U1_50_Pos-4C	U1_10,U1_25,U1_50		Up in KD2 by DESeq	ns-ns-ns-up
RNF7	ns	ns	ns	up		H3F4_50		Up in KD2 by DESeq	ns-ns-ns-up
C1orf27	ns	ns	ns	up		U1_50		Up in KD2 by DESeq	ns-ns-ns-up
GNL2	ns	ns	ns	up		H3F4_10,H3F4_25,H3F4_50		Up in KD2 by DESeq	ns-ns-ns-up
TPST2	ns	ns	ns	up				Up in KD2 by DESeq	ns-ns-ns-up
PRKCE	ns	ns	ns	up				Up in KD2 by DESeq	ns-ns-ns-up
NT5C3	ns	ns	ns	up				Up in KD2 by DESeq	ns-ns-ns-up
SLC52A2	ns	ns	ns	up		H3F4_50		Up in KD2 by DESeq	ns-ns-ns-up
SPRY4	ns	ns	ns	up		U1_10,U1_25,U1_50,H3F4_50		Up in KD2 by DESeq	ns-ns-ns-up
EIF5A2	ns	ns	ns	up				Up in KD2 by DESeq	ns-ns-ns-up
CCDC58	ns	ns	ns	up				Up in KD2 by DESeq	ns-ns-ns-up
PPIL3	ns	ns	ns	up				Up in KD2 by DESeq	ns-ns-ns-up
BMS1	ns	ns	ns	up				Up in KD2 by DESeq	ns-ns-ns-up
PARL	ns	ns	ns	up				Up in KD2 by DESeq	ns-ns-ns-up
HCFC2	ns	ns	ns	up		H3F4_50		Up in KD2 by DESeq	ns-ns-ns-up
GAD1	ns	ns	ns	up				Up in KD2 by DESeq	ns-ns-ns-up
SLC35F2	ns	ns	ns	up		U1_50,H3F4_25,H3F4_50		Up in KD2 by DESeq	ns-ns-ns-up
HMOX2	ns	ns	ns	up				Up in KD2 by DESeq	ns-ns-ns-up
POLR1B	ns	ns	ns	up				Up in KD2 by DESeq	ns-ns-ns-up
SNAPC4	ns	ns	ns	up				Up in KD2 by DESeq	ns-ns-ns-up
TNFRSF10A	ns	ns	ns	up		H3F4_50		Up in KD2 by DESeq	ns-ns-ns-up
CAPRIN2	ns	ns	ns	up		U1_50		Up in KD2 by DESeq	ns-ns-ns-up
PDP1	ns	ns	ns	up		U1_25,U1_50,H3F4_25,H3F4_50		Up in KD2 by DESeq	ns-ns-ns-up
KPNA5	ns	ns	ns	up				Up in KD2 by DESeq	ns-ns-ns-up
SNRNP27	ns	ns	ns	up		U1_25,U1_50,H3F4_50		Up in KD2 by DESeq	ns-ns-ns-up
TMED5	ns	ns	ns	up				Up in KD2 by DESeq	ns-ns-ns-up
ELL	ns	ns	ns	up				Up in KD2 by DESeq	ns-ns-ns-up
FAM103A1	ns	ns	ns	up				Up in KD2 by DESeq	ns-ns-ns-up
TRMT11	ns	ns	ns	up				Up in KD2 by DESeq	ns-ns-ns-up
CHCHD4	ns	ns	ns	up				Up in KD2 by DESeq	ns-ns-ns-up
RCE1	ns	ns	ns	up				Up in KD2 by DESeq	ns-ns-ns-up
NXT1	ns	ns	ns	up				Up in KD2 by DESeq	ns-ns-ns-up
RLTPR	ns	ns	ns	up				Up in KD2 by DESeq	ns-ns-ns-up
NCS1	ns	ns	ns	up		U1_25,U1_50		Up in KD2 by DESeq	ns-ns-ns-up
CLP1	ns	ns	ns	up				Up in KD2 by DESeq	ns-ns-ns-up
SUPV3L1	ns	ns	ns	up		H3F4_50		Up in KD2 by DESeq	ns-ns-ns-up
FAM73B	ns	ns	ns	up				Up in KD2 by DESeq	ns-ns-ns-up
TAF5	ns	ns	ns	up		U1_50		Up in KD2 by DESeq	ns-ns-ns-up
LSG1	ns	ns	ns	up				Up in KD2 by DESeq	ns-ns-ns-up
WDR4	ns	ns	ns	up		U1_25,U1_50		Up in KD2 by DESeq	ns-ns-ns-up
TCEB1	ns	ns	ns	up				Up in KD2 by DESeq	ns-ns-ns-up
AKAP8	ns	ns	ns	up				Up in KD2 by DESeq	ns-ns-ns-up
PUF60	ns	ns	ns	up	U1_50_Pos-4C	U1_50		Up in KD2 by DESeq	ns-ns-ns-up
HN1	ns	ns	ns	up		H3F4_50		Up in KD2 by DESeq	ns-ns-ns-up
TMEM87A	ns	ns	ns	up		H3F4_25,H3F4_50		Up in KD2 by DESeq	ns-ns-ns-up
HMGA2	ns	ns	ns	up		H3F4_50		Up in KD2 by DESeq	ns-ns-ns-up
THUMPD2	ns	ns	ns	up				Up in KD2 by DESeq	ns-ns-ns-up
ENTPD6	ns	ns	ns	up		H3F4_10,H3F4_25,H3F4_50		Up in KD2 by DESeq	ns-ns-ns-up
ANTXR2	ns	ns	ns	up		U1_50		Up in KD2 by DESeq	ns-ns-ns-up
IPPK	ns	ns	ns	up		U1_50		Up in KD2 by DESeq	ns-ns-ns-up
TEX10	ns	ns	ns	up				Up in KD2 by DESeq	ns-ns-ns-up
MFSD2A	ns	ns	ns	up				Up in KD2 by DESeq	ns-ns-ns-up
EIF1AD	ns	ns	ns	up				Up in KD2 by DESeq	ns-ns-ns-up
PLD6	ns	ns	ns	up				Up in KD2 by DESeq	ns-ns-ns-up
UTP23	ns	ns	ns	up		H3F4_50		Up in KD2 by DESeq	ns-ns-ns-up
SLC39A3	ns	ns	ns	up		U1_25,U1_50,H3F4_50		Up in KD2 by DESeq	ns-ns-ns-up
ASB6	ns	ns	ns	up				Up in KD2 by DESeq	ns-ns-ns-up
MTAP	ns	ns	ns	up				Up in KD2 by DESeq	ns-ns-ns-up
POLR1C	ns	ns	ns	up				Up in KD2 by DESeq	ns-ns-ns-up
RDH13	ns	ns	ns	up				Up in KD2 by DESeq	ns-ns-ns-up
RIOK1	ns	ns	ns	up		U1_10,U1_25,U1_50		Up in KD2 by DESeq	ns-ns-ns-up
CLN5	ns	ns	ns	up				Up in KD2 by DESeq	ns-ns-ns-up
TAF1A	ns	ns	ns	up				Up in KD2 by DESeq	ns-ns-ns-up
ARC	ns	ns	ns	up		U1_10,U1_25,U1_50		Up in KD2 by DESeq	ns-ns-ns-up
RFESD	ns	ns	ns	up		H3F4_25,H3F4_50		Up in KD2 by DESeq	ns-ns-ns-up
UBXN8	ns	ns	ns	up				Up in KD2 by DESeq	ns-ns-ns-up
PPAT	ns	ns	ns	up				Up in KD2 by DESeq	ns-ns-ns-up
POP1	ns	ns	ns	up				Up in KD2 by DESeq	ns-ns-ns-up
UGCG	ns	ns	ns	up				Up in KD2 by DESeq	ns-ns-ns-up
TIMM17A	ns	ns	ns	up	Neg-4C			Up in KD2 by DESeq	ns-ns-ns-up
KIAA0020	ns	ns	ns	up				Up in KD2 by DESeq	ns-ns-ns-up
NGDN	ns	ns	ns	up				Up in KD2 by DESeq	ns-ns-ns-up
GALNT18	ns	ns	ns	up				Up in KD2 by DESeq	ns-ns-ns-up
PVR	ns	ns	ns	up		U1_10,U1_25,U1_50		Up in KD2 by DESeq	ns-ns-ns-up
PRPF4	ns	ns	ns	up				Up in KD2 by DESeq	ns-ns-ns-up
ETV4	ns	ns	ns	up				Up in KD2 by DESeq	ns-ns-ns-up
RRN3	ns	ns	ns	up				Up in KD2 by DESeq	ns-ns-ns-up
RRP1	ns	ns	ns	up				Up in KD2 by DESeq	ns-ns-ns-up
WDR36	ns	ns	ns	up				Up in KD2 by DESeq	ns-ns-ns-up
IMP4	ns	ns	ns	up	Neg-4C			Up in KD2 by DESeq	ns-ns-ns-up
CCNH	ns	ns	ns	up				Up in KD2 by DESeq	ns-ns-ns-up
RRP12	ns	ns	ns	up		H3F4_25,H3F4_50		Up in KD2 by DESeq	ns-ns-ns-up
COIL	ns	ns	ns	up				Up in KD2 by DESeq	ns-ns-ns-up
PWP2	ns	ns	ns	up				Up in KD2 by DESeq	ns-ns-ns-up
CCDC59	ns	ns	ns	up				Up in KD2 by DESeq	ns-ns-ns-up
LYAR	ns	ns	ns	up				Up in KD2 by DESeq	ns-ns-ns-up
GRPEL1	ns	ns	ns	up				Up in KD2 by DESeq	ns-ns-ns-up
CD3EAP	ns	ns	ns	up				Up in KD2 by DESeq	ns-ns-ns-up
ASUN	ns	ns	ns	up		H3F4_50		Up in KD2 by DESeq	ns-ns-ns-up
ODC1	ns	ns	ns	up	H3F4_25_Pos-4C,H3F4_50_Pos-4C	H3F4_25,H3F4_50		Up in KD2 by DESeq	ns-ns-ns-up
PNO1	ns	ns	ns	up				Up in KD2 by DESeq	ns-ns-ns-up
MPHOSPH10	ns	ns	ns	up				Up in KD2 by DESeq	ns-ns-ns-up
C10orf137	ns	ns	ns	up		H3F4_25,H3F4_50		Up in KD2 by DESeq	ns-ns-ns-up
RPF2	ns	ns	ns	up				Up in KD2 by DESeq	ns-ns-ns-up
TWISTNB	ns	ns	ns	up				Up in KD2 by DESeq	ns-ns-ns-up
DDX21	ns	ns	ns	up	Neg-4C			Up in KD2 by DESeq	ns-ns-ns-up
PQLC1	ns	ns	ns	up				Up in KD2 by DESeq	ns-ns-ns-up
MKI67IP	ns	ns	ns	up		U1_25,U1_50		Up in KD2 by DESeq	ns-ns-ns-up
PISD	ns	ns	ns	up				Up in KD2 by DESeq	ns-ns-ns-up
ZNF259	ns	ns	ns	up		H3F4_10,H3F4_25,H3F4_50		Up in KD2 by DESeq	ns-ns-ns-up
CTU2	ns	ns	ns	up		U1_25,U1_50		Up in KD2 by DESeq	ns-ns-ns-up
DFFB	ns	ns	ns	up		U1_50,H3F4_25,H3F4_50		Up in KD2 by DESeq	ns-ns-ns-up
INPP4B	ns	ns	ns	up				Up in KD2 by DESeq	ns-ns-ns-up
DHX37	ns	ns	ns	up		H3F4_25,H3F4_50		Up in KD2 by DESeq	ns-ns-ns-up
RIN1	ns	ns	ns	up		H3F4_50		Up in KD2 by DESeq	ns-ns-ns-up
WDR77	ns	ns	ns	up	Neg-4C			Up in KD2 by DESeq	ns-ns-ns-up
DDRGK1	ns	ns	ns	up				Up in KD2 by DESeq	ns-ns-ns-up
SLC5A6	ns	ns	ns	up				Up in KD2 by DESeq	ns-ns-ns-up
MRTO4	ns	ns	ns	up	U1_25_Pos-4C,U1_50_Pos-4C,H3F4_50_Pos-4C	U1_25,U1_50,H3F4_50		Up in KD2 by DESeq	ns-ns-ns-up
FEZ2	ns	ns	ns	up				Up in KD2 by DESeq	ns-ns-ns-up
LIF	ns	ns	ns	up		U1_50,H3F4_50		Up in KD2 by DESeq	ns-ns-ns-up
LIG4	ns	ns	ns	up				Up in KD2 by DESeq	ns-ns-ns-up
MYBBP1A	ns	ns	ns	up				Up in KD2 by DESeq	ns-ns-ns-up
PALD1	ns	ns	ns	up				Up in KD2 by DESeq	ns-ns-ns-up
PES1	ns	ns	ns	up	H3F4_50_Pos-4C	H3F4_50		Up in KD2 by DESeq	ns-ns-ns-up
TRIT1	ns	ns	ns	up		H3F4_50		Up in KD2 by DESeq	ns-ns-ns-up
RPP40	ns	ns	ns	up		H3F4_50		Up in KD2 by DESeq	ns-ns-ns-up
SPINK6	ns	ns	ns	up	H3F4_25_Pos-4C,H3F4_50_Pos-4C	H3F4_25,H3F4_50		Up in KD2 by DESeq	ns-ns-ns-up
ORC6	ns	ns	ns	up		U1_50		Up in KD2 by DESeq	ns-ns-ns-up
IL6	ns	ns	ns	up		H3F4_25,H3F4_50		Up in KD2 by DESeq	ns-ns-ns-up
IL8	ns	ns	ns	up				Up in KD2 by DESeq	ns-ns-ns-up
CDKN2AIP	ns	ns	up	down		H3F4_25,H3F4_50		Up in KD1, Down in KD2 by DESeq	ns-ns-up-down
OPN3	ns	ns	up	ns				Up in KD1 by DESeq	ns-ns-up-ns
PRSS23	ns	ns	up	ns				Up in KD1 by DESeq	ns-ns-up-ns
NTRK2	ns	ns	up	ns				Up in KD1 by DESeq	ns-ns-up-ns
ABL2	ns	ns	up	ns				Up in KD1 by DESeq	ns-ns-up-ns
FBXO32	ns	ns	up	ns				Up in KD1 by DESeq	ns-ns-up-ns
GDA	ns	ns	up	ns				Up in KD1 by DESeq	ns-ns-up-ns
TMOD2	ns	ns	up	ns		H3F4_50		Up in KD1 by DESeq	ns-ns-up-ns
KIAA1024	ns	ns	up	ns				Up in KD1 by DESeq	ns-ns-up-ns
ZBED1	ns	ns	up	ns				Up in KD1 by DESeq	ns-ns-up-ns
CREM	ns	ns	up	ns				Up in KD1 by DESeq	ns-ns-up-ns
MYOCD	ns	ns	up	ns				Up in KD1 by DESeq	ns-ns-up-ns
LYPD3	ns	ns	up	ns		U1_25,U1_50		Up in KD1 by DESeq	ns-ns-up-ns
ANK2	ns	ns	up	ns				Up in KD1 by DESeq	ns-ns-up-ns
C16orf45	ns	ns	up	ns		U1_50		Up in KD1 by DESeq	ns-ns-up-ns
EXT1	ns	ns	up	ns				Up in KD1 by DESeq	ns-ns-up-ns
NR1H2	ns	ns	up	ns		H3F4_25,H3F4_50		Up in KD1 by DESeq	ns-ns-up-ns
KIAA0513	ns	ns	up	ns		U1_50		Up in KD1 by DESeq	ns-ns-up-ns
AKAP13	ns	ns	up	ns				Up in KD1 by DESeq	ns-ns-up-ns
RNF150	ns	ns	up	ns				Up in KD1 by DESeq	ns-ns-up-ns
GBP2	ns	ns	up	ns				Up in KD1 by DESeq	ns-ns-up-ns
C14orf37	ns	ns	up	ns				Up in KD1 by DESeq	ns-ns-up-ns
RPRM	ns	ns	up	ns		H3F4_50		Up in KD1 by DESeq	ns-ns-up-ns
TGM2	ns	ns	up	ns		H3F4_50		Up in KD1 by DESeq	ns-ns-up-ns
FUT1	ns	ns	up	ns				Up in KD1 by DESeq	ns-ns-up-ns
LTBP1	ns	ns	up	ns				Up in KD1 by DESeq	ns-ns-up-ns
CACNB2	ns	ns	up	ns				Up in KD1 by DESeq	ns-ns-up-ns
SCARA5	ns	ns	up	ns		H3F4_50		Up in KD1 by DESeq	ns-ns-up-ns
TSC22D3	ns	ns	up	ns				Up in KD1 by DESeq	ns-ns-up-ns
SCFD2	ns	ns	up	ns				Up in KD1 by DESeq	ns-ns-up-ns
SERPINI1	ns	ns	up	ns				Up in KD1 by DESeq	ns-ns-up-ns
YPEL5	ns	ns	up	ns				Up in KD1 by DESeq	ns-ns-up-ns
DUSP5	ns	ns	up	ns		H3F4_25,H3F4_50		Up in KD1 by DESeq	ns-ns-up-ns
ENC1	ns	ns	up	ns				Up in KD1 by DESeq	ns-ns-up-ns
CLCN4	ns	ns	up	ns		H3F4_25,H3F4_50		Up in KD1 by DESeq	ns-ns-up-ns
TCP10L	ns	ns	up	ns				Up in KD1 by DESeq	ns-ns-up-ns
MAML3	ns	ns	up	ns				Up in KD1 by DESeq	ns-ns-up-ns
RBM39	ns	ns	up	ns	H3F4_25_Pos-4C,H3F4_50_Pos-4C	H3F4_25,H3F4_50		Up in KD1 by DESeq	ns-ns-up-ns
LZTFL1	ns	ns	up	ns				Up in KD1 by DESeq	ns-ns-up-ns
DUSP16	ns	ns	up	ns				Up in KD1 by DESeq	ns-ns-up-ns
KLF17	ns	ns	up	ns		U1_50,H3F4_25,H3F4_50		Up in KD1 by DESeq	ns-ns-up-ns
C1orf63	ns	ns	up	ns		H3F4_50		Up in KD1 by DESeq	ns-ns-up-ns
RHOV	ns	ns	up	ns				Up in KD1 by DESeq	ns-ns-up-ns
METTL7A	ns	ns	up	ns				Up in KD1 by DESeq	ns-ns-up-ns
DDR2	ns	ns	up	ns		U1_50		Up in KD1 by DESeq	ns-ns-up-ns
TSPAN8	ns	ns	up	ns				Up in KD1 by DESeq	ns-ns-up-ns
CD46	ns	ns	up	ns	U1_25_Pos-4C,U1_50_Pos-4C	U1_25,U1_50		Up in KD1 by DESeq	ns-ns-up-ns
SEC31A	ns	ns	up	ns				Up in KD1 by DESeq	ns-ns-up-ns
CA5B	ns	ns	up	ns				Up in KD1 by DESeq	ns-ns-up-ns
EYA3	ns	ns	up	ns		H3F4_50		Up in KD1 by DESeq	ns-ns-up-ns
SOCS3	ns	ns	up	ns		H3F4_10,H3F4_25,H3F4_50		Up in KD1 by DESeq	ns-ns-up-ns
ARMCX1	ns	ns	up	ns		U1_50		Up in KD1 by DESeq	ns-ns-up-ns
SLC27A2	ns	ns	up	ns				Up in KD1 by DESeq	ns-ns-up-ns
AGPAT9	ns	ns	up	ns				Up in KD1 by DESeq	ns-ns-up-ns
LEPREL1	ns	ns	up	ns				Up in KD1 by DESeq	ns-ns-up-ns
CHPF	ns	ns	up	ns				Up in KD1 by DESeq	ns-ns-up-ns
LINC00473	ns	ns	up	ns		H3F4_25,H3F4_50		Up in KD1 by DESeq	ns-ns-up-ns
FZD8	ns	ns	up	ns				Up in KD1 by DESeq	ns-ns-up-ns
RASSF8	ns	ns	up	ns				Up in KD1 by DESeq	ns-ns-up-ns
CREBL2	ns	ns	up	ns		U1_25,U1_50		Up in KD1 by DESeq	ns-ns-up-ns
TBX3	ns	ns	up	ns				Up in KD1 by DESeq	ns-ns-up-ns
BZW1	ns	ns	up	ns	Neg-4C			Up in KD1 by DESeq	ns-ns-up-ns
EDIL3	ns	ns	up	ns				Up in KD1 by DESeq	ns-ns-up-ns
PPP1R3C	ns	ns	up	ns				Up in KD1 by DESeq	ns-ns-up-ns
MFSD12	ns	ns	up	ns	Neg-4C			Up in KD1 by DESeq	ns-ns-up-ns
RNF182	ns	ns	up	ns		H3F4_50		Up in KD1 by DESeq	ns-ns-up-ns
MIR100HG	ns	ns	up	ns				Up in KD1 by DESeq	ns-ns-up-ns
EPHA2	ns	ns	up	ns		U1_25,U1_50,H3F4_25,H3F4_50		Up in KD1 by DESeq	ns-ns-up-ns
PALMD	ns	ns	up	ns				Up in KD1 by DESeq	ns-ns-up-ns
FAM134B	ns	ns	up	ns				Up in KD1 by DESeq	ns-ns-up-ns
PDK4	ns	ns	up	ns				Up in KD1 by DESeq	ns-ns-up-ns
THSD1	ns	ns	up	ns		U1_25,U1_50		Up in KD1 by DESeq	ns-ns-up-ns
RAP2C	ns	ns	up	ns				Up in KD1 by DESeq	ns-ns-up-ns
ANO2	ns	ns	up	ns				Up in KD1 by DESeq	ns-ns-up-ns
SNAI2	ns	ns	up	ns				Up in KD1 by DESeq	ns-ns-up-ns
NKD2	ns	ns	up	ns		H3F4_50		Up in KD1 by DESeq	ns-ns-up-ns
VPS41	ns	ns	up	ns				Up in KD1 by DESeq	ns-ns-up-ns
NCALD	ns	ns	up	ns				Up in KD1 by DESeq	ns-ns-up-ns
CITED2	ns	ns	up	ns		H3F4_10,H3F4_25,H3F4_50		Up in KD1 by DESeq	ns-ns-up-ns
HOTAIRM1	ns	ns	up	ns				Up in KD1 by DESeq	ns-ns-up-ns
KDELR2	ns	ns	up	ns	Neg-4C			Up in KD1 by DESeq	ns-ns-up-ns
CA13	ns	ns	up	ns				Up in KD1 by DESeq	ns-ns-up-ns
MGLL	ns	ns	up	ns		U1_50		Up in KD1 by DESeq	ns-ns-up-ns
FAM210B	ns	ns	up	ns		U1_25,U1_50		Up in KD1 by DESeq	ns-ns-up-ns
NFATC2	ns	ns	up	ns		H3F4_50		Up in KD1 by DESeq	ns-ns-up-ns
SNRK	ns	ns	up	ns		H3F4_25,H3F4_50		Up in KD1 by DESeq	ns-ns-up-ns
CSGALNACT1	ns	ns	up	ns				Up in KD1 by DESeq	ns-ns-up-ns
SNCAIP	ns	ns	up	ns		H3F4_50		Up in KD1 by DESeq	ns-ns-up-ns
ENTPD7	ns	ns	up	ns				Up in KD1 by DESeq	ns-ns-up-ns
RCBTB2	ns	ns	up	ns				Up in KD1 by DESeq	ns-ns-up-ns
PAPSS2	ns	ns	up	ns				Up in KD1 by DESeq	ns-ns-up-ns
SRPR	ns	ns	up	ns		U1_25,U1_50		Up in KD1 by DESeq	ns-ns-up-ns
DNAJC1	ns	ns	up	ns				Up in KD1 by DESeq	ns-ns-up-ns
OSBPL10	ns	ns	up	ns				Up in KD1 by DESeq	ns-ns-up-ns
OR2B6	ns	ns	up	ns		H3F4_50		Up in KD1 by DESeq	ns-ns-up-ns
SESN2	ns	ns	up	ns				Up in KD1 by DESeq	ns-ns-up-ns
NKIRAS2	ns	ns	up	ns		H3F4_25,H3F4_50		Up in KD1 by DESeq	ns-ns-up-ns
FZD10	ns	ns	up	ns				Up in KD1 by DESeq	ns-ns-up-ns
PIP4K2A	ns	ns	up	ns				Up in KD1 by DESeq	ns-ns-up-ns
STOM	ns	ns	up	ns				Up in KD1 by DESeq	ns-ns-up-ns
IL1RAP	ns	ns	up	ns				Up in KD1 by DESeq	ns-ns-up-ns
DDIT4L	ns	ns	up	ns		U1_50		Up in KD1 by DESeq	ns-ns-up-ns
KLB	ns	ns	up	ns				Up in KD1 by DESeq	ns-ns-up-ns
SNHG16	ns	ns	up	ns	H3F4_10_Pos-4C,H3F4_25_Pos-4C,H3F4_50_Pos-4C	H3F4_10,H3F4_25,H3F4_50		Up in KD1 by DESeq	ns-ns-up-ns
FUNDC2	ns	ns	up	ns				Up in KD1 by DESeq	ns-ns-up-ns
KIAA1199	ns	ns	up	up				Up in KD1 and KD2 by DESeq	ns-ns-up-up
MIR31HG	ns	ns	up	up				Up in KD1 and KD2 by DESeq	ns-ns-up-up
DNAJC12	ns	ns	up	up				Up in KD1 and KD2 by DESeq	ns-ns-up-up
SYNPO2	ns	ns	up	up		H3F4_50		Up in KD1 and KD2 by DESeq	ns-ns-up-up
SLC16A14	ns	ns	up	up				Up in KD1 and KD2 by DESeq	ns-ns-up-up
VPS18	ns	ns	up	up				Up in KD1 and KD2 by DESeq	ns-ns-up-up
PPAP2B	ns	ns	up	up				Up in KD1 and KD2 by DESeq	ns-ns-up-up
ZDHHC6	ns	ns	up	up		H3F4_10,H3F4_25,H3F4_50		Up in KD1 and KD2 by DESeq	ns-ns-up-up
CREBZF	ns	ns	up	up				Up in KD1 and KD2 by DESeq	ns-ns-up-up
NEGR1	ns	ns	up	up				Up in KD1 and KD2 by DESeq	ns-ns-up-up
FNIP2	ns	ns	up	up				Up in KD1 and KD2 by DESeq	ns-ns-up-up
JUN	ns	ns	up	up				Up in KD1 and KD2 by DESeq	ns-ns-up-up
PLAUR	ns	ns	up	up				Up in KD1 and KD2 by DESeq	ns-ns-up-up
IFNGR1	ns	up	ns	ns		U1_50,H3F4_25,H3F4_50		Up in KD2 by Cuffdiff	ns-up-ns-ns
RND3	ns	up	ns	ns				Up in KD2 by Cuffdiff	ns-up-ns-ns
ALKBH2	ns	up	ns	ns				Up in KD2 by Cuffdiff	ns-up-ns-ns
SLC7A11	ns	up	ns	ns				Up in KD2 by Cuffdiff	ns-up-ns-ns
AMIGO2	ns	up	ns	ns		U1_50,H3F4_50		Up in KD2 by Cuffdiff	ns-up-ns-ns
MOK	ns	up	ns	ns		H3F4_50		Up in KD2 by Cuffdiff	ns-up-ns-ns
B4GALT1	up	ns	ns	ns		H3F4_50		Up in KD1 by Cuffdiff	up-ns-ns-ns
C11orf86	up	ns	ns	ns		H3F4_10,H3F4_25,H3F4_50		Up in KD1 by Cuffdiff	up-ns-ns-ns
CTGF	up	ns	ns	ns				Up in KD1 by Cuffdiff	up-ns-ns-ns
DNER	up	ns	ns	ns				Up in KD1 by Cuffdiff	up-ns-ns-ns
FAM179A	up	ns	ns	ns				Up in KD1 by Cuffdiff	up-ns-ns-ns
LOC645638	up	ns	ns	ns				Up in KD1 by Cuffdiff	up-ns-ns-ns
MAFK	up	ns	ns	ns				Up in KD1 by Cuffdiff	up-ns-ns-ns
MAP2K3	up	ns	ns	ns				Up in KD1 by Cuffdiff	up-ns-ns-ns
MIR3648	up	ns	ns	ns	Neg-4C			Up in KD1 by Cuffdiff	up-ns-ns-ns
NR4A3	up	ns	ns	ns		H3F4_50		Up in KD1 by Cuffdiff	up-ns-ns-ns
SEPP1	up	ns	ns	ns				Up in KD1 by Cuffdiff	up-ns-ns-ns

## Sheet: DAVID_concordant
Annotation Cluster 1	Enrichment Score: 5.448142515493422
Category	Term	Count	%	PValue	Genes	List Total	Pop Hits	Pop Total	Fold Enrichment	Bonferroni	Benjamini	FDR
GOTERM_CC_FAT	GO:0000267~cell fraction	37	14.8	1.36398e-06	CGA, CAV2, INSL4, CAV1, VAPA, PTGS2, OAS3, L1CAM, CDH5, FOS, WISP2, SLC1A3, CASP9, TAP2, B4GALNT2, YRDC, CD24, FNDC3A, OLR1, SLC12A3, FADS1, PIK3C2B, SPHK1, MET, NPR3, PTPRN, RGS16, SOD2, JUP, NRAS, PLA2G4A, SLC16A6, SLC7A2, MTR, CYFIP2, RYR2, DUSP6	184	1083	12782	2.37331	0.000370935	0.000370935	0.00179543
GOTERM_CC_FAT	GO:0005624~membrane fraction	30	12	4.04733e-06	CAV2, CAV1, PTGS2, VAPA, OAS3, L1CAM, CDH5, FOS, SLC1A3, TAP2, B4GALNT2, YRDC, CD24, FNDC3A, OLR1, SLC12A3, FADS1, PIK3C2B, SPHK1, MET, NPR3, PTPRN, RGS16, JUP, NRAS, PLA2G4A, SLC16A6, SLC7A2, CYFIP2, RYR2	184	809	12782	2.57605	0.00110027	0.000550286	0.00532745
GOTERM_CC_FAT	GO:0005626~insoluble fraction	30	12	8.19586e-06	CAV2, CAV1, PTGS2, VAPA, OAS3, L1CAM, CDH5, FOS, SLC1A3, TAP2, B4GALNT2, YRDC, CD24, FNDC3A, OLR1, SLC12A3, FADS1, PIK3C2B, SPHK1, MET, NPR3, PTPRN, RGS16, JUP, NRAS, PLA2G4A, SLC16A6, SLC7A2, CYFIP2, RYR2	184	839	12782	2.48394	0.0022268	0.000742819	0.0107879
Annotation Cluster 2	Enrichment Score: 3.351357059079671
Category	Term	Count	%	PValue	Genes	List Total	Pop Hits	Pop Total	Fold Enrichment	Bonferroni	Benjamini	FDR
GOTERM_BP_FAT	GO:0010035~response to inorganic substance	15	6	2.41821e-06	CAV1, PTGS2, OLR1, TNNC1, PDGFA, AQP3, SOD2, FOS, PLA2G4A, SLC1A3, DUSP1, CYBRD1, RYR2, NDRG1, HDAC6	203	205	13528	4.87613	0.00440592	0.00440592	0.0041134
GOTERM_BP_FAT	GO:0009991~response to extracellular stimulus	14	5.6	2.63714e-05	PPARA, BMP2, CAV1, PTGS2, PDGFA, FADS1, AQP3, SOD2, FOS, PLA2G4A, DUSP1, RYR2, KLF4, HDAC6	203	220	13528	4.24075	0.0470138	0.0237899	0.0448495
GOTERM_BP_FAT	GO:0031667~response to nutrient levels	13	5.2	4.02138e-05	PPARA, BMP2, CAV1, PTGS2, PDGFA, FADS1, AQP3, SOD2, PLA2G4A, DUSP1, RYR2, KLF4, HDAC6	203	197	13528	4.39759	0.0708006	0.0181905	0.0683835
GOTERM_BP_FAT	GO:0033273~response to vitamin	8	3.2	5.5115e-05	PLA2G4A, BMP2, PTGS2, DUSP1, PDGFA, FADS1, AQP3, KLF4	203	66	13528	8.07762	0.095744	0.0199273	0.0937118
GOTERM_BP_FAT	GO:0007584~response to nutrient	10	4	0.00025068	CAV1, PLA2G4A, BMP2, PTGS2, DUSP1, PDGFA, FADS1, RYR2, AQP3, KLF4	203	140	13528	4.76003	0.367326	0.040764	0.425564
GOTERM_BP_FAT	GO:0033189~response to vitamin A	6	2.4	0.000383536	BMP2, DUSP1, PDGFA, FADS1, AQP3, KLF4	203	42	13528	9.52006	0.503648	0.0524564	0.650413
GOTERM_BP_FAT	GO:0010038~response to metal ion	9	3.6	0.000701295	CAV1, PLA2G4A, PTGS2, DUSP1, TNNC1, CYBRD1, RYR2, NDRG1, AQP3	203	129	13528	4.64933	0.722245	0.0769422	1.18626
GOTERM_BP_FAT	GO:0032526~response to retinoic acid	5	2	0.0014066	BMP2, DUSP1, PDGFA, AQP3, KLF4	203	33	13528	10.097	0.923484	0.1152	2.36593
GOTERM_BP_FAT	GO:0051592~response to calcium ion	5	2	0.00908974	CAV1, PLA2G4A, DUSP1, RYR2, AQP3	203	55	13528	6.05822	1	0.269919	14.3865
GOTERM_BP_FAT	GO:0051384~response to glucocorticoid stimulus	5	2	0.0292276	FOS, CAV1, PLA2G4A, PTGS2, DUSP1	203	78	13528	4.27182	1	0.455885	39.6244
GOTERM_BP_FAT	GO:0031960~response to corticosteroid stimulus	5	2	0.0383229	FOS, CAV1, PLA2G4A, PTGS2, DUSP1	203	85	13528	3.92002	1	0.499804	48.5577
Annotation Cluster 3	Enrichment Score: 2.9165055292250908
Category	Term	Count	%	PValue	Genes	List Total	Pop Hits	Pop Total	Fold Enrichment	Bonferroni	Benjamini	FDR
GOTERM_BP_FAT	GO:0009719~response to endogenous stimulus	18	7.2	0.000124545	CGA, CAV2, PPARA, CAV1, PTGS2, PDGFA, FADS1, ERBB2, GNG12, PTPRN, FOS, PLA2G4A, DUSP1, BTG2, FABP3, TGFBR3, CD24, HDAC6	203	405	13528	2.9618	0.203424	0.0319682	0.211645
GOTERM_BP_FAT	GO:0009725~response to hormone stimulus	17	6.8	0.000126213	CGA, CAV2, PPARA, CAV1, PTGS2, PDGFA, FADS1, ERBB2, GNG12, PTPRN, FOS, PLA2G4A, BTG2, DUSP1, FABP3, TGFBR3, CD24	203	367	13528	3.08688	0.205847	0.0283989	0.214477
GOTERM_BP_FAT	GO:0010033~response to organic substance	25	10	0.000192541	PPARA, CAV2, CGA, CAV1, PTGS2, PDGFA, ERBB2, TAF9B, GNG12, FOS, TAP2, CD24, FADS1, PTPRN, DUSP4, HDAC4, PLA2G4A, DUSP1, BTG2, FABP3, RYR2, TGFBR3, ID3, EIF2AK3, HDAC6	203	721	13528	2.31069	0.296448	0.0383148	0.327016
GOTERM_BP_FAT	GO:0048545~response to steroid hormone stimulus	10	4	0.00238925	CAV2, FOS, CAV1, PLA2G4A, PTGS2, DUSP1, PDGFA, ERBB2, CD24, PTPRN	203	192	13528	3.47085	0.987323	0.154646	3.9874
GOTERM_BP_FAT	GO:0043627~response to estrogen stimulus	7	2.8	0.00487112	CAV2, CAV1, PTGS2, DUSP1, PDGFA, CD24, PTPRN	203	105	13528	4.44269	0.999866	0.224893	7.97063
GOTERM_BP_FAT	GO:0032101~regulation of response to external stimulus	6	2.4	0.0899757	PPARA, CAV1, PLA2G4A, PTGS2, PDGFA, CD24	203	159	13528	2.51473	1	0.634613	79.8872
Annotation Cluster 4	Enrichment Score: 2.752128918939261
Category	Term	Count	%	PValue	Genes	List Total	Pop Hits	Pop Total	Fold Enrichment	Bonferroni	Benjamini	FDR
SP_PIR_KEYWORDS	cell adhesion	17	6.8	0.000125653	ICAM1, MPZL2, OLR1, COL15A1, ITGB4, ITGA3, L1CAM, CDH5, JUP, LAMA1, WISP2, LAMB3, LAMB2, LAMA5, MSLN, ITGB6, CYFIP2	249	422	19235	3.11193	0.0398966	0.0134797	0.169747
GOTERM_BP_FAT	GO:0007155~cell adhesion	22	8.8	0.00182839	ICAM1, MPZL2, EPDR1, OLR1, ITGB4, COL15A1, ITGA3, L1CAM, CDH5, JUP, LAMA1, WISP2, LAMB3, LAMB2, LAMA5, MSLN, ITGB6, CYFIP2, CLDN1, CD24, LOXL2, FNDC3A	203	700	13528	2.09441	0.964623	0.135229	3.06506
GOTERM_BP_FAT	GO:0022610~biological adhesion	22	8.8	0.0018603	ICAM1, MPZL2, EPDR1, OLR1, ITGB4, COL15A1, ITGA3, L1CAM, CDH5, JUP, LAMA1, WISP2, LAMB3, LAMB2, LAMA5, MSLN, ITGB6, CYFIP2, CLDN1, CD24, LOXL2, FNDC3A	203	701	13528	2.09142	0.966629	0.132092	3.11776
GOTERM_BP_FAT	GO:0016337~cell-cell adhesion	10	4	0.0229435	JUP, ICAM1, MPZL2, OLR1, CYFIP2, CLDN1, L1CAM, CD24, FNDC3A, CDH5	203	276	13528	2.41451	1	0.419212	32.6202
Annotation Cluster 5	Enrichment Score: 2.6805305439638225
Category	Term	Count	%	PValue	Genes	List Total	Pop Hits	Pop Total	Fold Enrichment	Bonferroni	Benjamini	FDR
UP_SEQ_FEATURE	domain:Laminin EGF-like 4	5	2	1.77586e-05	LAMA1, MEGF9, LAMB3, LAMB2, LAMA5	248	13	19113	29.6417	0.0168167	0.0168167	0.0278898
UP_SEQ_FEATURE	domain:Laminin EGF-like 1	6	2.4	1.82374e-05	LAMA1, MEGF9, LAMB3, LAMB2, LAMA5, AGRN	248	26	19113	17.785	0.017266	0.00867061	0.0286415
UP_SEQ_FEATURE	domain:Laminin EGF-like 2	6	2.4	2.21473e-05	LAMA1, MEGF9, LAMB3, LAMB2, LAMA5, AGRN	248	27	19113	17.1263	0.0209288	0.00702551	0.0347811
INTERPRO	IPR002049:EGF-like, laminin	7	2.8	2.30662e-05	LAMA1, MEGF9, LAMB3, LAMB2, LAMA5, AGRN, MEGF6	238	41	16659	11.9505	0.012948	0.012948	0.0337815
SP_PIR_KEYWORDS	laminin egf-like domain	6	2.4	3.74685e-05	LAMA1, MEGF9, LAMB3, LAMB2, LAMA5, AGRN	249	30	19235	15.4498	0.0120666	0.00605163	0.0506446
SMART	SM00180:EGF_Lam	7	2.8	7.10898e-05	LAMA1, MEGF9, LAMB3, LAMB2, LAMA5, AGRN, MEGF6	160	41	9079	9.68796	0.0103962	0.0103962	0.0845635
UP_SEQ_FEATURE	domain:Laminin EGF-like 3	5	2	0.000165789	LAMA1, MEGF9, LAMB3, LAMB2, LAMA5	248	22	19113	17.5156	0.146442	0.0311721	0.260087
UP_SEQ_FEATURE	domain:Laminin EGF-like 6	4	1.6	0.000554079	LAMA1, LAMB3, LAMB2, LAMA5	248	13	19113	23.7134	0.410978	0.0844363	0.866753
INTERPRO	IPR013032:EGF-like region, conserved site	13	5.2	0.00103313	MEGF9, PTGS2, SORL1, ITGB4, LAMA1, LAMB3, LAMB2, EREG, LAMA5, ITGB6, AGRN, MEGF6, MUC13	238	293	16659	3.10562	0.442348	0.11024	1.50268
UP_SEQ_FEATURE	domain:Laminin N-terminal	4	1.6	0.00105424	LAMA1, LAMB3, LAMB2, LAMA5	248	16	19113	19.2671	0.634809	0.13403	1.64312
KEGG_PATHWAY	hsa04512:ECM-receptor interaction	8	3.2	0.00113974	LAMA1, LAMB3, LAMB2, LAMA5, ITGB6, ITGB4, ITGA3, AGRN	100	84	5085	4.84286	0.121909	0.0424095	1.28856
INTERPRO	IPR008211:Laminin, N-terminal	4	1.6	0.0013883	LAMA1, LAMB3, LAMB2, LAMA5	238	16	16659	17.4989	0.543852	0.122627	2.0144
GOTERM_CC_FAT	GO:0005605~basal lamina	4	1.6	0.00169324	LAMA1, LAMB2, LAMA5, AGRN	184	17	12782	16.3453	0.369317	0.0559905	2.20604
UP_SEQ_FEATURE	domain:Laminin EGF-like 5	3	1.2	0.00241102	MEGF9, LAMB3, LAMA5	248	6	19113	38.5343	0.900272	0.250361	3.72058
SMART	SM00136:LamNT	4	1.6	0.00249613	LAMA1, LAMB3, LAMB2, LAMA5	160	16	9079	14.1859	0.307461	0.115262	2.9303
UP_SEQ_FEATURE	domain:Laminin EGF-like 12	3	1.2	0.0033467	LAMA1, LAMB2, LAMA5	248	7	19113	33.0294	0.959297	0.29933	5.12925
UP_SEQ_FEATURE	domain:Laminin EGF-like 13	3	1.2	0.0033467	LAMA1, LAMB2, LAMA5	248	7	19113	33.0294	0.959297	0.29933	5.12925
INTERPRO	IPR001791:Laminin G	5	2	0.00376736	LAMA1, LAMA5, CSPG4, COL15A1, AGRN	238	45	16659	7.77731	0.881469	0.262621	5.37869
SP_PIR_KEYWORDS	extracellular matrix	10	4	0.00416691	WNT10A, LAMA1, WNT10B, LAMB3, LAMB2, LAMA5, COL15A1, MMP28, AGRN, MMP24	249	241	19235	3.20535	0.74151	0.20187	5.48894
GOTERM_CC_FAT	GO:0005604~basement membrane	6	2.4	0.0051745	LAMA1, LAMB3, LAMB2, LAMA5, COL15A1, AGRN	184	78	12782	5.34365	0.756129	0.120396	6.60102
KEGG_PATHWAY	hsa05222:Small cell lung cancer	7	2.8	0.00559087	LAMA1, LAMB3, LAMB2, PTGS2, CASP9, LAMA5, ITGA3	100	84	5085	4.2375	0.472258	0.147675	6.17711
UP_SEQ_FEATURE	domain:Laminin G-like 2	4	1.6	0.00607905	LAMA1, LAMA5, CSPG4, AGRN	248	29	19113	10.6301	0.997042	0.384468	9.13315
UP_SEQ_FEATURE	domain:Laminin G-like 1	4	1.6	0.00607905	LAMA1, LAMA5, CSPG4, AGRN	248	29	19113	10.6301	0.997042	0.384468	9.13315
GOTERM_CC_FAT	GO:0044420~extracellular matrix part	7	2.8	0.00669245	LAMA1, LAMB3, SLC1A3, LAMB2, LAMA5, COL15A1, AGRN	184	117	12782	4.15617	0.839018	0.141188	8.45964
GOTERM_CC_FAT	GO:0043256~laminin complex	3	1.2	0.00686942	LAMA1, LAMB2, LAMA5	184	9	12782	23.1558	0.846634	0.134307	8.67409
UP_SEQ_FEATURE	domain:Laminin EGF-like 9	3	1.2	0.00699033	LAMA1, LAMB2, LAMA5	248	10	19113	23.1206	0.998768	0.402693	10.4329
SMART	SM00282:LamG	5	2	0.00772559	LAMA1, LAMA5, CSPG4, COL15A1, AGRN	160	45	9079	6.30486	0.680204	0.247999	8.816
UP_SEQ_FEATURE	domain:Laminin EGF-like 10	3	1.2	0.00847132	LAMA1, LAMB2, LAMA5	248	11	19113	21.0187	0.999704	0.398173	12.5082
UP_SEQ_FEATURE	domain:Laminin EGF-like 8	3	1.2	0.00847132	LAMA1, LAMB2, LAMA5	248	11	19113	21.0187	0.999704	0.398173	12.5082
UP_SEQ_FEATURE	domain:Laminin EGF-like 7	3	1.2	0.0100795	LAMA1, LAMB2, LAMA5	248	12	19113	19.2671	0.999937	0.399023	14.7108
GOTERM_CC_FAT	GO:0031012~extracellular matrix	12	4.8	0.0109038	WNT10A, LAMA1, WNT10B, LAMB3, SLC1A3, LAMB2, LAMA5, COL15A1, OLFML2A, MMP28, AGRN, MMP24	184	345	12782	2.41626	0.949314	0.180292	13.4387
SP_PIR_KEYWORDS	basement membrane	4	1.6	0.0137502	LAMA1, LAMB3, LAMB2, LAMA5	249	39	19235	7.92297	0.988734	0.291833	17.0713
GOTERM_CC_FAT	GO:0005578~proteinaceous extracellular matrix	11	4.4	0.016902	WNT10A, LAMA1, WNT10B, LAMB3, SLC1A3, LAMB2, LAMA5, COL15A1, MMP28, AGRN, MMP24	184	320	12782	2.38794	0.99031	0.198117	20.0994
INTERPRO	IPR012680:Laminin G, subdomain 2	4	1.6	0.0217138	LAMA1, LAMA5, CSPG4, COL15A1	238	42	16659	6.66627	0.999996	0.676186	27.4984
INTERPRO	IPR013320:Concanavalin A-like lectin/glucanase, subgroup	5	2	0.0240942	LAMA1, NPTX1, LAMA5, CSPG4, AGRN	238	77	16659	4.54518	0.999999	0.653541	30.04
UP_SEQ_FEATURE	domain:Laminin G-like 3	3	1.2	0.0271177	LAMA1, LAMA5, AGRN	248	20	19113	11.5603	1	0.713564	35.0673
GOTERM_MF_FAT	GO:0005198~structural molecule activity	15	6	0.0766332	CAV1, VAPA, COL15A1, ANXA1, JUP, LAMA1, LAMB3, LAMB2, LAMA5, SORBS2, PPL, CLDN1, AGRN, CLTCL1, TUBB3	189	634	12983	1.62523	1	0.782251	68.0456
Annotation Cluster 6	Enrichment Score: 2.493946926025064
Category	Term	Count	%	PValue	Genes	List Total	Pop Hits	Pop Total	Fold Enrichment	Bonferroni	Benjamini	FDR
GOTERM_BP_FAT	GO:0008544~epidermis development	12	4.8	9.99117e-05	PPARA, LAMB3, ELF3, PTGS2, EREG, PDGFA, LAMA5, PPL, FST, ANXA1, AHNAK2, KLF4	203	184	13528	4.34611	0.166772	0.0299503	0.169818
GOTERM_BP_FAT	GO:0007398~ectoderm development	12	4.8	0.000199467	PPARA, LAMB3, ELF3, PTGS2, EREG, PDGFA, LAMA5, PPL, FST, ANXA1, AHNAK2, KLF4	203	199	13528	4.01852	0.305292	0.0357709	0.338761
GOTERM_BP_FAT	GO:0030855~epithelial cell differentiation	8	3.2	0.00448031	LAMA1, ELF3, EREG, LAMA5, PPL, ANXA1, AHNAK2, ID3	203	137	13528	3.89141	0.999725	0.214284	7.3539
GOTERM_BP_FAT	GO:0060429~epithelium development	10	4	0.0071166	LAMA1, BMP2, ELF3, EREG, LAMA5, PPL, ANXA1, AHNAK2, ID3, FZD6	203	227	13528	2.9357	0.999998	0.246863	11.4399
GOTERM_BP_FAT	GO:0009913~epidermal cell differentiation	5	2	0.0225694	EREG, PPL, ANXA1, AHNAK2, KLF4	203	72	13528	4.62781	1	0.418037	32.1801
GOTERM_BP_FAT	GO:0030216~keratinocyte differentiation	4	1.6	0.0758108	EREG, PPL, ANXA1, AHNAK2	203	66	13528	4.03881	1	0.602601	73.8436
Annotation Cluster 7	Enrichment Score: 2.4612247664907034
Category	Term	Count	%	PValue	Genes	List Total	Pop Hits	Pop Total	Fold Enrichment	Bonferroni	Benjamini	FDR
GOTERM_BP_FAT	GO:0006979~response to oxidative stress	12	4.8	3.51438e-05	FOS, PLA2G4A, G6PD, PTGS2, DUSP1, OLR1, CLU, SCARA3, NQO1, ETV5, SOD2, HDAC6	203	164	13528	4.87613	0.062158	0.0211641	0.0597644
GOTERM_BP_FAT	GO:0034599~cellular response to oxidative stress	5	2	0.00377749	FOS, G6PD, ETV5, SOD2, HDAC6	203	43	13528	7.74888	0.999003	0.199827	6.235
GOTERM_BP_FAT	GO:0000302~response to reactive oxygen species	6	2.4	0.00523555	FOS, PLA2G4A, DUSP1, OLR1, SOD2, HDAC6	203	75	13528	5.33123	0.999931	0.217902	8.54225
GOTERM_BP_FAT	GO:0042542~response to hydrogen peroxide	5	2	0.00967704	PLA2G4A, DUSP1, OLR1, SOD2, HDAC6	203	56	13528	5.95004	1	0.280228	15.2456
GOTERM_BP_FAT	GO:0034614~cellular response to reactive oxygen species	3	1.2	0.0734714	FOS, SOD2, HDAC6	203	30	13528	6.66404	1	0.600175	72.6943
Annotation Cluster 8	Enrichment Score: 2.3872361084433606
Category	Term	Count	%	PValue	Genes	List Total	Pop Hits	Pop Total	Fold Enrichment	Bonferroni	Benjamini	FDR
GOTERM_BP_FAT	GO:0009628~response to abiotic stimulus	15	6	0.00127257	BMP2, CAV1, MICA, SOD2, FOS, NRAS, PLA2G4A, SLC1A3, CASP9, BTG2, DIO2, DUSP1, SCARA3, SMC1A, TUBB3	203	368	13528	2.71632	0.902235	0.109756	2.14279
GOTERM_BP_FAT	GO:0009314~response to radiation	10	4	0.00310963	NRAS, FOS, CAV1, SLC1A3, CASP9, DUSP1, SCARA3, SMC1A, TUBB3, SOD2	203	200	13528	3.33202	0.99661	0.178074	5.15997
GOTERM_BP_FAT	GO:0009416~response to light stimulus	7	2.8	0.0174141	NRAS, FOS, SLC1A3, CASP9, DUSP1, SCARA3, TUBB3	203	138	13528	3.38031	1	0.380461	25.8316
Annotation Cluster 9	Enrichment Score: 2.368710327290746
Category	Term	Count	%	PValue	Genes	List Total	Pop Hits	Pop Total	Fold Enrichment	Bonferroni	Benjamini	FDR
GOTERM_BP_FAT	GO:0006869~lipid transport	9	3.6	0.00149671	PPARA, CAV1, ATP9A, SORL1, CLU, ANXA1, FABP3, PITPNC1, AKR1C1	203	145	13528	4.1363	0.935108	0.116903	2.51569
GOTERM_BP_FAT	GO:0010876~lipid localization	9	3.6	0.00246794	PPARA, CAV1, ATP9A, SORL1, CLU, ANXA1, FABP3, PITPNC1, AKR1C1	203	157	13528	3.82015	0.989024	0.153895	4.11615
GOTERM_BP_FAT	GO:0015718~monocarboxylic acid transport	5	2	0.00650173	PPARA, SLC16A6, ANXA1, FABP3, AKR1C1	203	50	13528	6.66404	0.999993	0.241944	10.5024
GOTERM_MF_FAT	GO:0008289~lipid binding	14	5.6	0.0139527	ALDH6A1, PPARA, CAV1, PTGS2, PIK3C2B, ANXA1, ACBD6, YBX2, AKR1C2, RASGRP3, FABP3, PITPNC1, ANXA8L2, AKR1C1	189	450	12983	2.13712	0.998789	0.568093	18.2136
Annotation Cluster 10	Enrichment Score: 2.3510882939024476
Category	Term	Count	%	PValue	Genes	List Total	Pop Hits	Pop Total	Fold Enrichment	Bonferroni	Benjamini	FDR
PIR_SUPERFAMILY	PIRSF000939:MAPK_Ptase	4	1.6	9.33814e-05	DUSP4, DUSP2, DUSP1, DUSP6	106	7	7396	39.8706	0.0110514	0.0110514	0.106981
PIR_SUPERFAMILY	PIRSF000939:dual specificity protein phosphatase (MAP kinase phosphatase)	4	1.6	9.33814e-05	DUSP4, DUSP2, DUSP1, DUSP6	106	7	7396	39.8706	0.0110514	0.0110514	0.106981
INTERPRO	IPR014393:Dual specificity protein phosphatase (MAP kinase phosphatase)	4	1.6	9.53992e-05	DUSP4, DUSP2, DUSP1, DUSP6	238	7	16659	39.9976	0.0524761	0.0265916	0.139647
UP_SEQ_FEATURE	domain:Rhodanese	5	2	0.00013703	DUSP4, DUSP2, DUSP1, CDC25A, DUSP6	248	21	19113	18.3497	0.122671	0.0321887	0.215016
[truncated: 1,113 more rows]

## Sheet: GOStat_concordant
# GOstat result file: Use http://gostat.wehi.edu.au/cgi-bin/goStatDisplay.pl to view.
# Header Values:
REMOTE_ADDR: 156.40.28.42
[truncated: 2,026 more rows]
