# Supplementary material for: Cajal bodies are linked to genome conformation
Source: Nat Commun. 2016 Mar 21;7:10966. doi: 10.1038/ncomms10966 (PMC4802181; doi:10.1038/ncomms10966)
Supplement: Supplementary Data 4 — Differential splicing analysis of RNA-seq datasets using DEXseq/Spanki and subsequent Gene Ontology analysis. [file ncomms10966-s5.xlsx]

## Sheet: Description
Tab:
DEXSeq_and_Spanki
	id	Common gene name
	dexresults	Y = Differentially expressed in either knockdown vs WildType. N = not significantly different
	spankiresults	Y = Differentially expressed in either knockdown vs WildType. N = not significantly different
	highexpr_lists	4C positive lists
	nocutoff_lists	in 4C region, but bot a high expressor

## Sheet: DEXSeq_and_Spanki
id	dexresults	spankiresults	locus	highexpr_lists	nocutoff_lists
ABL2	N	Y	chr1:179068461-179198819
AK2	Y	N	chr1:33473540-33502512	Neg-4C
ANAPC10	N	Y	chr4:145915726-146050676		H3F4_50
ANGPT1	N	Y	chr8:108261709-108510254
ANXA2	Y	N	chr15:60639349-60690185	Neg-4C
AP2B1	Y	N	chr17:33914281-34053436		H3F4_50
ATRX	Y	N	chrX:76760355-77041719
B4GALT3	N	Y	chr1:161141099-161147758
BECN1	N	Y	chr17:40950853-40976310
BMP2K	Y	N	chr4:79697531-79833341
BUB3	Y	N	chr10:124913759-124924886	H3F4_25_Pos-4C,H3F4_50_Pos-4C	H3F4_25,H3F4_50
C15orf38	Y	N	chr15:90373830-90456222		H3F4_50
C17orf76	Y	N	chr17:16342300-16395505	NA	NA
C7orf55	Y	N	chr7:139025104-139112272
CD46	N	Y	chr1:207925382-207968861	U1_25_Pos-4C,U1_50_Pos-4C	U1_25,U1_50
CDK10	N	Y	chr16:89753075-89768121
CHKB-CPT1B,CHKB	N	Y	chr22:51007289-51021428	NA	NA
CNBP	N	Y	chr3:128886657-128902810	U1_10_Pos-4C,U1_25_Pos-4C,U1_50_Pos-4C	U1_10,U1_25,U1_50
CNOT2	N	Y	chr12:70636773-70748773		U1_50
CREM	N	Y	chr10:35415768-35501886
DEF8	Y	N	chr16:90015138-90034468		H3F4_25,H3F4_50
EIF4G1	N	Y	chr3:184032282-184053146	U1_10_Pos-4C,U1_25_Pos-4C,U1_50_Pos-4C	U1_10,U1_25,U1_50
EIF6	Y	N	chr20:33866708-33872619	U1_50_Pos-4C,H3F4_50_Pos-4C	U1_50,H3F4_50
ELP5	Y	Y	chr17:7155371-7166512
FASTK	N	Y	chr7:150773707-150777970		H3F4_25,H3F4_50
FAT1	Y	N	chr4:187508936-187644987		H3F4_50
FLNB	N	Y	chr3:57994126-58157982
GGA1	N	Y	chr22:38004480-38029571
GLS	Y	N	chr2:191745546-191830270
GNB1L	Y	N	chr22:19775933-19842462
GOSR2	Y	N	chr17:45000485-45018733
GPHN	N	Y	chr14:66974124-67648525
GRAMD1A	Y	N	chr19:35491245-35517373		U1_10,U1_25,U1_50
HDAC8	N	Y	chrX:71549365-71792953
HIST1H2BD	Y	N	chr6:26158348-26171576	Neg-4C
HIST1H2BK	Y	N	chr6:27106071-27114637	U1_50_Pos-4C	U1_50
HNRNPH2	Y	N	chrX:100645877-100669128
IFT122	N	Y	chr3:129149786-129239191
KLC1	N	Y	chr14:104095524-104181823		U1_50,H3F4_50
LRCH3	N	Y	chr3:197518144-197598456		U1_25,U1_50
MBD1	N	Y	chr18:47793251-47808144		H3F4_10,H3F4_25,H3F4_50
MECP2	Y	N	chrX:153287263-153363188
MEF2BNB	Y	N	chr19:19256375-19314238
MTMR12	N	Y	chr5:32227110-32313114
MYNN	N	Y	chr3:169490852-169507504		U1_50
NAP1L1	Y	N	chr12:76438671-76478738
NDEL1	N	Y	chr17:8339169-8371495
NIPA2	N	Y	chr15:23004683-23034427
NPM1	Y	N	chr5:170814707-170837888	Neg-4C
NSD1	Y	N	chr5:176560079-176727214		H3F4_50
NUDT21	Y	N	chr16:56463047-56485261
OPN3	Y	N	chr1:241695433-241803701
PABPC1	Y	N	chr8:101715143-101734315	Neg-4C
PDLIM5	N	Y	chr4:95373007-95589378
PDXK	Y	N	chr21:45138977-45182188
PHF16	Y	N	chrX:46771735-46920641
PHPT1	N	Y	chr9:139743255-139745490		U1_10,U1_25,U1_50,H3F4_10,H3F4_25,H3F4_50
PITPNM1	N	Y	chr11:67259238-67272843
PLEC	N	Y	chr8:144989320-145050913		U1_25,U1_50
POLM	N	Y	chr7:44111846-44122129		H3F4_25,H3F4_50
POLR2A	Y	N	chr17:7387697-7417935		H3F4_10,H3F4_25,H3F4_50
PPM1F	Y	N	chr22:22273791-22307250
PRKX	Y	N	chrX:3522383-3631675		U1_50
PSMC3IP	N	Y	chr17:40719077-40729849		U1_25,U1_50
QTRT1	N	Y	chr19:10812111-10824043
RBFOX2	Y	N	chr22:36134782-36424585
REEP3	Y	N	chr10:65281122-65384883
RPAIN	N	Y	chr17:5289345-5342471		H3F4_50
RPL41	Y	N	chr12:56510373-56511616	H3F4_25_Pos-4C,H3F4_50_Pos-4C	H3F4_25,H3F4_50
S100A4	Y	N	chr1:153516094-153518282	Neg-4C
SAT1	N	Y	chrX:23801274-23804327
SH3GLB1	Y	N	chr1:87170252-87213867		H3F4_50
SNHG1	N	Y	chr11:62619459-62623360	Neg-4C
SNHG17	N	Y	chr20:37029449-37079565	NA	NA
SNHG5	N	Y	chr6:86386724-86388451		U1_25,U1_50
TAF6	N	Y	chr7:99690403-99723128		H3F4_25,H3F4_50
TFEB	N	Y	chr6:41651715-41703997		U1_25,U1_50
THOC5	N	Y	chr22:29904155-29949736
TMEM126B	N	Y	chr11:85339616-85347583
TMPO	Y	N	chr12:98906750-98944157	U1_50_Pos-4C	U1_50
TPM3	N	Y	chr1:154127779-154164609	Neg-4C
TRIM4	N	Y	chr7:99488029-99517223		H3F4_10,H3F4_25,H3F4_50
ZHX1	Y	N	chr8:124232195-124287781		H3F4_50
ZNF3	N	Y	chr7:99647416-99679371		H3F4_50
ZNF561	N	Y	chr19:9718001-9731916	U1_25,U1_50,H3F4_25,H3F4_50
