# Supplementary material for: Cajal bodies are linked to genome conformation
Source: Nat Commun. 2016 Mar 21;7:10966. doi: 10.1038/ncomms10966 (PMC4802181; doi:10.1038/ncomms10966)
Supplement: Supplementary Data 5 — Unannotated splice junction analysis following CB disassembly using TCAB1 and USPL1 siRNAs. [file ncomms10966-s6.xlsx]

## Sheet: Description
Analysis of unannotated splice junctions
	Tabs:
		Detection_summary	Summary of junction detection in each knockdown, and at different abundance thresholds
		All_unannotated	Detailed information for 73,163 unannotated junctions detected in knockdown but not in wt HeLa
		Abundant	Data for only abundantly detected unannotated junctions (Expected coverage in Wt >= 10)
		GO_analysis	DAVID functional enrichment analysis for genes with junctions in the "Abundant" set

## Sheet: Detection_summary
I. Counts of all junctions detected
		Wt HeLa	KD1	KD2
	Wt HeLa	225121	181823	181318
	KD1		248045	189261
	KD2			246272
II. Unannotated, not detected in Wt, detected in KD (un-normalized coverage >= 1)
	KD1	41895
	KD2	42382
	KD1 OR KD2	73163	(See tab "All_unannotated")
	KD1 AND KD2	11114
III. Unannotated, not detected in Wt, detected in KD (depth-normalized expected coverage >= 1)
	KD1	16994
	KD2	17849
	KD1 OR KD2	30408
	KD1 AND KD2	4075
IV. Unannotated, not detected in Wt, detected in KD (FPKM-normalized expected coverage >= 1)
	KD1	28423
	KD2	29505
	KD1 OR KD2	50850
	KD1 AND KD2	7078
V. Unannotated, not detected in Wt, detected in KD (depth AND FPKM-normalized expected coverage >= 1)
	KD1	16827
	KD2	17356
	KD1 OR KD2	30132
	KD1 AND KD2	4051
VI. Unannotated, not detected in Wt, detected in KD (depth AND FPKM-normalized expected coverage >= 10)
	KD1	49
	KD2	37
	KD1 OR KD2	78	(See tab "Abundant")
	KD1 AND KD2	8

## Sheet: All_unannotated
juncid	chr	annostatus	geneassign	gmcode	regcode	dinucleotide	intron_size	wt_cov	kd1_cov	kd2_cov	KD1_covpermillion	KD2_covpermillion	WT_expect_KD1_depth	WT_expect_KD2_depth	Wt_FPKM	KD1_FPKM	KD2_FPKM	KD1_covperFPKM	KD2_covperFPKM	WT_expect_KD1_fpkm	WT_expect_KD2_fpkm
chr10:100000317_100003847:+	chr10	un.aa	R3HCC1L	5t.16i.1s	as	GT..AG	3531	0	0	1	0	0.00961538	0	0.819231	8.84559	9.92214	9.85375	0	0.101484	0	0.897688
chr10:100017562_100018765:-	chr10	un.ad.aa	LOXL4	1t.14i.1s	con	GT..AG	1204	0	0	1	0	0.00961538	0	0.819231	1.13655	0.843205	0.309638	0	3.22958	0	3.67058
chr10:100143668_100144703:-	chr10	un.ad	PYROXD2	1t.15i.1s	con	GT..AG	1036	0	0	2	0	0.0192308	0	1.63846	0.753961	0.494832	0.664348	0	3.01047	0	2.26978
chr10:100147065_100155147:-	chr10	un.ad.aa	PYROXD2	1t.15i.1s	con	GT..AG	8083	0	0	2	0	0.0192308	0	1.63846	0.753961	0.494832	0.664348	0	3.01047	0	2.26978
chr10:100163184_100167338:-	chr10	un.ad	PYROXD2	1t.15i.1s	con	GT..AG	4155	0	1	0	0.00934579	0	0.796262	0	0.753961	0.494832	0.664348	2.02089	0	1.52367	0
chr10:100177480_100177931:-	chr10	un.ad	HPS1	2t.20i.2s	ap	GT..AG	452	0	0	1	0	0.00961538	0	0.819231	9.39157	7.18763	8.04996	0	0.124224	0	1.16666
chr10:100183381_100183509:-	chr10	un.ad	HPS1	2t.20i.2s	ap	GT..AG	129	0	2	0	0.0186916	0	1.59252	0	9.39157	7.18763	8.04996	0.278256	0	2.61326	0
chr10:100183645_100185297:-	chr10	un.ad.aa	HPS1	2t.20i.2s	ap	GT..AG	1653	0	2	0	0.0186916	0	1.59252	0	9.39157	7.18763	8.04996	0.278256	0	2.61326	0
chr10:100187022_100189215:-	chr10	un.aa	HPS1	2t.20i.2s	ap	GT..AG	2194	0	1	0	0.00934579	0	0.796262	0	9.39157	7.18763	8.04996	0.139128	0	1.30663	0
chr10:100187022_100193696:-	chr10	un.aa	HPS1	2t.20i.2s	ap	GT..AG	6675	0	1	0	0.00934579	0	0.796262	0	9.39157	7.18763	8.04996	0.139128	0	1.30663	0
chr10:100193849_100195407:-	chr10	un.aa	HPS1	2t.20i.2s	ap	GT..AG	1559	0	2	0	0.0186916	0	1.59252	0	9.39157	7.18763	8.04996	0.278256	0	2.61326	0
chr10:100195530_100205056:-	chr10	un.ad.aa	HPS1	2t.20i.2s	ap	GT..AG	9527	0	1	1	0.00934579	0.00961538	0.796262	0.819231	9.39157	7.18763	8.04996	0.139128	0.124224	1.30663	1.16666
chr10:100202998_100206563:-	chr10	un.ad.aa	HPS1	2t.20i.2s	ap	GT..AG	3566	0	0	1	0	0.00961538	0	0.819231	9.39157	7.18763	8.04996	0	0.124224	0	1.16666
chr10:101157444_101163225:-	chr10	un.ad.aa	GOT1	1t.8i.1s	con	GT..AG	5782	0	1	0	0.00934579	0	0.796262	0	40.3967	39.365	40.4848	0.0254033	0	1.02621	0
chr10:101162475_101163225:-	chr10	un.ad	GOT1	1t.8i.1s	con	GT..AG	751	0	0	1	0	0.00961538	0	0.819231	40.3967	39.365	40.4848	0	0.0247006	0	0.997825
chr10:101163392_101165512:-	chr10	un.ad.aa	GOT1	1t.8i.1s	con	GT..AG	2121	0	3	3	0.0280374	0.0288462	2.38879	2.45769	40.3967	39.365	40.4848	0.0762098	0.0741019	3.07863	2.99348
chr10:101163601_101165512:-	chr10	un.ad	GOT1	1t.8i.1s	con	GT..AG	1912	0	2	1	0.0186916	0.00961538	1.59252	0.819231	40.3967	39.365	40.4848	0.0508066	0.0247006	2.05242	0.997825
chr10:101165618_101166482:-	chr10	un.ad.aa	GOT1	1t.8i.1s	con	GT..AG	865	0	0	1	0	0.00961538	0	0.819231	40.3967	39.365	40.4848	0	0.0247006	0	0.997825
chr10:101166634_101180380:-	chr10	un.ad	GOT1	1t.8i.1s	con	GT..AG	13747	0	1	0	0.00934579	0	0.796262	0	40.3967	39.365	40.4848	0.0254033	0	1.02621	0
chr10:101180563_101180706:-	chr10	un.aa	GOT1	1t.8i.1s	con	GT..AG	144	0	1	0	0.00934579	0	0.796262	0	40.3967	39.365	40.4848	0.0254033	0	1.02621	0
chr10:101180563_101186323:-	chr10	un.aa	GOT1	1t.8i.1s	con	GT..AG	5761	0	0	2	0	0.0192308	0	1.63846	40.3967	39.365	40.4848	0	0.0494013	0	1.99565
chr10:101180563_101190409:-	chr10	un.aa	GOT1	1t.8i.1s	con	GT..AG	9847	0	2	1	0.0186916	0.00961538	1.59252	0.819231	40.3967	39.365	40.4848	0.0508066	0.0247006	2.05242	0.997825
chr10:101185652_101186323:-	chr10	un	GOT1	1t.8i.1s	con	GT..AG	672	0	0	1	0	0.00961538	0	0.819231	40.3967	39.365	40.4848	0	0.0247006	0	0.997825
chr10:101185652_101190204:-	chr10	un.ad	GOT1	1t.8i.1s	con	GT..AG	4553	0	0	1	0	0.00961538	0	0.819231	40.3967	39.365	40.4848	0	0.0247006	0	0.997825
chr10:101371216_101372299:-	chr10	un.ad	SLC25A28	1t.3i.1s	con	GT..GG	1084	0	2	0	0.0186916	0	1.59252	0	9.39809	10.5234	11.0921	0.190053	0	1.78613	0
chr10:101372357_101372914:-	chr10	un.aa	SLC25A28	1t.3i.1s	con	GT..AG	558	0	0	1	0	0.00961538	0	0.819231	9.39809	10.5234	11.0921	0	0.0901543	0	0.847277
chr10:101372357_101373511:-	chr10	un.aa	SLC25A28	1t.3i.1s	con	GT..AG	1155	0	0	1	0	0.00961538	0	0.819231	9.39809	10.5234	11.0921	0	0.0901543	0	0.847277
chr10:101373027_101373489:-	chr10	un	SLC25A28	1t.3i.1s	con	GT..AG	463	0	0	1	0	0.00961538	0	0.819231	9.39809	10.5234	11.0921	0	0.0901543	0	0.847277
chr10:101373682_101379483:-	chr10	un.aa	SLC25A28	1t.3i.1s	con	GT..AG	5802	0	5	5	0.046729	0.0480769	3.98131	4.09615	9.39809	10.5234	11.0921	0.475132	0.450771	4.46533	4.23639
chr10:101375274_101379801:-	chr10	un.ad	SLC25A28	1t.3i.1s	con	GT..AG	4528	0	2	2	0.0186916	0.0192308	1.59252	1.63846	9.39809	10.5234	11.0921	0.190053	0.180309	1.78613	1.69455
chr10:101375295_101379801:-	chr10	un.ad	SLC25A28	1t.3i.1s	con	GT..AG	4507	0	0	1	0	0.00961538	0	0.819231	9.39809	10.5234	11.0921	0	0.0901543	0	0.847277
chr10:101419722_101439017:+	chr10	un.ad.aa	ENTPD7	1t.12i.1s	con	GT..AG	19296	0	2	5	0.0186916	0.0480769	1.59252	4.09615	4.08138	5.94239	5.06449	0.336565	0.987266	1.37365	4.02941
chr10:101421255_101421336:+	chr10	un	ENTPD7	1t.12i.1s	con	GT..AG	82	0	1	0	0.00934579	0	0.796262	0	4.08138	5.94239	5.06449	0.168282	0	0.686825	0
chr10:101439224_101439499:+	chr10	un.ad	ENTPD7	1t.12i.1s	con	GT..AG	276	0	0	2	0	0.0192308	0	1.63846	4.08138	5.94239	5.06449	0	0.394906	0	1.61176
chr10:101451276_101452303:+	chr10	un.ad	ENTPD7	1t.12i.1s	con	GT..AG	1028	0	0	4	0	0.0384615	0	3.27692	4.08138	5.94239	5.06449	0	0.789813	0	3.22353
chr10:101462431_101464221:+	chr10	un.ad	ENTPD7	1t.12i.1s	con	GT..AG	1791	0	0	1	0	0.00961538	0	0.819231	4.08138	5.94239	5.06449	0	0.197453	0	0.805882
chr10:101462436_101464208:+	chr10	un.aa	ENTPD7	1t.12i.1s	con	GT..AG	1773	0	0	2	0	0.0192308	0	1.63846	4.08138	5.94239	5.06449	0	0.394906	0	1.61176
chr10:101472336_101476104:-	chr10	un.ad	COX15	2t.9i.1s	as	GT..AG	3769	0	2	0	0.0186916	0	1.59252	0	18.3607	15.7065	15.2131	0.127336	0	2.33797	0
chr10:101476237_101478102:-	chr10	un.ad	COX15	2t.9i.1s	as	GT..AG	1866	0	2	3	0.0186916	0.0288462	1.59252	2.45769	18.3607	15.7065	15.2131	0.127336	0.197198	2.33797	3.6207
chr10:101478258_101483712:-	chr10	un.ad.aa	COX15	2t.9i.1s	as	GT..AG	5455	0	0	1	0	0.00961538	0	0.819231	18.3607	15.7065	15.2131	0	0.0657328	0	1.2069
chr10:101492163_101496002:+	chr10	un.aa	CUTC	1t.8i.1s	con	GC..AG	3840	0	0	2	0	0.0192308	0	1.63846	34.1238	27.2101	34.1666	0	0.0585367	0	1.99749
chr10:101492167_101494315:+	chr10	un.ad	CUTC	1t.8i.1s	con	GT..AG	2149	0	4	0	0.0373832	0	3.18505	0	34.1238	27.2101	34.1666	0.147004	0	5.01634	0
chr10:101492176_101496002:+	chr10	un.aa	CUTC	1t.8i.1s	con	GT..AG	3827	0	5	3	0.046729	0.0288462	3.98131	2.45769	34.1238	27.2101	34.1666	0.183755	0.087805	6.27043	2.99624
chr10:101494350_101496002:+	chr10	un.aa	CUTC	1t.8i.1s	con	GT..AG	1653	0	4	0	0.0373832	0	3.18505	0	34.1238	27.2101	34.1666	0.147004	0	5.01634	0
chr10:101496075_101502909:+	chr10	un.ad.aa	CUTC	1t.8i.1s	con	GT..AG	6835	0	0	4	0	0.0384615	0	3.27692	34.1238	27.2101	34.1666	0	0.117073	0	3.99499
chr10:101499527_101502921:+	chr10	un.ad	CUTC	1t.8i.1s	con	GT..AG	3395	0	0	2	0	0.0192308	0	1.63846	34.1238	27.2101	34.1666	0	0.0585367	0	1.99749
chr10:101503830_101506998:+	chr10	un.ad	CUTC	1t.8i.1s	con	GT..AG	3169	0	0	1	0	0.00961538	0	0.819231	34.1238	27.2101	34.1666	0	0.0292683	0	0.998747
chr10:101514334_101515381:+	chr10	un.aa	CUTC	1t.8i.1s	con	GT..AG	1048	0	1	0	0.00934579	0	0.796262	0	34.1238	27.2101	34.1666	0.0367511	0	1.25409	0
chr10:101556611_101556853:+	chr10	un.aa	ABCC2	1t.31i.1s	con	GT..AG	243	0	1	1	0.00934579	0.00961538	0.796262	0.819231	0.719553	1.20082	0.878811	0.832764	1.1379	0.599218	0.81878
chr10:101557089_101558967:+	chr10	un.ad	ABCC2	1t.31i.1s	con	GT..AG	1879	0	0	1	0	0.00961538	0	0.819231	0.719553	1.20082	0.878811	0	1.1379	0	0.81878
chr10:101567987_101577064:+	chr10	un.ad.aa	ABCC2	1t.31i.1s	con	GT..AG	9078	0	1	0	0.00934579	0	0.796262	0	0.719553	1.20082	0.878811	0.832764	0	0.599218	0
chr10:101576954_101577064:+	chr10	un.aa	ABCC2	1t.31i.1s	con	GT..AG	111	0	0	1	0	0.00961538	0	0.819231	0.719553	1.20082	0.878811	0	1.1379	0	0.81878
chr10:101579027_101579184:+	chr10	un.ad	ABCC2	1t.31i.1s	con	GT..AG	158	0	0	1	0	0.00961538	0	0.819231	0.719553	1.20082	0.878811	0	1.1379	0	0.81878
chr10:101579027_101579193:+	chr10	un.ad	ABCC2	1t.31i.1s	con	GT..AG	167	0	1	3	0.00934579	0.0288462	0.796262	2.45769	0.719553	1.20082	0.878811	0.832764	3.4137	0.599218	2.45634
chr10:101596048_101603555:+	chr10	un.ad.aa	ABCC2	1t.31i.1s	con	GT..AG	7508	0	0	1	0	0.00961538	0	0.819231	0.719553	1.20082	0.878811	0	1.1379	0	0.81878
chr10:101606885_101609525:+	chr10	un.ad	ABCC2	1t.31i.1s	con	GT..AG	2641	0	0	1	0	0.00961538	0	0.819231	0.719553	1.20082	0.878811	0	1.1379	0	0.81878
chr10:101646269_101648581:-	chr10	un.ad	DNMBP	1t.16i.1s	con	GT..AG	2313	0	1	0	0.00934579	0	0.796262	0	6.9329	8.68818	7.93972	0.115099	0	0.79797	0
chr10:101646329_101648581:-	chr10	un.ad	DNMBP	1t.16i.1s	con	GT..AG	2253	0	2	0	0.0186916	0	1.59252	0	6.9329	8.68818	7.93972	0.230198	0	1.59594	0
chr10:101656155_101657813:-	chr10	un.aa	DNMBP	1t.16i.1s	con	GT..AG	1659	0	1	0	0.00934579	0	0.796262	0	6.9329	8.68818	7.93972	0.115099	0	0.79797	0
chr10:101659824_101667755:-	chr10	un.aa	DNMBP	1t.16i.1s	con	GT..AG	7932	0	0	3	0	0.0288462	0	2.45769	6.9329	8.68818	7.93972	0	0.377847	0	2.61958
chr10:101659824_101668709:-	chr10	un.ad.aa	DNMBP	1t.16i.1s	con	GT..AG	8886	0	0	2	0	0.0192308	0	1.63846	6.9329	8.68818	7.93972	0	0.251898	0	1.74639
chr10:101667852_101668378:-	chr10	un.aa	DNMBP	1t.16i.1s	con	GT..AG	527	0	0	2	0	0.0192308	0	1.63846	6.9329	8.68818	7.93972	0	0.251898	0	1.74639
chr10:101679626_101714970:-	chr10	un.ad	DNMBP	1t.16i.1s	con	GT..AG	35345	0	0	1	0	0.00961538	0	0.819231	6.9329	8.68818	7.93972	0	0.125949	0	0.873193
chr10:101691123_101714970:-	chr10	un.ad	DNMBP	1t.16i.1s	con	GT..AG	23848	0	3	0	0.0280374	0	2.38879	0	6.9329	8.68818	7.93972	0.345297	0	2.39391	0
chr10:101691203_101714970:-	chr10	un.ad	DNMBP	1t.16i.1s	con	GT..AG	23768	0	1	0	0.00934579	0	0.796262	0	6.9329	8.68818	7.93972	0.115099	0	0.79797	0
chr10:101702120_101714970:-	chr10	un.ad	DNMBP	1t.16i.1s	con	GT..AG	12851	0	1	0	0.00934579	0	0.796262	0	6.9329	8.68818	7.93972	0.115099	0	0.79797	0
chr10:101716927_101728871:-	chr10	un.ad	DNMBP	1t.16i.1s	con	GT..AG	11945	0	1	0	0.00934579	0	0.796262	0	6.9329	8.68818	7.93972	0.115099	0	0.79797	0
chr10:101728995_101769594:-	chr10	un.ad.aa	DNMBP	1t.16i.1s	con	GT..AG	40600	0	2	0	0.0186916	0	1.59252	0	6.9329	8.68818	7.93972	0.230198	0	1.59594	0
chr10:101731892_101743426:-	chr10	un.aa	DNMBP	1t.16i.1s	con	GT..AG	11535	0	1	0	0.00934579	0	0.796262	0	6.9329	8.68818	7.93972	0.115099	0	0.79797	0
chr10:101731892_101765993:-	chr10	un.aa	DNMBP	1t.16i.1s	con	GT..AG	34102	0	4	3	0.0373832	0.0288462	3.18505	2.45769	6.9329	8.68818	7.93972	0.460396	0.377847	3.19188	2.61958
chr10:101734496_101769594:-	chr10	un.ad	DNMBP	1t.16i.1s	con	GT..AG	35099	0	2	0	0.0186916	0	1.59252	0	6.9329	8.68818	7.93972	0.230198	0	1.59594	0
chr10:101762781_101765993:-	chr10	un	DNMBP	1t.16i.1s	con	GT..AG	3213	0	2	0	0.0186916	0	1.59252	0	6.9329	8.68818	7.93972	0.230198	0	1.59594	0
chr10:101766100_101769594:-	chr10	un.ad	DNMBP	1t.16i.1s	con	GT..AG	3495	0	1	0	0.00934579	0	0.796262	0	6.9329	8.68818	7.93972	0.115099	0	0.79797	0
chr10:101767384_101769594:-	chr10	un.ad	DNMBP	1t.16i.1s	con	GT..AG	2211	0	1	0	0.00934579	0	0.796262	0	6.9329	8.68818	7.93972	0.115099	0	0.79797	0
chr10:101914697_101915821:-	chr10	un.aa	ERLIN1	2t.11i.1s	as	GT..AG	1125	0	0	4	0	0.0384615	0	3.27692	24.4626	15.6473	19.4175	0	0.206	0	5.03928
chr10:101914697_101923760:-	chr10	un.ad.aa	ERLIN1	2t.11i.1s	as	GT..AG	9064	0	0	1	0	0.00961538	0	0.819231	24.4626	15.6473	19.4175	0	0.0514999	0	1.25982
chr10:101915992_101918740:-	chr10	un.aa	ERLIN1	2t.11i.1s	as	GT..AG	2749	0	3	2	0.0280374	0.0192308	2.38879	1.63846	24.4626	15.6473	19.4175	0.191726	0.103	4.69012	2.51964
chr10:101915992_101933964:-	chr10	un.ad.aa	ERLIN1	2t.11i.1s	as	GT..AG	17973	0	2	0	0.0186916	0	1.59252	0	24.4626	15.6473	19.4175	0.127818	0	3.12674	0
chr10:101918813_101923760:-	chr10	un.ad	ERLIN1	2t.11i.1s	as	GT..AG	4948	0	4	2	0.0373832	0.0192308	3.18505	1.63846	24.4626	15.6473	19.4175	0.255635	0.103	6.25349	2.51964
chr10:101927164_101943512:-	chr10	un.ad.aa	ERLIN1	2t.11i.1s	as	GT..AG	16349	0	0	2	0	0.0192308	0	1.63846	24.4626	15.6473	19.4175	0	0.103	0	2.51964
chr10:101950726_101953076:-	chr10	un.aa	CHUK	1t.20i.1s	con	GT..AG	2351	0	1	0	0.00934579	0	0.796262	0	30.49	27.1052	36.0301	0.0368933	0	1.12488	0
chr10:101952451_101953145:-	chr10	un	CHUK	1t.20i.1s	con	GT..AG	695	0	2	0	0.0186916	0	1.59252	0	30.49	27.1052	36.0301	0.0737866	0	2.24975	0
chr10:101953885_101954181:-	chr10	un.ad	CHUK	1t.20i.1s	con	GT..AG	297	0	1	0	0.00934579	0	0.796262	0	30.49	27.1052	36.0301	0.0368933	0	1.12488	0
chr10:101953889_101959727:-	chr10	un.ad.aa	CHUK	1t.20i.1s	con	GT..AG	5839	0	0	2	0	0.0192308	0	1.63846	30.49	27.1052	36.0301	0	0.0555091	0	1.69247
chr10:101961920_101964262:-	chr10	un.ad	CHUK	1t.20i.1s	con	GT..AG	2343	0	0	2	0	0.0192308	0	1.63846	30.49	27.1052	36.0301	0	0.0555091	0	1.69247
chr10:101982738_101989184:-	chr10	un.ad.aa	CHUK	1t.20i.1s	con	GT..AG	6447	0	0	1	0	0.00961538	0	0.819231	30.49	27.1052	36.0301	0	0.0277546	0	0.846237
chr10:101993129_101996574:-	chr10	un.aa	CWF19L1	1t.13i.1s	con	GT..AG	3446	0	2	0	0.0186916	0	1.59252	0	25.0748	23.1586	26.0836	0.086361	0	2.16548	0
chr10:101993129_101996606:-	chr10	un.ad.aa	CWF19L1	1t.13i.1s	con	GT..AG	3478	0	1	0	0.00934579	0	0.796262	0	25.0748	23.1586	26.0836	0.0431805	0	1.08274	0
chr10:101995522_101996610:-	chr10	un.aa	CWF19L1	1t.13i.1s	con	GC..AG	1089	0	1	2	0.00934579	0.0192308	0.796262	1.63846	25.0748	23.1586	26.0836	0.0431805	0.0766765	1.08274	1.92265
chr10:101997989_102005555:-	chr10	un.ad.aa	CWF19L1	1t.13i.1s	con	GT..AG	7567	0	6	0	0.0560748	0	4.77757	0	25.0748	23.1586	26.0836	0.259083	0	6.49645	0
chr10:101997989_102006551:-	chr10	un.ad.aa	CWF19L1	1t.13i.1s	con	GT..AG	8563	0	1	0	0.00934579	0	0.796262	0	25.0748	23.1586	26.0836	0.0431805	0	1.08274	0
chr10:102003523_102005555:-	chr10	un.ad	CWF19L1	1t.13i.1s	con	GT..AG	2033	0	0	2	0	0.0192308	0	1.63846	25.0748	23.1586	26.0836	0	0.0766765	0	1.92265
chr10:102003535_102013177:-	chr10	un.ad.aa	CWF19L1	1t.13i.1s	con	GT..AG	9643	0	1	0	0.00934579	0	0.796262	0	25.0748	23.1586	26.0836	0.0431805	0	1.08274	0
chr10:102012942_102013177:-	chr10	un.ad	CWF19L1	1t.13i.1s	con	GT..AG	236	0	0	4	0	0.0384615	0	3.27692	25.0748	23.1586	26.0836	0	0.153353	0	3.8453
chr10:102013290_102016018:-	chr10	un.ad	CWF19L1	1t.13i.1s	con	GT..AG	2729	0	0	2	0	0.0192308	0	1.63846	25.0748	23.1586	26.0836	0	0.0766765	0	1.92265
chr10:102013290_102019974:-	chr10	un.ad	CWF19L1	1t.13i.1s	con	GT..AG	6685	0	0	2	0	0.0192308	0	1.63846	25.0748	23.1586	26.0836	0	0.0766765	0	1.92265
chr10:102016234_102021735:-	chr10	un.ad.aa	CWF19L1	1t.13i.1s	con	GT..AG	5502	0	5	1	0.046729	0.00961538	3.98131	0.819231	25.0748	23.1586	26.0836	0.215903	0.0383383	5.41371	0.961324
chr10:102016234_102027191:-	chr10	un.aa	CWF19L1	1t.13i.1s	con	GT..AG	10958	0	1	1	0.00934579	0.00961538	0.796262	0.819231	25.0748	23.1586	26.0836	0.0431805	0.0383383	1.08274	0.961324
chr10:102020077_102026758:-	chr10	un.aa	CWF19L1	1t.13i.1s	con	GT..AG	6682	0	1	0	0.00934579	0	0.796262	0	25.0748	23.1586	26.0836	0.0431805	0	1.08274	0
chr10:102020077_102027327:-	chr10	un.ad.aa	CWF19L1	1t.13i.1s	con	GT..AG	7251	0	2	0	0.0186916	0	1.59252	0	25.0748	23.1586	26.0836	0.086361	0	2.16548	0
chr10:102021773_102027278:-	chr10	un	CWF19L1	1t.13i.1s	con	GT..AG	5506	0	0	1	0	0.00961538	0	0.819231	25.0748	23.1586	26.0836	0	0.0383383	0	0.961324
chr10:102021821_102027274:-	chr10	un.aa	CWF19L1	1t.13i.1s	con	GT..AG	5454	0	1	0	0.00934579	0	0.796262	0	25.0748	23.1586	26.0836	0.0431805	0	1.08274	0
chr10:102021821_102027282:-	chr10	un.aa	CWF19L1	1t.13i.1s	con	GT..AG	5462	0	1	2	0.00934579	0.0192308	0.796262	1.63846	25.0748	23.1586	26.0836	0.0431805	0.0766765	1.08274	1.92265
chr10:102022092_102027327:-	chr10	un.ad	CWF19L1	1t.13i.1s	con	GT..AG	5236	0	2	0	0.0186916	0	1.59252	0	25.0748	23.1586	26.0836	0.086361	0	2.16548	0
chr10:102026814_102027327:-	chr10	un.ad	CWF19L1	1t.13i.1s	con	GT..AG	514	0	2	0	0.0186916	0	1.59252	0	25.0748	23.1586	26.0836	0.086361	0	2.16548	0
chr10:102035251_102039874:-	chr10	un.aa	BLOC1S2	4t.7i.1s	as	GT..AG	4624	0	3	3	0.0280374	0.0288462	2.38879	2.45769	18.5516	21.7533	20.8849	0.13791	0.143644	2.55846	2.66484
chr10:102040811_102046361:-	chr10	un.ad.aa	BLOC1S2	4t.7i.1s	as	GT..AG	5551	0	8	7	0.0747664	0.0673077	6.37009	5.73462	18.5516	21.7533	20.8849	0.36776	0.33517	6.82256	6.21796
chr10:102046121_102046361:-	chr10	un.ad	BLOC1S2	4t.7i.1s	as	GT..AG	241	0	0	1	0	0.00961538	0	0.819231	18.5516	21.7533	20.8849	0	0.0478815	0	0.888281
chr10:102107289_102107870:+	chr10	un.ad	SCD	1t.5i.1s	con	GT..AG	582	0	1	0	0.00934579	0	0.796262	0	175.15	178.608	124.593	0.00559885	0	0.980642	0
chr10:102265208_102265796:-	chr10	un.ad	SEC31B	1t.25i.1s	con	GT..AG	589	0	1	0	0.00934579	0	0.796262	0	0.360039	0.329346	0.207536	3.03632	0	1.09319	0
chr10:102283687_102285952:-	chr10	un.aa	NDUFB8	1t.4i.1s	con	GT..AG	2266	0	5	0	0.046729	0	3.98131	0	227.305	250.609	233.878	0.0199514	0	4.53505	0
chr10:102283687_102286731:-	chr10	un.ad.aa	NDUFB8	1t.4i.1s	con	GT..AG	3045	0	1	1	0.00934579	0.00961538	0.796262	0.819231	227.305	250.609	233.878	0.00399028	0.00427573	0.907011	0.971896
chr10:102289264_102289425:-	chr10	un.aa	NDUFB8	1t.4i.1s	con	GT..AG	162	0	1	0	0.00934579	0	0.796262	0	227.305	250.609	233.878	0.00399028	0	0.907011	0
chr10:102289264_102289496:-	chr10	un.aa	NDUFB8	1t.4i.1s	con	GT..AG	233	0	1	4	0.00934579	0.0384615	0.796262	3.27692	227.305	250.609	233.878	0.00399028	0.0171029	0.907011	3.88758
chr10:102296419_102304707:+	chr10	un.ad.aa	HIF1AN	1t.7i.1s	con	GT..AG	8289	0	4	0	0.0373832	0	3.18505	0	5.18843	5.05649	4.1413	0.791063	0	4.10437	0
chr10:102545104_102566186:+	chr10	un.aa	PAX2	5t.14i.1s	as	GT..AG	21083	0	1	0	0.00934579	0	0.796262	0	0.222841	0.132268	0.0882626	7.56041	0	1.68477	0
chr10:102550201_102550281:+	chr10	un	PAX2	5t.14i.1s	as	GT..AG	81	0	2	0	0.0186916	0	1.59252	0	0.222841	0.132268	0.0882626	15.1208	0	3.36954	0
chr10:102672956_102675755:+	chr10	un.aa	FAM178A	3t.19i.1s	as	GT..AG	2800	0	1	0	0.00934579	0	0.796262	0	11.0136	9.69331	10.2773	0.103164	0	1.1362	0
chr10:102673008_102675759:+	chr10	un.ad	FAM178A	3t.19i.1s	as	GT..AG	2752	0	1	0	0.00934579	0	0.796262	0	11.0136	9.69331	10.2773	0.103164	0	1.1362	0
chr10:102673008_102675762:+	chr10	un.ad	FAM178A	3t.19i.1s	as	GT..AG	2755	0	1	0	0.00934579	0	0.796262	0	11.0136	9.69331	10.2773	0.103164	0	1.1362	0
chr10:102673008_102697158:+	chr10	un.ad.aa	FAM178A	3t.19i.1s	as	GT..AG	24151	0	0	1	0	0.00961538	0	0.819231	11.0136	9.69331	10.2773	0	0.0973018	0	1.07164
chr10:102689216_102689586:+	chr10	un.aa	FAM178A	3t.19i.1s	as	GT..AG	371	0	1	0	0.00934579	0	0.796262	0	11.0136	9.69331	10.2773	0.103164	0	1.1362	0
chr10:102689216_102689642:+	chr10	un	FAM178A	3t.19i.1s	as	GT..AG	427	0	0	1	0	0.00961538	0	0.819231	11.0136	9.69331	10.2773	0	0.0973018	0	1.07164
chr10:102693190_102697158:+	chr10	un.aa	FAM178A	3t.19i.1s	as	GT..AG	3969	0	0	1	0	0.00961538	0	0.819231	11.0136	9.69331	10.2773	0	0.0973018	0	1.07164
chr10:102701742_102703782:+	chr10	un.aa	FAM178A	3t.19i.1s	as	GT..AG	2041	0	0	1	0	0.00961538	0	0.819231	11.0136	9.69331	10.2773	0	0.0973018	0	1.07164
chr10:102703886_102706795:+	chr10	un.ad.aa	FAM178A	3t.19i.1s	as	GT..AG	2910	0	0	2	0	0.0192308	0	1.63846	11.0136	9.69331	10.2773	0	0.194604	0	2.14328
chr10:102709961_102710432:+	chr10	un.aa	FAM178A	3t.19i.1s	as	GC..AG	472	0	3	2	0.0280374	0.0192308	2.38879	1.63846	11.0136	9.69331	10.2773	0.309492	0.194604	3.4086	2.14328
chr10:102710509_102716205:+	chr10	un	FAM178A	3t.19i.1s	as	GG..AC	5697	0	1	0	0.00934579	0	0.796262	0	11.0136	9.69331	10.2773	0.103164	0	1.1362	0
chr10:102740451_102740924:+	chr10	un.ad.aa	SEMA4G	2t.14i.1s	as	GT..AG	474	0	2	0	0.0186916	0	1.59252	0	0.813759	0.599232	0.603199	3.33761	0	2.71601	0
chr10:102743575_102746846:-	chr10	un.ad.aa	MRPL43	4t.7i.3s	asap	GT..AG	3272	0	2	3	0.0186916	0.0288462	1.59252	2.45769	103.816	114.552	113.238	0.0174593	0.0264929	1.81256	2.75038
chr10:102743575_102747069:-	chr10	un.ad.aa	MRPL43	4t.7i.3s	asap	GT..AG	3495	0	1	0	0.00934579	0	0.796262	0	103.816	114.552	113.238	0.00872966	0	0.906278	0
chr10:102746330_102746437:-	chr10	un	MRPL43	4t.7i.3s	asap	GT..AG	108	0	1	2	0.00934579	0.0192308	0.796262	1.63846	103.816	114.552	113.238	0.00872966	0.0176619	0.906278	1.83359
chr10:102747315_102749400:+	chr10	un.aa	C10orf2	4t.6i.1s	as	GC..AG	2086	0	1	2	0.00934579	0.0192308	0.796262	1.63846	17.1687	16.4676	18.9807	0.0607253	0.10537	1.04257	1.80907
chr10:102747371_102749083:+	chr10	un.ad	C10orf2	4t.6i.1s	as	GT..AG	1713	0	1	0	0.00934579	0	0.796262	0	17.1687	16.4676	18.9807	0.0607253	0	1.04257	0
chr10:102747371_102750327:+	chr10	un.ad	C10orf2	4t.6i.1s	as	GT..AG	2957	0	0	2	0	0.0192308	0	1.63846	17.1687	16.4676	18.9807	0	0.10537	0	1.80907
chr10:102749211_102749462:+	chr10	un.ad	C10orf2	4t.6i.1s	as	GT..AG	252	0	5	1	0.046729	0.00961538	3.98131	0.819231	17.1687	16.4676	18.9807	0.303627	0.0526851	5.21287	0.904535
chr10:102749434_102750327:+	chr10	un	C10orf2	4t.6i.1s	as	GT..AG	894	0	1	0	0.00934579	0	0.796262	0	17.1687	16.4676	18.9807	0.0607253	0	1.04257	0
chr10:102749642_102752946:+	chr10	un.ad.aa	C10orf2	4t.6i.1s	as	GT..AG	3305	0	0	1	0	0.00961538	0	0.819231	17.1687	16.4676	18.9807	0	0.0526851	0	0.904535
chr10:102750421_102750625:+	chr10	un.aa	C10orf2	4t.6i.1s	as	GC..AG	205	0	7	3	0.0654206	0.0288462	5.57383	2.45769	17.1687	16.4676	18.9807	0.425077	0.158055	7.29802	2.7136
chr10:102756992_102762555:+	chr10	un.ad	LZTS2	1t.4i.1s	con	GT..AG	5564	0	4	0	0.0373832	0	3.18505	0	22.5158	22.0587	22.5814	0.181334	0	4.08288	0
chr10:102761617_102762253:+	chr10	un.aa	LZTS2	1t.4i.1s	con	GT..AG	637	0	0	1	0	0.00961538	0	0.819231	22.5158	22.0587	22.5814	0	0.0442842	0	0.997093
chr10:102765074_102765214:+	chr10	un.aa	LZTS2	1t.4i.1s	con	GT..AG	141	0	0	1	0	0.00961538	0	0.819231	22.5158	22.0587	22.5814	0	0.0442842	0	0.997093
chr10:102766638_102766706:+	chr10	un	LZTS2	1t.4i.1s	con	GT..AG	69	0	0	1	0	0.00961538	0	0.819231	22.5158	22.0587	22.5814	0	0.0442842	0	0.997093
chr10:102778975_102783684:-	chr10	un.ad.aa	PDZD7	2t.17i.2s	ap	GT..AG	4710	0	2	2	0.0186916	0.0192308	1.59252	1.63846	1.12222	1.33347	0.841665	1.49985	2.37624	1.68316	2.66667
chr10:102787288_102789750:-	chr10	un.ad	PDZD7	2t.17i.2s	ap	GT..AG	2463	0	1	0	0.00934579	0	0.796262	0	1.12222	1.33347	0.841665	0.749923	0	0.841579	0
chr10:102790436_102790829:-	chr10	un.ad	PDZD7	2t.17i.2s	ap	GT..AG	394	0	1	0	0.00934579	0	0.796262	0	1.12222	1.33347	0.841665	0.749923	0	0.841579	0
chr10:102791507_102792070:+	chr10	un.aa	SFXN3	1t.11i.1s	con	GT..AG	564	0	0	1	0	0.00961538	0	0.819231	27.353	26.7749	22.6545	0	0.0441413	0	1.2074
chr10:102791700_102792070:+	chr10	un.aa	SFXN3	1t.11i.1s	con	GT..AG	371	0	1	0	0.00934579	0	0.796262	0	27.353	26.7749	22.6545	0.0373484	0	1.02159	0
chr10:102792713_102794448:+	chr10	un.aa	SFXN3	1t.11i.1s	con	GC..AG	1736	0	2	4	0.0186916	0.0384615	1.59252	3.27692	27.353	26.7749	22.6545	0.0746968	0.176565	2.04318	4.82959
chr10:102794613_102795339:+	chr10	un.ad	SFXN3	1t.11i.1s	con	GT..AG	727	0	1	0	0.00934579	0	0.796262	0	27.353	26.7749	22.6545	0.0373484	0	1.02159	0
chr10:102794613_102795759:+	chr10	un.ad.aa	SFXN3	1t.11i.1s	con	GT..AG	1147	0	3	1	0.0280374	0.00961538	2.38879	0.819231	27.353	26.7749	22.6545	0.112045	0.0441413	3.06477	1.2074
chr10:102795305_102795700:+	chr10	un	SFXN3	1t.11i.1s	con	GT..AG	396	0	0	1	0	0.00961538	0	0.819231	27.353	26.7749	22.6545	0	0.0441413	0	1.2074
chr10:102795378_102795763:+	chr10	un	SFXN3	1t.11i.1s	con	GT..AG	386	0	1	0	0.00934579	0	0.796262	0	27.353	26.7749	22.6545	0.0373484	0	1.02159	0
chr10:102795425_102796242:+	chr10	un.ad.aa	SFXN3	1t.11i.1s	con	GC..AG	818	0	0	2	0	0.0192308	0	1.63846	27.353	26.7749	22.6545	0	0.0882827	0	2.4148
chr10:102795859_102796246:+	chr10	un.ad	SFXN3	1t.11i.1s	con	GT..AG	388	0	0	1	0	0.00961538	0	0.819231	27.353	26.7749	22.6545	0	0.0441413	0	1.2074
chr10:102821873_102824257:+	chr10	un.ad.aa	KAZALD1	1t.4i.1s	con	GT..AG	2385	0	0	1	0	0.00961538	0	0.819231	12.1041	14.0508	11.7221	0	0.0853089	0	1.03259
chr10:102821873_102824582:+	chr10	un.ad.aa	KAZALD1	1t.4i.1s	con	GT..AG	2710	0	0	1	0	0.00961538	0	0.819231	12.1041	14.0508	11.7221	0	0.0853089	0	1.03259
chr10:102822861_102824257:+	chr10	un.ad.aa	KAZALD1	1t.4i.1s	con	GT..AG	1397	0	2	0	0.0186916	0	1.59252	0	12.1041	14.0508	11.7221	0.142341	0	1.72291	0
chr10:102822861_102824582:+	chr10	un.ad.aa	KAZALD1	1t.4i.1s	con	GT..AG	1722	0	1	3	0.00934579	0.0288462	0.796262	2.45769	12.1041	14.0508	11.7221	0.0711703	0.255927	0.861453	3.09776
chr10:103114367_103221737:+	chr10	un.aa	BTRC	3t.16i.1s	as	GT..AG	107371	0	2	0	0.0186916	0	1.59252	0	3.75131	3.78209	3.37567	0.528808	0	1.98373	0
chr10:103190210_103192748:+	chr10	un.ad	BTRC	3t.16i.1s	as	GT..AG	2539	0	2	0	0.0186916	0	1.59252	0	3.75131	3.78209	3.37567	0.528808	0	1.98373	0
chr10:103190210_103196068:+	chr10	un.ad	BTRC	3t.16i.1s	as	GT..AG	5859	0	2	0	0.0186916	0	1.59252	0	3.75131	3.78209	3.37567	0.528808	0	1.98373	0
chr10:103239215_103275665:+	chr10	un.ad	BTRC	3t.16i.1s	as	GT..AG	36451	0	1	0	0.00934579	0	0.796262	0	3.75131	3.78209	3.37567	0.264404	0	0.991863	0
chr10:103240225_103281395:+	chr10	un.aa	BTRC	3t.16i.1s	as	GT..AG	41171	0	1	0	0.00934579	0	0.796262	0	3.75131	3.78209	3.37567	0.264404	0	0.991863	0
chr10:103285957_103292051:+	chr10	un.ad.aa	BTRC	3t.16i.1s	as	GT..AG	6095	0	0	1	0	0.00961538	0	0.819231	3.75131	3.78209	3.37567	0	0.296237	0	1.11128
chr10:103292190_103292891:+	chr10	un.ad	BTRC	3t.16i.1s	as	GT..AG	702	0	2	0	0.0186916	0	1.59252	0	3.75131	3.78209	3.37567	0.528808	0	1.98373	0
chr10:103293005_103294417:+	chr10	un.aa	BTRC	3t.16i.1s	as	GT..AG	1413	0	1	0	0.00934579	0	0.796262	0	3.75131	3.78209	3.37567	0.264404	0	0.991863	0
chr10:103298252_103310455:+	chr10	un.aa	BTRC	3t.16i.1s	as	GT..AG	12204	0	1	0	0.00934579	0	0.796262	0	3.75131	3.78209	3.37567	0.264404	0	0.991863	0
chr10:103339575_103339985:-	chr10	un.aa	POLL	4t.12i.1s	as	GT..AG	411	0	0	2	0	0.0192308	0	1.63846	8.09516	7.80243	7.40644	0	0.270035	0	2.18598
chr10:103340174_103340265:-	chr10	un.aa	POLL	4t.12i.1s	as	GT..AG	92	0	0	1	0	0.00961538	0	0.819231	8.09516	7.80243	7.40644	0	0.135018	0	1.09299
chr10:103340174_103342350:-	chr10	un.aa	POLL	4t.12i.1s	as	GT..AG	2177	0	1	0	0.00934579	0	0.796262	0	8.09516	7.80243	7.40644	0.128165	0	1.03752	0
chr10:103340174_103342377:-	chr10	un.aa	POLL	4t.12i.1s	as	GT..AG	2204	0	0	1	0	0.00961538	0	0.819231	8.09516	7.80243	7.40644	0	0.135018	0	1.09299
chr10:103340174_103343264:-	chr10	un.ad.aa	POLL	4t.12i.1s	as	GT..AG	3091	0	1	0	0.00934579	0	0.796262	0	8.09516	7.80243	7.40644	0.128165	0	1.03752	0
chr10:103340174_103345618:-	chr10	un.ad.aa	POLL	4t.12i.1s	as	GT..AG	5445	0	1	0	0.00934579	0	0.796262	0	8.09516	7.80243	7.40644	0.128165	0	1.03752	0
chr10:103342649_103343274:-	chr10	un.aa	POLL	4t.12i.1s	as	GT..AG	626	0	1	0	0.00934579	0	0.796262	0	8.09516	7.80243	7.40644	0.128165	0	1.03752	0
chr10:103342649_103345618:-	chr10	un.ad.aa	POLL	4t.12i.1s	as	GT..AG	2970	0	0	2	0	0.0192308	0	1.63846	8.09516	7.80243	7.40644	0	0.270035	0	2.18598
chr10:103343439_103345072:-	chr10	un.ad.aa	POLL	4t.12i.1s	as	GT..AG	1634	0	0	3	0	0.0288462	0	2.45769	8.09516	7.80243	7.40644	0	0.405053	0	3.27897
chr10:103344677_103345622:-	chr10	un.aa	POLL	4t.12i.1s	as	GT..AG	946	0	1	2	0.00934579	0.0192308	0.796262	1.63846	8.09516	7.80243	7.40644	0.128165	0.270035	1.03752	2.18598
chr10:103344677_103347960:-	chr10	un.ad.aa	POLL	4t.12i.1s	as	GT..AG	3284	0	1	0	0.00934579	0	0.796262	0	8.09516	7.80243	7.40644	0.128165	0	1.03752	0
chr10:103346958_103347578:-	chr10	un.ad.aa	POLL	4t.12i.1s	as	GT..AG	621	0	0	1	0	0.00961538	0	0.819231	8.09516	7.80243	7.40644	0	0.135018	0	1.09299
chr10:103347164_103347791:-	chr10	un.aa	POLL	4t.12i.1s	as	GC..AG	628	0	1	3	0.00934579	0.0288462	0.796262	2.45769	8.09516	7.80243	7.40644	0.128165	0.405053	1.03752	3.27897
chr10:103347207_103347960:-	chr10	un.ad	POLL	4t.12i.1s	as	GT..AG	754	0	1	0	0.00934579	0	0.796262	0	8.09516	7.80243	7.40644	0.128165	0	1.03752	0
chr10:103348158_103360959:+	chr10	un.ad.aa	DPCD	1t.5i.1s	con	GT..AG	12802	0	1	0	0.00934579	0	0.796262	0	46.8597	54.9648	41.9582	0.0181935	0	0.852541	0
chr10:103354496_103360959:+	chr10	un.ad.aa	DPCD	1t.5i.1s	con	GT..AG	6464	0	3	4	0.0280374	0.0384615	2.38879	3.27692	46.8597	54.9648	41.9582	0.0545804	0.095333	2.55762	4.46728
chr10:103354496_103369123:+	chr10	un.ad.aa	DPCD	1t.5i.1s	con	GT..AG	14628	0	1	0	0.00934579	0	0.796262	0	46.8597	54.9648	41.9582	0.0181935	0	0.852541	0
chr10:103360620_103360926:+	chr10	un.ad	DPCD	1t.5i.1s	con	GT..AG	307	0	2	0	0.0186916	0	1.59252	0	46.8597	54.9648	41.9582	0.0363869	0	1.70508	0
chr10:103360638_103360959:+	chr10	un.aa	DPCD	1t.5i.1s	con	GT..AG	322	0	1	1	0.00934579	0.00961538	0.796262	0.819231	46.8597	54.9648	41.9582	0.0181935	0.0238332	0.852541	1.11682
chr10:103361094_103364873:+	chr10	un.ad	DPCD	1t.5i.1s	con	GT..AG	3780	0	4	0	0.0373832	0	3.18505	0	46.8597	54.9648	41.9582	0.0727738	0	3.41016	0
chr10:103364970_103368627:+	chr10	un	DPCD	1t.5i.1s	con	GT..AG	3658	0	0	1	0	0.00961538	0	0.819231	46.8597	54.9648	41.9582	0	0.0238332	0	1.11682
chr10:103372235_103427642:-	chr10	un.ad.aa	FBXW4	1t.8i.1s	con	GT..AG	55408	0	2	0	0.0186916	0	1.59252	0	8.34304	5.84502	5.67496	0.342172	0	2.85475	0
chr10:103384568_103432671:-	chr10	un.ad.aa	FBXW4	1t.8i.1s	con	GT..AG	48104	0	2	3	0.0186916	0.0288462	1.59252	2.45769	8.34304	5.84502	5.67496	0.342172	0.528638	2.85475	4.41045
chr10:103433427_103436097:-	chr10	un.ad	FBXW4	1t.8i.1s	con	GC..AG	2671	0	1	0	0.00934579	0	0.796262	0	8.34304	5.84502	5.67496	0.171086	0	1.42738	0
chr10:1034468_1041868:+	chr10	un.ad.aa	GTPBP4	1t.16i.1s	con	GT..AG	7401	0	6	0	0.0560748	0	4.77757	0	97.3314	82.0545	126.462	0.0731221	0	7.11708	0
chr10:1034468_1044942:+	chr10	un.ad.aa	GTPBP4	1t.16i.1s	con	GT..AG	10475	0	0	2	0	0.0192308	0	1.63846	97.3314	82.0545	126.462	0	0.015815	0	1.5393
chr10:1034468_1056359:+	chr10	un.ad.aa	GTPBP4	1t.16i.1s	con	GT..AG	21892	0	2	0	0.0186916	0	1.59252	0	97.3314	82.0545	126.462	0.024374	0	2.37236	0
chr10:103541612_103541900:-	chr10	un.aa	NPM3	1t.5i.1s	con	GT..AG	289	0	0	2	0	0.0192308	0	1.63846	130.745	114.078	158.314	0	0.0126331	0	1.65172
chr10:103541612_103543029:-	chr10	un.ad.aa	NPM3	1t.5i.1s	con	GT..AG	1418	0	0	2	0	0.0192308	0	1.63846	130.745	114.078	158.314	0	0.0126331	0	1.65172
chr10:103541838_103542234:-	chr10	un.ad	NPM3	1t.5i.1s	con	GT..AG	397	0	2	2	0.0186916	0.0192308	1.59252	1.63846	130.745	114.078	158.314	0.0175319	0.0126331	2.2922	1.65172
chr10:103542355_103542459:-	chr10	un.aa	NPM3	1t.5i.1s	con	GT..AG	105	0	0	4	0	0.0384615	0	3.27692	130.745	114.078	158.314	0	0.0252662	0	3.30343
chr10:103542355_103542749:-	chr10	un.aa	NPM3	1t.5i.1s	con	GT..AG	395	0	0	2	0	0.0192308	0	1.63846	130.745	114.078	158.314	0	0.0126331	0	1.65172
chr10:103542641_103543029:-	chr10	un.ad	NPM3	1t.5i.1s	con	GT..AG	389	0	1	0	0.00934579	0	0.796262	0	130.745	114.078	158.314	0.00876593	0	1.1461	0
chr10:103542682_103542766:-	chr10	un.aa	NPM3	1t.5i.1s	con	GT..AG	85	0	0	1	0	0.00961538	0	0.819231	130.745	114.078	158.314	0	0.00631656	0	0.825859
chr10:103559209_103559998:-	chr10	un.ad	MGEA5	2t.16i.1s	as	GT..AG	790	0	1	0	0.00934579	0	0.796262	0	38.657	33.5591	36.3763	0.0297982	0	1.15191	0
chr10:103565901_103567580:-	chr10	un.aa	MGEA5	2t.16i.1s	as	GT..AG	1680	0	2	0	0.0186916	0	1.59252	0	38.657	33.5591	36.3763	0.0595964	0	2.30381	0
chr10:103565901_103572786:-	chr10	un.ad.aa	MGEA5	2t.16i.1s	as	GT..AG	6886	0	0	2	0	0.0192308	0	1.63846	38.657	33.5591	36.3763	0	0.0549809	0	2.12539
chr10:103567610_103572786:-	chr10	un.ad	MGEA5	2t.16i.1s	as	GT..AG	5177	0	0	1	0	0.00961538	0	0.819231	38.657	33.5591	36.3763	0	0.0274904	0	1.0627
chr10:103570039_103572786:-	chr10	un.ad	MGEA5	2t.16i.1s	as	GT..AG	2748	0	1	2	0.00934579	0.0192308	0.796262	1.63846	38.657	33.5591	36.3763	0.0297982	0.0549809	1.15191	2.12539
chr10:103570072_103572461:-	chr10	un.aa	MGEA5	2t.16i.1s	as	GC..AG	2390	0	1	0	0.00934579	0	0.796262	0	38.657	33.5591	36.3763	0.0297982	0	1.15191	0
chr10:103570072_103572790:-	chr10	un.aa	MGEA5	2t.16i.1s	as	GC..AG	2719	0	1	1	0.00934579	0.00961538	0.796262	0.819231	38.657	33.5591	36.3763	0.0297982	0.0274904	1.15191	1.0627
chr10:103573363_103577579:-	chr10	un	MGEA5	2t.16i.1s	as	TG..GG	4217	0	2	0	0.0186916	0	1.59252	0	38.657	33.5591	36.3763	0.0595964	0	2.30381	0
chr10:103573364_103578048:-	chr10	un.aa	MGEA5	2t.16i.1s	as	GT..AG	4685	0	1	0	0.00934579	0	0.796262	0	38.657	33.5591	36.3763	0.0297982	0	1.15191	0
chr10:103609650_103639979:-	chr10	un.aa	C10orf76	1t.25i.1s	con	GT..AG	30330	0	0	1	0	0.00961538	0	0.819231	8.56489	8.28495	7.61742	0	0.131278	0	1.12438
chr10:103664208_103699619:-	chr10	un.ad	C10orf76	1t.25i.1s	con	GT..AG	35412	0	0	2	0	0.0192308	0	1.63846	8.56489	8.28495	7.61742	0	0.262556	0	2.24876
chr10:103689852_103699619:-	chr10	un.ad	C10orf76	1t.25i.1s	con	GT..AG	9768	0	0	1	0	0.00961538	0	0.819231	8.56489	8.28495	7.61742	0	0.131278	0	1.12438
chr10:103717490_103750307:-	chr10	un.ad.aa	C10orf76	1t.25i.1s	con	GT..AG	32818	0	2	0	0.0186916	0	1.59252	0	8.56489	8.28495	7.61742	0.241402	0	2.06758	0
chr10:103732264_103734968:-	chr10	un.ad	C10orf76	1t.25i.1s	con	GT..AG	2705	0	1	0	0.00934579	0	0.796262	0	8.56489	8.28495	7.61742	0.120701	0	1.03379	0
chr10:103735058_103751725:-	chr10	un.ad.aa	C10orf76	1t.25i.1s	con	GT..AG	16668	0	1	0	0.00934579	0	0.796262	0	8.56489	8.28495	7.61742	0.120701	0	1.03379	0
chr10:103771565_103772589:-	chr10	un.ad	C10orf76	1t.25i.1s	con	GT..AG	1025	0	0	2	0	0.0192308	0	1.63846	8.56489	8.28495	7.61742	0	0.262556	0	2.24876
chr10:103773782_103783431:-	chr10	un.ad.aa	C10orf76	1t.25i.1s	con	GT..AG	9650	0	1	0	0.00934579	0	0.796262	0	8.56489	8.28495	7.61742	0.120701	0	1.03379	0
chr10:103773782_103792782:-	chr10	un.ad.aa	C10orf76	1t.25i.1s	con	GT..AG	19001	0	2	0	0.0186916	0	1.59252	0	8.56489	8.28495	7.61742	0.241402	0	2.06758	0
chr10:103783582_103784912:-	chr10	un.ad	C10orf76	1t.25i.1s	con	GT..AG	1331	0	0	1	0	0.00961538	0	0.819231	8.56489	8.28495	7.61742	0	0.131278	0	1.12438
chr10:103785006_103792782:-	chr10	un.ad.aa	C10orf76	1t.25i.1s	con	GT..AG	7777	0	3	1	0.0280374	0.00961538	2.38879	0.819231	8.56489	8.28495	7.61742	0.362102	0.131278	3.10137	1.12438
chr10:103789503_103792886:-	chr10	un.aa	C10orf76	1t.25i.1s	con	GT..AG	3384	0	0	1	0	0.00961538	0	0.819231	8.56489	8.28495	7.61742	0	0.131278	0	1.12438
chr10:103793097_103815841:-	chr10	un.ad.aa	C10orf76	1t.25i.1s	con	GT..AG	22745	0	2	0	0.0186916	0	1.59252	0	8.56489	8.28495	7.61742	0.241402	0	2.06758	0
chr10:103799883_103813833:-	chr10	un.aa	C10orf76	1t.25i.1s	con	GT..AG	13951	0	0	1	0	0.00961538	0	0.819231	8.56489	8.28495	7.61742	0	0.131278	0	1.12438
chr10:103799883_103815148:-	chr10	un.aa	C10orf76	1t.25i.1s	con	GT..AG	15266	0	2	0	0.0186916	0	1.59252	0	8.56489	8.28495	7.61742	0.241402	0	2.06758	0
chr10:103799883_103815533:-	chr10	un.aa	C10orf76	1t.25i.1s	con	GT..AG	15651	0	0	1	0	0.00961538	0	0.819231	8.56489	8.28495	7.61742	0	0.131278	0	1.12438
chr10:103869801_103870625:-	chr10	un.ad.aa	LDB1	2t.11i.1s	as	GT..AG	825	0	1	2	0.00934579	0.0192308	0.796262	1.63846	19.7706	20.4348	20.5595	0.0489361	0.0972786	0.967499	1.92326
chr10:103871075_103871190:-	chr10	un.ad	LDB1	2t.11i.1s	as	GT..AG	116	0	1	0	0.00934579	0	0.796262	0	19.7706	20.4348	20.5595	0.0489361	0	0.967499	0
chr10:103893138_103897606:+	chr10	un.aa	PPRC1	1t.13i.1s	con	GT..AG	4469	0	0	1	0	0.00961538	0	0.819231	11.1599	12.5305	12.9892	0	0.076987	0	0.859164
chr10:103893600_103897606:+	chr10	un.aa	PPRC1	1t.13i.1s	con	GT..AG	4007	0	4	2	0.0373832	0.0192308	3.18505	1.63846	11.1599	12.5305	12.9892	0.319221	0.153974	3.56246	1.71833
chr10:103895110_103897606:+	chr10	un.aa	PPRC1	1t.13i.1s	con	GT..AG	2497	0	2	0	0.0186916	0	1.59252	0	11.1599	12.5305	12.9892	0.159611	0	1.78123	0
chr10:103897796_103898380:+	chr10	un.ad	PPRC1	1t.13i.1s	con	GT..AG	585	0	2	0	0.0186916	0	1.59252	0	11.1599	12.5305	12.9892	0.159611	0	1.78123	0
chr10:103897796_103898476:+	chr10	un.ad	PPRC1	1t.13i.1s	con	GT..AG	681	0	2	1	0.0186916	0.00961538	1.59252	0.819231	11.1599	12.5305	12.9892	0.159611	0.076987	1.78123	0.859164
chr10:103897796_103898856:+	chr10	un.ad.aa	PPRC1	1t.13i.1s	con	GT..AG	1061	0	3	2	0.0280374	0.0192308	2.38879	1.63846	11.1599	12.5305	12.9892	0.239416	0.153974	2.67184	1.71833
chr10:103901762_103906428:+	chr10	un.ad.aa	PPRC1	1t.13i.1s	con	GT..AG	4667	0	2	0	0.0186916	0	1.59252	0	11.1599	12.5305	12.9892	0.159611	0	1.78123	0
chr10:103904065_103906428:+	chr10	un.ad.aa	PPRC1	1t.13i.1s	con	GT..AG	2364	0	4	0	0.0373832	0	3.18505	0	11.1599	12.5305	12.9892	0.319221	0	3.56246	0
chr10:103904848_103908573:+	chr10	un.ad.aa	PPRC1	1t.13i.1s	con	GT..AG	3726	0	0	1	0	0.00961538	0	0.819231	11.1599	12.5305	12.9892	0	0.076987	0	0.859164
chr10:103906979_103907116:+	chr10	un	PPRC1	1t.13i.1s	con	GT..AG	138	0	1	0	0.00934579	0	0.796262	0	11.1599	12.5305	12.9892	0.0798053	0	0.890615	0
chr10:103907150_103908384:+	chr10	un.ad.aa	PPRC1	1t.13i.1s	con	GT..AG	1235	0	0	1	0	0.00961538	0	0.819231	11.1599	12.5305	12.9892	0	0.076987	0	0.859164
chr10:103908320_103908573:+	chr10	un.aa	PPRC1	1t.13i.1s	con	GT..AG	254	0	2	0	0.0186916	0	1.59252	0	11.1599	12.5305	12.9892	0.159611	0	1.78123	0
chr10:103908452_103908577:+	chr10	un.ad	PPRC1	1t.13i.1s	con	GT..AG	126	0	0	1	0	0.00961538	0	0.819231	11.1599	12.5305	12.9892	0	0.076987	0	0.859164
chr10:103912255_103916775:+	chr10	un.aa	NOLC1	1t.12i.1s	con	GT..AG	4521	0	0	2	0	0.0192308	0	1.63846	143.161	133.626	171.883	0	0.0116358	0	1.6658
chr10:103912288_103912524:+	chr10	un.ad	NOLC1	1t.12i.1s	con	GT..AG	237	0	0	1	0	0.00961538	0	0.819231	143.161	133.626	171.883	0	0.00581791	0	0.832898
chr10:103912365_103916775:+	chr10	un.aa	NOLC1	1t.12i.1s	con	GT..AG	4411	0	0	3	0	0.0288462	0	2.45769	143.161	133.626	171.883	0	0.0174537	0	2.49869
chr10:103912586_103916775:+	chr10	un.aa	NOLC1	1t.12i.1s	con	GT..AG	4190	0	0	2	0	0.0192308	0	1.63846	143.161	133.626	171.883	0	0.0116358	0	1.6658
chr10:103917313_103917808:+	chr10	un.ad	NOLC1	1t.12i.1s	con	GT..AG	496	0	0	1	0	0.00961538	0	0.819231	143.161	133.626	171.883	0	0.00581791	0	0.832898
chr10:103919066_103919652:+	chr10	un.ad.aa	NOLC1	1t.12i.1s	con	GT..AG	587	0	0	1	0	0.00961538	0	0.819231	143.161	133.626	171.883	0	0.00581791	0	0.832898
chr10:103919105_103919204:+	chr10	un	NOLC1	1t.12i.1s	con	GT..AG	100	0	1	1	0.00934579	0.00961538	0.796262	0.819231	143.161	133.626	171.883	0.00748357	0.00581791	1.07136	0.832898
chr10:103919782_103919965:+	chr10	un.ad	NOLC1	1t.12i.1s	con	GT..AG	184	0	2	0	0.0186916	0	1.59252	0	143.161	133.626	171.883	0.0149671	0	2.14271	0
chr10:103919782_103919978:+	chr10	un.ad	NOLC1	1t.12i.1s	con	GT..AG	197	0	0	1	0	0.00961538	0	0.819231	143.161	133.626	171.883	0	0.00581791	0	0.832898
chr10:103920101_103920492:+	chr10	un.ad	NOLC1	1t.12i.1s	con	GT..AG	392	0	1	0	0.00934579	0	0.796262	0	143.161	133.626	171.883	0.00748357	0	1.07136	0
chr10:103921420_103921593:+	chr10	un.ad	NOLC1	1t.12i.1s	con	GT..AG	174	0	1	0	0.00934579	0	0.796262	0	143.161	133.626	171.883	0.00748357	0	1.07136	0
chr10:103921683_103922378:+	chr10	un.ad	NOLC1	1t.12i.1s	con	GT..AG	696	0	2	0	0.0186916	0	1.59252	0	143.161	133.626	171.883	0.0149671	0	2.14271	0
chr10:103921683_103922669:+	chr10	un.ad	NOLC1	1t.12i.1s	con	GT..AG	987	0	0	2	0	0.0192308	0	1.63846	143.161	133.626	171.883	0	0.0116358	0	1.6658
chr10:103922112_103923184:+	chr10	un	NOLC1	1t.12i.1s	con	GT..AG	1073	0	0	2	0	0.0192308	0	1.63846	143.161	133.626	171.883	0	0.0116358	0	1.6658
chr10:103986407_103987341:+	chr10	un.ad	ELOVL3	1t.3i.1s	con	GT..AG	935	0	2	0	0.0186916	0	1.59252	0	3.90846	3.77999	3.65914	0.529102	0	2.06797	0
chr10:104019874_104044709:+	chr10	un.ad	GBF1	3t.41i.1s	as	GT..AG	24836	0	2	0	0.0186916	0	1.59252	0	15.0312	19.1804	12.9158	0.104273	0	1.56736	0
chr10:104088710_104103807:+	chr10	un.aa	GBF1	3t.41i.1s	as	GT..AG	15098	0	0	1	0	0.00961538	0	0.819231	15.0312	19.1804	12.9158	0	0.0774245	0	1.16379
chr10:104111709_104113356:+	chr10	un.ad.aa	GBF1	3t.41i.1s	as	GT..AG	1648	0	0	3	0	0.0288462	0	2.45769	15.0312	19.1804	12.9158	0	0.232274	0	3.49136
chr10:104114202_104117795:+	chr10	un.aa	GBF1	3t.41i.1s	as	GT..AG	3594	0	1	2	0.00934579	0.0192308	0.796262	1.63846	15.0312	19.1804	12.9158	0.0521366	0.154849	0.783678	2.32758
chr10:104118487_104125153:+	chr10	un.ad.aa	GBF1	3t.41i.1s	as	GT..AG	6667	0	1	0	0.00934579	0	0.796262	0	15.0312	19.1804	12.9158	0.0521366	0	0.783678	0
chr10:104122422_104125153:+	chr10	un.ad.aa	GBF1	3t.41i.1s	as	GT..AG	2732	0	0	1	0	0.00961538	0	0.819231	15.0312	19.1804	12.9158	0	0.0774245	0	1.16379
chr10:104123154_104125153:+	chr10	un.ad.aa	GBF1	3t.41i.1s	as	GT..AG	2000	0	5	0	0.046729	0	3.98131	0	15.0312	19.1804	12.9158	0.260683	0	3.91839	0
chr10:104126264_104126870:+	chr10	un.ad	GBF1	3t.41i.1s	as	GT..AG	607	0	2	3	0.0186916	0.0288462	1.59252	2.45769	15.0312	19.1804	12.9158	0.104273	0.232274	1.56736	3.49136
chr10:104127318_104128495:+	chr10	un.ad.aa	GBF1	3t.41i.1s	as	GT..AG	1178	0	2	0	0.0186916	0	1.59252	0	15.0312	19.1804	12.9158	0.104273	0	1.56736	0
chr10:104128212_104128967:+	chr10	un.ad.aa	GBF1	3t.41i.1s	as	GT..AG	756	0	2	0	0.0186916	0	1.59252	0	15.0312	19.1804	12.9158	0.104273	0	1.56736	0
chr10:104129533_104129930:+	chr10	un.ad.aa	GBF1	3t.41i.1s	as	GT..AG	398	0	1	2	0.00934579	0.0192308	0.796262	1.63846	15.0312	19.1804	12.9158	0.0521366	0.154849	0.783678	2.32758
chr10:104130618_104136028:+	chr10	un.ad.aa	GBF1	3t.41i.1s	as	GT..AG	5411	0	0	1	0	0.00961538	0	0.819231	15.0312	19.1804	12.9158	0	0.0774245	0	1.16379
chr10:104139212_104139609:+	chr10	un.aa	GBF1	3t.41i.1s	as	GT..AG	398	0	0	2	0	0.0192308	0	1.63846	15.0312	19.1804	12.9158	0	0.154849	0	2.32758
chr10:104139712_104140089:+	chr10	un.ad	GBF1	3t.41i.1s	as	GT..AG	378	0	0	2	0	0.0192308	0	1.63846	15.0312	19.1804	12.9158	0	0.154849	0	2.32758
chr10:104139712_104140262:+	chr10	un.ad.aa	GBF1	3t.41i.1s	as	GT..AG	551	0	1	5	0.00934579	0.0480769	0.796262	4.09615	15.0312	19.1804	12.9158	0.0521366	0.387123	0.783678	5.81894
chr10:104155905_104156009:+	chr10	un.aa	NFKB2	4t.25i.4s	ap	GT..AG	105	0	0	1	0	0.00961538	0	0.819231	52.2659	38.3903	47.1993	0	0.0211868	0	1.10735
chr10:104156246_104156480:+	chr10	un	NFKB2	4t.25i.4s	ap	GG..CA	235	0	1	2	0.00934579	0.0192308	0.796262	1.63846	52.2659	38.3903	47.1993	0.0260482	0.0423735	1.36144	2.21469
chr10:104156247_104156400:+	chr10	un.ad	NFKB2	4t.25i.4s	ap	GT..AG	154	0	1	0	0.00934579	0	0.796262	0	52.2659	38.3903	47.1993	0.0260482	0	1.36144	0
chr10:104158055_104158495:+	chr10	un.ad.aa	NFKB2	4t.25i.4s	ap	GT..AG	441	0	2	0	0.0186916	0	1.59252	0	52.2659	38.3903	47.1993	0.0520965	0	2.72287	0
chr10:104158055_104159044:+	chr10	un.ad.aa	NFKB2	4t.25i.4s	ap	GT..AG	990	0	0	4	0	0.0384615	0	3.27692	52.2659	38.3903	47.1993	0	0.084747	0	4.42938
chr10:104159952_104160411:+	chr10	un.ad.aa	NFKB2	4t.25i.4s	ap	GT..AG	460	0	0	4	0	0.0384615	0	3.27692	52.2659	38.3903	47.1993	0	0.084747	0	4.42938
chr10:104160095_104160411:+	chr10	un.aa	NFKB2	4t.25i.4s	ap	GT..AG	317	0	2	1	0.0186916	0.00961538	1.59252	0.819231	52.2659	38.3903	47.1993	0.0520965	0.0211868	2.72287	1.10735
chr10:104160099_104160161:+	chr10	un	NFKB2	4t.25i.4s	ap	GT..AG	63	0	0	1	0	0.00961538	0	0.819231	52.2659	38.3903	47.1993	0	0.0211868	0	1.10735
chr10:104160557_104160703:+	chr10	un.aa	NFKB2	4t.25i.4s	ap	GT..AG	147	0	0	1	0	0.00961538	0	0.819231	52.2659	38.3903	47.1993	0	0.0211868	0	1.10735
chr10:104161276_104161377:+	chr10	un.ad	NFKB2	4t.25i.4s	ap	GT..AG	102	0	2	0	0.0186916	0	1.59252	0	52.2659	38.3903	47.1993	0.0520965	0	2.72287	0
chr10:104161468_104161804:+	chr10	un.aa	NFKB2	4t.25i.4s	ap	GT..AG	337	0	1	0	0.00934579	0	0.796262	0	52.2659	38.3903	47.1993	0.0260482	0	1.36144	0
chr10:104180715_104180794:+	chr10	un	FBXL15	1t.3i.1s	con	GT..AG	80	0	3	0	0.0280374	0	2.38879	0	6.63333	7.40656	5.98622	0.405046	0	2.6868	0
chr10:104181265_104181843:+	chr10	un.ad	FBXL15	1t.3i.1s	con	GT..AG	579	0	2	0	0.0186916	0	1.59252	0	6.63333	7.40656	5.98622	0.270031	0	1.7912	0
chr10:104181265_104181870:+	chr10	un.ad	FBXL15	1t.3i.1s	con	GT..AG	606	0	2	0	0.0186916	0	1.59252	0	6.63333	7.40656	5.98622	0.270031	0	1.7912	0
chr10:104183273_104183413:-	chr10	un.ad	CUEDC2	1t.8i.1s	con	GT..AG	141	0	0	2	0	0.0192308	0	1.63846	47.0735	35.7218	36.0771	0	0.0554368	0	2.6096
chr10:104183475_104183752:-	chr10	un.ad.aa	CUEDC2	1t.8i.1s	con	GT..AG	278	0	0	1	0	0.00961538	0	0.819231	47.0735	35.7218	36.0771	0	0.0277184	0	1.3048
chr10:104183475_104184118:-	chr10	un.aa	CUEDC2	1t.8i.1s	con	GT..AG	644	0	1	0	0.00934579	0	0.796262	0	47.0735	35.7218	36.0771	0.0279941	0	1.31778	0
chr10:104183617_104184020:-	chr10	un.ad.aa	CUEDC2	1t.8i.1s	con	GT..AG	404	0	0	2	0	0.0192308	0	1.63846	47.0735	35.7218	36.0771	0	0.0554368	0	2.6096
chr10:104183639_104183752:-	chr10	un.ad	CUEDC2	1t.8i.1s	con	GT..AG	114	0	2	0	0.0186916	0	1.59252	0	47.0735	35.7218	36.0771	0.0559882	0	2.63556	0
chr10:104183858_104184020:-	chr10	un.ad	CUEDC2	1t.8i.1s	con	GT..AG	163	0	0	1	0	0.00961538	0	0.819231	47.0735	35.7218	36.0771	0	0.0277184	0	1.3048
chr10:104183936_104184014:-	chr10	un.aa	CUEDC2	1t.8i.1s	con	GT..AG	79	0	1	0	0.00934579	0	0.796262	0	47.0735	35.7218	36.0771	0.0279941	0	1.31778	0
chr10:104184956_104192286:-	chr10	un.aa	CUEDC2	1t.8i.1s	con	GC..AG	7331	0	2	0	0.0186916	0	1.59252	0	47.0735	35.7218	36.0771	0.0559882	0	2.63556	0
chr10:104185042_104192282:-	chr10	un.ad	CUEDC2	1t.8i.1s	con	GT..AG	7241	0	1	0	0.00934579	0	0.796262	0	47.0735	35.7218	36.0771	0.0279941	0	1.31778	0
chr10:104185045_104192282:-	chr10	un.ad	CUEDC2	1t.8i.1s	con	GT..AG	7238	0	0	1	0	0.00961538	0	0.819231	47.0735	35.7218	36.0771	0	0.0277184	0	1.3048
chr10:104210118_104211155:-	chr10	un.ad.aa	LOC100505761	2t.5i.1s	as	CT..AC	1038	0	0	1	0	0.00961538	0	0.819231	0.177607	0.0364921	0	0	Inf	0	Inf
chr10:104210776_104215093:+	chr10	un.aa	LOC100505761	2t.5i.1s	as	GT..AG	4318	0	1	0	0.00934579	0	0.796262	0	0.177607	0.0364921	0	27.4032	NA	4.86698	NA
chr10:1042183_1043155:+	chr10	un.ad	GTPBP4	1t.16i.1s	con	GT..AG	973	0	0	1	0	0.00961538	0	0.819231	97.3314	82.0545	126.462	0	0.00790751	0	0.769649
chr10:104221208_104232610:+	chr10	un.ad.aa	TMEM180	1t.9i.1s	con	GT..AG	11403	0	1	0	0.00934579	0	0.796262	0	5.322	5.55384	6.19331	0.180056	0	0.958257	0
chr10:104228090_104228711:+	chr10	un.aa	TMEM180	1t.9i.1s	con	GT..AG	622	0	0	2	0	0.0192308	0	1.63846	5.322	5.55384	6.19331	0	0.322929	0	1.71863
chr10:104228955_104229753:+	chr10	un.ad	TMEM180	1t.9i.1s	con	GT..AG	799	0	0	1	0	0.00961538	0	0.819231	5.322	5.55384	6.19331	0	0.161465	0	0.859315
chr10:104229833_104229977:+	chr10	un.ad	TMEM180	1t.9i.1s	con	GT..AG	145	0	0	2	0	0.0192308	0	1.63846	5.322	5.55384	6.19331	0	0.322929	0	1.71863
chr10:104230252_104230421:+	chr10	un.aa	TMEM180	1t.9i.1s	con	GT..AG	170	0	2	4	0.0186916	0.0384615	1.59252	3.27692	5.322	5.55384	6.19331	0.360111	0.645858	1.91651	3.43726
chr10:104230252_104231029:+	chr10	un.aa	TMEM180	1t.9i.1s	con	GT..AG	778	0	0	1	0	0.00961538	0	0.819231	5.322	5.55384	6.19331	0	0.161465	0	0.859315
chr10:104233499_104233594:+	chr10	un.ad	TMEM180	1t.9i.1s	con	GT..AG	96	0	0	3	0	0.0288462	0	2.45769	5.322	5.55384	6.19331	0	0.484394	0	2.57795
chr10:104240723_104241593:-	chr10	un.ad.aa	ACTR1A	1t.10i.1s	con	GT..AG	871	0	1	0	0.00934579	0	0.796262	0	61.9476	70.5207	61.0849	0.0141802	0	0.878431	0
chr10:104240723_104242767:-	chr10	un.ad.aa	ACTR1A	1t.10i.1s	con	GT..AG	2045	0	1	0	0.00934579	0	0.796262	0	61.9476	70.5207	61.0849	0.0141802	0	0.878431	0
chr10:104240747_104240888:-	chr10	un.ad	ACTR1A	1t.10i.1s	con	GT..AG	142	0	0	2	0	0.0192308	0	1.63846	61.9476	70.5207	61.0849	0	0.0327413	0	2.02825
chr10:104241645_104241791:-	chr10	un	ACTR1A	1t.10i.1s	con	AT..AC	147	0	1	0	0.00934579	0	0.796262	0	61.9476	70.5207	61.0849	0.0141802	0	0.878431	0
chr10:104241656_104242767:-	chr10	un.ad.aa	ACTR1A	1t.10i.1s	con	GT..AG	1112	0	1	3	0.00934579	0.0288462	0.796262	2.45769	61.9476	70.5207	61.0849	0.0141802	0.049112	0.878431	3.04237
chr10:104241933_104243916:-	chr10	un.ad.aa	ACTR1A	1t.10i.1s	con	GT..AG	1984	0	4	4	0.0373832	0.0384615	3.18505	3.27692	61.9476	70.5207	61.0849	0.0567209	0.0654826	3.51373	4.05649
chr10:104243785_104243916:-	chr10	un.ad	ACTR1A	1t.10i.1s	con	GT..AG	132	0	0	1	0	0.00961538	0	0.819231	61.9476	70.5207	61.0849	0	0.0163707	0	1.01412
chr10:104244134_104247906:-	chr10	un.ad.aa	ACTR1A	1t.10i.1s	con	GT..AG	3773	0	6	2	0.0560748	0.0192308	4.77757	1.63846	61.9476	70.5207	61.0849	0.0850814	0.0327413	5.27059	2.02825
chr10:104248896_104248971:-	chr10	un.aa	ACTR1A	1t.10i.1s	con	GT..AG	76	0	0	1	0	0.00961538	0	0.819231	61.9476	70.5207	61.0849	0	0.0163707	0	1.01412
chr10:104248896_104248975:-	chr10	un.aa	ACTR1A	1t.10i.1s	con	GT..AG	80	0	0	4	0	0.0384615	0	3.27692	61.9476	70.5207	61.0849	0	0.0654826	0	4.05649
chr10:104250370_104262355:-	chr10	un	ACTR1A	1t.10i.1s	con	TG..GG	11986	0	1	0	0.00934579	0	0.796262	0	61.9476	70.5207	61.0849	0.0141802	0	0.878431	0
chr10:104264287_104268925:+	chr10	un.aa	SUFU	2t.12i.1s	as	GT..AG	4639	0	1	0	0.00934579	0	0.796262	0	1.64735	2.01494	1.8043	0.496293	0	0.817568	0
chr10:104269061_104271851:+	chr10	un.ad	SUFU	2t.12i.1s	as	GT..AG	2791	0	1	1	0.00934579	0.00961538	0.796262	0.819231	1.64735	2.01494	1.8043	0.496293	0.554232	0.817568	0.913013
chr10:104269061_104271856:+	chr10	un.ad	SUFU	2t.12i.1s	as	GT..AG	2796	0	0	4	0	0.0384615	0	3.27692	1.64735	2.01494	1.8043	0	2.21693	0	3.65205
chr10:1043249_1044886:+	chr10	un.ad	GTPBP4	1t.16i.1s	con	GT..AG	1638	0	8	3	0.0747664	0.0288462	6.37009	2.45769	97.3314	82.0545	126.462	0.0974962	0.0237225	9.48943	2.30895
chr10:1043249_1046616:+	chr10	un.ad.aa	GTPBP4	1t.16i.1s	con	GT..AG	3368	0	1	2	0.00934579	0.0192308	0.796262	1.63846	97.3314	82.0545	126.462	0.012187	0.015815	1.18618	1.5393
chr10:1043482_1044942:+	chr10	un.aa	GTPBP4	1t.16i.1s	con	GT..AG	1461	0	0	2	0	0.0192308	0	1.63846	97.3314	82.0545	126.462	0	0.015815	0	1.5393
chr10:104377186_104377472:+	chr10	un.ad	SUFU	2t.12i.1s	as	GT..AG	287	0	0	2	0	0.0192308	0	1.63846	1.64735	2.01494	1.8043	0	1.10846	0	1.82603
chr10:104445759_104459129:-	chr10	un.ad.aa	ARL3	1t.5i.1s	con	GT..AG	13371	0	2	2	0.0186916	0.0192308	1.59252	1.63846	5.42098	6.39738	5.43083	0.312628	0.368268	1.69475	1.99637
chr10:104459247_104474029:-	chr10	un.ad.aa	ARL3	1t.5i.1s	con	GT..AG	14783	0	1	0	0.00934579	0	0.796262	0	5.42098	6.39738	5.43083	0.156314	0	0.847376	0
chr10:104465247_104473418:-	chr10	un.aa	ARL3	1t.5i.1s	con	GT..AG	8172	0	0	1	0	0.00961538	0	0.819231	5.42098	6.39738	5.43083	0	0.184134	0	0.998187
chr10:104465247_104473904:-	chr10	un.aa	ARL3	1t.5i.1s	con	GT..AG	8658	0	2	0	0.0186916	0	1.59252	0	5.42098	6.39738	5.43083	0.312628	0	1.69475	0
chr10:104474439_104477459:+	chr10	un.ad	SFXN2	1t.11i.1s	con	GT..AG	3021	0	0	1	0	0.00961538	0	0.819231	5.09528	3.34407	4.62428	0	0.21625	0	1.10185
chr10:104474439_104486376:+	chr10	un.ad	SFXN2	1t.11i.1s	con	GT..AG	11938	0	0	2	0	0.0192308	0	1.63846	5.09528	3.34407	4.62428	0	0.4325	0	2.20371
chr10:104486915_104495618:+	chr10	un.ad.aa	SFXN2	1t.11i.1s	con	GT..AG	8704	0	0	1	0	0.00961538	0	0.819231	5.09528	3.34407	4.62428	0	0.21625	0	1.10185
chr10:104486915_104497419:+	chr10	un.ad.aa	SFXN2	1t.11i.1s	con	GT..AG	10505	0	0	1	0	0.00961538	0	0.819231	5.09528	3.34407	4.62428	0	0.21625	0	1.10185
chr10:104489566_104491908:+	chr10	un.ad.aa	SFXN2	1t.11i.1s	con	GT..AG	2343	0	1	1	0.00934579	0.00961538	0.796262	0.819231	5.09528	3.34407	4.62428	0.299037	0.21625	1.52368	1.10185
chr10:104493361_104497418:+	chr10	un.ad	SFXN2	1t.11i.1s	con	GT..CA	4058	0	1	0	0.00934579	0	0.796262	0	5.09528	3.34407	4.62428	0.299037	0	1.52368	0
chr10:1045036_1052957:+	chr10	un.ad.aa	GTPBP4	1t.16i.1s	con	GT..AG	7922	0	1	0	0.00934579	0	0.796262	0	97.3314	82.0545	126.462	0.012187	0	1.18618	0
chr10:104629603_104632204:+	chr10	un.ad.aa	AS3MT	1t.10i.1s	con	GT..AG	2602	0	0	2	0	0.0192308	0	1.63846	9.29585e-05	6.70279e-05	0	0	Inf	0	Inf
chr10:104679859_104804473:+	chr10	un.ad	CNNM2	3t.9i.1s	as	GT..AG	124615	0	2	0	0.0186916	0	1.59252	0	10.2803	13.9195	9.47266	0.143683	0	1.4771	0
chr10:1046954_1054897:+	chr10	un.ad.aa	GTPBP4	1t.16i.1s	con	GT..AG	7944	0	0	1	0	0.00961538	0	0.819231	97.3314	82.0545	126.462	0	0.00790751	0	0.769649
chr10:1046954_1055468:+	chr10	un.ad.aa	GTPBP4	1t.16i.1s	con	GT..AG	8515	0	1	0	0.00934579	0	0.796262	0	97.3314	82.0545	126.462	0.012187	0	1.18618	0
chr10:104724454_104809463:+	chr10	un.aa	CNNM2	3t.9i.1s	as	GT..AG	85010	0	5	0	0.046729	0	3.98131	0	10.2803	13.9195	9.47266	0.359208	0	3.69275	0
chr10:104787217_104809463:+	chr10	un.aa	CNNM2	3t.9i.1s	as	GT..AG	22247	0	1	2	0.00934579	0.0192308	0.796262	1.63846	10.2803	13.9195	9.47266	0.0718417	0.211134	0.73855	2.17051
chr10:104804600_104809463:+	chr10	un.aa	CNNM2	3t.9i.1s	as	GT..AG	4864	0	1	0	0.00934579	0	0.796262	0	10.2803	13.9195	9.47266	0.0718417	0	0.73855	0
chr10:104814224_104814419:+	chr10	un.ad	CNNM2	3t.9i.1s	as	GC..AG	196	0	0	1	0	0.00961538	0	0.819231	10.2803	13.9195	9.47266	0	0.105567	0	1.08525
chr10:104814485_104816551:+	chr10	un.aa	CNNM2	3t.9i.1s	as	GT..AG	2067	0	0	2	0	0.0192308	0	1.63846	10.2803	13.9195	9.47266	0	0.211134	0	2.17051
chr10:104828480_104835818:+	chr10	un.ad	CNNM2	3t.9i.1s	as	GT..AG	7339	0	1	1	0.00934579	0.00961538	0.796262	0.819231	10.2803	13.9195	9.47266	0.0718417	0.105567	0.73855	1.08525
chr10:104851373_104853728:-	chr10	un.ad.aa	NT5C2	2t.19i.1s	as	GT..AG	2356	0	8	1	0.0747664	0.00961538	6.37009	0.819231	65.611	84.898	58.1655	0.0942307	0.0171923	6.18257	1.12801
chr10:104857132_104857804:-	chr10	un.aa	NT5C2	2t.19i.1s	as	GT..AG	673	0	2	3	0.0186916	0.0288462	1.59252	2.45769	65.611	84.898	58.1655	0.0235577	0.051577	1.54564	3.38402
chr10:104857132_104858703:-	chr10	un.aa	NT5C2	2t.19i.1s	as	GT..AG	1572	0	5	0	0.046729	0	3.98131	0	65.611	84.898	58.1655	0.0588942	0	3.86411	0
chr10:104859777_104860535:-	chr10	un.aa	NT5C2	2t.19i.1s	as	GT..AG	759	0	0	2	0	0.0192308	0	1.63846	65.611	84.898	58.1655	0	0.0343846	0	2.25601
chr10:104862006_104865462:-	chr10	un.ad	NT5C2	2t.19i.1s	as	GT..AG	3457	0	3	2	0.0280374	0.0192308	2.38879	1.63846	65.611	84.898	58.1655	0.0353365	0.0343846	2.31846	2.25601
chr10:104865138_104865461:-	chr10	un	NT5C2	2t.19i.1s	as	TG..GT	324	0	0	1	0	0.00961538	0	0.819231	65.611	84.898	58.1655	0	0.0171923	0	1.12801
chr10:104866464_104896005:-	chr10	un.aa	NT5C2	2t.19i.1s	as	GT..AG	29542	0	1	0	0.00934579	0	0.796262	0	65.611	84.898	58.1655	0.0117788	0	0.772822	0
chr10:104866464_104913047:-	chr10	un.aa	NT5C2	2t.19i.1s	as	GT..AG	46584	0	0	4	0	0.0384615	0	3.27692	65.611	84.898	58.1655	0	0.0687693	0	4.51202
chr10:104866464_104928140:-	chr10	un.aa	NT5C2	2t.19i.1s	as	GT..AG	61677	0	2	0	0.0186916	0	1.59252	0	65.611	84.898	58.1655	0.0235577	0	1.54564	0
chr10:104896130_104899162:-	chr10	un.ad	NT5C2	2t.19i.1s	as	GT..AG	3033	0	3	2	0.0280374	0.0192308	2.38879	1.63846	65.611	84.898	58.1655	0.0353365	0.0343846	2.31846	2.25601
chr10:104899237_104905786:-	chr10	un.aa	NT5C2	2t.19i.1s	as	GT..AG	6550	0	1	0	0.00934579	0	0.796262	0	65.611	84.898	58.1655	0.0117788	0	0.772822	0
chr10:104899237_104931146:-	chr10	un.aa	NT5C2	2t.19i.1s	as	GT..AG	31910	0	2	0	0.0186916	0	1.59252	0	65.611	84.898	58.1655	0.0235577	0	1.54564	0
chr10:104912764_104913047:-	chr10	un	NT5C2	2t.19i.1s	as	GT..AG	284	0	1	0	0.00934579	0	0.796262	0	65.611	84.898	58.1655	0.0117788	0	0.772822	0
chr10:104931210_104934614:-	chr10	un.ad	NT5C2	2t.19i.1s	as	GT..AG	3405	0	1	2	0.00934579	0.0192308	0.796262	1.63846	65.611	84.898	58.1655	0.0117788	0.0343846	0.772822	2.25601
chr10:104934740_104940920:-	chr10	un.aa	NT5C2	2t.19i.1s	as	GT..AG	6181	0	0	1	0	0.00961538	0	0.819231	65.611	84.898	58.1655	0	0.0171923	0	1.12801
chr10:104934740_104944638:-	chr10	un.aa	NT5C2	2t.19i.1s	as	GT..AG	9899	0	1	0	0.00934579	0	0.796262	0	65.611	84.898	58.1655	0.0117788	0	0.772822	0
chr10:104936799_104941378:-	chr10	un	NT5C2	2t.19i.1s	as	GT..AG	4580	0	1	0	0.00934579	0	0.796262	0	65.611	84.898	58.1655	0.0117788	0	0.772822	0
chr10:105006126_105006230:+	chr10	un	LOC729020	1t.0i.1s	se	GT..AG	105	0	1	0	0.00934579	0	0.796262	0	0.506869	0.346583	0.76929	2.88531	0	1.46248	0
chr10:105063719_105073959:-	chr10	un.aa	PCGF6	2t.10i.1s	as	GT..AG	10241	0	0	1	0	0.00961538	0	0.819231	25.4373	18.9918	32.0242	0	0.0312264	0	0.794315
chr10:105063719_105106994:-	chr10	un.ad.aa	PCGF6	2t.10i.1s	as	GT..AG	43276	0	0	2	0	0.0192308	0	1.63846	25.4373	18.9918	32.0242	0	0.0624528	0	1.58863
chr10:105086390_105090710:-	chr10	un.aa	PCGF6	2t.10i.1s	as	GT..AG	4321	0	1	0	0.00934579	0	0.796262	0	25.4373	18.9918	32.0242	0.0526543	0	1.33938	0
chr10:105086390_105110463:-	chr10	un.ad.aa	PCGF6	2t.10i.1s	as	GT..AG	24074	0	0	1	0	0.00961538	0	0.819231	25.4373	18.9918	32.0242	0	0.0312264	0	0.794315
chr10:105086412_105104780:-	chr10	un.ad	PCGF6	2t.10i.1s	as	GT..AG	18369	0	0	1	0	0.00961538	0	0.819231	25.4373	18.9918	32.0242	0	0.0312264	0	0.794315
chr10:105107055_105108472:-	chr10	un.ad.aa	PCGF6	2t.10i.1s	as	GT..AG	1418	0	1	3	0.00934579	0.0288462	0.796262	2.45769	25.4373	18.9918	32.0242	0.0526543	0.0936792	1.33938	2.38294
chr10:105108702_105110463:-	chr10	un.ad	PCGF6	2t.10i.1s	as	GT..AG	1762	0	1	0	0.00934579	0	0.796262	0	25.4373	18.9918	32.0242	0.0526543	0	1.33938	0
chr10:105133353_105139364:+	chr10	un.ad.aa	TAF5	1t.10i.1s	con	GT..AG	6012	0	0	2	0	0.0192308	0	1.63846	7.34965	7.36309	10.5835	0	0.188973	0	1.38889
chr10:105141599_105145082:+	chr10	un.ad.aa	TAF5	1t.10i.1s	con	GT..AG	3484	0	0	1	0	0.00961538	0	0.819231	7.34965	7.36309	10.5835	0	0.0944867	0	0.694444
chr10:105148924_105149868:-	chr10	un.aa	USMG5	3t.7i.1s	as	GT..AG	945	0	0	1	0	0.00961538	0	0.819231	574.212	621.2	610.821	0	0.00163714	0	0.940066
chr10:105150688_105151947:-	chr10	un.ad	USMG5	3t.7i.1s	as	GT..AG	1260	0	0	1	0	0.00961538	0	0.819231	574.212	621.2	610.821	0	0.00163714	0	0.940066
chr10:105151990_105152127:-	chr10	un.ad	USMG5	3t.7i.1s	as	GT..AG	138	0	0	1	0	0.00961538	0	0.819231	574.212	621.2	610.821	0	0.00163714	0	0.940066
chr10:105152041_105152174:-	chr10	un.aa	USMG5	3t.7i.1s	as	GT..AG	134	0	0	2	0	0.0192308	0	1.63846	574.212	621.2	610.821	0	0.00327428	0	1.88013
chr10:105152041_105156165:-	chr10	un.ad.aa	USMG5	3t.7i.1s	as	GT..AG	4125	0	0	2	0	0.0192308	0	1.63846	574.212	621.2	610.821	0	0.00327428	0	1.88013
chr10:105152070_105152127:-	chr10	un.ad	USMG5	3t.7i.1s	as	GT..AG	58	0	1	0	0.00934579	0	0.796262	0	574.212	621.2	610.821	0.00160979	0	0.924359	0
chr10:105152208_105156165:-	chr10	un.ad	USMG5	3t.7i.1s	as	GT..AG	3958	0	1	0	0.00934579	0	0.796262	0	574.212	621.2	610.821	0.00160979	0	0.924359	0
chr10:105154365_105155502:-	chr10	un.ad	USMG5	3t.7i.1s	as	GT..AG	1138	0	0	2	0	0.0192308	0	1.63846	574.212	621.2	610.821	0	0.00327428	0	1.88013
chr10:105156453_105158172:+	chr10	un.aa	PDCD11	1t.35i.1s	con	GT..AG	1720	0	2	3	0.0186916	0.0288462	1.59252	2.45769	41.1855	46.466	56.9371	0.0430422	0.0526897	1.77271	2.17005
chr10:105158218_105165751:+	chr10	un	PDCD11	1t.35i.1s	con	GT..AG	7534	0	0	1	0	0.00961538	0	0.819231	41.1855	46.466	56.9371	0	0.0175632	0	0.72335
chr10:105158286_105162874:+	chr10	un.ad.aa	PDCD11	1t.35i.1s	con	GT..AG	4589	0	4	5	0.0373832	0.0480769	3.18505	4.09615	41.1855	46.466	56.9371	0.0860844	0.0878162	3.54543	3.61675
chr10:105160655_105162874:+	chr10	un.aa	PDCD11	1t.35i.1s	con	GT..AG	2220	0	0	1	0	0.00961538	0	0.819231	41.1855	46.466	56.9371	0	0.0175632	0	0.72335
chr10:105165866_105166458:+	chr10	un.ad	PDCD11	1t.35i.1s	con	GT..AG	593	0	1	0	0.00934579	0	0.796262	0	41.1855	46.466	56.9371	0.0215211	0	0.886357	0
chr10:105165866_105172872:+	chr10	un.ad.aa	PDCD11	1t.35i.1s	con	GT..AG	7007	0	0	2	0	0.0192308	0	1.63846	41.1855	46.466	56.9371	0	0.0351265	0	1.4467
chr10:105166269_105166365:+	chr10	un.aa	PDCD11	1t.35i.1s	con	GT..AG	97	0	1	0	0.00934579	0	0.796262	0	41.1855	46.466	56.9371	0.0215211	0	0.886357	0
chr10:105166539_105169455:+	chr10	un.aa	PDCD11	1t.35i.1s	con	GT..AG	2917	0	2	0	0.0186916	0	1.59252	0	41.1855	46.466	56.9371	0.0430422	0	1.77271	0
chr10:105173080_105173727:+	chr10	un.ad	PDCD11	1t.35i.1s	con	GT..AG	648	0	1	0	0.00934579	0	0.796262	0	41.1855	46.466	56.9371	0.0215211	0	0.886357	0
chr10:105178338_105179305:+	chr10	un	PDCD11	1t.35i.1s	con	GC..AG	968	0	0	1	0	0.00961538	0	0.819231	41.1855	46.466	56.9371	0	0.0175632	0	0.72335
chr10:105182813_105183307:+	chr10	un	PDCD11	1t.35i.1s	con	GT..AG	495	0	0	1	0	0.00961538	0	0.819231	41.1855	46.466	56.9371	0	0.0175632	0	0.72335
chr10:105182895_105183304:+	chr10	un.ad	PDCD11	1t.35i.1s	con	GT..AG	410	0	1	0	0.00934579	0	0.796262	0	41.1855	46.466	56.9371	0.0215211	0	0.886357	0
chr10:105182895_105187085:+	chr10	un.ad.aa	PDCD11	1t.35i.1s	con	GT..AG	4191	0	2	0	0.0186916	0	1.59252	0	41.1855	46.466	56.9371	0.0430422	0	1.77271	0
chr10:105183416_105184890:+	chr10	un.ad	PDCD11	1t.35i.1s	con	GT..AG	1475	0	0	1	0	0.00961538	0	0.819231	41.1855	46.466	56.9371	0	0.0175632	0	0.72335
chr10:105184891_105185185:+	chr10	un	PDCD11	1t.35i.1s	con	GT..AG	295	0	1	0	0.00934579	0	0.796262	0	41.1855	46.466	56.9371	0.0215211	0	0.886357	0
chr10:105185283_105197771:+	chr10	un.ad.aa	PDCD11	1t.35i.1s	con	GT..AG	12489	0	0	2	0	0.0192308	0	1.63846	41.1855	46.466	56.9371	0	0.0351265	0	1.4467
chr10:105187149_105191019:+	chr10	un.ad	PDCD11	1t.35i.1s	con	GT..AG	3871	0	2	1	0.0186916	0.00961538	1.59252	0.819231	41.1855	46.466	56.9371	0.0430422	0.0175632	1.77271	0.72335
chr10:105191767_105191885:+	chr10	un.aa	PDCD11	1t.35i.1s	con	GT..AG	119	0	0	1	0	0.00961538	0	0.819231	41.1855	46.466	56.9371	0	0.0175632	0	0.72335
chr10:105194108_105194537:+	chr10	un.ad	PDCD11	1t.35i.1s	con	GT..AG	430	0	4	1	0.0373832	0.00961538	3.18505	0.819231	41.1855	46.466	56.9371	0.0860844	0.0175632	3.54543	0.72335
chr10:105194108_105194653:+	chr10	un.ad	PDCD11	1t.35i.1s	con	GT..AG	546	0	1	0	0.00934579	0	0.796262	0	41.1855	46.466	56.9371	0.0215211	0	0.886357	0
chr10:105194733_105195214:+	chr10	un.ad	PDCD11	1t.35i.1s	con	GT..AG	482	0	1	0	0.00934579	0	0.796262	0	41.1855	46.466	56.9371	0.0215211	0	0.886357	0
chr10:105197217_105197771:+	chr10	un.aa	PDCD11	1t.35i.1s	con	GT..AG	555	0	0	2	0	0.0192308	0	1.63846	41.1855	46.466	56.9371	0	0.0351265	0	1.4467
chr10:105197828_105198441:+	chr10	un	PDCD11	1t.35i.1s	con	GG..TA	614	0	1	0	0.00934579	0	0.796262	0	41.1855	46.466	56.9371	0.0215211	0	0.886357	0
chr10:105197829_105199502:+	chr10	un.ad.aa	PDCD11	1t.35i.1s	con	GT..AG	1674	0	2	0	0.0186916	0	1.59252	0	41.1855	46.466	56.9371	0.0430422	0	1.77271	0
chr10:105198553_105199502:+	chr10	un.aa	PDCD11	1t.35i.1s	con	GT..AG	950	0	1	0	0.00934579	0	0.796262	0	41.1855	46.466	56.9371	0.0215211	0	0.886357	0
chr10:105198566_105200132:+	chr10	un.ad	PDCD11	1t.35i.1s	con	GT..AG	1567	0	0	1	0	0.00961538	0	0.819231	41.1855	46.466	56.9371	0	0.0175632	0	0.72335
chr10:105198566_105201582:+	chr10	un.ad.aa	PDCD11	1t.35i.1s	con	GT..AG	3017	0	1	0	0.00934579	0	0.796262	0	41.1855	46.466	56.9371	0.0215211	0	0.886357	0
chr10:105200291_105200514:+	chr10	un	PDCD11	1t.35i.1s	con	GC..AG	224	0	1	0	0.00934579	0	0.796262	0	41.1855	46.466	56.9371	0.0215211	0	0.886357	0
chr10:105201750_105201969:+	chr10	un.aa	PDCD11	1t.35i.1s	con	GC..AG	220	0	2	2	0.0186916	0.0192308	1.59252	1.63846	41.1855	46.466	56.9371	0.0430422	0.0351265	1.77271	1.4467
chr10:105203091_105203431:+	chr10	un.ad	PDCD11	1t.35i.1s	con	GT..AG	341	0	2	2	0.0186916	0.0192308	1.59252	1.63846	41.1855	46.466	56.9371	0.0430422	0.0351265	1.77271	1.4467
chr10:105203536_105203671:+	chr10	un.aa	PDCD11	1t.35i.1s	con	GT..AG	136	0	2	0	0.0186916	0	1.59252	0	41.1855	46.466	56.9371	0.0430422	0	1.77271	0
chr10:105204027_105204273:+	chr10	un.aa	PDCD11	1t.35i.1s	con	GT..AG	247	0	1	0	0.00934579	0	0.796262	0	41.1855	46.466	56.9371	0.0215211	0	0.886357	0
chr10:105345114_105349890:+	chr10	un.aa	NEURL	1t.5i.1s	con	GT..AG	4777	0	1	1	0.00934579	0.00961538	0.796262	0.819231	7.06269	6.15299	6.78996	0.162523	0.147276	1.14785	1.04017
chr10:105377072_105380220:-	chr10	un.aa	SH3PXD2A	1t.13i.1s	con	GT..AG	3149	0	0	1	0	0.00961538	0	0.819231	1.20554	1.15406	0.77853	0	1.28447	0	1.54848
chr10:105378375_105382226:-	chr10	un	SH3PXD2A	1t.13i.1s	con	GT..AG	3852	0	1	0	0.00934579	0	0.796262	0	1.20554	1.15406	0.77853	0.866506	0	1.0446	0
chr10:105494721_105495489:-	chr10	un.ad	SH3PXD2A	1t.13i.1s	con	GT..AG	769	0	1	0	0.00934579	0	0.796262	0	1.20554	1.15406	0.77853	0.866506	0	1.0446	0
chr10:105647487_105648829:-	chr10	un.ad	OBFC1	1t.9i.1s	con	GT..AG	1343	0	0	1	0	0.00961538	0	0.819231	1.88001	2.24401	1.99753	0	0.500618	0	0.941167
chr10:105648903_105649982:-	chr10	un.aa	OBFC1	1t.9i.1s	con	GT..AG	1080	0	4	1	0.0373832	0.00961538	3.18505	0.819231	1.88001	2.24401	1.99753	1.78252	0.500618	3.35116	0.941167
chr10:105652888_105657305:-	chr10	un.ad	OBFC1	1t.9i.1s	con	GT..AG	4418	0	1	0	0.00934579	0	0.796262	0	1.88001	2.24401	1.99753	0.445631	0	0.83779	0
chr10:105659982_105664859:-	chr10	un.aa	OBFC1	1t.9i.1s	con	GT..AG	4878	0	1	0	0.00934579	0	0.796262	0	1.88001	2.24401	1.99753	0.445631	0	0.83779	0
chr10:105676224_105677060:-	chr10	un	OBFC1	1t.9i.1s	con	GT..AG	837	0	2	0	0.0186916	0	1.59252	0	1.88001	2.24401	1.99753	0.891262	0	1.67558	0
chr10:105677415_105677605:-	chr10	un.aa	OBFC1	1t.9i.1s	con	GT..AG	191	0	0	1	0	0.00961538	0	0.819231	1.88001	2.24401	1.99753	0	0.500618	0	0.941167
chr10:105750514_105761253:+	chr10	un	SLK	1t.18i.1s	con	GT..AG	10740	0	1	0	0.00934579	0	0.796262	0	53.193	32.1505	55.9694	0.0311037	0	1.6545	0
chr10:105750598_105752741:+	chr10	un.ad.aa	SLK	1t.18i.1s	con	GT..AG	2144	0	0	1	0	0.00961538	0	0.819231	53.193	32.1505	55.9694	0	0.0178669	0	0.950393
chr10:105758730_105759624:+	chr10	un.ad.aa	SLK	1t.18i.1s	con	GT..AG	895	0	0	1	0	0.00961538	0	0.819231	53.193	32.1505	55.9694	0	0.0178669	0	0.950393
chr10:105765794_105779491:+	chr10	un.ad.aa	SLK	1t.18i.1s	con	GT..AG	13698	0	0	3	0	0.0288462	0	2.45769	53.193	32.1505	55.9694	0	0.0536007	0	2.85118
chr10:105768115_105779491:+	chr10	un.ad.aa	SLK	1t.18i.1s	con	GT..AG	11377	0	0	1	0	0.00961538	0	0.819231	53.193	32.1505	55.9694	0	0.0178669	0	0.950393
chr10:105778698_105779491:+	chr10	un.aa	SLK	1t.18i.1s	con	GT..AG	794	0	0	2	0	0.0192308	0	1.63846	53.193	32.1505	55.9694	0	0.0357338	0	1.90079
chr10:105779681_105779907:+	chr10	un.ad	SLK	1t.18i.1s	con	GT..AG	227	0	2	0	0.0186916	0	1.59252	0	53.193	32.1505	55.9694	0.0622074	0	3.309	0
chr10:105781492_105785304:+	chr10	un.ad	SLK	1t.18i.1s	con	GT..AG	3813	0	1	0	0.00934579	0	0.796262	0	53.193	32.1505	55.9694	0.0311037	0	1.6545	0
chr10:1058603_1060192:+	chr10	un.ad	GTPBP4	1t.16i.1s	con	GC..AG	1590	0	0	1	0	0.00961538	0	0.819231	97.3314	82.0545	126.462	0	0.00790751	0	0.769649
chr10:105882041_105882722:+	chr10	un.aa	SFR1	2t.4i.2s	ap	GT..AG	682	0	0	1	0	0.00961538	0	0.819231	13.218	8.73657	10.7728	0	0.0928264	0	1.22698
chr10:105882555_105882722:+	chr10	un.aa	SFR1	2t.4i.2s	ap	GT..AG	168	0	1	2	0.00934579	0.0192308	0.796262	1.63846	13.218	8.73657	10.7728	0.114461	0.185653	1.51295	2.45396
chr10:105967583_105974016:-	chr10	un.ad.aa	WDR96	1t.37i.1s	con	GT..AG	6434	0	2	0	0.0186916	0	1.59252	0	0.213069	0.0598207	0.0491074	33.4332	0	7.12359	0
chr10:106014721_106014924:+	chr10	un.ad	GSTO1	3t.7i.2s	asap	GT..AG	204	0	0	4	0	0.0384615	0	3.27692	140.219	165.348	147.941	0	0.0270378	0	3.79121
chr10:106014721_106014969:+	chr10	un.ad	GSTO1	3t.7i.2s	asap	GT..AG	249	0	1	0	0.00934579	0	0.796262	0	140.219	165.348	147.941	0.00604785	0	0.848024	0
chr10:106014721_106019333:+	chr10	un.ad.aa	GSTO1	3t.7i.2s	asap	GT..AG	4613	0	1	0	0.00934579	0	0.796262	0	140.219	165.348	147.941	0.00604785	0	0.848024	0
chr10:106022836_106025778:+	chr10	un.ad	GSTO1	3t.7i.2s	asap	GT..AG	2943	0	1	0	0.00934579	0	0.796262	0	140.219	165.348	147.941	0.00604785	0	0.848024	0
chr10:106022836_106026024:+	chr10	un.ad	GSTO1	3t.7i.2s	asap	GT..AG	3189	0	0	2	0	0.0192308	0	1.63846	140.219	165.348	147.941	0	0.0135189	0	1.89561
chr10:106022836_106027009:+	chr10	un.ad.aa	GSTO1	3t.7i.2s	asap	GT..AG	4174	0	0	1	0	0.00961538	0	0.819231	140.219	165.348	147.941	0	0.00675945	0	0.947804
chr10:106075823_106087426:-	chr10	un.aa	ITPRIP	3t.4i.1s	as	GT..AG	11604	0	2	1	0.0186916	0.00961538	1.59252	0.819231	7.19465	11.4024	6.41037	0.175402	0.155997	1.26195	1.12235
chr10:106075823_106087993:-	chr10	un.aa	ITPRIP	3t.4i.1s	as	GT..AG	12171	0	1	0	0.00934579	0	0.796262	0	7.19465	11.4024	6.41037	0.0877008	0	0.630977	0
chr10:106075823_106088111:-	chr10	un.aa	ITPRIP	3t.4i.1s	as	GT..AG	12289	0	1	0	0.00934579	0	0.796262	0	7.19465	11.4024	6.41037	0.0877008	0	0.630977	0
chr10:106077809_106078220:-	chr10	un	ITPRIP	3t.4i.1s	as	GT..AG	412	0	2	0	0.0186916	0	1.59252	0	7.19465	11.4024	6.41037	0.175402	0	1.26195	0
chr10:106078435_106080930:-	chr10	un	ITPRIP	3t.4i.1s	as	GT..AG	2496	0	1	0	0.00934579	0	0.796262	0	7.19465	11.4024	6.41037	0.0877008	0	0.630977	0
chr10:106078435_106098003:-	chr10	un.ad	ITPRIP	3t.4i.1s	as	GT..AG	19569	0	1	0	0.00934579	0	0.796262	0	7.19465	11.4024	6.41037	0.0877008	0	0.630977	0
chr10:106123418_106124490:+	chr10	un.aa	CCDC147	1t.17i.1s	con	GT..AG	1073	0	0	2	0	0.0192308	0	1.63846	0.275512	0.357139	0.204996	0	9.75629	0	2.68797
chr10:106136652_106137153:+	chr10	un.ad	CCDC147	1t.17i.1s	con	GT..AG	502	0	2	0	0.0186916	0	1.59252	0	0.275512	0.357139	0.204996	5.60006	0	1.54288	0
chr10:10826633_10826796:-	chr10	un.aa	SFTA1P	1t.3i.1s	con	GT..AG	164	0	1	0	0.00934579	0	0.796262	0	2.37081	4.12387	5.74901	0.242491	0	0.574899	0
chr10:10826926_10828607:-	chr10	un.ad	SFTA1P	1t.3i.1s	con	GT..AG	1682	0	0	2	0	0.0192308	0	1.63846	2.37081	4.12387	5.74901	0	0.347886	0	0.824772
chr10:1082834_1086201:+	chr10	un.ad	IDI2-AS1	4t.7i.1s	as	GT..AG	3368	0	1	0	0.00934579	0	0.796262	0	0.166243	0.194977	0.311926	5.12881	0	0.852629	0
chr10:10831073_10834334:-	chr10	un.ad	SFTA1P	1t.3i.1s	con	GT..AG	3262	0	0	1	0	0.00961538	0	0.819231	2.37081	4.12387	5.74901	0	0.173943	0	0.412386
chr10:1086303_1088571:-	chr10	un.ad	IDI1	1t.4i.1s	con	GT..AG	2269	0	2	0	0.0186916	0	1.59252	0	53.433	52.6244	48.279	0.0380052	0	2.03073	0
chr10:1102820_1118055:+	chr10	un.aa	WDR37	1t.13i.1s	con	GT..AG	15236	0	1	1	0.00934579	0.00961538	0.796262	0.819231	3.85974	4.595	3.53148	0.217628	0.283167	0.839986	1.09295
chr10:1102909_1130342:+	chr10	un.ad.aa	WDR37	1t.13i.1s	con	GT..AG	27434	0	0	2	0	0.0192308	0	1.63846	3.85974	4.595	3.53148	0	0.566335	0	2.1859
chr10:111627345_111628371:-	chr10	un.ad	XPNPEP1	3t.23i.1s	as	GT..AG	1027	0	1	1	0.00934579	0.00961538	0.796262	0.819231	48.014	46.8913	48.8683	0.0213259	0.0204632	1.02394	0.982519
chr10:111629788_111631549:-	chr10	un.ad.aa	XPNPEP1	3t.23i.1s	as	GT..AG	1762	0	2	1	0.0186916	0.00961538	1.59252	0.819231	48.014	46.8913	48.8683	0.0426518	0.0204632	2.04789	0.982519
chr10:111639997_111640507:-	chr10	un.aa	XPNPEP1	3t.23i.1s	as	GT..AG	511	0	1	6	0.00934579	0.0576923	0.796262	4.91538	48.014	46.8913	48.8683	0.0213259	0.122779	1.02394	5.89512
chr10:111640281_111640507:-	chr10	un	XPNPEP1	3t.23i.1s	as	GT..AG	227	0	1	0	0.00934579	0	0.796262	0	48.014	46.8913	48.8683	0.0213259	0	1.02394	0
chr10:111643666_111643824:-	chr10	un.ad	XPNPEP1	3t.23i.1s	as	GT..AG	159	0	1	2	0.00934579	0.0192308	0.796262	1.63846	48.014	46.8913	48.8683	0.0213259	0.0409263	1.02394	1.96504
chr10:111651579_111652769:-	chr10	un.ad	XPNPEP1	3t.23i.1s	as	GT..AG	1191	0	0	1	0	0.00961538	0	0.819231	48.014	46.8913	48.8683	0	0.0204632	0	0.982519
chr10:111652834_111657856:-	chr10	un.aa	XPNPEP1	3t.23i.1s	as	GT..AG	5023	0	0	1	0	0.00961538	0	0.819231	48.014	46.8913	48.8683	0	0.0204632	0	0.982519
chr10:111652834_111673014:-	chr10	un.aa	XPNPEP1	3t.23i.1s	as	GT..AG	20181	0	0	1	0	0.00961538	0	0.819231	48.014	46.8913	48.8683	0	0.0204632	0	0.982519
chr10:111653869_111683159:-	chr10	un.ad	XPNPEP1	3t.23i.1s	as	GT..AG	29291	0	0	2	0	0.0192308	0	1.63846	48.014	46.8913	48.8683	0	0.0409263	0	1.96504
chr10:111667574_111674681:-	chr10	un.aa	XPNPEP1	3t.23i.1s	as	GT..AG	7108	0	2	0	0.0186916	0	1.59252	0	48.014	46.8913	48.8683	0.0426518	0	2.04789	0
chr10:111674858_111682238:-	chr10	un.aa	XPNPEP1	3t.23i.1s	as	GT..AG	7381	0	2	0	0.0186916	0	1.59252	0	48.014	46.8913	48.8683	0.0426518	0	2.04789	0
chr10:111674858_111682621:-	chr10	un.aa	XPNPEP1	3t.23i.1s	as	GT..AG	7764	0	2	0	0.0186916	0	1.59252	0	48.014	46.8913	48.8683	0.0426518	0	2.04789	0
chr10:111674858_111682637:-	chr10	un.aa	XPNPEP1	3t.23i.1s	as	GT..AG	7780	0	0	3	0	0.0288462	0	2.45769	48.014	46.8913	48.8683	0	0.0613895	0	2.94756
chr10:111674858_111682796:-	chr10	un.aa	XPNPEP1	3t.23i.1s	as	GT..AG	7939	0	1	1	0.00934579	0.00961538	0.796262	0.819231	48.014	46.8913	48.8683	0.0213259	0.0204632	1.02394	0.982519
chr10:111674858_111683164:-	chr10	un.aa	XPNPEP1	3t.23i.1s	as	GT..AG	8307	0	1	0	0.00934579	0	0.796262	0	48.014	46.8913	48.8683	0.0213259	0	1.02394	0
chr10:1117288_1118055:+	chr10	un.aa	WDR37	1t.13i.1s	con	GT..AG	768	0	1	0	0.00934579	0	0.796262	0	3.85974	4.595	3.53148	0.217628	0	0.839986	0
chr10:111969299_111987946:+	chr10	un.aa	MXI1	3t.8i.3s	ap	GT..AG	18648	0	0	1	0	0.00961538	0	0.819231	23.968	19.0827	21.0555	0	0.0474935	0	1.13832
chr10:111971236_111972786:+	chr10	un	MXI1	3t.8i.3s	ap	GT..AG	1551	0	1	0	0.00934579	0	0.796262	0	23.968	19.0827	21.0555	0.0524035	0	1.25601	0
chr10:111986109_111987946:+	chr10	un.aa	MXI1	3t.8i.3s	ap	GT..AG	1838	0	0	2	0	0.0192308	0	1.63846	23.968	19.0827	21.0555	0	0.0949871	0	2.27665
chr10:111986145_111987946:+	chr10	un.aa	MXI1	3t.8i.3s	ap	GT..AG	1802	0	1	0	0.00934579	0	0.796262	0	23.968	19.0827	21.0555	0.0524035	0	1.25601	0
chr10:111986877_111987946:+	chr10	un.aa	MXI1	3t.8i.3s	ap	GT..AG	1070	0	0	1	0	0.00961538	0	0.819231	23.968	19.0827	21.0555	0	0.0474935	0	1.13832
chr10:111986901_111987946:+	chr10	un.aa	MXI1	3t.8i.3s	ap	GT..AG	1046	0	0	1	0	0.00961538	0	0.819231	23.968	19.0827	21.0555	0	0.0474935	0	1.13832
chr10:111988080_112002160:+	chr10	un.ad	MXI1	3t.8i.3s	ap	GT..AG	14081	0	2	0	0.0186916	0	1.59252	0	23.968	19.0827	21.0555	0.104807	0	2.51201	0
chr10:112004616_112020756:+	chr10	un.ad	MXI1	3t.8i.3s	ap	GT..AG	16141	0	1	0	0.00934579	0	0.796262	0	23.968	19.0827	21.0555	0.0524035	0	1.25601	0
chr10:112020904_112038937:+	chr10	un.aa	MXI1	3t.8i.3s	ap	GT..AG	18034	0	1	0	0.00934579	0	0.796262	0	23.968	19.0827	21.0555	0.0524035	0	1.25601	0
chr10:112039053_112039247:+	chr10	un.ad	MXI1	3t.8i.3s	ap	GT..AG	195	0	0	1	0	0.00961538	0	0.819231	23.968	19.0827	21.0555	0	0.0474935	0	1.13832
chr10:112039844_112041302:+	chr10	un.ad	MXI1	3t.8i.3s	ap	GT..AG	1459	0	2	0	0.0186916	0	1.59252	0	23.968	19.0827	21.0555	0.104807	0	2.51201	0
chr10:112039906_112044581:+	chr10	un.aa	MXI1	3t.8i.3s	ap	GT..AG	4676	0	2	7	0.0186916	0.0673077	1.59252	5.73462	23.968	19.0827	21.0555	0.104807	0.332455	2.51201	7.96827
chr10:112041375_112044581:+	chr10	un.aa	MXI1	3t.8i.3s	ap	GT..AG	3207	0	1	0	0.00934579	0	0.796262	0	23.968	19.0827	21.0555	0.0524035	0	1.25601	0
chr10:112058549_112060304:-	chr10	un.aa	SMNDC1	1t.5i.1s	con	GT..AG	1756	0	0	5	0	0.0480769	0	4.09615	9.11773	16.4997	12.4594	0	0.401303	0	3.65898
chr10:112063346_112064002:-	chr10	un.aa	SMNDC1	1t.5i.1s	con	GT..AG	657	0	0	2	0	0.0192308	0	1.63846	9.11773	16.4997	12.4594	0	0.160521	0	1.46359
chr10:112257719_112257933:+	chr10	un	DUSP5	1t.3i.1s	con	GC..AG	215	0	1	0	0.00934579	0	0.796262	0	16.0903	25.5987	21.2786	0.0390645	0	0.628557	0
chr10:112263073_112266692:+	chr10	un.aa	DUSP5	1t.3i.1s	con	GT..AG	3620	0	2	0	0.0186916	0	1.59252	0	16.0903	25.5987	21.2786	0.078129	0	1.25711	0
chr10:112328772_112333346:+	chr10	un.ad	SMC3	1t.28i.1s	con	GT..AG	4575	0	0	1	0	0.00961538	0	0.819231	46.4849	42.3789	44.1119	0	0.0226696	0	1.05379
chr10:112335161_112337177:+	chr10	un	SMC3	1t.28i.1s	con	TG..TA	2017	0	0	1	0	0.00961538	0	0.819231	46.4849	42.3789	44.1119	0	0.0226696	0	1.05379
chr10:112361643_112361798:+	chr10	un.ad	SMC3	1t.28i.1s	con	GT..AG	156	0	0	1	0	0.00961538	0	0.819231	46.4849	42.3789	44.1119	0	0.0226696	0	1.05379
chr10:112361937_112362582:+	chr10	un.ad.aa	SMC3	1t.28i.1s	con	GT..AG	646	0	1	0	0.00934579	0	0.796262	0	46.4849	42.3789	44.1119	0.0235966	0	1.09689	0
chr10:112363049_112363993:+	chr10	un.ad	SMC3	1t.28i.1s	con	GT..AG	945	0	1	0	0.00934579	0	0.796262	0	46.4849	42.3789	44.1119	0.0235966	0	1.09689	0
chr10:1123944_1130342:+	chr10	un.ad.aa	WDR37	1t.13i.1s	con	GT..AG	6399	0	1	0	0.00934579	0	0.796262	0	3.85974	4.595	3.53148	0.217628	0	0.839986	0
chr10:1126047_1130342:+	chr10	un.ad.aa	WDR37	1t.13i.1s	con	GT..AG	4296	0	1	0	0.00934579	0	0.796262	0	3.85974	4.595	3.53148	0.217628	0	0.839986	0
chr10:112633175_112635723:+	chr10	un.aa	PDCD4	3t.14i.1s	as	GT..AG	2549	0	4	0	0.0373832	0	3.18505	0	33.2731	32.5917	24.6828	0.122731	0	4.08363	0
chr10:112633335_112635723:+	chr10	un.aa	PDCD4	3t.14i.1s	as	GT..AG	2389	0	2	0	0.0186916	0	1.59252	0	33.2731	32.5917	24.6828	0.0613653	0	2.04181	0
chr10:112635561_112635723:+	chr10	un.aa	PDCD4	3t.14i.1s	as	GT..AG	163	0	4	1	0.0373832	0.00961538	3.18505	0.819231	33.2731	32.5917	24.6828	0.122731	0.040514	4.08363	1.34803
chr10:112635829_112637912:+	chr10	un.ad	PDCD4	3t.14i.1s	as	GT..AG	2084	0	1	0	0.00934579	0	0.796262	0	33.2731	32.5917	24.6828	0.0306827	0	1.02091	0
chr10:112637949_112640990:+	chr10	un.aa	PDCD4	3t.14i.1s	as	GT..AG	3042	0	1	0	0.00934579	0	0.796262	0	33.2731	32.5917	24.6828	0.0306827	0	1.02091	0
chr10:112640244_112641032:+	chr10	un.aa	PDCD4	3t.14i.1s	as	GT..AG	789	0	0	2	0	0.0192308	0	1.63846	33.2731	32.5917	24.6828	0	0.0810281	0	2.69606
chr10:112640748_112641032:+	chr10	un.aa	PDCD4	3t.14i.1s	as	GT..AG	285	0	1	0	0.00934579	0	0.796262	0	33.2731	32.5917	24.6828	0.0306827	0	1.02091	0
chr10:112641408_112642760:+	chr10	un.aa	PDCD4	3t.14i.1s	as	GT..AG	1353	0	0	2	0	0.0192308	0	1.63846	33.2731	32.5917	24.6828	0	0.0810281	0	2.69606
chr10:112643941_112645010:+	chr10	un.aa	PDCD4	3t.14i.1s	as	GT..AG	1070	0	1	0	0.00934579	0	0.796262	0	33.2731	32.5917	24.6828	0.0306827	0	1.02091	0
chr10:112644048_112645010:+	chr10	un.aa	PDCD4	3t.14i.1s	as	GT..AG	963	0	0	1	0	0.00961538	0	0.819231	33.2731	32.5917	24.6828	0	0.040514	0	1.34803
chr10:112655846_112656991:+	chr10	un.ad	PDCD4	3t.14i.1s	as	GT..AG	1146	0	2	1	0.0186916	0.00961538	1.59252	0.819231	33.2731	32.5917	24.6828	0.0613653	0.040514	2.04181	1.34803
chr10:112657072_112657785:+	chr10	un.aa	PDCD4	3t.14i.1s	as	GT..AG	714	0	2	0	0.0186916	0	1.59252	0	33.2731	32.5917	24.6828	0.0613653	0	2.04181	0
chr10:112658724_112658792:-	chr10	un	BBIP1	5t.8i.1s	as	GT..AG	69	0	0	1	0	0.00961538	0	0.819231	17.4344	15.5605	13.1341	0	0.0761377	0	1.32742
chr10:112661371_112678860:-	chr10	un.aa	BBIP1	5t.8i.1s	as	GT..AG	17490	0	0	2	0	0.0192308	0	1.63846	17.4344	15.5605	13.1341	0	0.152275	0	2.65484
chr10:112727037_112745385:+	chr10	un.aa	SHOC2	2t.9i.2s	ap	GT..AG	18349	0	0	1	0	0.00961538	0	0.819231	35.575	35.5177	36.2225	0	0.0276072	0	0.982123
chr10:112745524_112764363:+	chr10	un.ad.aa	SHOC2	2t.9i.2s	ap	GT..AG	18840	0	4	0	0.0373832	0	3.18505	0	35.575	35.5177	36.2225	0.11262	0	4.00645	0
chr10:112758672_112760172:+	chr10	un.aa	SHOC2	2t.9i.2s	ap	GT..AG	1501	0	0	1	0	0.00961538	0	0.819231	35.575	35.5177	36.2225	0	0.0276072	0	0.982123
chr10:11308641_11309926:+	chr10	un.ad	CELF2	4t.18i.3s	asap	GT..AG	1286	0	2	0	0.0186916	0	1.59252	0	3.14016	3.53406	2.34055	0.565921	0	1.77708	0
chr10:11311103_11312628:+	chr10	un.aa	CELF2	4t.18i.3s	asap	GT..AG	1526	0	1	0	0.00934579	0	0.796262	0	3.14016	3.53406	2.34055	0.282961	0	0.88854	0
chr10:1132298_1149474:+	chr10	un.ad	WDR37	1t.13i.1s	con	GT..AG	17177	0	1	0	0.00934579	0	0.796262	0	3.85974	4.595	3.53148	0.217628	0	0.839986	0
chr10:1132298_1149538:+	chr10	un.ad	WDR37	1t.13i.1s	con	GT..AG	17241	0	0	2	0	0.0192308	0	1.63846	3.85974	4.595	3.53148	0	0.566335	0	2.1859
chr10:1132298_1149541:+	chr10	un.ad.aa	WDR37	1t.13i.1s	con	GT..AG	17244	0	0	2	0	0.0192308	0	1.63846	3.85974	4.595	3.53148	0	0.566335	0	2.1859
chr10:1132298_1151065:+	chr10	un.ad.aa	WDR37	1t.13i.1s	con	GT..AG	18768	0	0	2	0	0.0192308	0	1.63846	3.85974	4.595	3.53148	0	0.566335	0	2.1859
chr10:1132298_1170157:+	chr10	un.ad.aa	WDR37	1t.13i.1s	con	GT..AG	37860	0	3	0	0.0280374	0	2.38879	0	3.85974	4.595	3.53148	0.652884	0	2.51996	0
chr10:11330567_11356101:+	chr10	un.aa	CELF2	4t.18i.3s	asap	GT..AG	25535	0	2	0	0.0186916	0	1.59252	0	3.14016	3.53406	2.34055	0.565921	0	1.77708	0
chr10:11356234_11363151:+	chr10	un.ad.aa	CELF2	4t.18i.3s	asap	GT..AG	6918	0	0	1	0	0.00961538	0	0.819231	3.14016	3.53406	2.34055	0	0.42725	0	1.34163
chr10:11356234_11367798:+	chr10	un.ad.aa	CELF2	4t.18i.3s	asap	GT..AG	11565	0	0	1	0	0.00961538	0	0.819231	3.14016	3.53406	2.34055	0	0.42725	0	1.34163
chr10:11363350_11367424:+	chr10	un.ad	CELF2	4t.18i.3s	asap	GT..AG	4075	0	2	0	0.0186916	0	1.59252	0	3.14016	3.53406	2.34055	0.565921	0	1.77708	0
chr10:113913256_113914386:-	chr10	un.ad	GPAM	2t.22i.1s	as	GT..AG	1131	0	0	1	0	0.00961538	0	0.819231	10.9754	10.2166	12.6328	0	0.079159	0	0.868798
chr10:113913256_113915621:-	chr10	un.ad	GPAM	2t.22i.1s	as	GT..AG	2366	0	0	2	0	0.0192308	0	1.63846	10.9754	10.2166	12.6328	0	0.158318	0	1.7376
chr10:113914446_113917006:-	chr10	un.ad.aa	GPAM	2t.22i.1s	as	GT..AG	2561	0	0	2	0	0.0192308	0	1.63846	10.9754	10.2166	12.6328	0	0.158318	0	1.7376
chr10:113919812_113920072:-	chr10	un.aa	GPAM	2t.22i.1s	as	GT..AG	261	0	2	0	0.0186916	0	1.59252	0	10.9754	10.2166	12.6328	0.19576	0	2.14853	0
chr10:113920143_113920361:-	chr10	un.ad	GPAM	2t.22i.1s	as	GT..AG	219	0	0	1	0	0.00961538	0	0.819231	10.9754	10.2166	12.6328	0	0.079159	0	0.868798
chr10:113920627_113921428:-	chr10	un.aa	GPAM	2t.22i.1s	as	GC..AG	802	0	0	1	0	0.00961538	0	0.819231	10.9754	10.2166	12.6328	0	0.079159	0	0.868798
chr10:113920627_113923458:-	chr10	un.ad.aa	GPAM	2t.22i.1s	as	GT..AG	2832	0	2	1	0.0186916	0.00961538	1.59252	0.819231	10.9754	10.2166	12.6328	0.19576	0.079159	2.14853	0.868798
chr10:113928283_113928767:-	chr10	un.aa	GPAM	2t.22i.1s	as	GT..AG	485	0	0	2	0	0.0192308	0	1.63846	10.9754	10.2166	12.6328	0	0.158318	0	1.7376
chr10:113928945_113931939:-	chr10	un.ad	GPAM	2t.22i.1s	as	GT..AG	2995	0	0	1	0	0.00961538	0	0.819231	10.9754	10.2166	12.6328	0	0.079159	0	0.868798
chr10:113932077_113933456:-	chr10	un.ad.aa	GPAM	2t.22i.1s	as	GT..AG	1380	0	0	1	0	0.00961538	0	0.819231	10.9754	10.2166	12.6328	0	0.079159	0	0.868798
chr10:113941509_113942549:-	chr10	un	GPAM	2t.22i.1s	as	GC..AG	1041	0	0	2	0	0.0192308	0	1.63846	10.9754	10.2166	12.6328	0	0.158318	0	1.7376
chr10:113941572_113942543:-	chr10	un.aa	GPAM	2t.22i.1s	as	GT..AG	972	0	0	1	0	0.00961538	0	0.819231	10.9754	10.2166	12.6328	0	0.079159	0	0.868798
chr10:113942650_113943374:-	chr10	un.aa	GPAM	2t.22i.1s	as	GT..AG	725	0	1	0	0.00934579	0	0.796262	0	10.9754	10.2166	12.6328	0.0978799	0	1.07427	0
chr10:113942650_113943377:-	chr10	un.aa	GPAM	2t.22i.1s	as	GT..AG	728	0	0	2	0	0.0192308	0	1.63846	10.9754	10.2166	12.6328	0	0.158318	0	1.7376
chr10:1139437_1140501:+	chr10	un.ad	WDR37	1t.13i.1s	con	GT..AG	1065	0	0	1	0	0.00961538	0	0.819231	3.85974	4.595	3.53148	0	0.283167	0	1.09295
chr10:114190666_114192133:-	chr10	un.ad.aa	ZDHHC6	1t.10i.1s	con	GT..AG	1468	0	1	0	0.00934579	0	0.796262	0	23.7295	34.7639	34.123	0.0287655	0	0.682592	0
chr10:114193040_114198093:-	chr10	un.ad.aa	ZDHHC6	1t.10i.1s	con	GT..AG	5054	0	1	0	0.00934579	0	0.796262	0	23.7295	34.7639	34.123	0.0287655	0	0.682592	0
chr10:114194223_114201949:-	chr10	un.ad.aa	ZDHHC6	1t.10i.1s	con	GT..AG	7727	0	2	0	0.0186916	0	1.59252	0	23.7295	34.7639	34.123	0.0575309	0	1.36518	0
chr10:114200454_114201486:-	chr10	un.aa	ZDHHC6	1t.10i.1s	con	GC..AG	1033	0	1	2	0.00934579	0.0192308	0.796262	1.63846	23.7295	34.7639	34.123	0.0287655	0.0586115	0.682592	1.39082
chr10:114202018_114203272:-	chr10	un.ad	ZDHHC6	1t.10i.1s	con	GT..AG	1255	0	3	3	0.0280374	0.0288462	2.38879	2.45769	23.7295	34.7639	34.123	0.0862964	0.0879172	2.04778	2.08624
chr10:114202018_114204927:-	chr10	un.ad	ZDHHC6	1t.10i.1s	con	GT..AG	2910	0	1	0	0.00934579	0	0.796262	0	23.7295	34.7639	34.123	0.0287655	0	0.682592	0
chr10:114202110_114204927:-	chr10	un.ad.aa	ZDHHC6	1t.10i.1s	con	GT..AG	2818	0	1	0	0.00934579	0	0.796262	0	23.7295	34.7639	34.123	0.0287655	0	0.682592	0
chr10:114207226_114207537:+	chr10	un.ad	VTI1A	1t.7i.1s	con	GT..AG	312	0	3	0	0.0280374	0	2.38879	0	7.72553	7.98625	8.06157	0.375646	0	2.90206	0
chr10:114207226_114224305:+	chr10	un.ad.aa	VTI1A	1t.7i.1s	con	GT..AG	17080	0	3	2	0.0280374	0.0192308	2.38879	1.63846	7.72553	7.98625	8.06157	0.375646	0.248091	2.90206	1.91663
chr10:114207653_114208139:+	chr10	un	VTI1A	1t.7i.1s	con	GT..AG	487	0	0	2	0	0.0192308	0	1.63846	7.72553	7.98625	8.06157	0	0.248091	0	1.91663
chr10:1142187_1149474:+	chr10	un.ad	WDR37	1t.13i.1s	con	GT..AG	7288	0	3	1	0.0280374	0.00961538	2.38879	0.819231	3.85974	4.595	3.53148	0.652884	0.283167	2.51996	1.09295
chr10:114224417_114298004:+	chr10	un.ad.aa	VTI1A	1t.7i.1s	con	GT..AG	73588	0	0	3	0	0.0288462	0	2.45769	7.72553	7.98625	8.06157	0	0.372136	0	2.87495
chr10:114286876_114298004:+	chr10	un.aa	VTI1A	1t.7i.1s	con	GT..AG	11129	0	1	1	0.00934579	0.00961538	0.796262	0.819231	7.72553	7.98625	8.06157	0.125215	0.124045	0.967355	0.958316
chr10:114286924_114287174:+	chr10	un.ad	VTI1A	1t.7i.1s	con	GT..AG	251	0	0	1	0	0.00961538	0	0.819231	7.72553	7.98625	8.06157	0	0.124045	0	0.958316
chr10:114286924_114296361:+	chr10	un.ad	VTI1A	1t.7i.1s	con	GT..AG	9438	0	0	1	0	0.00961538	0	0.819231	7.72553	7.98625	8.06157	0	0.124045	0	0.958316
chr10:114298090_114299328:+	chr10	un.ad	VTI1A	1t.7i.1s	con	GT..AG	1239	0	1	0	0.00934579	0	0.796262	0	7.72553	7.98625	8.06157	0.125215	0	0.967355	0
chr10:114298090_114299339:+	chr10	un.ad	VTI1A	1t.7i.1s	con	GT..AG	1250	0	2	0	0.0186916	0	1.59252	0	7.72553	7.98625	8.06157	0.25043	0	1.93471	0
chr10:114298090_114338644:+	chr10	un.ad	VTI1A	1t.7i.1s	con	GT..AG	40555	0	1	0	0.00934579	0	0.796262	0	7.72553	7.98625	8.06157	0.125215	0	0.967355	0
chr10:114298090_114575048:+	chr10	un.ad.aa	VTI1A	1t.7i.1s	con	GT..AG	276959	0	2	0	0.0186916	0	1.59252	0	7.72553	7.98625	8.06157	0.25043	0	1.93471	0
chr10:114338728_114427976:+	chr10	un.aa	VTI1A	1t.7i.1s	con	GT..AG	89249	0	1	0	0.00934579	0	0.796262	0	7.72553	7.98625	8.06157	0.125215	0	0.967355	0
chr10:114428769_114512111:+	chr10	un	VTI1A	1t.7i.1s	con	GT..AG	83343	0	0	2	0	0.0192308	0	1.63846	7.72553	7.98625	8.06157	0	0.248091	0	1.91663
chr10:114711367_114712792:+	chr10	un.ad	TCF7L2	13t.28i.1s	as	GT..AG	1426	0	1	0	0.00934579	0	0.796262	0	1.17622	1.61592	1.13225	0.618843	0	0.727892	0
chr10:114789059_114791747:+	chr10	un	TCF7L2	13t.28i.1s	as	GT..AG	2689	0	1	0	0.00934579	0	0.796262	0	1.17622	1.61592	1.13225	0.618843	0	0.727892	0
chr10:114799886_114845805:+	chr10	un.ad	TCF7L2	13t.28i.1s	as	GT..AG	45920	0	1	0	0.00934579	0	0.796262	0	1.17622	1.61592	1.13225	0.618843	0	0.727892	0
chr10:1151182_1170157:+	chr10	un.aa	WDR37	1t.13i.1s	con	GT..AG	18976	0	0	3	0	0.0288462	0	2.45769	3.85974	4.595	3.53148	0	0.849502	0	3.27885
chr10:11529871_11531100:-	chr10	un.ad	USP6NL	2t.15i.1s	as	GT..AG	1230	0	0	1	0	0.00961538	0	0.819231	9.68229	11.8841	11.1502	0	0.0896845	0	0.868351
chr10:11531950_11532830:-	chr10	un.ad	USP6NL	2t.15i.1s	as	GT..AG	881	0	1	1	0.00934579	0.00961538	0.796262	0.819231	9.68229	11.8841	11.1502	0.084146	0.0896845	0.814726	0.868351
chr10:11535228_11536366:-	chr10	un.aa	USP6NL	2t.15i.1s	as	GT..AG	1139	0	1	0	0.00934579	0	0.796262	0	9.68229	11.8841	11.1502	0.084146	0	0.814726	0
chr10:115457363_115470633:+	chr10	un.ad	CASP7	7t.14i.3s	asap	GT..AG	13271	0	0	1	0	0.00961538	0	0.819231	23.1761	23.5719	27.5014	0	0.0363618	0	0.842723
chr10:115469206_115470633:+	chr10	un.ad	CASP7	7t.14i.3s	asap	GT..AG	1428	0	2	0	0.0186916	0	1.59252	0	23.1761	23.5719	27.5014	0.0848468	0	1.96641	0
chr10:115472664_115480790:+	chr10	un.aa	CASP7	7t.14i.3s	asap	GT..AG	8127	0	0	1	0	0.00961538	0	0.819231	23.1761	23.5719	27.5014	0	0.0363618	0	0.842723
chr10:115480928_115485120:+	chr10	un.ad.aa	CASP7	7t.14i.3s	asap	GT..AG	4193	0	0	1	0	0.00961538	0	0.819231	23.1761	23.5719	27.5014	0	0.0363618	0	0.842723
chr10:11551675_11639629:-	chr10	un.ad.aa	USP6NL	2t.15i.1s	as	GT..AG	87955	0	0	2	0	0.0192308	0	1.63846	9.68229	11.8841	11.1502	0	0.179369	0	1.7367
chr10:11551676_11560534:-	chr10	un	USP6NL	2t.15i.1s	as	GG..TA	8859	0	1	0	0.00934579	0	0.796262	0	9.68229	11.8841	11.1502	0.084146	0	0.814726	0
chr10:11558989_11560533:-	chr10	un.ad	USP6NL	2t.15i.1s	as	GT..AG	1545	0	0	1	0	0.00961538	0	0.819231	9.68229	11.8841	11.1502	0	0.0896845	0	0.868351
chr10:115595072_115596015:-	chr10	un.aa	DCLRE1A	2t.9i.1s	as	GT..AG	944	0	0	2	0	0.0192308	0	1.63846	12.4278	12.5341	14.3483	0	0.139389	0	1.7323
chr10:115595072_115596259:-	chr10	un.aa	DCLRE1A	2t.9i.1s	as	GT..AG	1188	0	2	2	0.0186916	0.0192308	1.59252	1.63846	12.4278	12.5341	14.3483	0.159565	0.139389	1.98304	1.7323
chr10:115596398_115596820:-	chr10	un.ad	DCLRE1A	2t.9i.1s	as	GT..AG	423	0	0	1	0	0.00961538	0	0.819231	12.4278	12.5341	14.3483	0	0.0696947	0	0.866151
chr10:115602273_115603862:-	chr10	un.ad	DCLRE1A	2t.9i.1s	as	GT..AG	1590	0	2	0	0.0186916	0	1.59252	0	12.4278	12.5341	14.3483	0.159565	0	1.98304	0
chr10:115607095_115613551:-	chr10	un.aa	DCLRE1A	2t.9i.1s	as	GT..AG	6457	0	0	1	0	0.00961538	0	0.819231	12.4278	12.5341	14.3483	0	0.0696947	0	0.866151
chr10:115609950_115612481:-	chr10	un.ad	DCLRE1A	2t.9i.1s	as	GT..AG	2532	0	1	0	0.00934579	0	0.796262	0	12.4278	12.5341	14.3483	0.0797824	0	0.991519	0
chr10:115618440_115619500:+	chr10	un.ad	NHLRC2	1t.10i.1s	con	GT..AG	1061	0	1	0	0.00934579	0	0.796262	0	9.76896	7.81102	7.9562	0.128024	0	1.25066	0
chr10:115618440_115657868:+	chr10	un.ad.aa	NHLRC2	1t.10i.1s	con	GT..AG	39429	0	0	2	0	0.0192308	0	1.63846	9.76896	7.81102	7.9562	0	0.251376	0	2.45568
chr10:115623152_115636279:+	chr10	un.aa	NHLRC2	1t.10i.1s	con	GT..AG	13128	0	2	0	0.0186916	0	1.59252	0	9.76896	7.81102	7.9562	0.256049	0	2.50133	0
chr10:115636795_115639332:+	chr10	un.aa	NHLRC2	1t.10i.1s	con	GT..AG	2538	0	0	2	0	0.0192308	0	1.63846	9.76896	7.81102	7.9562	0	0.251376	0	2.45568
chr10:115644140_115657874:+	chr10	un.ad	NHLRC2	1t.10i.1s	con	GT..AG	13735	0	0	2	0	0.0192308	0	1.63846	9.76896	7.81102	7.9562	0	0.251376	0	2.45568
chr10:11565005_11567384:-	chr10	un.ad	USP6NL	2t.15i.1s	as	GT..AG	2380	0	0	2	0	0.0192308	0	1.63846	9.68229	11.8841	11.1502	0	0.179369	0	1.7367
chr10:115662353_115664589:+	chr10	un.ad	NHLRC2	1t.10i.1s	con	GT..AG	2237	0	1	0	0.00934579	0	0.796262	0	9.76896	7.81102	7.9562	0.128024	0	1.25066	0
chr10:115664796_115667806:+	chr10	un.ad	NHLRC2	1t.10i.1s	con	GT..AG	3011	0	0	1	0	0.00961538	0	0.819231	9.76896	7.81102	7.9562	0	0.125688	0	1.22784
chr10:11569567_11609753:-	chr10	un.aa	USP6NL	2t.15i.1s	as	GT..AG	40187	0	0	1	0	0.00961538	0	0.819231	9.68229	11.8841	11.1502	0	0.0896845	0	0.868351
chr10:11569567_11636629:-	chr10	un.aa	USP6NL	2t.15i.1s	as	GT..AG	67063	0	0	2	0	0.0192308	0	1.63846	9.68229	11.8841	11.1502	0	0.179369	0	1.7367
chr10:11569567_11653441:-	chr10	un.ad.aa	USP6NL	2t.15i.1s	as	GT..AG	83875	0	8	5	0.0747664	0.0480769	6.37009	4.09615	9.68229	11.8841	11.1502	0.673168	0.448422	6.51781	4.34175
chr10:115896006_115904255:-	chr10	un.ad.aa	C10orf118	1t.15i.1s	con	GT..AG	8250	0	1	0	0.00934579	0	0.796262	0	6.38946	6.40161	6.45415	0.156211	0	0.998102	0
chr10:115904376_115905456:-	chr10	un.aa	C10orf118	1t.15i.1s	con	GT..AG	1081	0	1	1	0.00934579	0.00961538	0.796262	0.819231	6.38946	6.40161	6.45415	0.156211	0.154939	0.998102	0.989977
chr10:115910980_115933773:-	chr10	un.ad.aa	C10orf118	1t.15i.1s	con	GT..AG	22794	0	2	0	0.0186916	0	1.59252	0	6.38946	6.40161	6.45415	0.312421	0	1.9962	0
chr10:116079405_116080441:-	chr10	un	AFAP1L2	2t.19i.1s	as	GT..AG	1037	0	0	1	0	0.00961538	0	0.819231	0.180815	0.127124	0.0509908	0	19.6114	0	3.54604
chr10:116205163_116225456:-	chr10	un.ad.aa	ABLIM1	4t.26i.1s	as	GT..AG	20294	0	1	2	0.00934579	0.0192308	0.796262	1.63846	8.57863	10.3718	7.46534	0.0964153	0.267905	0.827111	2.29826
chr10:116205251_116207638:-	chr10	un.ad	ABLIM1	4t.26i.1s	as	GT..AG	2388	0	0	1	0	0.00961538	0	0.819231	8.57863	10.3718	7.46534	0	0.133952	0	1.14913
chr10:116207786_116209899:-	chr10	un	ABLIM1	4t.26i.1s	as	GT..AG	2114	0	0	2	0	0.0192308	0	1.63846	8.57863	10.3718	7.46534	0	0.267905	0	2.29826
chr10:116207786_116225456:-	chr10	un.ad	ABLIM1	4t.26i.1s	as	GT..AG	17671	0	1	0	0.00934579	0	0.796262	0	8.57863	10.3718	7.46534	0.0964153	0	0.827111	0
chr10:116213805_116225456:-	chr10	un.ad	ABLIM1	4t.26i.1s	as	GT..AG	11652	0	1	0	0.00934579	0	0.796262	0	8.57863	10.3718	7.46534	0.0964153	0	0.827111	0
chr10:116225587_116232735:-	chr10	un.ad.aa	ABLIM1	4t.26i.1s	as	GT..AG	7149	0	0	1	0	0.00961538	0	0.819231	8.57863	10.3718	7.46534	0	0.133952	0	1.14913
chr10:116233715_116247715:-	chr10	un	ABLIM1	4t.26i.1s	as	TA..GC	14001	0	0	1	0	0.00961538	0	0.819231	8.57863	10.3718	7.46534	0	0.133952	0	1.14913
chr10:116247776_116249914:-	chr10	un.aa	ABLIM1	4t.26i.1s	as	GC..AG	2139	0	3	0	0.0280374	0	2.38879	0	8.57863	10.3718	7.46534	0.289246	0	2.48133	0
chr10:11636721_11636986:-	chr10	un	USP6NL	2t.15i.1s	as	GT..AG	266	0	0	3	0	0.0288462	0	2.45769	9.68229	11.8841	11.1502	0	0.269053	0	2.60505
chr10:11639717_11644456:-	chr10	un.aa	USP6NL	2t.15i.1s	as	GT..AG	4740	0	0	1	0	0.00961538	0	0.819231	9.68229	11.8841	11.1502	0	0.0896845	0	0.868351
chr10:11643467_11653441:-	chr10	un.ad	USP6NL	2t.15i.1s	as	GT..AG	9975	0	0	2	0	0.0192308	0	1.63846	9.68229	11.8841	11.1502	0	0.179369	0	1.7367
chr10:116606993_116614955:+	chr10	un.ad.aa	FAM160B1	2t.17i.1s	as	GT..AG	7963	0	2	0	0.0186916	0	1.59252	0	2.78177	2.73772	2.18582	0.730535	0	2.03218	0
chr10:116698313_116702403:+	chr10	un.aa	TRUB1	1t.7i.1s	con	GT..AG	4091	0	0	1	0	0.00961538	0	0.819231	21.7586	17.4379	23.9859	0	0.0416912	0	0.907141
chr10:116710907_116719482:+	chr10	un	TRUB1	1t.7i.1s	con	AG..CT	8576	0	0	1	0	0.00961538	0	0.819231	21.7586	17.4379	23.9859	0	0.0416912	0	0.907141
chr10:116710909_116719486:+	chr10	un.ad	TRUB1	1t.7i.1s	con	GT..AG	8578	0	0	1	0	0.00961538	0	0.819231	21.7586	17.4379	23.9859	0	0.0416912	0	0.907141
chr10:116710909_116730126:+	chr10	un.ad.aa	TRUB1	1t.7i.1s	con	GT..AG	19218	0	0	1	0	0.00961538	0	0.819231	21.7586	17.4379	23.9859	0	0.0416912	0	0.907141
chr10:116730200_116731755:+	chr10	un.ad	TRUB1	1t.7i.1s	con	GT..AG	1556	0	0	2	0	0.0192308	0	1.63846	21.7586	17.4379	23.9859	0	0.0833823	0	1.81428
chr10:116730200_116731909:+	chr10	un.ad	TRUB1	1t.7i.1s	con	GT..AG	1710	0	0	2	0	0.0192308	0	1.63846	21.7586	17.4379	23.9859	0	0.0833823	0	1.81428
chr10:116730200_116731913:+	chr10	un.ad	TRUB1	1t.7i.1s	con	GT..AG	1714	0	0	3	0	0.0288462	0	2.45769	21.7586	17.4379	23.9859	0	0.125073	0	2.72142
chr10:116734144_116734880:+	chr10	un	TRUB1	1t.7i.1s	con	GG..TA	737	0	0	1	0	0.00961538	0	0.819231	21.7586	17.4379	23.9859	0	0.0416912	0	0.907141
chr10:1170976_1175152:+	chr10	un.aa	WDR37	1t.13i.1s	con	GT..AG	4177	0	0	1	0	0.00961538	0	0.819231	3.85974	4.595	3.53148	0	0.283167	0	1.09295
chr10:1171014_1175152:+	chr10	un.aa	WDR37	1t.13i.1s	con	GT..AG	4139	0	1	3	0.00934579	0.0288462	0.796262	2.45769	3.85974	4.595	3.53148	0.217628	0.849502	0.839986	3.27885
chr10:11785435_11789347:+	chr10	un.aa	ECHDC3	1t.4i.1s	con	GT..AG	3913	0	1	1	0.00934579	0.00961538	0.796262	0.819231	21.1547	24.9299	15.0666	0.0401125	0.066372	0.848565	1.40408
chr10:11789470_11797406:+	chr10	un.ad.aa	ECHDC3	1t.4i.1s	con	GT..AG	7937	0	1	0	0.00934579	0	0.796262	0	21.1547	24.9299	15.0666	0.0401125	0	0.848565	0
chr10:11791592_11797389:+	chr10	un.ad	ECHDC3	1t.4i.1s	con	GT..AG	5798	0	0	2	0	0.0192308	0	1.63846	21.1547	24.9299	15.0666	0	0.132744	0	2.80815
chr10:118439273_118443301:-	chr10	un.ad.aa	HSPA12A	1t.11i.1s	con	GT..AG	4029	0	0	1	0	0.00961538	0	0.819231	3.52867	2.99893	3.06909	0	0.325829	0	1.14975
chr10:118450886_118451861:-	chr10	un.ad	HSPA12A	1t.11i.1s	con	GT..AG	976	0	0	1	0	0.00961538	0	0.819231	3.52867	2.99893	3.06909	0	0.325829	0	1.14975
chr10:118451979_118464661:-	chr10	un.ad.aa	HSPA12A	1t.11i.1s	con	GT..AG	12683	0	2	0	0.0186916	0	1.59252	0	3.52867	2.99893	3.06909	0.666905	0	2.35329	0
chr10:118453060_118458145:-	chr10	un.ad	HSPA12A	1t.11i.1s	con	GT..AG	5086	0	1	0	0.00934579	0	0.796262	0	3.52867	2.99893	3.06909	0.333452	0	1.17664	0
chr10:118453111_118458145:-	chr10	un.ad	HSPA12A	1t.11i.1s	con	GT..AG	5035	0	2	0	0.0186916	0	1.59252	0	3.52867	2.99893	3.06909	0.666905	0	2.35329	0
chr10:118463231_118464661:-	chr10	un.ad	HSPA12A	1t.11i.1s	con	GT..AG	1431	0	2	0	0.0186916	0	1.59252	0	3.52867	2.99893	3.06909	0.666905	0	2.35329	0
chr10:118464790_118486737:-	chr10	un.aa	HSPA12A	1t.11i.1s	con	GT..AG	21948	0	0	1	0	0.00961538	0	0.819231	3.52867	2.99893	3.06909	0	0.325829	0	1.14975
chr10:118464888_118466710:-	chr10	un.ad	HSPA12A	1t.11i.1s	con	GT..AG	1823	0	2	0	0.0186916	0	1.59252	0	3.52867	2.99893	3.06909	0.666905	0	2.35329	0
chr10:118492466_118501940:-	chr10	un.ad	HSPA12A	1t.11i.1s	con	GT..AG	9475	0	1	1	0.00934579	0.00961538	0.796262	0.819231	3.52867	2.99893	3.06909	0.333452	0.325829	1.17664	1.14975
chr10:118646078_118674885:-	chr10	un.ad.aa	KIAA1598	5t.21i.2s	asap	GT..AG	28808	0	1	0	0.00934579	0	0.796262	0	9.71382	9.7008	8.01063	0.103084	0	1.00134	0
chr10:118648683_118661275:-	chr10	un.ad	KIAA1598	5t.21i.2s	asap	GT..AG	12593	0	2	0	0.0186916	0	1.59252	0	9.71382	9.7008	8.01063	0.206169	0	2.00268	0
chr10:11865470_11866534:+	chr10	un.ad	PROSER2	1t.3i.1s	con	GT..AG	1065	0	1	0	0.00934579	0	0.796262	0	14.1523	17.6784	14.9503	0.0565662	0	0.800539	0
chr10:11865470_11888599:+	chr10	un.ad	PROSER2	1t.3i.1s	con	GT..AG	23130	0	2	0	0.0186916	0	1.59252	0	14.1523	17.6784	14.9503	0.113132	0	1.60108	0
chr10:118713722_118728162:-	chr10	un.ad.aa	KIAA1598	5t.21i.2s	asap	GT..AG	14441	0	1	0	0.00934579	0	0.796262	0	9.71382	9.7008	8.01063	0.103084	0	1.00134	0
chr10:118738820_118742651:-	chr10	un.aa	KIAA1598	5t.21i.2s	asap	GT..AG	3832	0	0	2	0	0.0192308	0	1.63846	9.71382	9.7008	8.01063	0	0.249668	0	2.42523
chr10:11891525_11891945:+	chr10	un	PROSER2	1t.3i.1s	con	GT..AG	421	0	0	1	0	0.00961538	0	0.819231	14.1523	17.6784	14.9503	0	0.0668883	0	0.94662
chr10:11894215_11898882:+	chr10	un.ad	PROSER2	1t.3i.1s	con	GT..AG	4668	0	2	0	0.0186916	0	1.59252	0	14.1523	17.6784	14.9503	0.113132	0	1.60108	0
chr10:11899385_11911364:-	chr10	un.ad.aa	PROSER2-AS1	1t.5i.1s	con	GT..AG	11980	0	0	1	0	0.00961538	0	0.819231	0.33089	0.215289	0.174327	0	5.73635	0	1.8981
chr10:11903407_11904910:+	chr10	un	PROSER2	1t.3i.1s	con	GT..AG	1504	0	3	0	0.0280374	0	2.38879	0	14.1523	17.6784	14.9503	0.169699	0	2.40162	0
chr10:119049860_119100490:-	chr10	un.ad.aa	PDZD8	1t.4i.1s	con	GT..AG	50631	0	2	0	0.0186916	0	1.59252	0	14.8617	15.0801	10.1024	0.132625	0	1.97103	0
chr10:11908783_11911468:+	chr10	un.ad	PROSER2	1t.3i.1s	con	GT..AG	2686	0	1	0	0.00934579	0	0.796262	0	14.1523	17.6784	14.9503	0.0565662	0	0.800539	0
chr10:119100614_119104889:-	chr10	un.aa	PDZD8	1t.4i.1s	con	GT..AG	4276	0	4	1	0.0373832	0.00961538	3.18505	0.819231	14.8617	15.0801	10.1024	0.26525	0.0989864	3.94207	1.47111
chr10:11911498_11912677:-	chr10	un	PROSER2-AS1	1t.5i.1s	con	GT..AG	1180	0	0	1	0	0.00961538	0	0.819231	0.33089	0.215289	0.174327	0	5.73635	0	1.8981
chr10:11912061_11912118:-	chr10	un	PROSER2-AS1	1t.5i.1s	con	GC..AG	58	0	0	3	0	0.0288462	0	2.45769	0.33089	0.215289	0.174327	0	17.209	0	5.69429
chr10:11971314_11971863:-	chr10	un.ad	UPF2	2t.22i.1s	as	GT..AG	550	0	1	0	0.00934579	0	0.796262	0	16.6364	15.8808	15.465	0.0629691	0	1.04758	0
chr10:11978712_11983464:-	chr10	un.aa	UPF2	2t.22i.1s	as	GT..AG	4753	0	2	0	0.0186916	0	1.59252	0	16.6364	15.8808	15.465	0.125938	0	2.09516	0
chr10:12006045_12039670:-	chr10	un.ad	UPF2	2t.22i.1s	as	GT..AG	33626	0	1	0	0.00934579	0	0.796262	0	16.6364	15.8808	15.465	0.0629691	0	1.04758	0
chr10:12006125_12007823:-	chr10	un.aa	UPF2	2t.22i.1s	as	GT..AG	1699	0	0	1	0	0.00961538	0	0.819231	16.6364	15.8808	15.465	0	0.0646621	0	1.07575
chr10:120069130_120070372:-	chr10	un	FAM204A	2t.9i.1s	as	GT..AG	1243	0	0	2	0	0.0192308	0	1.63846	17.4821	18.1108	19.6762	0	0.101646	0	1.77698
chr10:120081890_120085665:-	chr10	un.ad	FAM204A	2t.9i.1s	as	GT..AG	3776	0	0	2	0	0.0192308	0	1.63846	17.4821	18.1108	19.6762	0	0.101646	0	1.77698
chr10:120085752_120094625:-	chr10	un.ad	FAM204A	2t.9i.1s	as	GT..AG	8874	0	3	1	0.0280374	0.00961538	2.38879	0.819231	17.4821	18.1108	19.6762	0.165647	0.0508228	2.89586	0.88849
chr10:120085752_120095065:-	chr10	un.ad	FAM204A	2t.9i.1s	as	GT..AG	9314	0	0	2	0	0.0192308	0	1.63846	17.4821	18.1108	19.6762	0	0.101646	0	1.77698
chr10:12009454_12039670:-	chr10	un.ad.aa	UPF2	2t.22i.1s	as	GT..AG	30217	0	2	1	0.0186916	0.00961538	1.59252	0.819231	16.6364	15.8808	15.465	0.125938	0.0646621	2.09516	1.07575
chr10:120095154_120095744:-	chr10	un.aa	FAM204A	2t.9i.1s	as	GT..AG	591	0	2	2	0.0186916	0.0192308	1.59252	1.63846	17.4821	18.1108	19.6762	0.110431	0.101646	1.93057	1.77698
chr10:120095936_120096737:-	chr10	un.aa	FAM204A	2t.9i.1s	as	GT..AG	802	0	0	1	0	0.00961538	0	0.819231	17.4821	18.1108	19.6762	0	0.0508228	0	0.88849
chr10:120096848_120101238:-	chr10	un.ad	FAM204A	2t.9i.1s	as	GT..AG	4391	0	0	1	0	0.00961538	0	0.819231	17.4821	18.1108	19.6762	0	0.0508228	0	0.88849
chr10:120096921_120101238:-	chr10	un.ad	FAM204A	2t.9i.1s	as	GT..AG	4318	0	0	2	0	0.0192308	0	1.63846	17.4821	18.1108	19.6762	0	0.101646	0	1.77698
chr10:12020681_12021055:-	chr10	un.ad	UPF2	2t.22i.1s	as	GT..AG	375	0	2	0	0.0186916	0	1.59252	0	16.6364	15.8808	15.465	0.125938	0	2.09516	0
chr10:12039757_12043674:-	chr10	un.ad.aa	UPF2	2t.22i.1s	as	GT..AG	3918	0	2	0	0.0186916	0	1.59252	0	16.6364	15.8808	15.465	0.125938	0	2.09516	0
chr10:12039770_12041902:-	chr10	un	UPF2	2t.22i.1s	as	AT..AC	2133	0	1	0	0.00934579	0	0.796262	0	16.6364	15.8808	15.465	0.0629691	0	1.04758	0
chr10:120445681_120450776:-	chr10	un.ad.aa	CACUL1	1t.8i.1s	con	GC..AG	5096	0	0	2	0	0.0192308	0	1.63846	22.0657	23.934	22.6539	0	0.088285	0	1.94807
chr10:120446154_120446629:-	chr10	un.aa	CACUL1	1t.8i.1s	con	GT..AG	476	0	2	0	0.0186916	0	1.59252	0	22.0657	23.934	22.6539	0.0835631	0	1.84387	0
chr10:120446154_120454652:-	chr10	un.ad.aa	CACUL1	1t.8i.1s	con	GT..AG	8499	0	6	1	0.0560748	0.00961538	4.77757	0.819231	22.0657	23.934	22.6539	0.250689	0.0441425	5.53162	0.974033
chr10:120447869_120450776:-	chr10	un.ad	CACUL1	1t.8i.1s	con	GC..AG	2908	0	1	0	0.00934579	0	0.796262	0	22.0657	23.934	22.6539	0.0417816	0	0.921937	0
chr10:120460921_120463492:-	chr10	un.aa	CACUL1	1t.8i.1s	con	GT..AG	2572	0	0	1	0	0.00961538	0	0.819231	22.0657	23.934	22.6539	0	0.0441425	0	0.974033
chr10:12046727_12048952:-	chr10	un.aa	UPF2	2t.22i.1s	as	GT..AG	2226	0	0	1	0	0.00961538	0	0.819231	16.6364	15.8808	15.465	0	0.0646621	0	1.07575
chr10:12056184_12061660:-	chr10	un.aa	UPF2	2t.22i.1s	as	GT..AG	5477	0	1	1	0.00934579	0.00961538	0.796262	0.819231	16.6364	15.8808	15.465	0.0629691	0.0646621	1.04758	1.07575
chr10:120796856_120797749:-	chr10	un.ad	EIF3A	1t.21i.1s	con	GT..AG	894	0	0	1	0	0.00961538	0	0.819231	95.7789	87.8835	101.809	0	0.00982231	0	0.94077
chr10:120801680_120801739:-	chr10	un	EIF3A	1t.21i.1s	con	GT..AG	60	0	1	0	0.00934579	0	0.796262	0	95.7789	87.8835	101.809	0.0113787	0	1.08984	0
chr10:120801698_120801757:-	chr10	un	EIF3A	1t.21i.1s	con	GC..AG	60	0	1	0	0.00934579	0	0.796262	0	95.7789	87.8835	101.809	0.0113787	0	1.08984	0
chr10:120801703_120801822:-	chr10	un	EIF3A	1t.21i.1s	con	GC..AG	120	0	2	2	0.0186916	0.0192308	1.59252	1.63846	95.7789	87.8835	101.809	0.0227574	0.0196446	2.17968	1.88154
chr10:120801733_120801822:-	chr10	un	EIF3A	1t.21i.1s	con	GC..AG	90	0	0	2	0	0.0192308	0	1.63846	95.7789	87.8835	101.809	0	0.0196446	0	1.88154
chr10:120801985_120802044:-	chr10	un	EIF3A	1t.21i.1s	con	GC..AG	60	0	1	0	0.00934579	0	0.796262	0	95.7789	87.8835	101.809	0.0113787	0	1.08984	0
chr10:120810187_120810393:-	chr10	un.aa	EIF3A	1t.21i.1s	con	GT..AG	207	0	0	2	0	0.0192308	0	1.63846	95.7789	87.8835	101.809	0	0.0196446	0	1.88154
chr10:120810819_120816251:-	chr10	un.ad	EIF3A	1t.21i.1s	con	GT..AG	5433	0	1	0	0.00934579	0	0.796262	0	95.7789	87.8835	101.809	0.0113787	0	1.08984	0
chr10:120817567_120819113:-	chr10	un.ad	EIF3A	1t.21i.1s	con	GT..AG	1547	0	1	0	0.00934579	0	0.796262	0	95.7789	87.8835	101.809	0.0113787	0	1.08984	0
chr10:120818910_120819109:-	chr10	un.aa	EIF3A	1t.21i.1s	con	GT..AG	200	0	1	1	0.00934579	0.00961538	0.796262	0.819231	95.7789	87.8835	101.809	0.0113787	0.00982231	1.08984	0.94077
chr10:120819231_120819493:-	chr10	un.aa	EIF3A	1t.21i.1s	con	GT..AG	263	0	1	5	0.00934579	0.0480769	0.796262	4.09615	95.7789	87.8835	101.809	0.0113787	0.0491116	1.08984	4.70385
chr10:120820357_120824910:-	chr10	un.ad.aa	EIF3A	1t.21i.1s	con	GT..AG	4554	0	1	0	0.00934579	0	0.796262	0	95.7789	87.8835	101.809	0.0113787	0	1.08984	0
chr10:120820868_120824910:-	chr10	un.ad	EIF3A	1t.21i.1s	con	GT..AG	4043	0	0	2	0	0.0192308	0	1.63846	95.7789	87.8835	101.809	0	0.0196446	0	1.88154
chr10:120827099_120828957:-	chr10	un.ad	EIF3A	1t.21i.1s	con	GT..AG	1859	0	1	0	0.00934579	0	0.796262	0	95.7789	87.8835	101.809	0.0113787	0	1.08984	0
chr10:120830518_120833258:-	chr10	un.ad	EIF3A	1t.21i.1s	con	GT..AG	2741	0	1	0	0.00934579	0	0.796262	0	95.7789	87.8835	101.809	0.0113787	0	1.08984	0
chr10:120867677_120879897:+	chr10	un.ad	FAM45B	2t.8i.2s	ap	GT..AG	12221	0	0	2	0	0.0192308	0	1.63846	1.44335	2.10994	5.45959	0	0.366328	0	0.528741
chr10:120877180_120879897:+	chr10	un.ad	FAM45B	2t.8i.2s	ap	GT..AG	2718	0	1	4	0.00934579	0.0384615	0.796262	3.27692	1.44335	2.10994	5.45959	0.473947	0.732656	0.684074	1.05748
chr10:120877180_120889026:+	chr10	un.ad.aa	FAM45B	2t.8i.2s	ap	GT..AG	11847	0	2	0	0.0186916	0	1.59252	0	1.44335	2.10994	5.45959	0.947894	0	1.36815	0
chr10:120883082_120889004:+	chr10	un.ad	FAM45B	2t.8i.2s	ap	GT..AG	5923	0	0	4	0	0.0384615	0	3.27692	1.44335	2.10994	5.45959	0	0.732656	0	1.05748
chr10:120889135_120895982:+	chr10	un.ad.aa	FAM45B	2t.8i.2s	ap	GT..AG	6848	0	0	1	0	0.00961538	0	0.819231	1.44335	2.10994	5.45959	0	0.183164	0	0.264371
chr10:120892122_120896572:+	chr10	un.ad	FAM45B	2t.8i.2s	ap	GT..AG	4451	0	0	2	0	0.0192308	0	1.63846	1.44335	2.10994	5.45959	0	0.366328	0	0.528741
chr10:120900832_120914573:-	chr10	un.ad.aa	SFXN4	1t.13i.1s	con	GT..AG	13742	0	4	0	0.0373832	0	3.18505	0	21.001	21.6656	28.3754	0.184624	0	3.87731	0
chr10:120916269_120917175:-	chr10	un.aa	SFXN4	1t.13i.1s	con	GT..AG	907	0	2	0	0.0186916	0	1.59252	0	21.001	21.6656	28.3754	0.0923122	0	1.93865	0
chr10:120917439_120917519:-	chr10	un	SFXN4	1t.13i.1s	con	TA..GG	81	0	0	1	0	0.00961538	0	0.819231	21.001	21.6656	28.3754	0	0.0352418	0	0.740115
chr10:120917575_120920426:-	chr10	un.ad.aa	SFXN4	1t.13i.1s	con	GT..AG	2852	0	0	2	0	0.0192308	0	1.63846	21.001	21.6656	28.3754	0	0.0704836	0	1.48023
chr10:120919265_120920425:-	chr10	un	SFXN4	1t.13i.1s	con	TG..GC	1161	0	1	1	0.00934579	0.00961538	0.796262	0.819231	21.001	21.6656	28.3754	0.0461561	0.0352418	0.969327	0.740115
chr10:120923709_120924025:-	chr10	un.aa	SFXN4	1t.13i.1s	con	GT..AG	317	0	0	1	0	0.00961538	0	0.819231	21.001	21.6656	28.3754	0	0.0352418	0	0.740115
chr10:120923709_120924580:-	chr10	un.aa	SFXN4	1t.13i.1s	con	GT..AG	872	0	2	0	0.0186916	0	1.59252	0	21.001	21.6656	28.3754	0.0923122	0	1.93865	0
chr10:120928826_120931893:-	chr10	un.ad	PRDX3	2t.7i.1s	as	GT..AG	3068	0	4	1	0.0373832	0.00961538	3.18505	0.819231	255.544	216.407	249.722	0.0184837	0.00400445	4.72341	1.02332
chr10:120928941_120931893:-	chr10	un.ad	PRDX3	2t.7i.1s	as	GT..AG	2953	0	0	3	0	0.0288462	0	2.45769	255.544	216.407	249.722	0	0.0120134	0	3.06995
chr10:120933385_120938266:-	chr10	un.ad.aa	PRDX3	2t.7i.1s	as	GT..AG	4882	0	0	2	0	0.0192308	0	1.63846	255.544	216.407	249.722	0	0.00800891	0	2.04663
chr10:120967482_121086003:+	chr10	un.ad	GRK5	1t.15i.1s	con	GT..AG	118522	0	2	0	0.0186916	0	1.59252	0	9.9192	10.0818	8.1584	0.198377	0	1.96774	0
chr10:121065776_121086027:+	chr10	un.aa	GRK5	1t.15i.1s	con	GT..AG	20252	0	0	2	0	0.0192308	0	1.63846	9.9192	10.0818	8.1584	0	0.245146	0	2.43165
chr10:121086124_121156206:+	chr10	un.ad.aa	GRK5	1t.15i.1s	con	GT..AG	70083	0	2	0	0.0186916	0	1.59252	0	9.9192	10.0818	8.1584	0.198377	0	1.96774	0
chr10:12111187_12126538:+	chr10	un.ad.aa	DHTKD1	1t.16i.1s	con	GT..AG	15352	0	1	0	0.00934579	0	0.796262	0	10.8191	8.43007	6.48604	0.118623	0	1.28339	0
chr10:121122290_121140326:+	chr10	un.aa	GRK5	1t.15i.1s	con	GT..AG	18037	0	1	0	0.00934579	0	0.796262	0	9.9192	10.0818	8.1584	0.0991886	0	0.983871	0
chr10:121140440_121156210:+	chr10	un.ad	GRK5	1t.15i.1s	con	GT..AG	15771	0	2	0	0.0186916	0	1.59252	0	9.9192	10.0818	8.1584	0.198377	0	1.96774	0
chr10:121178840_121182677:+	chr10	un.aa	GRK5	1t.15i.1s	con	GT..AG	3838	0	0	1	0	0.00961538	0	0.819231	9.9192	10.0818	8.1584	0	0.122573	0	1.21583
chr10:121184598_121184876:+	chr10	un.ad	GRK5	1t.15i.1s	con	GT..AG	279	0	1	0	0.00934579	0	0.796262	0	9.9192	10.0818	8.1584	0.0991886	0	0.983871	0
chr10:121184598_121190898:+	chr10	un.ad.aa	GRK5	1t.15i.1s	con	GT..AG	6301	0	2	0	0.0186916	0	1.59252	0	9.9192	10.0818	8.1584	0.198377	0	1.96774	0
chr10:121207523_121207634:+	chr10	un.aa	GRK5	1t.15i.1s	con	GT..AG	112	0	0	1	0	0.00961538	0	0.819231	9.9192	10.0818	8.1584	0	0.122573	0	1.21583
chr10:121207773_121209842:+	chr10	un.ad	GRK5	1t.15i.1s	con	GT..AG	2070	0	1	0	0.00934579	0	0.796262	0	9.9192	10.0818	8.1584	0.0991886	0	0.983871	0
chr10:121212789_121213603:+	chr10	un.ad	GRK5	1t.15i.1s	con	GT..AG	815	0	2	0	0.0186916	0	1.59252	0	9.9192	10.0818	8.1584	0.198377	0	1.96774	0
chr10:121259772_121285543:-	chr10	un.ad.aa	RGS10	2t.5i.1s	as	GT..AG	25772	0	1	6	0.00934579	0.0576923	0.796262	4.91538	21.6395	24.5478	22.1752	0.0407368	0.270573	0.881527	5.85507
chr10:12126751_12133511:+	chr10	un.ad.aa	DHTKD1	1t.16i.1s	con	GT..AG	6761	0	1	1	0.00934579	0.00961538	0.796262	0.819231	10.8191	8.43007	6.48604	0.118623	0.154177	1.28339	1.66806
chr10:12126751_12136071:+	chr10	un.ad.aa	DHTKD1	1t.16i.1s	con	GT..AG	9321	0	1	0	0.00934579	0	0.796262	0	10.8191	8.43007	6.48604	0.118623	0	1.28339	0
chr10:121284824_121285543:-	chr10	un.ad	RGS10	2t.5i.1s	as	GT..AG	720	0	1	0	0.00934579	0	0.796262	0	21.6395	24.5478	22.1752	0.0407368	0	0.881527	0
chr10:121289856_121302101:-	chr10	un.ad	RGS10	2t.5i.1s	as	GT..AG	12246	0	2	0	0.0186916	0	1.59252	0	21.6395	24.5478	22.1752	0.0814737	0	1.76305	0
chr10:12129729_12133511:+	chr10	un.ad.aa	DHTKD1	1t.16i.1s	con	GT..AG	3783	0	0	1	0	0.00961538	0	0.819231	10.8191	8.43007	6.48604	0	0.154177	0	1.66806
chr10:12131255_12139682:+	chr10	un.ad.aa	DHTKD1	1t.16i.1s	con	GT..AG	8428	0	1	0	0.00934579	0	0.796262	0	10.8191	8.43007	6.48604	0.118623	0	1.28339	0
chr10:121337043_121337152:-	chr10	un.ad	TIAL1	2t.12i.1s	as	GT..AG	110	0	2	0	0.0186916	0	1.59252	0	10.4189	9.99303	9.46906	0.200139	0	2.08523	0
chr10:121339523_121340289:-	chr10	un.aa	TIAL1	2t.12i.1s	as	GT..AG	767	0	1	0	0.00934579	0	0.796262	0	10.4189	9.99303	9.46906	0.10007	0	1.04262	0
chr10:121339523_121341970:-	chr10	un.ad.aa	TIAL1	2t.12i.1s	as	GT..AG	2448	0	1	0	0.00934579	0	0.796262	0	10.4189	9.99303	9.46906	0.10007	0	1.04262	0
chr10:121341736_121347663:-	chr10	un.ad.aa	TIAL1	2t.12i.1s	as	GT..AG	5928	0	0	3	0	0.0288462	0	2.45769	10.4189	9.99303	9.46906	0	0.316821	0	3.30093
chr10:121342070_121355945:-	chr10	un.ad.aa	TIAL1	2t.12i.1s	as	GT..AG	13876	0	1	0	0.00934579	0	0.796262	0	10.4189	9.99303	9.46906	0.10007	0	1.04262	0
chr10:121347761_121350577:-	chr10	un.aa	TIAL1	2t.12i.1s	as	GT..AG	2817	0	2	0	0.0186916	0	1.59252	0	10.4189	9.99303	9.46906	0.200139	0	2.08523	0
chr10:121353026_121353511:-	chr10	un	TIAL1	2t.12i.1s	as	GT..AG	486	0	2	0	0.0186916	0	1.59252	0	10.4189	9.99303	9.46906	0.200139	0	2.08523	0
chr10:121353063_121353511:-	chr10	un	TIAL1	2t.12i.1s	as	GT..AG	449	0	1	0	0.00934579	0	0.796262	0	10.4189	9.99303	9.46906	0.10007	0	1.04262	0
chr10:121353063_121355945:-	chr10	un.ad	TIAL1	2t.12i.1s	as	GT..AG	2883	0	0	1	0	0.00961538	0	0.819231	10.4189	9.99303	9.46906	0	0.105607	0	1.10031
chr10:12139996_12143040:+	chr10	un.ad.aa	DHTKD1	1t.16i.1s	con	GT..AG	3045	0	2	1	0.0186916	0.00961538	1.59252	0.819231	10.8191	8.43007	6.48604	0.237246	0.154177	2.56679	1.66806
chr10:121418192_121429362:+	chr10	un.aa	BAG3	1t.3i.1s	con	GT..AG	11171	0	0	2	0	0.0192308	0	1.63846	10.0886	11.0771	9.24043	0	0.21644	0	2.18358
chr10:121429690_121435975:+	chr10	un.ad.aa	BAG3	1t.3i.1s	con	GT..AG	6286	0	1	0	0.00934579	0	0.796262	0	10.0886	11.0771	9.24043	0.0902763	0	0.910762	0
chr10:12143181_12154976:+	chr10	un.ad	DHTKD1	1t.16i.1s	con	GT..AG	11796	0	0	1	0	0.00961538	0	0.819231	10.8191	8.43007	6.48604	0	0.154177	0	1.66806
chr10:121485872_121541146:+	chr10	un.ad.aa	INPP5F	3t.20i.2s	asap	GT..AG	55275	0	0	1	0	0.00961538	0	0.819231	4.90557	4.48558	5.2749	0	0.189577	0	0.929984
chr10:121510669_121517406:+	chr10	un.ad	INPP5F	3t.20i.2s	asap	GT..AG	6738	0	2	1	0.0186916	0.00961538	1.59252	0.819231	4.90557	4.48558	5.2749	0.445873	0.189577	2.18726	0.929984
chr10:121510669_121551028:+	chr10	un.ad.aa	INPP5F	3t.20i.2s	asap	GT..AG	40360	0	0	1	0	0.00961538	0	0.819231	4.90557	4.48558	5.2749	0	0.189577	0	0.929984
chr10:121540755_121541146:+	chr10	un.aa	INPP5F	3t.20i.2s	asap	GT..AG	392	0	1	0	0.00934579	0	0.796262	0	4.90557	4.48558	5.2749	0.222937	0	1.09363	0
chr10:121541284_121556226:+	chr10	un.ad.aa	INPP5F	3t.20i.2s	asap	GT..AG	14943	0	2	0	0.0186916	0	1.59252	0	4.90557	4.48558	5.2749	0.445873	0	2.18726	0
chr10:12155064_12159601:+	chr10	un.ad	DHTKD1	1t.16i.1s	con	GT..AG	4538	0	0	2	0	0.0192308	0	1.63846	10.8191	8.43007	6.48604	0	0.308355	0	3.33612
chr10:12155064_12160747:+	chr10	un.ad.aa	DHTKD1	1t.16i.1s	con	GT..AG	5684	0	1	0	0.00934579	0	0.796262	0	10.8191	8.43007	6.48604	0.118623	0	1.28339	0
chr10:121557153_121563684:+	chr10	un.ad.aa	INPP5F	3t.20i.2s	asap	GT..AG	6532	0	0	2	0	0.0192308	0	1.63846	4.90557	4.48558	5.2749	0	0.379154	0	1.85997
chr10:121564974_121567443:+	chr10	un.ad.aa	INPP5F	3t.20i.2s	asap	GT..AG	2470	0	1	1	0.00934579	0.00961538	0.796262	0.819231	4.90557	4.48558	5.2749	0.222937	0.189577	1.09363	0.929984
chr10:121565993_121569611:+	chr10	un.ad.aa	INPP5F	3t.20i.2s	asap	GT..AG	3619	0	2	0	0.0186916	0	1.59252	0	4.90557	4.48558	5.2749	0.445873	0	2.18726	0
chr10:121591609_121596407:-	chr10	un.ad	MCMBP	3t.18i.1s	as	GT..AG	4799	0	1	0	0.00934579	0	0.796262	0	40.1418	38.4673	34.0199	0.0259961	0	1.04353	0
chr10:121595213_121598046:-	chr10	un.ad	MCMBP	3t.18i.1s	as	GT..AG	2834	0	0	1	0	0.00961538	0	0.819231	40.1418	38.4673	34.0199	0	0.0293946	0	1.17995
chr10:121595217_121598046:-	chr10	un.ad.aa	MCMBP	3t.18i.1s	as	GT..AG	2830	0	0	1	0	0.00961538	0	0.819231	40.1418	38.4673	34.0199	0	0.0293946	0	1.17995
chr10:12159755_12162180:+	chr10	un.ad.aa	DHTKD1	1t.16i.1s	con	GT..AG	2426	0	1	0	0.00934579	0	0.796262	0	10.8191	8.43007	6.48604	0.118623	0	1.28339	0
chr10:121600473_121602765:-	chr10	un.ad.aa	MCMBP	3t.18i.1s	as	GT..AG	2293	0	1	2	0.00934579	0.0192308	0.796262	1.63846	40.1418	38.4673	34.0199	0.0259961	0.0587891	1.04353	2.3599
chr10:121601253_121601983:-	chr10	un.ad	MCMBP	3t.18i.1s	as	GT..AG	731	0	0	2	0	0.0192308	0	1.63846	40.1418	38.4673	34.0199	0	0.0587891	0	2.3599
chr10:121602108_121612561:-	chr10	un.ad.aa	MCMBP	3t.18i.1s	as	GT..AG	10454	0	1	0	0.00934579	0	0.796262	0	40.1418	38.4673	34.0199	0.0259961	0	1.04353	0
chr10:121609089_121612576:-	chr10	un.aa	MCMBP	3t.18i.1s	as	GT..AG	3488	0	1	0	0.00934579	0	0.796262	0	40.1418	38.4673	34.0199	0.0259961	0	1.04353	0
chr10:12160918_12162785:+	chr10	un.ad.aa	DHTKD1	1t.16i.1s	con	GT..AG	1868	0	1	0	0.00934579	0	0.796262	0	10.8191	8.43007	6.48604	0.118623	0	1.28339	0
chr10:121616954_121618554:-	chr10	un	MCMBP	3t.18i.1s	as	AT..AC	1601	0	2	0	0.0186916	0	1.59252	0	40.1418	38.4673	34.0199	0.0519922	0	2.08706	0
chr10:121618437_121618551:-	chr10	un	MCMBP	3t.18i.1s	as	TA..GG	115	0	1	0	0.00934579	0	0.796262	0	40.1418	38.4673	34.0199	0.0259961	0	1.04353	0
chr10:121618675_121619310:-	chr10	un.ad	MCMBP	3t.18i.1s	as	GT..AG	636	0	0	1	0	0.00961538	0	0.819231	40.1418	38.4673	34.0199	0	0.0293946	0	1.17995
chr10:121652458_121663595:+	chr10	un.ad.aa	SEC23IP	2t.19i.1s	as	GT..AG	11138	0	0	1	0	0.00961538	0	0.819231	11.0498	12.2988	12.3791	0	0.0807813	0	0.892617
chr10:121663706_121668552:+	chr10	un.aa	SEC23IP	2t.19i.1s	as	GT..AG	4847	0	3	0	0.0280374	0	2.38879	0	11.0498	12.2988	12.3791	0.243926	0	2.69534	0
chr10:121663790_121677347:+	chr10	un.ad.aa	SEC23IP	2t.19i.1s	as	GT..AG	13558	0	0	1	0	0.00961538	0	0.819231	11.0498	12.2988	12.3791	0	0.0807813	0	0.892617
chr10:121668643_121670214:+	chr10	un.ad	SEC23IP	2t.19i.1s	as	GT..AG	1572	0	1	0	0.00934579	0	0.796262	0	11.0498	12.2988	12.3791	0.0813087	0	0.898445	0
chr10:121668643_121674241:+	chr10	un.ad.aa	SEC23IP	2t.19i.1s	as	GT..AG	5599	0	2	0	0.0186916	0	1.59252	0	11.0498	12.2988	12.3791	0.162617	0	1.79689	0
chr10:121675331_121677415:+	chr10	un	SEC23IP	2t.19i.1s	as	GT..AG	2085	0	0	1	0	0.00961538	0	0.819231	11.0498	12.2988	12.3791	0	0.0807813	0	0.892617
chr10:121680588_121685547:+	chr10	un.aa	SEC23IP	2t.19i.1s	as	GT..AG	4960	0	0	2	0	0.0192308	0	1.63846	11.0498	12.2988	12.3791	0	0.161563	0	1.78523
chr10:121684614_121685547:+	chr10	un.aa	SEC23IP	2t.19i.1s	as	GT..AG	934	0	1	0	0.00934579	0	0.796262	0	11.0498	12.2988	12.3791	0.0813087	0	0.898445	0
chr10:121689275_121692516:+	chr10	un.ad.aa	SEC23IP	2t.19i.1s	as	GT..AG	3242	0	0	2	0	0.0192308	0	1.63846	11.0498	12.2988	12.3791	0	0.161563	0	1.78523
chr10:121691831_121692519:+	chr10	un.ad	SEC23IP	2t.19i.1s	as	GT..AG	689	0	0	3	0	0.0288462	0	2.45769	11.0498	12.2988	12.3791	0	0.242344	0	2.67785
chr10:121692680_121693173:+	chr10	un.ad	SEC23IP	2t.19i.1s	as	GT..AG	494	0	0	1	0	0.00961538	0	0.819231	11.0498	12.2988	12.3791	0	0.0807813	0	0.892617
chr10:121700305_121700625:+	chr10	un	SEC23IP	2t.19i.1s	as	GT..AG	321	0	1	0	0.00934579	0	0.796262	0	11.0498	12.2988	12.3791	0.0813087	0	0.898445	0
chr10:121700821_121702120:+	chr10	un	SEC23IP	2t.19i.1s	as	GT..AG	1300	0	2	2	0.0186916	0.0192308	1.59252	1.63846	11.0498	12.2988	12.3791	0.162617	0.161563	1.79689	1.78523
chr10:12174819_12175239:+	chr10	un.aa	SEC61A2	5t.17i.1s	as	GT..AG	421	0	0	2	0	0.0192308	0	1.63846	4.60821	4.32206	5.30359	0	0.377103	0	1.73777
chr10:12178170_12191593:+	chr10	un.ad.aa	SEC61A2	5t.17i.1s	as	GT..AG	13424	0	1	0	0.00934579	0	0.796262	0	4.60821	4.32206	5.30359	0.231371	0	1.06621	0
chr10:12197405_12197776:+	chr10	un.aa	SEC61A2	5t.17i.1s	as	GT..AG	372	0	0	2	0	0.0192308	0	1.63846	4.60821	4.32206	5.30359	0	0.377103	0	1.73777
chr10:12197405_12198905:+	chr10	un.aa	SEC61A2	5t.17i.1s	as	GT..AG	1501	0	2	2	0.0186916	0.0192308	1.59252	1.63846	4.60821	4.32206	5.30359	0.462742	0.377103	2.13241	1.73777
chr10:12209811_12212650:-	chr10	un.aa	NUDT5	1t.9i.1s	con	GT..AG	2840	0	1	0	0.00934579	0	0.796262	0	99.251	98.5903	115.568	0.010143	0	1.0067	0
chr10:12209811_12219791:-	chr10	un.ad.aa	NUDT5	1t.9i.1s	con	GT..AG	9981	0	1	0	0.00934579	0	0.796262	0	99.251	98.5903	115.568	0.010143	0	1.0067	0
chr10:12212907_12214762:-	chr10	un	NUDT5	1t.9i.1s	con	TA..GG	1856	0	1	0	0.00934579	0	0.796262	0	99.251	98.5903	115.568	0.010143	0	1.0067	0
chr10:12212944_12214763:-	chr10	un.ad	NUDT5	1t.9i.1s	con	GT..AG	1820	0	0	1	0	0.00961538	0	0.819231	99.251	98.5903	115.568	0	0.00865291	0	0.85881
chr10:12214866_12228227:-	chr10	un.ad.aa	NUDT5	1t.9i.1s	con	GT..AG	13362	0	0	1	0	0.00961538	0	0.819231	99.251	98.5903	115.568	0	0.00865291	0	0.85881
chr10:12215074_12215716:-	chr10	un.ad	NUDT5	1t.9i.1s	con	GT..AG	643	0	1	0	0.00934579	0	0.796262	0	99.251	98.5903	115.568	0.010143	0	1.0067	0
chr10:12215813_12221081:-	chr10	un.ad.aa	NUDT5	1t.9i.1s	con	GT..AG	5269	0	0	1	0	0.00961538	0	0.819231	99.251	98.5903	115.568	0	0.00865291	0	0.85881
chr10:12221131_12226886:-	chr10	un	NUDT5	1t.9i.1s	con	TA..GA	5756	0	0	1	0	0.00961538	0	0.819231	99.251	98.5903	115.568	0	0.00865291	0	0.85881
chr10:12226946_12228227:-	chr10	un.ad	NUDT5	1t.9i.1s	con	GT..AG	1282	0	0	2	0	0.0192308	0	1.63846	99.251	98.5903	115.568	0	0.0173058	0	1.71762
chr10:12227657_12228227:-	chr10	un.ad	NUDT5	1t.9i.1s	con	GT..AG	571	0	0	1	0	0.00961538	0	0.819231	99.251	98.5903	115.568	0	0.00865291	0	0.85881
chr10:12227967_12228227:-	chr10	un.ad	NUDT5	1t.9i.1s	con	GT..AG	261	0	2	0	0.0186916	0	1.59252	0	99.251	98.5903	115.568	0.020286	0	2.0134	0
chr10:12228332_12234924:-	chr10	un.aa	NUDT5	1t.9i.1s	con	GT..AG	6593	0	0	1	0	0.00961538	0	0.819231	99.251	98.5903	115.568	0	0.00865291	0	0.85881
chr10:12228332_12237435:-	chr10	un.aa	NUDT5	1t.9i.1s	con	GT..AG	9104	0	2	0	0.0186916	0	1.59252	0	99.251	98.5903	115.568	0.020286	0	2.0134	0
chr10:12234440_12234924:-	chr10	un	NUDT5	1t.9i.1s	con	GT..AG	485	0	0	2	0	0.0192308	0	1.63846	99.251	98.5903	115.568	0	0.0173058	0	1.71762
chr10:12235376_12237768:-	chr10	un.ad	NUDT5	1t.9i.1s	con	GT..AG	2393	0	2	3	0.0186916	0.0288462	1.59252	2.45769	99.251	98.5903	115.568	0.020286	0.0259587	2.0134	2.57643
chr10:12238319_12251965:+	chr10	un.ad.aa	CDC123	1t.12i.1s	con	GT..AG	13647	0	0	4	0	0.0384615	0	3.27692	149.93	150.006	195.874	0	0.0204213	0	3.06177
chr10:12240776_12241473:+	chr10	un.ad	CDC123	1t.12i.1s	con	GT..AG	698	0	5	6	0.046729	0.0576923	3.98131	4.91538	149.93	150.006	195.874	0.033332	0.0306319	4.99748	4.59266
chr10:12240776_12250338:+	chr10	un.ad	CDC123	1t.12i.1s	con	GT..AG	9563	0	0	1	0	0.00961538	0	0.819231	149.93	150.006	195.874	0	0.00510532	0	0.765444
chr10:12250388_12251965:+	chr10	un.aa	CDC123	1t.12i.1s	con	GT..AG	1578	0	0	1	0	0.00961538	0	0.819231	149.93	150.006	195.874	0	0.00510532	0	0.765444
chr10:12252320_12257736:+	chr10	un	CDC123	1t.12i.1s	con	CG..GT	5417	0	1	0	0.00934579	0	0.796262	0	149.93	150.006	195.874	0.0066664	0	0.999497	0
chr10:12252321_12257737:+	chr10	un	CDC123	1t.12i.1s	con	GG..TA	5417	0	1	0	0.00934579	0	0.796262	0	149.93	150.006	195.874	0.0066664	0	0.999497	0
chr10:12252322_12272946:+	chr10	un.ad.aa	CDC123	1t.12i.1s	con	GT..AG	20625	0	1	0	0.00934579	0	0.796262	0	149.93	150.006	195.874	0.0066664	0	0.999497	0
chr10:12252322_12291579:+	chr10	un.ad.aa	CDC123	1t.12i.1s	con	GT..AG	39258	0	0	1	0	0.00961538	0	0.819231	149.93	150.006	195.874	0	0.00510532	0	0.765444
chr10:12252374_12257738:+	chr10	un.aa	CDC123	1t.12i.1s	con	GT..AG	5365	0	3	2	0.0280374	0.0192308	2.38879	1.63846	149.93	150.006	195.874	0.0199992	0.0102106	2.99849	1.53089
chr10:12257835_12257938:+	chr10	un.ad	CDC123	1t.12i.1s	con	GT..AG	104	0	0	1	0	0.00961538	0	0.819231	149.93	150.006	195.874	0	0.00510532	0	0.765444
chr10:12259467_12260625:+	chr10	un.ad	CDC123	1t.12i.1s	con	GT..AG	1159	0	0	2	0	0.0192308	0	1.63846	149.93	150.006	195.874	0	0.0102106	0	1.53089
chr10:12259467_12272922:+	chr10	un.ad	CDC123	1t.12i.1s	con	GT..AG	13456	0	1	0	0.00934579	0	0.796262	0	149.93	150.006	195.874	0.0066664	0	0.999497	0
chr10:122611019_122618154:+	chr10	un.ad.aa	WDR11	1t.28i.1s	con	GT..AG	7136	0	0	6	0	0.0576923	0	4.91538	22.1661	17.3702	18.2295	0	0.329137	0	7.29568
chr10:122611040_122618154:+	chr10	un.aa	WDR11	1t.28i.1s	con	GT..AG	7115	0	1	1	0.00934579	0.00961538	0.796262	0.819231	22.1661	17.3702	18.2295	0.0575699	0.0548561	1.2761	1.21595
chr10:122611064_122612035:+	chr10	un.aa	WDR11	1t.28i.1s	con	GT..AG	972	0	0	2	0	0.0192308	0	1.63846	22.1661	17.3702	18.2295	0	0.109712	0	2.43189
chr10:122611064_122618154:+	chr10	un.aa	WDR11	1t.28i.1s	con	GT..AG	7091	0	0	1	0	0.00961538	0	0.819231	22.1661	17.3702	18.2295	0	0.0548561	0	1.21595
chr10:122611104_122618154:+	chr10	un.aa	WDR11	1t.28i.1s	con	GT..AG	7051	0	2	0	0.0186916	0	1.59252	0	22.1661	17.3702	18.2295	0.11514	0	2.5522	0
chr10:122618327_122619620:+	chr10	un.aa	WDR11	1t.28i.1s	con	GC..AG	1294	0	2	0	0.0186916	0	1.59252	0	22.1661	17.3702	18.2295	0.11514	0	2.5522	0
chr10:122618577_122619620:+	chr10	un.aa	WDR11	1t.28i.1s	con	GT..AG	1044	0	2	1	0.0186916	0.00961538	1.59252	0.819231	22.1661	17.3702	18.2295	0.11514	0.0548561	2.5522	1.21595
chr10:122619795_122622224:+	chr10	un.ad	WDR11	1t.28i.1s	con	GT..AG	2430	0	1	0	0.00934579	0	0.796262	0	22.1661	17.3702	18.2295	0.0575699	0	1.2761	0
chr10:122624725_122638827:+	chr10	un.ad	WDR11	1t.28i.1s	con	GT..AG	14103	0	2	0	0.0186916	0	1.59252	0	22.1661	17.3702	18.2295	0.11514	0	2.5522	0
chr10:122637972_122638827:+	chr10	un.ad	WDR11	1t.28i.1s	con	GT..AG	856	0	0	2	0	0.0192308	0	1.63846	22.1661	17.3702	18.2295	0	0.109712	0	2.43189
chr10:122637972_122643291:+	chr10	un.ad.aa	WDR11	1t.28i.1s	con	GT..AG	5320	0	0	2	0	0.0192308	0	1.63846	22.1661	17.3702	18.2295	0	0.109712	0	2.43189
chr10:122646349_122646721:+	chr10	un.ad	WDR11	1t.28i.1s	con	GT..AG	373	0	0	1	0	0.00961538	0	0.819231	22.1661	17.3702	18.2295	0	0.0548561	0	1.21595
chr10:122663655_122665387:+	chr10	un.ad.aa	WDR11	1t.28i.1s	con	GT..AG	1733	0	1	0	0.00934579	0	0.796262	0	22.1661	17.3702	18.2295	0.0575699	0	1.2761	0
chr10:122664929_122668069:+	chr10	un.ad	WDR11	1t.28i.1s	con	GT..AG	3141	0	1	1	0.00934579	0.00961538	0.796262	0.819231	22.1661	17.3702	18.2295	0.0575699	0.0548561	1.2761	1.21595
chr10:122665534_122668069:+	chr10	un.ad	WDR11	1t.28i.1s	con	GT..AG	2536	0	1	0	0.00934579	0	0.796262	0	22.1661	17.3702	18.2295	0.0575699	0	1.2761	0
chr10:12280484_12288146:+	chr10	un	CDC123	1t.12i.1s	con	GG..CA	7663	0	3	1	0.0280374	0.00961538	2.38879	0.819231	149.93	150.006	195.874	0.0199992	0.00510532	2.99849	0.765444
chr10:12280485_12286166:+	chr10	un.ad	CDC123	1t.12i.1s	con	GT..AG	5682	0	0	1	0	0.00961538	0	0.819231	149.93	150.006	195.874	0	0.00510532	0	0.765444
chr10:12291718_12292312:+	chr10	un.ad	CDC123	1t.12i.1s	con	GT..AG	595	0	0	2	0	0.0192308	0	1.63846	149.93	150.006	195.874	0	0.0102106	0	1.53089
chr10:123503374_123544722:-	chr10	un.aa	ATE1	2t.13i.1s	as	GT..AG	41349	0	1	0	0.00934579	0	0.796262	0	13.7769	14.4668	14.5162	0.0691238	0	0.952311	0
chr10:123503374_123596232:-	chr10	un.ad.aa	ATE1	2t.13i.1s	as	GT..AG	92859	0	0	2	0	0.0192308	0	1.63846	13.7769	14.4668	14.5162	0	0.137777	0	1.89814
chr10:123511295_123549683:-	chr10	un.ad	ATE1	2t.13i.1s	as	GT..AG	38389	0	1	1	0.00934579	0.00961538	0.796262	0.819231	13.7769	14.4668	14.5162	0.0691238	0.0688886	0.952311	0.949071
chr10:123541808_123549683:-	chr10	un.ad	ATE1	2t.13i.1s	as	GT..AG	7876	0	1	0	0.00934579	0	0.796262	0	13.7769	14.4668	14.5162	0.0691238	0	0.952311	0
chr10:123544758_123549683:-	chr10	un.ad	ATE1	2t.13i.1s	as	GT..AG	4926	0	2	0	0.0186916	0	1.59252	0	13.7769	14.4668	14.5162	0.138248	0	1.90462	0
chr10:123591093_123596232:-	chr10	un.ad	ATE1	2t.13i.1s	as	GT..AG	5140	0	0	2	0	0.0192308	0	1.63846	13.7769	14.4668	14.5162	0	0.137777	0	1.89814
chr10:123600779_123610809:-	chr10	un.aa	ATE1	2t.13i.1s	as	GC..AG	10031	0	2	0	0.0186916	0	1.59252	0	13.7769	14.4668	14.5162	0.138248	0	1.90462	0
chr10:123600779_123659380:-	chr10	un.ad.aa	ATE1	2t.13i.1s	as	GT..AG	58602	0	0	2	0	0.0192308	0	1.63846	13.7769	14.4668	14.5162	0	0.137777	0	1.89814
chr10:123629554_123641133:-	chr10	un.aa	ATE1	2t.13i.1s	as	GT..AG	11580	0	0	2	0	0.0192308	0	1.63846	13.7769	14.4668	14.5162	0	0.137777	0	1.89814
chr10:123648672_123658355:-	chr10	un.ad	ATE1	2t.13i.1s	as	GT..AG	9684	0	2	3	0.0186916	0.0288462	1.59252	2.45769	13.7769	14.4668	14.5162	0.138248	0.206666	1.90462	2.84721
chr10:123658485_123670420:-	chr10	un.ad.aa	ATE1	2t.13i.1s	as	GT..AG	11936	0	0	1	0	0.00961538	0	0.819231	13.7769	14.4668	14.5162	0	0.0688886	0	0.949071
chr10:123662136_123670627:-	chr10	un.aa	ATE1	2t.13i.1s	as	GT..AG	8492	0	0	3	0	0.0288462	0	2.45769	13.7769	14.4668	14.5162	0	0.206666	0	2.84721
chr10:123662136_123673304:-	chr10	un.ad.aa	ATE1	2t.13i.1s	as	GT..AG	11169	0	1	0	0.00934579	0	0.796262	0	13.7769	14.4668	14.5162	0.0691238	0	0.952311	0
chr10:123683845_123686248:-	chr10	un.aa	ATE1	2t.13i.1s	as	GT..AG	2404	0	1	2	0.00934579	0.0192308	0.796262	1.63846	13.7769	14.4668	14.5162	0.0691238	0.137777	0.952311	1.89814
chr10:123686043_123686248:-	chr10	un	ATE1	2t.13i.1s	as	GT..AG	206	0	1	1	0.00934579	0.00961538	0.796262	0.819231	13.7769	14.4668	14.5162	0.0691238	0.0688886	0.952311	0.949071
chr10:123686043_123687358:-	chr10	un.ad	ATE1	2t.13i.1s	as	GT..AG	1316	0	6	3	0.0560748	0.0288462	4.77757	2.45769	13.7769	14.4668	14.5162	0.414743	0.206666	5.71387	2.84721
chr10:123716775_123719872:-	chr10	un.ad.aa	NSMCE4A	2t.11i.1s	as	GT..AG	3098	0	1	0	0.00934579	0	0.796262	0	22.6634	23.6301	25.6695	0.0423189	0	0.95909	0
chr10:123720973_123724800:-	chr10	un.ad	NSMCE4A	2t.11i.1s	as	GT..AG	3828	0	1	0	0.00934579	0	0.796262	0	22.6634	23.6301	25.6695	0.0423189	0	0.95909	0
chr10:123724901_123730453:-	chr10	un.ad.aa	NSMCE4A	2t.11i.1s	as	GT..AG	5553	0	0	2	0	0.0192308	0	1.63846	22.6634	23.6301	25.6695	0	0.0779135	0	1.76578
chr10:123730585_123733037:-	chr10	un.aa	NSMCE4A	2t.11i.1s	as	GT..AG	2453	0	2	4	0.0186916	0.0384615	1.59252	3.27692	22.6634	23.6301	25.6695	0.0846378	0.155827	1.91818	3.53157
chr10:123730585_123734388:-	chr10	un.ad.aa	NSMCE4A	2t.11i.1s	as	GT..AG	3804	0	1	0	0.00934579	0	0.796262	0	22.6634	23.6301	25.6695	0.0423189	0	0.95909	0
chr10:123733616_123733820:-	chr10	un	NSMCE4A	2t.11i.1s	as	GT..AG	205	0	0	1	0	0.00961538	0	0.819231	22.6634	23.6301	25.6695	0	0.0389567	0	0.882892
chr10:123733616_123733904:-	chr10	un	NSMCE4A	2t.11i.1s	as	GT..AG	289	0	1	1	0.00934579	0.00961538	0.796262	0.819231	22.6634	23.6301	25.6695	0.0423189	0.0389567	0.95909	0.882892
chr10:123804188_123809952:+	chr10	un.aa	TACC2	4t.26i.2s	asap	GT..AG	5765	0	4	0	0.0373832	0	3.18505	0	8.17041	11.8238	7.08741	0.338301	0	2.76405	0
chr10:123872749_123903086:+	chr10	un.aa	TACC2	4t.26i.2s	asap	GT..AG	30338	0	0	3	0	0.0288462	0	2.45769	8.17041	11.8238	7.08741	0	0.423286	0	3.45842
chr10:123873473_123892123:+	chr10	un.aa	TACC2	4t.26i.2s	asap	GT..AG	18651	0	0	5	0	0.0480769	0	4.09615	8.17041	11.8238	7.08741	0	0.705476	0	5.76403
chr10:123878823_123892123:+	chr10	un.aa	TACC2	4t.26i.2s	asap	GT..AG	13301	0	0	1	0	0.00961538	0	0.819231	8.17041	11.8238	7.08741	0	0.141095	0	1.15281
chr10:123892250_123894285:+	chr10	un.ad	TACC2	4t.26i.2s	asap	GT..AG	2036	0	3	0	0.0280374	0	2.38879	0	8.17041	11.8238	7.08741	0.253726	0	2.07304	0
chr10:123892250_123895714:+	chr10	un.ad	TACC2	4t.26i.2s	asap	GT..AG	3465	0	0	1	0	0.00961538	0	0.819231	8.17041	11.8238	7.08741	0	0.141095	0	1.15281
chr10:123892250_123917988:+	chr10	un.ad	TACC2	4t.26i.2s	asap	GT..AG	25739	0	2	0	0.0186916	0	1.59252	0	8.17041	11.8238	7.08741	0.16915	0	1.38203	0
chr10:123894456_123903086:+	chr10	un.aa	TACC2	4t.26i.2s	asap	GT..AG	8631	0	1	0	0.00934579	0	0.796262	0	8.17041	11.8238	7.08741	0.0845752	0	0.691013	0
chr10:12391910_12445100:+	chr10	un.ad	CAMK1D	2t.10i.1s	as	GT..AG	53191	0	0	2	0	0.0192308	0	1.63846	4.56706	4.71354	5.3167	0	0.376173	0	1.71801
chr10:123997553_123998915:+	chr10	un.ad	TACC2	4t.26i.2s	asap	GT..AG	1363	0	2	1	0.0186916	0.00961538	1.59252	0.819231	8.17041	11.8238	7.08741	0.16915	0.141095	1.38203	1.15281
chr10:123997553_124008157:+	chr10	un.ad.aa	TACC2	4t.26i.2s	asap	GT..AG	10605	0	0	2	0	0.0192308	0	1.63846	8.17041	11.8238	7.08741	0	0.282191	0	2.30561
chr10:124002920_124008157:+	chr10	un.aa	TACC2	4t.26i.2s	asap	GT..AG	5238	0	1	0	0.00934579	0	0.796262	0	8.17041	11.8238	7.08741	0.0845752	0	0.691013	0
chr10:124005885_124008157:+	chr10	un.aa	TACC2	4t.26i.2s	asap	GT..AG	2273	0	1	0	0.00934579	0	0.796262	0	8.17041	11.8238	7.08741	0.0845752	0	0.691013	0
chr10:124007901_124008157:+	chr10	un.aa	TACC2	4t.26i.2s	asap	GT..AG	257	0	0	1	0	0.00961538	0	0.819231	8.17041	11.8238	7.08741	0	0.141095	0	1.15281
chr10:124008672_124013505:+	chr10	un.ad.aa	TACC2	4t.26i.2s	asap	GT..AG	4834	0	1	0	0.00934579	0	0.796262	0	8.17041	11.8238	7.08741	0.0845752	0	0.691013	0
chr10:124009180_124013512:+	chr10	un.ad	TACC2	4t.26i.2s	asap	GT..AG	4333	0	0	1	0	0.00961538	0	0.819231	8.17041	11.8238	7.08741	0	0.141095	0	1.15281
chr10:124058650_124090690:+	chr10	un.ad.aa	BTBD16	1t.15i.1s	con	GT..AG	32041	0	2	0	0.0186916	0	1.59252	0	0.036546	0	0.0421176	Inf	0	Inf	0
chr10:124135069_124148797:+	chr10	un	PLEKHA1	3t.15i.3s	ap	GT..AG	13729	0	1	0	0.00934579	0	0.796262	0	11.119	9.80114	9.14533	0.102029	0	1.13446	0
chr10:124135076_124151818:+	chr10	un.aa	PLEKHA1	3t.15i.3s	ap	GT..AG	16743	0	2	0	0.0186916	0	1.59252	0	11.119	9.80114	9.14533	0.204058	0	2.26893	0
chr10:124148901_124151818:+	chr10	un.aa	PLEKHA1	3t.15i.3s	ap	GT..AG	2918	0	1	0	0.00934579	0	0.796262	0	11.119	9.80114	9.14533	0.102029	0	1.13446	0
chr10:124151888_124152695:+	chr10	un	PLEKHA1	3t.15i.3s	ap	GG..CA	808	0	0	1	0	0.00961538	0	0.819231	11.119	9.80114	9.14533	0	0.109345	0	1.21582
chr10:124166157_124172435:+	chr10	un.aa	PLEKHA1	3t.15i.3s	ap	GT..AG	6279	0	4	0	0.0373832	0	3.18505	0	11.119	9.80114	9.14533	0.408116	0	4.53786	0
chr10:124166190_124171923:+	chr10	un.ad	PLEKHA1	3t.15i.3s	ap	GT..AG	5734	0	1	0	0.00934579	0	0.796262	0	11.119	9.80114	9.14533	0.102029	0	1.13446	0
chr10:124172011_124172435:+	chr10	un.aa	PLEKHA1	3t.15i.3s	ap	GT..AG	425	0	1	0	0.00934579	0	0.796262	0	11.119	9.80114	9.14533	0.102029	0	1.13446	0
chr10:124174190_124175374:+	chr10	un.aa	PLEKHA1	3t.15i.3s	ap	GT..AG	1185	0	2	0	0.0186916	0	1.59252	0	11.119	9.80114	9.14533	0.204058	0	2.26893	0
chr10:124175519_124176381:+	chr10	un.ad	PLEKHA1	3t.15i.3s	ap	GT..AG	863	0	0	1	0	0.00961538	0	0.819231	11.119	9.80114	9.14533	0	0.109345	0	1.21582
chr10:124177485_124180727:+	chr10	un.ad	PLEKHA1	3t.15i.3s	ap	GT..AG	3243	0	3	0	0.0280374	0	2.38879	0	11.119	9.80114	9.14533	0.306087	0	3.40339	0
chr10:124180777_124183714:+	chr10	un.aa	PLEKHA1	3t.15i.3s	ap	GT..AG	2938	0	1	0	0.00934579	0	0.796262	0	11.119	9.80114	9.14533	0.102029	0	1.13446	0
chr10:124184476_124189139:+	chr10	un.ad.aa	PLEKHA1	3t.15i.3s	ap	GT..AG	4664	0	2	2	0.0186916	0.0192308	1.59252	1.63846	11.119	9.80114	9.14533	0.204058	0.218691	2.26893	2.43163
chr10:124186548_124187597:+	chr10	un.ad	PLEKHA1	3t.15i.3s	ap	GT..AG	1050	0	0	1	0	0.00961538	0	0.819231	11.119	9.80114	9.14533	0	0.109345	0	1.21582
chr10:124249167_124266206:+	chr10	un.aa	HTRA1	1t.8i.1s	con	GT..AG	17040	0	0	1	0	0.00961538	0	0.819231	21.8637	18.2845	15.5988	0	0.0641075	0	1.40163
chr10:12431999_12445100:+	chr10	un	CAMK1D	2t.10i.1s	as	GT..AG	13102	0	2	1	0.0186916	0.00961538	1.59252	0.819231	4.56706	4.71354	5.3167	0.42431	0.188087	1.93785	0.859003
chr10:12439355_12442719:+	chr10	un	CAMK1D	2t.10i.1s	as	GT..AG	3365	0	0	2	0	0.0192308	0	1.63846	4.56706	4.71354	5.3167	0	0.376173	0	1.71801
chr10:12442163_12442434:+	chr10	un	CAMK1D	2t.10i.1s	as	GT..AG	272	0	1	0	0.00934579	0	0.796262	0	4.56706	4.71354	5.3167	0.212155	0	0.968924	0
chr10:12442163_12445100:+	chr10	un	CAMK1D	2t.10i.1s	as	GT..AG	2938	0	5	1	0.046729	0.00961538	3.98131	0.819231	4.56706	4.71354	5.3167	1.06077	0.188087	4.84462	0.859003
chr10:124594614_124596346:-	chr10	un.ad.aa	FAM24B-CUZD1	1t.10i.1s	con	GT..AG	1733	0	0	1	0	0.00961538	0	0.819231	0.000377897	0.150902	0.181544	0	5.50831	0	0.00208157
chr10:124608956_124609904:-	chr10	un.aa	FAM24B	3t.5i.1s	as	GT..AG	949	0	0	2	0	0.0192308	0	1.63846	3.27285	4.35048	2.56218	0	0.780585	0	2.55474
chr10:124608956_124639000:-	chr10	un.ad.aa	FAM24B	3t.5i.1s	as	GT..AG	30045	0	2	0	0.0186916	0	1.59252	0	3.27285	4.35048	2.56218	0.459719	0	1.50459	0
chr10:124639596_124639862:+	chr10	un.ad	LOC399815	1t.5i.1s	con	GT..AG	267	0	0	2	0	0.0192308	0	1.63846	0.929891	0.726258	0.933024	0	2.14357	0	1.99329
chr10:124639622_124640186:+	chr10	un	LOC399815	1t.5i.1s	con	GT..AG	565	0	1	0	0.00934579	0	0.796262	0	0.929891	0.726258	0.933024	1.37692	0	1.28039	0
chr10:124639964_124640190:+	chr10	un.aa	LOC399815	1t.5i.1s	con	GT..AG	227	0	0	2	0	0.0192308	0	1.63846	0.929891	0.726258	0.933024	0	2.14357	0	1.99329
chr10:124697545_124708164:-	chr10	un.ad	C10orf88	1t.5i.1s	con	GT..AG	10620	0	1	0	0.00934579	0	0.796262	0	3.41249	3.87986	4.35563	0.257741	0	0.879541	0
chr10:124741020_124742787:+	chr10	un.aa	PSTK	1t.6i.1s	con	GT..AG	1768	0	2	0	0.0186916	0	1.59252	0	1.66203	2.28853	2.4329	0.873923	0	1.45249	0
chr10:124755693_124757537:-	chr10	un.aa	IKZF5	6t.10i.1s	as	GT..AG	1845	0	1	0	0.00934579	0	0.796262	0	1.86638	1.82393	1.79622	0.548267	0	1.02328	0
chr10:124766667_124768209:-	chr10	un.ad	IKZF5	6t.10i.1s	as	GT..AG	1543	0	0	2	0	0.0192308	0	1.63846	1.86638	1.82393	1.79622	0	1.11345	0	2.07813
chr10:124766693_124767348:-	chr10	un.aa	IKZF5	6t.10i.1s	as	GT..AG	656	0	1	0	0.00934579	0	0.796262	0	1.86638	1.82393	1.79622	0.548267	0	1.02328	0
chr10:124797364_124800724:+	chr10	un.ad.aa	ACADSB	1t.10i.1s	con	GT..AG	3361	0	0	1	0	0.00961538	0	0.819231	5.24837	4.86335	4.47729	0	0.223349	0	1.17222
chr10:124914055_124914433:+	chr10	un.aa	BUB3	2t.8i.1s	as	GT..AG	379	0	1	0	0.00934579	0	0.796262	0	125.613	128.009	152.287	0.00781195	0	0.981283	0
chr10:124915244_124916849:+	chr10	un.ad	BUB3	2t.8i.1s	as	GT..AG	1606	0	0	1	0	0.00961538	0	0.819231	125.613	128.009	152.287	0	0.00656655	0	0.824844
chr10:124915244_124919922:+	chr10	un.ad.aa	BUB3	2t.8i.1s	as	GT..AG	4679	0	1	0	0.00934579	0	0.796262	0	125.613	128.009	152.287	0.00781195	0	0.981283	0
chr10:124917397_124922127:+	chr10	un.ad.aa	BUB3	2t.8i.1s	as	GT..AG	4731	0	0	1	0	0.00961538	0	0.819231	125.613	128.009	152.287	0	0.00656655	0	0.824844
chr10:124920082_124920898:+	chr10	un.ad	BUB3	2t.8i.1s	as	GT..AG	817	0	0	1	0	0.00961538	0	0.819231	125.613	128.009	152.287	0	0.00656655	0	0.824844
chr10:124920082_124921788:+	chr10	un.ad	BUB3	2t.8i.1s	as	GT..AG	1707	0	0	1	0	0.00961538	0	0.819231	125.613	128.009	152.287	0	0.00656655	0	0.824844
chr10:124923491_124924562:+	chr10	un.aa	BUB3	2t.8i.1s	as	GT..AG	1072	0	2	1	0.0186916	0.00961538	1.59252	0.819231	125.613	128.009	152.287	0.0156239	0.00656655	1.96257	0.824844
chr10:125768443_125768726:-	chr10	un	CHST15	4t.8i.2s	asap	GT..AG	284	0	0	2	0	0.0192308	0	1.63846	6.90378	6.79191	6.70651	0	0.298218	0	2.05883
chr10:125771323_125771870:-	chr10	un	CHST15	4t.8i.2s	asap	GT..AG	548	0	0	1	0	0.00961538	0	0.819231	6.90378	6.79191	6.70651	0	0.149109	0	1.02941
chr10:125796701_125798030:-	chr10	un.ad	CHST15	4t.8i.2s	asap	GT..AG	1330	0	0	2	0	0.0192308	0	1.63846	6.90378	6.79191	6.70651	0	0.298218	0	2.05883
chr10:125798188_125798924:-	chr10	un.aa	CHST15	4t.8i.2s	asap	GT..AG	737	0	1	0	0.00934579	0	0.796262	0	6.90378	6.79191	6.70651	0.147234	0	1.01647	0
chr10:125804436_125852984:-	chr10	un.ad.aa	CHST15	4t.8i.2s	asap	GT..AG	48549	0	1	0	0.00934579	0	0.796262	0	6.90378	6.79191	6.70651	0.147234	0	1.01647	0
chr10:125806068_125852984:-	chr10	un.ad	CHST15	4t.8i.2s	asap	GT..AG	46917	0	1	0	0.00934579	0	0.796262	0	6.90378	6.79191	6.70651	0.147234	0	1.01647	0
chr10:125806241_125852225:-	chr10	un.aa	CHST15	4t.8i.2s	asap	GT..AG	45985	0	2	1	0.0186916	0.00961538	1.59252	0.819231	6.90378	6.79191	6.70651	0.294468	0.149109	2.03294	1.02941
chr10:125843816_125852984:-	chr10	un.ad	CHST15	4t.8i.2s	asap	GT..AG	9169	0	0	1	0	0.00961538	0	0.819231	6.90378	6.79191	6.70651	0	0.149109	0	1.02941
chr10:12595356_12641584:+	chr10	un.ad	CAMK1D	2t.10i.1s	as	GT..AG	46229	0	1	0	0.00934579	0	0.796262	0	4.56706	4.71354	5.3167	0.212155	0	0.968924	0
chr10:126150557_126176990:+	chr10	un.ad.aa	LHPP	2t.7i.1s	as	GT..AG	26434	0	1	0	0.00934579	0	0.796262	0	1.73181	1.88248	0.970164	0.531214	0	0.919962	0
chr10:126186698_126197786:+	chr10	un.ad	LHPP	2t.7i.1s	as	GT..AG	11089	0	1	0	0.00934579	0	0.796262	0	1.73181	1.88248	0.970164	0.531214	0	0.919962	0
chr10:126205841_126251910:+	chr10	un.ad	LHPP	2t.7i.1s	as	GT..AG	46070	0	0	1	0	0.00961538	0	0.819231	1.73181	1.88248	0.970164	0	1.03075	0	1.78507
chr10:126370949_126383488:-	chr10	un.aa	FAM53B	1t.4i.1s	con	GT..AG	12540	0	4	0	0.0373832	0	3.18505	0	8.74538	9.93029	10.8922	0.402808	0	3.52271	0
chr10:126379984_126384726:-	chr10	un.ad	FAM53B	1t.4i.1s	con	GT..AG	4743	0	0	2	0	0.0192308	0	1.63846	8.74538	9.93029	10.8922	0	0.183618	0	1.60581
chr10:126450990_126463243:-	chr10	un.ad	METTL10	1t.6i.1s	con	GT..AG	12254	0	0	1	0	0.00961538	0	0.819231	9.33832	8.6061	8.95188	0	0.111708	0	1.04317
chr10:126451840_126453960:-	chr10	un.ad	METTL10	1t.6i.1s	con	GT..AG	2121	0	1	0	0.00934579	0	0.796262	0	9.33832	8.6061	8.95188	0.116197	0	1.08508	0
chr10:126454041_126463243:-	chr10	un.ad	METTL10	1t.6i.1s	con	GT..AG	9203	0	1	0	0.00934579	0	0.796262	0	9.33832	8.6061	8.95188	0.116197	0	1.08508	0
chr10:126454117_126463243:-	chr10	un.ad	METTL10	1t.6i.1s	con	GT..AG	9127	0	0	1	0	0.00961538	0	0.819231	9.33832	8.6061	8.95188	0	0.111708	0	1.04317
chr10:126454148_126477607:-	chr10	un	METTL10	1t.6i.1s	con	GT..AG	23460	0	0	1	0	0.00961538	0	0.819231	9.33832	8.6061	8.95188	0	0.111708	0	1.04317
chr10:126454178_126455792:-	chr10	un.aa	METTL10	1t.6i.1s	con	GT..AG	1615	0	0	2	0	0.0192308	0	1.63846	9.33832	8.6061	8.95188	0	0.223417	0	2.08634
chr10:126454178_126480292:-	chr10	un.ad.aa	METTL10	1t.6i.1s	con	GT..AG	26115	0	3	0	0.0280374	0	2.38879	0	9.33832	8.6061	8.95188	0.34859	0	3.25524	0
chr10:126463352_126478841:-	chr10	un.ad.aa	METTL10	1t.6i.1s	con	GT..AG	15490	0	0	1	0	0.00961538	0	0.819231	9.33832	8.6061	8.95188	0	0.111708	0	1.04317
chr10:126472384_126477607:-	chr10	un	METTL10	1t.6i.1s	con	GT..AG	5224	0	2	0	0.0186916	0	1.59252	0	9.33832	8.6061	8.95188	0.232393	0	2.17016	0
chr10:126490471_126495369:+	chr10	un.ad	FAM175B	1t.8i.1s	con	GT..AG	4899	0	1	0	0.00934579	0	0.796262	0	11.9198	13.1325	14.9748	0.076147	0	0.907653	0
chr10:126490471_126495403:+	chr10	un.ad	FAM175B	1t.8i.1s	con	GT..AG	4933	0	1	5	0.00934579	0.0480769	0.796262	4.09615	11.9198	13.1325	14.9748	0.076147	0.333894	0.907653	3.97994
chr10:126495491_126501886:+	chr10	un.ad	FAM175B	1t.8i.1s	con	GT..AG	6396	0	1	3	0.00934579	0.0288462	0.796262	2.45769	11.9198	13.1325	14.9748	0.076147	0.200337	0.907653	2.38796
chr10:126495491_126507952:+	chr10	un.ad.aa	FAM175B	1t.8i.1s	con	GT..AG	12462	0	2	0	0.0186916	0	1.59252	0	11.9198	13.1325	14.9748	0.152294	0	1.81531	0
chr10:126495491_126515163:+	chr10	un.ad.aa	FAM175B	1t.8i.1s	con	GT..AG	19673	0	1	1	0.00934579	0.00961538	0.796262	0.819231	11.9198	13.1325	14.9748	0.076147	0.0667789	0.907653	0.795987
chr10:126505182_126515163:+	chr10	un.ad.aa	FAM175B	1t.8i.1s	con	GT..AG	9982	0	4	1	0.0373832	0.00961538	3.18505	0.819231	11.9198	13.1325	14.9748	0.304588	0.0667789	3.63061	0.795987
chr10:126508020_126515167:+	chr10	un.ad	FAM175B	1t.8i.1s	con	GT..AG	7148	0	1	0	0.00934579	0	0.796262	0	11.9198	13.1325	14.9748	0.076147	0	0.907653	0
chr10:126523398_126524255:+	chr10	un	FAM175B	1t.8i.1s	con	GT..AG	858	0	0	1	0	0.00961538	0	0.819231	11.9198	13.1325	14.9748	0	0.0667789	0	0.795987
chr10:126631873_126655162:+	chr10	un.aa	ZRANB1	1t.8i.1s	con	GT..AG	23290	0	0	1	0	0.00961538	0	0.819231	12.7825	14.1037	14.2803	0	0.0700265	0	0.895111
chr10:126631877_126650855:+	chr10	un.ad	ZRANB1	1t.8i.1s	con	GT..AG	18979	0	6	12	0.0560748	0.115385	4.77757	9.83077	12.7825	14.1037	14.2803	0.42542	0.840318	5.43791	10.7413
chr10:126654946_126655162:+	chr10	un.aa	ZRANB1	1t.8i.1s	con	GT..AG	217	0	1	0	0.00934579	0	0.796262	0	12.7825	14.1037	14.2803	0.0709034	0	0.906319	0
chr10:126654946_126662213:+	chr10	un.aa	ZRANB1	1t.8i.1s	con	GT..AG	7268	0	0	1	0	0.00961538	0	0.819231	12.7825	14.1037	14.2803	0	0.0700265	0	0.895111
chr10:126655351_126658347:+	chr10	un.ad	ZRANB1	1t.8i.1s	con	GT..AG	2997	0	0	1	0	0.00961538	0	0.819231	12.7825	14.1037	14.2803	0	0.0700265	0	0.895111
chr10:126658441_126660533:+	chr10	un.aa	ZRANB1	1t.8i.1s	con	GT..AG	2093	0	0	1	0	0.00961538	0	0.819231	12.7825	14.1037	14.2803	0	0.0700265	0	0.895111
chr10:126662968_126669793:+	chr10	un.ad	ZRANB1	1t.8i.1s	con	GT..AG	6826	0	1	1	0.00934579	0.00961538	0.796262	0.819231	12.7825	14.1037	14.2803	0.0709034	0.0700265	0.906319	0.895111
chr10:126670437_126671743:+	chr10	un.aa	ZRANB1	1t.8i.1s	con	GT..AG	1307	0	1	0	0.00934579	0	0.796262	0	12.7825	14.1037	14.2803	0.0709034	0	0.906319	0
chr10:126671874_126673342:+	chr10	un.ad.aa	ZRANB1	1t.8i.1s	con	GT..AG	1469	0	0	1	0	0.00961538	0	0.819231	12.7825	14.1037	14.2803	0	0.0700265	0	0.895111
chr10:126677639_126678070:-	chr10	un	CTBP2	3t.12i.1s	as	GT..AG	432	0	0	1	0	0.00961538	0	0.819231	31.6152	30.9621	34.149	0	0.0292834	0	0.925802
chr10:126678268_126680084:-	chr10	un.aa	CTBP2	3t.12i.1s	as	GT..AG	1817	0	0	1	0	0.00961538	0	0.819231	31.6152	30.9621	34.149	0	0.0292834	0	0.925802
chr10:126681370_126681770:-	chr10	un.ad	CTBP2	3t.12i.1s	as	GT..AG	401	0	1	0	0.00934579	0	0.796262	0	31.6152	30.9621	34.149	0.0322976	0	1.02109	0
chr10:126686740_126688666:-	chr10	un.aa	CTBP2	3t.12i.1s	as	GT..AG	1927	0	0	1	0	0.00961538	0	0.819231	31.6152	30.9621	34.149	0	0.0292834	0	0.925802
chr10:126686740_126691348:-	chr10	un.aa	CTBP2	3t.12i.1s	as	GT..AG	4609	0	0	1	0	0.00961538	0	0.819231	31.6152	30.9621	34.149	0	0.0292834	0	0.925802
chr10:126688979_126691528:-	chr10	un.ad	CTBP2	3t.12i.1s	as	GT..AG	2550	0	1	0	0.00934579	0	0.796262	0	31.6152	30.9621	34.149	0.0322976	0	1.02109	0
chr10:126689864_126691528:-	chr10	un.ad	CTBP2	3t.12i.1s	as	GT..AG	1665	0	1	0	0.00934579	0	0.796262	0	31.6152	30.9621	34.149	0.0322976	0	1.02109	0
chr10:126692062_126776759:-	chr10	un.aa	CTBP2	3t.12i.1s	as	GT..AG	84698	0	0	2	0	0.0192308	0	1.63846	31.6152	30.9621	34.149	0	0.0585669	0	1.8516
chr10:126692062_126848574:-	chr10	un.aa	CTBP2	3t.12i.1s	as	GT..AG	156513	0	0	1	0	0.00961538	0	0.819231	31.6152	30.9621	34.149	0	0.0292834	0	0.925802
chr10:126693109_126727565:-	chr10	un.ad	CTBP2	3t.12i.1s	as	GT..AG	34457	0	1	0	0.00934579	0	0.796262	0	31.6152	30.9621	34.149	0.0322976	0	1.02109	0
chr10:126695283_126727565:-	chr10	un.ad	CTBP2	3t.12i.1s	as	GT..AG	32283	0	0	1	0	0.00961538	0	0.819231	31.6152	30.9621	34.149	0	0.0292834	0	0.925802
chr10:126727725_126730116:-	chr10	un.aa	CTBP2	3t.12i.1s	as	GT..AG	2392	0	1	0	0.00934579	0	0.796262	0	31.6152	30.9621	34.149	0.0322976	0	1.02109	0
chr10:126727725_126737865:-	chr10	un.aa	CTBP2	3t.12i.1s	as	GT..AG	10141	0	1	0	0.00934579	0	0.796262	0	31.6152	30.9621	34.149	0.0322976	0	1.02109	0
chr10:126727725_126799533:-	chr10	un.aa	CTBP2	3t.12i.1s	as	GT..AG	71809	0	3	0	0.0280374	0	2.38879	0	31.6152	30.9621	34.149	0.0968927	0	3.06328	0
chr10:126729447_126849395:-	chr10	un.ad	CTBP2	3t.12i.1s	as	GT..AG	119949	0	2	0	0.0186916	0	1.59252	0	31.6152	30.9621	34.149	0.0645951	0	2.04219	0
chr10:126753215_126799558:-	chr10	un.ad	CTBP2	3t.12i.1s	as	GT..AG	46344	0	2	0	0.0186916	0	1.59252	0	31.6152	30.9621	34.149	0.0645951	0	2.04219	0
chr10:126799663_126803473:-	chr10	un.aa	CTBP2	3t.12i.1s	as	GT..AG	3811	0	0	1	0	0.00961538	0	0.819231	31.6152	30.9621	34.149	0	0.0292834	0	0.925802
chr10:126799663_126826779:-	chr10	un.aa	CTBP2	3t.12i.1s	as	GT..AG	27117	0	1	0	0.00934579	0	0.796262	0	31.6152	30.9621	34.149	0.0322976	0	1.02109	0
chr10:126799663_126848425:-	chr10	un.aa	CTBP2	3t.12i.1s	as	GT..AG	48763	0	2	0	0.0186916	0	1.59252	0	31.6152	30.9621	34.149	0.0645951	0	2.04219	0
chr10:126810689_126811225:-	chr10	un	CTBP2	3t.12i.1s	as	GT..AG	537	0	1	0	0.00934579	0	0.796262	0	31.6152	30.9621	34.149	0.0322976	0	1.02109	0
chr10:126811438_126813412:-	chr10	un	CTBP2	3t.12i.1s	as	GT..AG	1975	0	1	2	0.00934579	0.0192308	0.796262	1.63846	31.6152	30.9621	34.149	0.0322976	0.0585669	1.02109	1.8516
chr10:126811438_126846246:-	chr10	un	CTBP2	3t.12i.1s	as	GT..AG	34809	0	0	1	0	0.00961538	0	0.819231	31.6152	30.9621	34.149	0	0.0292834	0	0.925802
chr10:126822182_126826221:-	chr10	un	CTBP2	3t.12i.1s	as	GT..AG	4040	0	2	0	0.0186916	0	1.59252	0	31.6152	30.9621	34.149	0.0645951	0	2.04219	0
chr10:12692145_12708734:+	chr10	un.aa	CAMK1D	2t.10i.1s	as	GT..AG	16590	0	2	0	0.0186916	0	1.59252	0	4.56706	4.71354	5.3167	0.42431	0	1.93785	0
chr10:12706415_12708734:+	chr10	un.aa	CAMK1D	2t.10i.1s	as	GT..AG	2320	0	0	1	0	0.00961538	0	0.819231	4.56706	4.71354	5.3167	0	0.188087	0	0.859003
chr10:127349667_127349918:-	chr10	un	TEX36	1t.3i.1s	con	GT..AG	252	0	1	0	0.00934579	0	0.796262	0	0.75707	1.22819	0.725403	0.814206	0	0.616412	0
chr10:127371901_127387692:+	chr10	un.ad.aa	LOC283038	1t.4i.1s	con	GT..AG	15792	0	0	1	0	0.00961538	0	0.819231	0.0204185	0.0688787	0.0833172	0	12.0023	0	0.245069
chr10:127395253_127397454:+	chr10	un.ad	LOC283038	1t.4i.1s	con	GT..AG	2202	0	0	1	0	0.00961538	0	0.819231	0.0204185	0.0688787	0.0833172	0	12.0023	0	0.245069
chr10:127395770_127396265:-	chr10	un.aa	FLJ37035	1t.4i.1s	con	GC..AG	496	0	0	2	0	0.0192308	0	1.63846	0.0535596	0.0733669	0.0596471	0	33.5305	0	1.79588
chr10:127408485_127409851:+	chr10	un.ad	C10orf137	2t.25i.1s	as	GT..AG	1367	0	1	2	0.00934579	0.0192308	0.796262	1.63846	10.6159	11.1295	15.9244	0.0898513	0.125593	0.953852	1.33329
chr10:127408643_127409772:+	chr10	un.aa	C10orf137	2t.25i.1s	as	GT..AG	1130	0	0	1	0	0.00961538	0	0.819231	10.6159	11.1295	15.9244	0	0.0627967	0	0.666644
chr10:127422739_127424243:+	chr10	un	C10orf137	2t.25i.1s	as	GT..AG	1505	0	1	0	0.00934579	0	0.796262	0	10.6159	11.1295	15.9244	0.0898513	0	0.953852	0
chr10:127422753_127426486:+	chr10	un.ad.aa	C10orf137	2t.25i.1s	as	GT..AG	3734	0	9	12	0.0841121	0.115385	7.16636	9.83077	10.6159	11.1295	15.9244	0.808662	0.753561	8.58467	7.99972
chr10:127434500_127436431:+	chr10	un.ad.aa	C10orf137	2t.25i.1s	as	GT..AG	1932	0	1	0	0.00934579	0	0.796262	0	10.6159	11.1295	15.9244	0.0898513	0	0.953852	0
chr10:127434500_127437980:+	chr10	un.ad.aa	C10orf137	2t.25i.1s	as	GT..AG	3481	0	1	1	0.00934579	0.00961538	0.796262	0.819231	10.6159	11.1295	15.9244	0.0898513	0.0627967	0.953852	0.666644
chr10:127436264_127437980:+	chr10	un.ad.aa	C10orf137	2t.25i.1s	as	GT..AG	1717	0	0	1	0	0.00961538	0	0.819231	10.6159	11.1295	15.9244	0	0.0627967	0	0.666644
chr10:127436597_127437980:+	chr10	un.aa	C10orf137	2t.25i.1s	as	GT..AG	1384	0	1	2	0.00934579	0.0192308	0.796262	1.63846	10.6159	11.1295	15.9244	0.0898513	0.125593	0.953852	1.33329
chr10:127442006_127442262:+	chr10	un.aa	C10orf137	2t.25i.1s	as	GT..AG	257	0	1	0	0.00934579	0	0.796262	0	10.6159	11.1295	15.9244	0.0898513	0	0.953852	0
chr10:127477575_127482590:-	chr10	un.aa	UROS	1t.9i.1s	con	GT..AG	5016	0	0	1	0	0.00961538	0	0.819231	28.9447	27.5986	23.1243	0	0.0432446	0	1.2517
chr10:127478008_127483448:-	chr10	un.ad	UROS	1t.9i.1s	con	GT..AG	5441	0	0	1	0	0.00961538	0	0.819231	28.9447	27.5986	23.1243	0	0.0432446	0	1.2517
chr10:127478098_127482831:-	chr10	un	UROS	1t.9i.1s	con	GT..AG	4734	0	0	1	0	0.00961538	0	0.819231	28.9447	27.5986	23.1243	0	0.0432446	0	1.2517
chr10:127481267_127483448:-	chr10	un.ad	UROS	1t.9i.1s	con	GT..AG	2182	0	1	0	0.00934579	0	0.796262	0	28.9447	27.5986	23.1243	0.0362337	0	1.04877	0
chr10:127483548_127483630:-	chr10	un.aa	UROS	1t.9i.1s	con	GT..AG	83	0	1	0	0.00934579	0	0.796262	0	28.9447	27.5986	23.1243	0.0362337	0	1.04877	0
chr10:127483728_127484671:-	chr10	un.ad	UROS	1t.9i.1s	con	GT..AG	944	0	1	0	0.00934579	0	0.796262	0	28.9447	27.5986	23.1243	0.0362337	0	1.04877	0
chr10:127486715_127500782:-	chr10	un.ad.aa	UROS	1t.9i.1s	con	GT..AG	14068	0	0	1	0	0.00961538	0	0.819231	28.9447	27.5986	23.1243	0	0.0432446	0	1.2517
chr10:127488333_127491518:-	chr10	un	UROS	1t.9i.1s	con	GT..AG	3186	0	1	0	0.00934579	0	0.796262	0	28.9447	27.5986	23.1243	0.0362337	0	1.04877	0
chr10:127493580_127495981:-	chr10	un.ad	UROS	1t.9i.1s	con	GT..AG	2402	0	0	1	0	0.00961538	0	0.819231	28.9447	27.5986	23.1243	0	0.0432446	0	1.2517
chr10:127496057_127500769:-	chr10	un.aa	UROS	1t.9i.1s	con	GT..AG	4713	0	4	0	0.0373832	0	3.18505	0	28.9447	27.5986	23.1243	0.144935	0	4.1951	0
chr10:127500858_127502482:-	chr10	un.aa	UROS	1t.9i.1s	con	GT..AG	1625	0	4	2	0.0373832	0.0192308	3.18505	1.63846	28.9447	27.5986	23.1243	0.144935	0.0864891	4.1951	2.5034
chr10:127500858_127504745:-	chr10	un.ad.aa	UROS	1t.9i.1s	con	GT..AG	3888	0	2	4	0.0186916	0.0384615	1.59252	3.27692	28.9447	27.5986	23.1243	0.0724674	0.172978	2.09755	5.0068
chr10:127500858_127505005:-	chr10	un.ad.aa	UROS	1t.9i.1s	con	GT..AG	4148	0	1	0	0.00934579	0	0.796262	0	28.9447	27.5986	23.1243	0.0362337	0	1.04877	0
chr10:127500858_127511775:-	chr10	un.aa	UROS	1t.9i.1s	con	GT..AG	10918	0	1	0	0.00934579	0	0.796262	0	28.9447	27.5986	23.1243	0.0362337	0	1.04877	0
chr10:127502636_127503602:-	chr10	un.ad	UROS	1t.9i.1s	con	GT..AG	967	0	2	0	0.0186916	0	1.59252	0	28.9447	27.5986	23.1243	0.0724674	0	2.09755	0
chr10:127505095_127510780:-	chr10	un.aa	UROS	1t.9i.1s	con	GT..AG	5686	0	0	2	0	0.0192308	0	1.63846	28.9447	27.5986	23.1243	0	0.0864891	0	2.5034
chr10:127510596_127511597:-	chr10	un.ad	UROS	1t.9i.1s	con	GT..AG	1002	0	0	2	0	0.0192308	0	1.63846	28.9447	27.5986	23.1243	0	0.0864891	0	2.5034
chr10:127512280_127516183:+	chr10	un	BCCIP	3t.8i.1s	as	GT..AG	3904	0	3	3	0.0280374	0.0288462	2.38879	2.45769	87.7652	84.2886	103.533	0.035592	0.0289763	3.12374	2.54311
chr10:127512292_127516126:+	chr10	un.ad.aa	BCCIP	3t.8i.1s	as	GT..AG	3835	0	0	2	0	0.0192308	0	1.63846	87.7652	84.2886	103.533	0	0.0193175	0	1.69541
chr10:127516208_127529823:+	chr10	un.ad.aa	BCCIP	3t.8i.1s	as	GT..AG	13616	0	0	2	0	0.0192308	0	1.63846	87.7652	84.2886	103.533	0	0.0193175	0	1.69541
chr10:127520177_127520473:+	chr10	un.ad	BCCIP	3t.8i.1s	as	GT..AG	297	0	0	1	0	0.00961538	0	0.819231	87.7652	84.2886	103.533	0	0.00965876	0	0.847703
chr10:127522516_127529782:+	chr10	un.ad	BCCIP	3t.8i.1s	as	GT..AG	7267	0	0	4	0	0.0384615	0	3.27692	87.7652	84.2886	103.533	0	0.038635	0	3.39081
chr10:127527758_127529421:-	chr10	un.aa	DHX32	1t.10i.1s	con	GT..AG	1664	0	0	2	0	0.0192308	0	1.63846	15.5464	13.3993	13.1625	0	0.151947	0	2.36222
chr10:127529900_127541105:+	chr10	un.ad	BCCIP	3t.8i.1s	as	GT..AG	11206	0	0	2	0	0.0192308	0	1.63846	87.7652	84.2886	103.533	0	0.0193175	0	1.69541
chr10:127529904_127541693:+	chr10	un.aa	BCCIP	3t.8i.1s	as	GT..AG	11790	0	3	3	0.0280374	0.0288462	2.38879	2.45769	87.7652	84.2886	103.533	0.035592	0.0289763	3.12374	2.54311
chr10:127530504_127540714:-	chr10	un.aa	DHX32	1t.10i.1s	con	GT..AG	10211	0	13	1	0.121495	0.00961538	10.3514	0.819231	15.5464	13.3993	13.1625	0.9702	0.0759734	15.0831	1.18111
chr10:127533056_127540714:-	chr10	un	DHX32	1t.10i.1s	con	GT..AG	7659	0	2	0	0.0186916	0	1.59252	0	15.5464	13.3993	13.1625	0.149262	0	2.32047	0
chr10:127541212_127542259:-	chr10	un.aa	DHX32	1t.10i.1s	con	GT..AG	1048	0	2	0	0.0186916	0	1.59252	0	15.5464	13.3993	13.1625	0.149262	0	2.32047	0
chr10:127548414_127555558:-	chr10	un.ad	DHX32	1t.10i.1s	con	GT..AG	7145	0	1	0	0.00934579	0	0.796262	0	15.5464	13.3993	13.1625	0.0746308	0	1.16024	0
chr10:127555753_127557185:-	chr10	un.aa	DHX32	1t.10i.1s	con	GT..AG	1433	0	1	0	0.00934579	0	0.796262	0	15.5464	13.3993	13.1625	0.0746308	0	1.16024	0
chr10:127555753_127569125:-	chr10	un.aa	DHX32	1t.10i.1s	con	GT..AG	13373	0	0	1	0	0.00961538	0	0.819231	15.5464	13.3993	13.1625	0	0.0759734	0	1.18111
chr10:127555753_127569552:-	chr10	un.aa	DHX32	1t.10i.1s	con	GT..AG	13800	0	0	1	0	0.00961538	0	0.819231	15.5464	13.3993	13.1625	0	0.0759734	0	1.18111
chr10:127569444_127569552:-	chr10	un	DHX32	1t.10i.1s	con	GT..AG	109	0	1	3	0.00934579	0.0288462	0.796262	2.45769	15.5464	13.3993	13.1625	0.0746308	0.22792	1.16024	3.54333
chr10:12854148_12856193:+	chr10	un.aa	CAMK1D	2t.10i.1s	as	GT..AG	2046	0	0	1	0	0.00961538	0	0.819231	4.56706	4.71354	5.3167	0	0.188087	0	0.859003
chr10:128594129_128768965:+	chr10	un.aa	DOCK1	1t.51i.1s	con	GT..AG	174837	0	0	1	0	0.00961538	0	0.819231	5.25739	6.25481	5.20598	0	0.192087	0	1.00988
chr10:128769050_128775797:+	chr10	un.ad	DOCK1	1t.51i.1s	con	GT..AG	6748	0	0	2	0	0.0192308	0	1.63846	5.25739	6.25481	5.20598	0	0.384174	0	2.01975
chr10:128788868_128796355:+	chr10	un.ad.aa	DOCK1	1t.51i.1s	con	GT..AG	7488	0	1	0	0.00934579	0	0.796262	0	5.25739	6.25481	5.20598	0.159877	0	0.840536	0
chr10:128796514_128798435:+	chr10	un.ad.aa	DOCK1	1t.51i.1s	con	GT..AG	1922	0	0	1	0	0.00961538	0	0.819231	5.25739	6.25481	5.20598	0	0.192087	0	1.00988
chr10:128797700_128904494:+	chr10	un.ad.aa	DOCK1	1t.51i.1s	con	GT..AG	106795	0	2	0	0.0186916	0	1.59252	0	5.25739	6.25481	5.20598	0.319754	0	1.68107	0
chr10:128798572_128798848:+	chr10	un.ad	DOCK1	1t.51i.1s	con	GT..AG	277	0	1	0	0.00934579	0	0.796262	0	5.25739	6.25481	5.20598	0.159877	0	0.840536	0
chr10:128817100_128822948:+	chr10	un.ad.aa	DOCK1	1t.51i.1s	con	GT..AG	5849	0	0	1	0	0.00961538	0	0.819231	5.25739	6.25481	5.20598	0	0.192087	0	1.00988
chr10:128840944_128841366:+	chr10	un	DOCK1	1t.51i.1s	con	GT..AG	423	0	0	1	0	0.00961538	0	0.819231	5.25739	6.25481	5.20598	0	0.192087	0	1.00988
chr10:128841429_128859931:+	chr10	un.ad.aa	DOCK1	1t.51i.1s	con	GT..AG	18503	0	0	1	0	0.00961538	0	0.819231	5.25739	6.25481	5.20598	0	0.192087	0	1.00988
chr10:128865402_128901889:+	chr10	un	DOCK1	1t.51i.1s	con	GT..AG	36488	0	0	1	0	0.00961538	0	0.819231	5.25739	6.25481	5.20598	0	0.192087	0	1.00988
chr10:128908619_128920997:+	chr10	un.ad	DOCK1	1t.51i.1s	con	GT..AG	12379	0	0	1	0	0.00961538	0	0.819231	5.25739	6.25481	5.20598	0	0.192087	0	1.00988
chr10:128926029_128937088:+	chr10	un.ad	DOCK1	1t.51i.1s	con	GT..AG	11060	0	0	1	0	0.00961538	0	0.819231	5.25739	6.25481	5.20598	0	0.192087	0	1.00988
chr10:128926029_129008312:+	chr10	un.ad	DOCK1	1t.51i.1s	con	GT..AG	82284	0	0	1	0	0.00961538	0	0.819231	5.25739	6.25481	5.20598	0	0.192087	0	1.00988
chr10:129142011_129143794:+	chr10	un.ad	DOCK1	1t.51i.1s	con	GT..AG	1784	0	2	0	0.0186916	0	1.59252	0	5.25739	6.25481	5.20598	0.319754	0	1.68107	0
chr10:129152992_129160071:+	chr10	un.ad	DOCK1	1t.51i.1s	con	GT..AG	7080	0	1	0	0.00934579	0	0.796262	0	5.25739	6.25481	5.20598	0.159877	0	0.840536	0
chr10:129179633_129201318:+	chr10	un.ad.aa	DOCK1	1t.51i.1s	con	GT..AG	21686	0	0	1	0	0.00961538	0	0.819231	5.25739	6.25481	5.20598	0	0.192087	0	1.00988
chr10:129183174_129184697:+	chr10	un.ad	DOCK1	1t.51i.1s	con	GT..AG	1524	0	0	1	0	0.00961538	0	0.819231	5.25739	6.25481	5.20598	0	0.192087	0	1.00988
chr10:129209189_129210770:+	chr10	un.ad	DOCK1	1t.51i.1s	con	GT..AG	1582	0	0	2	0	0.0192308	0	1.63846	5.25739	6.25481	5.20598	0	0.384174	0	2.01975
chr10:129224276_129224561:+	chr10	un.ad	DOCK1	1t.51i.1s	con	GT..AG	286	0	2	0	0.0186916	0	1.59252	0	5.25739	6.25481	5.20598	0.319754	0	1.68107	0
chr10:129237490_129249595:+	chr10	un.ad.aa	DOCK1	1t.51i.1s	con	GT..AG	12106	0	2	0	0.0186916	0	1.59252	0	5.25739	6.25481	5.20598	0.319754	0	1.68107	0
chr10:129903010_129904379:-	chr10	un	MKI67	2t.15i.1s	as	GC..AG	1370	0	1	0	0.00934579	0	0.796262	0	25.967	24.3507	21.5473	0.0410666	0	1.06637	0
chr10:129903125_129904430:-	chr10	un	MKI67	2t.15i.1s	as	GC..AG	1306	0	0	1	0	0.00961538	0	0.819231	25.967	24.3507	21.5473	0	0.0464095	0	1.20511
chr10:129907688_129908116:-	chr10	un.aa	MKI67	2t.15i.1s	as	GT..AG	429	0	2	1	0.0186916	0.00961538	1.59252	0.819231	25.967	24.3507	21.5473	0.0821332	0.0464095	2.13275	1.20511
chr10:129908150_129908641:-	chr10	un.ad	MKI67	2t.15i.1s	as	GT..AG	492	0	0	1	0	0.00961538	0	0.819231	25.967	24.3507	21.5473	0	0.0464095	0	1.20511
chr10:129914801_129917524:-	chr10	un.aa	MKI67	2t.15i.1s	as	GT..AG	2724	0	0	2	0	0.0192308	0	1.63846	25.967	24.3507	21.5473	0	0.0928191	0	2.41023
chr10:129917584_129923839:-	chr10	un.ad.aa	MKI67	2t.15i.1s	as	GT..AG	6256	0	0	1	0	0.00961538	0	0.819231	25.967	24.3507	21.5473	0	0.0464095	0	1.20511
chr10:129921434_129923674:-	chr10	un.aa	MKI67	2t.15i.1s	as	GT..AG	2241	0	0	2	0	0.0192308	0	1.63846	25.967	24.3507	21.5473	0	0.0928191	0	2.41023
chr10:129921532_129923839:-	chr10	un.ad	MKI67	2t.15i.1s	as	GT..AG	2308	0	0	2	0	0.0192308	0	1.63846	25.967	24.3507	21.5473	0	0.0928191	0	2.41023
chr10:131265561_131506158:+	chr10	un.ad.aa	MGMT	1t.4i.1s	con	GT..AG	240598	0	0	6	0	0.0576923	0	4.91538	5.26926	4.83254	4.27147	0	1.40467	0	7.40157
chr10:13142303_13146776:+	chr10	un.ad	OPTN	4t.18i.1s	as	GT..AG	4474	0	1	0	0.00934579	0	0.796262	0	18.4103	18.481	12.3582	0.0541096	0	0.996172	0
chr10:13142303_13150965:+	chr10	un.ad	OPTN	4t.18i.1s	as	GT..AG	8663	0	2	0	0.0186916	0	1.59252	0	18.4103	18.481	12.3582	0.108219	0	1.99234	0
chr10:13142303_13151096:+	chr10	un.ad.aa	OPTN	4t.18i.1s	as	GT..AG	8794	0	0	1	0	0.00961538	0	0.819231	18.4103	18.481	12.3582	0	0.0809179	0	1.48972
chr10:13142303_13152273:+	chr10	un.ad.aa	OPTN	4t.18i.1s	as	GT..AG	9971	0	1	1	0.00934579	0.00961538	0.796262	0.819231	18.4103	18.481	12.3582	0.0541096	0.0809179	0.996172	1.48972
chr10:131506308_131515875:+	chr10	un.ad	MGMT	1t.4i.1s	con	GT..AG	9568	0	1	0	0.00934579	0	0.796262	0	5.26926	4.83254	4.27147	0.206931	0	1.09037	0
chr10:13151016_13152273:+	chr10	un.ad.aa	OPTN	4t.18i.1s	as	GT..AG	1258	0	2	0	0.0186916	0	1.59252	0	18.4103	18.481	12.3582	0.108219	0	1.99234	0
chr10:13152477_13158266:+	chr10	un.ad.aa	OPTN	4t.18i.1s	as	GT..AG	5790	0	0	2	0	0.0192308	0	1.63846	18.4103	18.481	12.3582	0	0.161836	0	2.97944
chr10:13156492_13158266:+	chr10	un.aa	OPTN	4t.18i.1s	as	GT..AG	1775	0	0	1	0	0.00961538	0	0.819231	18.4103	18.481	12.3582	0	0.0809179	0	1.48972
chr10:13167837_13167945:+	chr10	un.aa	OPTN	4t.18i.1s	as	GT..AG	109	0	0	1	0	0.00961538	0	0.819231	18.4103	18.481	12.3582	0	0.0809179	0	1.48972
chr10:13174198_13178744:+	chr10	un.ad.aa	OPTN	4t.18i.1s	as	GT..AG	4547	0	0	3	0	0.0288462	0	2.45769	18.4103	18.481	12.3582	0	0.242754	0	4.46916
chr10:13174325_13175501:+	chr10	un.aa	OPTN	4t.18i.1s	as	GT..AG	1177	0	1	0	0.00934579	0	0.796262	0	18.4103	18.481	12.3582	0.0541096	0	0.996172	0
chr10:131878166_131908393:-	chr10	un.aa	LOC387723	1t.7i.1s	con	GT..AG	30228	0	2	0	0.0186916	0	1.59252	0	0.0504373	0.0896418	0.102665	22.311	0	1.12531	0
chr10:131878166_131908967:-	chr10	un.ad.aa	LOC387723	1t.7i.1s	con	GT..AG	30802	0	0	2	0	0.0192308	0	1.63846	0.0504373	0.0896418	0.102665	0	19.4808	0	0.982561
chr10:131902495_131908444:-	chr10	un.aa	LOC387723	1t.7i.1s	con	GT..AG	5950	0	0	1	0	0.00961538	0	0.819231	0.0504373	0.0896418	0.102665	0	9.74042	0	0.49128
chr10:131904484_131908393:-	chr10	un	LOC387723	1t.7i.1s	con	GT..AG	3910	0	0	1	0	0.00961538	0	0.819231	0.0504373	0.0896418	0.102665	0	9.74042	0	0.49128
chr10:131934777_131967696:+	chr10	un.ad.aa	GLRX3	2t.11i.1s	as	GT..AG	32920	0	1	0	0.00934579	0	0.796262	0	160.672	159.441	187.574	0.00627191	0	1.00772	0
chr10:131938726_131943474:+	chr10	un.aa	GLRX3	2t.11i.1s	as	GT..AG	4749	0	1	0	0.00934579	0	0.796262	0	160.672	159.441	187.574	0.00627191	0	1.00772	0
chr10:131940959_131943474:+	chr10	un.aa	GLRX3	2t.11i.1s	as	GT..AG	2516	0	0	1	0	0.00961538	0	0.819231	160.672	159.441	187.574	0	0.00533123	0	0.856579
chr10:131943584_131977605:+	chr10	un.ad.aa	GLRX3	2t.11i.1s	as	GT..AG	34022	0	0	2	0	0.0192308	0	1.63846	160.672	159.441	187.574	0	0.0106625	0	1.71316
chr10:131959262_131959659:+	chr10	un.ad	GLRX3	2t.11i.1s	as	GT..AG	398	0	0	2	0	0.0192308	0	1.63846	160.672	159.441	187.574	0	0.0106625	0	1.71316
chr10:131959262_131960805:+	chr10	un.ad	GLRX3	2t.11i.1s	as	GT..AG	1544	0	0	1	0	0.00961538	0	0.819231	160.672	159.441	187.574	0	0.00533123	0	0.856579
chr10:131959262_131964842:+	chr10	un.ad	GLRX3	2t.11i.1s	as	GT..AG	5581	0	0	5	0	0.0480769	0	4.09615	160.672	159.441	187.574	0	0.0266561	0	4.2829
chr10:131959262_131967696:+	chr10	un.ad.aa	GLRX3	2t.11i.1s	as	GT..AG	8435	0	1	0	0.00934579	0	0.796262	0	160.672	159.441	187.574	0.00627191	0	1.00772	0
chr10:131959262_131973130:+	chr10	un.ad.aa	GLRX3	2t.11i.1s	as	GT..AG	13869	0	0	2	0	0.0192308	0	1.63846	160.672	159.441	187.574	0	0.0106625	0	1.71316
chr10:131965245_131966056:+	chr10	un.ad	GLRX3	2t.11i.1s	as	GT..AG	812	0	0	1	0	0.00961538	0	0.819231	160.672	159.441	187.574	0	0.00533123	0	0.856579
chr10:131965245_131973130:+	chr10	un.ad.aa	GLRX3	2t.11i.1s	as	GT..AG	7886	0	0	6	0	0.0576923	0	4.91538	160.672	159.441	187.574	0	0.0319874	0	5.13948
chr10:131966110_131967696:+	chr10	un.aa	GLRX3	2t.11i.1s	as	GT..AG	1587	0	0	1	0	0.00961538	0	0.819231	160.672	159.441	187.574	0	0.00533123	0	0.856579
chr10:131967753_131969845:+	chr10	un	GLRX3	2t.11i.1s	as	AG..TT	2093	0	0	1	0	0.00961538	0	0.819231	160.672	159.441	187.574	0	0.00533123	0	0.856579
chr10:131967754_131969846:+	chr10	un	GLRX3	2t.11i.1s	as	GG..TA	2093	0	1	2	0.00934579	0.0192308	0.796262	1.63846	160.672	159.441	187.574	0.00627191	0.0106625	1.00772	1.71316
chr10:131973170_131973259:+	chr10	un	GLRX3	2t.11i.1s	as	AG..TA	90	0	0	1	0	0.00961538	0	0.819231	160.672	159.441	187.574	0	0.00533123	0	0.856579
chr10:131973354_131976252:+	chr10	un.ad	GLRX3	2t.11i.1s	as	GT..AG	2899	0	0	2	0	0.0192308	0	1.63846	160.672	159.441	187.574	0	0.0106625	0	1.71316
chr10:13204226_13206127:+	chr10	un.aa	MCM10	2t.20i.1s	as	GT..AG	1902	0	0	1	0	0.00961538	0	0.819231	21.3219	14.0432	20.7368	0	0.0482234	0	1.02822
chr10:13217682_13224932:+	chr10	un.ad.aa	MCM10	2t.20i.1s	as	GT..AG	7251	0	2	0	0.0186916	0	1.59252	0	21.3219	14.0432	20.7368	0.142418	0	3.03662	0
chr10:13222608_13223851:+	chr10	un.ad	MCM10	2t.20i.1s	as	GT..AG	1244	0	1	0	0.00934579	0	0.796262	0	21.3219	14.0432	20.7368	0.0712088	0	1.51831	0
chr10:13225101_13230880:+	chr10	un.ad.aa	MCM10	2t.20i.1s	as	GT..AG	5780	0	0	3	0	0.0288462	0	2.45769	21.3219	14.0432	20.7368	0	0.14467	0	3.08465
chr10:13234569_13237050:+	chr10	un.ad	MCM10	2t.20i.1s	as	GT..AG	2482	0	0	2	0	0.0192308	0	1.63846	21.3219	14.0432	20.7368	0	0.0964469	0	2.05643
chr10:13243535_13251090:+	chr10	un.ad.aa	MCM10	2t.20i.1s	as	GT..AG	7556	0	0	5	0	0.0480769	0	4.09615	21.3219	14.0432	20.7368	0	0.241117	0	5.14108
chr10:13243545_13246218:+	chr10	un.aa	MCM10	2t.20i.1s	as	GT..AG	2674	0	0	2	0	0.0192308	0	1.63846	21.3219	14.0432	20.7368	0	0.0964469	0	2.05643
chr10:13325840_13333830:-	chr10	un.ad.aa	PHYH	2t.9i.1s	as	GT..AG	7991	0	0	1	0	0.00961538	0	0.819231	12.4899	9.44641	8.12591	0	0.123063	0	1.53705
chr10:13328351_13330359:-	chr10	un.ad	PHYH	2t.9i.1s	as	GT..AG	2009	0	0	1	0	0.00961538	0	0.819231	12.4899	9.44641	8.12591	0	0.123063	0	1.53705
chr10:13333913_13337495:-	chr10	un.ad.aa	PHYH	2t.9i.1s	as	GT..AG	3583	0	0	1	0	0.00961538	0	0.819231	12.4899	9.44641	8.12591	0	0.123063	0	1.53705
chr10:13334389_13336427:-	chr10	un.ad	PHYH	2t.9i.1s	as	GT..AG	2039	0	1	0	0.00934579	0	0.796262	0	12.4899	9.44641	8.12591	0.10586	0	1.32218	0
chr10:13336945_13337495:-	chr10	un.ad	PHYH	2t.9i.1s	as	GT..AG	551	0	0	1	0	0.00961538	0	0.819231	12.4899	9.44641	8.12591	0	0.123063	0	1.53705
chr10:13360738_13380774:-	chr10	un	SEPHS1	3t.10i.1s	as	GC..AG	20037	0	0	1	0	0.00961538	0	0.819231	32.0542	33.5623	34.1702	0	0.0292653	0	0.938075
chr10:13365048_13365135:-	chr10	un.aa	SEPHS1	3t.10i.1s	as	GT..AG	88	0	0	1	0	0.00961538	0	0.819231	32.0542	33.5623	34.1702	0	0.0292653	0	0.938075
chr10:133748060_133751322:+	chr10	un.ad	PPP2R2D	2t.9i.1s	as	GT..AG	3263	0	1	0	0.00934579	0	0.796262	0	26.426	34.4119	27.5363	0.0290597	0	0.767931	0
chr10:133748060_133751355:+	chr10	un.ad	PPP2R2D	2t.9i.1s	as	GT..AG	3296	0	2	0	0.0186916	0	1.59252	0	26.426	34.4119	27.5363	0.0581194	0	1.53586	0
chr10:133748060_133757471:+	chr10	un.ad.aa	PPP2R2D	2t.9i.1s	as	GT..AG	9412	0	1	0	0.00934579	0	0.796262	0	26.426	34.4119	27.5363	0.0290597	0	0.767931	0
chr10:133748511_133751355:+	chr10	un.ad	PPP2R2D	2t.9i.1s	as	GT..AG	2845	0	1	0	0.00934579	0	0.796262	0	26.426	34.4119	27.5363	0.0290597	0	0.767931	0
chr10:133751679_133753534:+	chr10	un.aa	PPP2R2D	2t.9i.1s	as	GT..AG	1856	0	3	1	0.0280374	0.00961538	2.38879	0.819231	26.426	34.4119	27.5363	0.0871791	0.0363157	2.30379	0.959677
chr10:133754199_133769187:+	chr10	un.ad.aa	PPP2R2D	2t.9i.1s	as	GT..AG	14989	0	0	2	0	0.0192308	0	1.63846	26.426	34.4119	27.5363	0	0.0726314	0	1.91935
chr10:133754297_133757598:+	chr10	un.aa	PPP2R2D	2t.9i.1s	as	GT..AG	3302	0	1	0	0.00934579	0	0.796262	0	26.426	34.4119	27.5363	0.0290597	0	0.767931	0
chr10:133754309_133757471:+	chr10	un.aa	PPP2R2D	2t.9i.1s	as	GT..AG	3163	0	2	1	0.0186916	0.00961538	1.59252	0.819231	26.426	34.4119	27.5363	0.0581194	0.0363157	1.53586	0.959677
chr10:133754603_133757471:+	chr10	un.aa	PPP2R2D	2t.9i.1s	as	GT..AG	2869	0	1	2	0.00934579	0.0192308	0.796262	1.63846	26.426	34.4119	27.5363	0.0290597	0.0726314	0.767931	1.91935
chr10:133756270_133757471:+	chr10	un.aa	PPP2R2D	2t.9i.1s	as	GT..AG	1202	0	1	0	0.00934579	0	0.796262	0	26.426	34.4119	27.5363	0.0290597	0	0.767931	0
chr10:133757585_133758792:+	chr10	un	PPP2R2D	2t.9i.1s	as	AT..AC	1208	0	2	0	0.0186916	0	1.59252	0	26.426	34.4119	27.5363	0.0581194	0	1.53586	0
chr10:133757650_133758771:+	chr10	un.ad	PPP2R2D	2t.9i.1s	as	GT..AG	1122	0	1	0	0.00934579	0	0.796262	0	26.426	34.4119	27.5363	0.0290597	0	0.767931	0
chr10:133758964_133769187:+	chr10	un.ad.aa	PPP2R2D	2t.9i.1s	as	GT..AG	10224	0	2	3	0.0186916	0.0288462	1.59252	2.45769	26.426	34.4119	27.5363	0.0581194	0.108947	1.53586	2.87903
chr10:133761061_133769223:+	chr10	un	PPP2R2D	2t.9i.1s	as	GT..AG	8163	0	0	2	0	0.0192308	0	1.63846	26.426	34.4119	27.5363	0	0.0726314	0	1.91935
chr10:133761296_133768164:+	chr10	un.ad	PPP2R2D	2t.9i.1s	as	GT..AG	6869	0	1	0	0.00934579	0	0.796262	0	26.426	34.4119	27.5363	0.0290597	0	0.767931	0
chr10:133761296_133768492:+	chr10	un.ad	PPP2R2D	2t.9i.1s	as	GT..AG	7197	0	1	1	0.00934579	0.00961538	0.796262	0.819231	26.426	34.4119	27.5363	0.0290597	0.0363157	0.767931	0.959677
chr10:133761355_133769187:+	chr10	un.aa	PPP2R2D	2t.9i.1s	as	GT..AG	7833	0	0	1	0	0.00961538	0	0.819231	26.426	34.4119	27.5363	0	0.0363157	0	0.959677
chr10:133764855_133769187:+	chr10	un.aa	PPP2R2D	2t.9i.1s	as	GT..AG	4333	0	2	0	0.0186916	0	1.59252	0	26.426	34.4119	27.5363	0.0581194	0	1.53586	0
chr10:133769325_133769452:+	chr10	un	PPP2R2D	2t.9i.1s	as	GT..AG	128	0	1	0	0.00934579	0	0.796262	0	26.426	34.4119	27.5363	0.0290597	0	0.767931	0
chr10:133784475_133795264:-	chr10	un.ad.aa	BNIP3	1t.5i.1s	con	GT..AG	10790	0	1	3	0.00934579	0.0288462	0.796262	2.45769	130.992	104.018	101.386	0.00961372	0.0295899	1.25932	3.87604
chr10:133787448_133791187:-	chr10	un.aa	BNIP3	1t.5i.1s	con	GT..AG	3740	0	2	2	0.0186916	0.0192308	1.59252	1.63846	130.992	104.018	101.386	0.0192274	0.0197266	2.51864	2.58403
chr10:13380809_13386753:-	chr10	un.aa	SEPHS1	3t.10i.1s	as	GT..AG	5945	0	0	2	0	0.0192308	0	1.63846	32.0542	33.5623	34.1702	0	0.0585305	0	1.87615
chr10:13387029_13388774:-	chr10	un.aa	SEPHS1	3t.10i.1s	as	GT..AG	1746	0	0	1	0	0.00961538	0	0.819231	32.0542	33.5623	34.1702	0	0.0292653	0	0.938075
chr10:133918448_133920803:+	chr10	un.ad	JAKMIP3	1t.23i.1s	con	GT..AG	2356	0	5	3	0.046729	0.0288462	3.98131	2.45769	0.847332	0.670543	0.453832	7.45664	6.61038	6.31825	5.60118
chr10:133931079_133948550:+	chr10	un.ad	JAKMIP3	1t.23i.1s	con	GT..AG	17472	0	3	5	0.0280374	0.0480769	2.38879	4.09615	0.847332	0.670543	0.453832	4.47399	11.0173	3.79095	9.3353
chr10:133947032_133948550:+	chr10	un.ad	JAKMIP3	1t.23i.1s	con	GT..AG	1519	0	1	0	0.00934579	0	0.796262	0	0.847332	0.670543	0.453832	1.49133	0	1.26365	0
chr10:133958695_133958902:+	chr10	un.ad	JAKMIP3	1t.23i.1s	con	GT..AG	208	0	2	1	0.0186916	0.00961538	1.59252	0.819231	0.847332	0.670543	0.453832	2.98266	2.20346	2.5273	1.86706
chr10:133963546_133967262:+	chr10	un.aa	JAKMIP3	1t.23i.1s	con	GT..AG	3717	0	0	2	0	0.0192308	0	1.63846	0.847332	0.670543	0.453832	0	4.40692	0	3.73412
chr10:133984760_133995860:+	chr10	un.aa	JAKMIP3	1t.23i.1s	con	GT..AG	11101	0	2	0	0.0186916	0	1.59252	0	0.847332	0.670543	0.453832	2.98266	0	2.5273	0
chr10:134007548_134008348:+	chr10	un.aa	DPYSL4	1t.13i.1s	con	GT..AG	801	0	2	0	0.0186916	0	1.59252	0	12.3001	10.558	8.34175	0.18943	0	2.33	0
chr10:134014017_134014309:+	chr10	un.ad	DPYSL4	1t.13i.1s	con	GT..AG	293	0	0	2	0	0.0192308	0	1.63846	12.3001	10.558	8.34175	0	0.239758	0	2.94903
chr10:134016330_134017213:+	chr10	un.ad	DPYSL4	1t.13i.1s	con	GT..AG	884	0	0	1	0	0.00961538	0	0.819231	12.3001	10.558	8.34175	0	0.119879	0	1.47452
chr10:134036273_134036364:-	chr10	un.ad	STK32C	1t.11i.1s	con	GT..AG	92	0	2	2	0.0186916	0.0192308	1.59252	1.63846	11.3117	12.307	19.3675	0.162509	0.103266	1.83826	1.16812
chr10:134039146_134039250:-	chr10	un.ad	STK32C	1t.11i.1s	con	GT..AG	105	0	1	1	0.00934579	0.00961538	0.796262	0.819231	11.3117	12.307	19.3675	0.0812546	0.0516329	0.919131	0.584058
chr10:134041633_134049470:-	chr10	un.aa	STK32C	1t.11i.1s	con	GT..AG	7838	0	1	1	0.00934579	0.00961538	0.796262	0.819231	11.3117	12.307	19.3675	0.0812546	0.0516329	0.919131	0.584058
chr10:134041633_134058382:-	chr10	un.aa	STK32C	1t.11i.1s	con	GT..AG	16750	0	1	1	0.00934579	0.00961538	0.796262	0.819231	11.3117	12.307	19.3675	0.0812546	0.0516329	0.919131	0.584058
chr10:134041633_134121075:-	chr10	un.ad.aa	STK32C	1t.11i.1s	con	GT..AG	79443	0	0	2	0	0.0192308	0	1.63846	11.3117	12.307	19.3675	0	0.103266	0	1.16812
chr10:134041714_134059403:-	chr10	un.ad	STK32C	1t.11i.1s	con	GT..AG	17690	0	1	0	0.00934579	0	0.796262	0	11.3117	12.307	19.3675	0.0812546	0	0.919131	0
chr10:134054084_134059403:-	chr10	un.ad	STK32C	1t.11i.1s	con	GT..AG	5320	0	0	2	0	0.0192308	0	1.63846	11.3117	12.307	19.3675	0	0.103266	0	1.16812
chr10:134059460_134062518:-	chr10	un.aa	STK32C	1t.11i.1s	con	GT..AG	3059	0	2	0	0.0186916	0	1.59252	0	11.3117	12.307	19.3675	0.162509	0	1.83826	0
chr10:134059460_134120429:-	chr10	un.aa	STK32C	1t.11i.1s	con	GC..AG	60970	0	2	0	0.0186916	0	1.59252	0	11.3117	12.307	19.3675	0.162509	0	1.83826	0
chr10:134145761_134151068:+	chr10	un.ad.aa	LRRC27	5t.17i.3s	asap	GT..AG	5308	0	1	0	0.00934579	0	0.796262	0	3.62532	3.28047	3.05452	0.304834	0	1.10512	0
chr10:134151204_134155716:+	chr10	un.aa	LRRC27	5t.17i.3s	asap	GT..AG	4513	0	0	1	0	0.00961538	0	0.819231	3.62532	3.28047	3.05452	0	0.327384	0	1.18687
chr10:134180466_134188569:+	chr10	un.aa	LRRC27	5t.17i.3s	asap	GT..AG	8104	0	1	0	0.00934579	0	0.796262	0	3.62532	3.28047	3.05452	0.304834	0	1.10512	0
chr10:134210803_134218129:+	chr10	un.aa	PWWP2B	2t.3i.1s	as	GT..AG	7327	0	6	12	0.0560748	0.115385	4.77757	9.83077	15.3125	15.685	21.7765	0.382531	0.551053	5.85751	8.438
chr10:134210856_134230564:+	chr10	un.ad.aa	PWWP2B	2t.3i.1s	as	GT..AG	19709	0	0	1	0	0.00961538	0	0.819231	15.3125	15.685	21.7765	0	0.0459211	0	0.703166
chr10:134219794_134220187:+	chr10	un.ad	PWWP2B	2t.3i.1s	as	GT..AG	394	0	0	2	0	0.0192308	0	1.63846	15.3125	15.685	21.7765	0	0.0918421	0	1.40633
chr10:134223797_134223920:+	chr10	un	PWWP2B	2t.3i.1s	as	GC..AG	124	0	0	1	0	0.00961538	0	0.819231	15.3125	15.685	21.7765	0	0.0459211	0	0.703166
chr10:134228708_134228779:+	chr10	un	PWWP2B	2t.3i.1s	as	AT..AC	72	0	1	0	0.00934579	0	0.796262	0	15.3125	15.685	21.7765	0.0637552	0	0.976251	0
chr10:134230682_134230776:+	chr10	un	PWWP2B	2t.3i.1s	as	GT..AG	95	0	0	1	0	0.00961538	0	0.819231	15.3125	15.685	21.7765	0	0.0459211	0	0.703166
chr10:134353321_134421418:+	chr10	un.aa	INPP5A	1t.15i.1s	con	GT..AG	68098	0	2	0	0.0186916	0	1.59252	0	25.7071	34.0249	28.2772	0.0587805	0	1.51108	0
chr10:134355992_134421418:+	chr10	un.aa	INPP5A	1t.15i.1s	con	GT..AG	65427	0	1	0	0.00934579	0	0.796262	0	25.7071	34.0249	28.2772	0.0293902	0	0.755538	0
chr10:134385632_134421418:+	chr10	un.aa	INPP5A	1t.15i.1s	con	GT..AG	35787	0	2	1	0.0186916	0.00961538	1.59252	0.819231	25.7071	34.0249	28.2772	0.0587805	0.0353642	1.51108	0.909111
chr10:134404998_134421418:+	chr10	un.aa	INPP5A	1t.15i.1s	con	GT..AG	16421	0	2	0	0.0186916	0	1.59252	0	25.7071	34.0249	28.2772	0.0587805	0	1.51108	0
chr10:134416731_134421418:+	chr10	un.aa	INPP5A	1t.15i.1s	con	GT..AG	4688	0	0	1	0	0.00961538	0	0.819231	25.7071	34.0249	28.2772	0	0.0353642	0	0.909111
chr10:134459473_134503895:+	chr10	un.ad.aa	INPP5A	1t.15i.1s	con	GT..AG	44423	0	5	0	0.046729	0	3.98131	0	25.7071	34.0249	28.2772	0.146951	0	3.77769	0
chr10:134464010_134465678:+	chr10	un.ad	INPP5A	1t.15i.1s	con	GT..AG	1669	0	0	1	0	0.00961538	0	0.819231	25.7071	34.0249	28.2772	0	0.0353642	0	0.909111
chr10:134464010_134465681:+	chr10	un.ad	INPP5A	1t.15i.1s	con	GT..AG	1672	0	1	3	0.00934579	0.0288462	0.796262	2.45769	25.7071	34.0249	28.2772	0.0293902	0.106093	0.755538	2.72733
chr10:134464010_134511319:+	chr10	un.ad.aa	INPP5A	1t.15i.1s	con	GT..AG	47310	0	1	0	0.00934579	0	0.796262	0	25.7071	34.0249	28.2772	0.0293902	0	0.755538	0
chr10:134464010_134521816:+	chr10	un.ad.aa	INPP5A	1t.15i.1s	con	GT..AG	57807	0	3	0	0.0280374	0	2.38879	0	25.7071	34.0249	28.2772	0.0881707	0	2.26661	0
chr10:134472599_134503895:+	chr10	un.aa	INPP5A	1t.15i.1s	con	GT..AG	31297	0	2	2	0.0186916	0.0192308	1.59252	1.63846	25.7071	34.0249	28.2772	0.0587805	0.0707284	1.51108	1.81822
chr10:134511424_134540324:+	chr10	un.ad.aa	INPP5A	1t.15i.1s	con	GT..AG	28901	0	0	4	0	0.0384615	0	3.27692	25.7071	34.0249	28.2772	0	0.141457	0	3.63644
chr10:134519254_134521816:+	chr10	un.aa	INPP5A	1t.15i.1s	con	GT..AG	2563	0	1	0	0.00934579	0	0.796262	0	25.7071	34.0249	28.2772	0.0293902	0	0.755538	0
chr10:134520077_134521816:+	chr10	un.aa	INPP5A	1t.15i.1s	con	GT..AG	1740	0	1	0	0.00934579	0	0.796262	0	25.7071	34.0249	28.2772	0.0293902	0	0.755538	0
chr10:134521869_134523839:+	chr10	un	INPP5A	1t.15i.1s	con	GG..CA	1971	0	1	0	0.00934579	0	0.796262	0	25.7071	34.0249	28.2772	0.0293902	0	0.755538	0
chr10:134523961_134563020:+	chr10	un.ad.aa	INPP5A	1t.15i.1s	con	GT..AG	39060	0	1	0	0.00934579	0	0.796262	0	25.7071	34.0249	28.2772	0.0293902	0	0.755538	0
chr10:134540410_134541222:+	chr10	un.ad	INPP5A	1t.15i.1s	con	GT..AG	813	0	0	3	0	0.0288462	0	2.45769	25.7071	34.0249	28.2772	0	0.106093	0	2.72733
chr10:134558355_134563020:+	chr10	un.aa	INPP5A	1t.15i.1s	con	GT..AG	4666	0	0	1	0	0.00961538	0	0.819231	25.7071	34.0249	28.2772	0	0.0353642	0	0.909111
chr10:134563350_134594352:+	chr10	un.ad.aa	INPP5A	1t.15i.1s	con	GT..AG	31003	0	1	0	0.00934579	0	0.796262	0	25.7071	34.0249	28.2772	0.0293902	0	0.755538	0
chr10:134579351_134594352:+	chr10	un.ad.aa	INPP5A	1t.15i.1s	con	GT..AG	15002	0	1	0	0.00934579	0	0.796262	0	25.7071	34.0249	28.2772	0.0293902	0	0.755538	0
chr10:134579351_134595364:+	chr10	un.ad.aa	INPP5A	1t.15i.1s	con	GT..AG	16014	0	0	2	0	0.0192308	0	1.63846	25.7071	34.0249	28.2772	0	0.0707284	0	1.81822
chr10:134594422_134595540:+	chr10	un.ad.aa	INPP5A	1t.15i.1s	con	GT..AG	1119	0	1	0	0.00934579	0	0.796262	0	25.7071	34.0249	28.2772	0.0293902	0	0.755538	0
chr10:134726763_134733562:-	chr10	un.ad.aa	TTC40	1t.57i.1s	con	GT..AG	6800	0	0	1	0	0.00961538	0	0.819231	0	0	0	NA	Inf	NA	NA
chr10:135093170_135093273:-	chr10	un	TUBGCP2	4t.22i.1s	as	GT..AG	104	0	0	1	0	0.00961538	0	0.819231	32.8141	35.3101	31.8761	0	0.0313715	0	1.02943
chr10:135093406_135094807:-	chr10	un.aa	TUBGCP2	4t.22i.1s	as	GT..AG	1402	0	2	0	0.0186916	0	1.59252	0	32.8141	35.3101	31.8761	0.056641	0	1.85863	0
chr10:135093406_135096581:-	chr10	un.ad.aa	TUBGCP2	4t.22i.1s	as	GT..AG	3176	0	0	1	0	0.00961538	0	0.819231	32.8141	35.3101	31.8761	0	0.0313715	0	1.02943
chr10:135095847_135095941:-	chr10	un.aa	TUBGCP2	4t.22i.1s	as	GT..AG	95	0	1	0	0.00934579	0	0.796262	0	32.8141	35.3101	31.8761	0.0283205	0	0.929313	0
chr10:135097507_135098959:-	chr10	un.ad.aa	TUBGCP2	4t.22i.1s	as	GT..AG	1453	0	1	0	0.00934579	0	0.796262	0	32.8141	35.3101	31.8761	0.0283205	0	0.929313	0
chr10:135098718_135098917:-	chr10	un.aa	TUBGCP2	4t.22i.1s	as	GT..AG	200	0	1	0	0.00934579	0	0.796262	0	32.8141	35.3101	31.8761	0.0283205	0	0.929313	0
chr10:135106193_135111455:-	chr10	un.ad.aa	TUBGCP2	4t.22i.1s	as	GT..AG	5263	0	0	1	0	0.00961538	0	0.819231	32.8141	35.3101	31.8761	0	0.0313715	0	1.02943
chr10:135106327_135106542:-	chr10	un.ad	TUBGCP2	4t.22i.1s	as	GT..AG	216	0	2	0	0.0186916	0	1.59252	0	32.8141	35.3101	31.8761	0.056641	0	1.85863	0
chr10:135106743_135111455:-	chr10	un.ad.aa	TUBGCP2	4t.22i.1s	as	GT..AG	4713	0	0	1	0	0.00961538	0	0.819231	32.8141	35.3101	31.8761	0	0.0313715	0	1.02943
chr10:135106755_135107065:-	chr10	un.ad	TUBGCP2	4t.22i.1s	as	GT..AG	311	0	5	7	0.046729	0.0673077	3.98131	5.73462	32.8141	35.3101	31.8761	0.141603	0.2196	4.64657	7.206
chr10:135107274_135108515:-	chr10	un.aa	TUBGCP2	4t.22i.1s	as	GT..AG	1242	0	0	1	0	0.00961538	0	0.819231	32.8141	35.3101	31.8761	0	0.0313715	0	1.02943
chr10:135109369_135111455:-	chr10	un.ad	TUBGCP2	4t.22i.1s	as	GT..AG	2087	0	0	1	0	0.00961538	0	0.819231	32.8141	35.3101	31.8761	0	0.0313715	0	1.02943
chr10:135109416_135111383:-	chr10	un	TUBGCP2	4t.22i.1s	as	GT..AG	1968	0	0	1	0	0.00961538	0	0.819231	32.8141	35.3101	31.8761	0	0.0313715	0	1.02943
chr10:135109416_135111455:-	chr10	un.ad	TUBGCP2	4t.22i.1s	as	GT..AG	2040	0	0	1	0	0.00961538	0	0.819231	32.8141	35.3101	31.8761	0	0.0313715	0	1.02943
chr10:135113605_135116262:-	chr10	un	TUBGCP2	4t.22i.1s	as	GT..AG	2658	0	1	0	0.00934579	0	0.796262	0	32.8141	35.3101	31.8761	0.0283205	0	0.929313	0
chr10:135113605_135116295:-	chr10	un.ad	TUBGCP2	4t.22i.1s	as	GT..AG	2691	0	1	0	0.00934579	0	0.796262	0	32.8141	35.3101	31.8761	0.0283205	0	0.929313	0
chr10:135113618_135116332:-	chr10	un.aa	TUBGCP2	4t.22i.1s	as	GT..AG	2715	0	0	1	0	0.00961538	0	0.819231	32.8141	35.3101	31.8761	0	0.0313715	0	1.02943
chr10:135116484_135122326:-	chr10	un.ad	TUBGCP2	4t.22i.1s	as	GT..GG	5843	0	0	1	0	0.00961538	0	0.819231	32.8141	35.3101	31.8761	0	0.0313715	0	1.02943
chr10:135116503_135122326:-	chr10	un.ad	TUBGCP2	4t.22i.1s	as	GT..AG	5824	0	0	1	0	0.00961538	0	0.819231	32.8141	35.3101	31.8761	0	0.0313715	0	1.02943
chr10:135122942_135123301:+	chr10	un	ZNF511	1t.5i.1s	con	GT..AG	360	0	0	1	0	0.00961538	0	0.819231	30.9236	28.2338	33.5444	0	0.0298112	0	0.921872
chr10:135125461_135126291:+	chr10	un.aa	ZNF511	1t.5i.1s	con	GT..AG	831	0	1	1	0.00934579	0.00961538	0.796262	0.819231	30.9236	28.2338	33.5444	0.0354185	0.0298112	1.09527	0.921872
chr10:135168974_135169241:-	chr10	un.ad	FUOM	2t.6i.2s	ap	GT..AG	268	0	2	2	0.0186916	0.0192308	1.59252	1.63846	52.8715	46.725	58.6248	0.0428036	0.0341153	2.26309	1.80373
chr10:135170243_135170690:-	chr10	un.ad.aa	FUOM	2t.6i.2s	ap	GT..AG	448	0	1	3	0.00934579	0.0288462	0.796262	2.45769	52.8715	46.725	58.6248	0.0214018	0.0511729	1.13155	2.70559
chr10:135170243_135171426:-	chr10	un.ad.aa	FUOM	2t.6i.2s	ap	GT..AG	1184	0	0	1	0	0.00961538	0	0.819231	52.8715	46.725	58.6248	0	0.0170576	0	0.901863
chr10:135176438_135176729:-	chr10	un.aa	ECHS1	1t.7i.1s	con	GT..AG	292	0	0	1	0	0.00961538	0	0.819231	162.002	156.153	156.608	0	0.00638537	0	1.03444
chr10:135178230_135178315:-	chr10	un.aa	ECHS1	1t.7i.1s	con	GT..AG	86	0	1	0	0.00934579	0	0.796262	0	162.002	156.153	156.608	0.00640398	0	1.03746	0
chr10:135178230_135180392:-	chr10	un.ad.aa	ECHS1	1t.7i.1s	con	GT..AG	2163	0	0	1	0	0.00961538	0	0.819231	162.002	156.153	156.608	0	0.00638537	0	1.03444
chr10:135178230_135182426:-	chr10	un.ad.aa	ECHS1	1t.7i.1s	con	GT..AG	4197	0	0	1	0	0.00961538	0	0.819231	162.002	156.153	156.608	0	0.00638537	0	1.03444
chr10:135180498_135183407:-	chr10	un.ad.aa	ECHS1	1t.7i.1s	con	GT..AG	2910	0	7	1	0.0654206	0.00961538	5.57383	0.819231	162.002	156.153	156.608	0.0448278	0.00638537	7.2622	1.03444
chr10:135184235_135186749:-	chr10	un.ad	ECHS1	1t.7i.1s	con	GT..AG	2515	0	3	1	0.0280374	0.00961538	2.38879	0.819231	162.002	156.153	156.608	0.0192119	0.00638537	3.11237	1.03444
chr10:135184262_135186738:-	chr10	un.aa	ECHS1	1t.7i.1s	con	GT..AG	2477	0	0	1	0	0.00961538	0	0.819231	162.002	156.153	156.608	0	0.00638537	0	1.03444
chr10:135185224_135186749:-	chr10	un.ad	ECHS1	1t.7i.1s	con	GT..AG	1526	0	2	3	0.0186916	0.0288462	1.59252	2.45769	162.002	156.153	156.608	0.012808	0.0191561	2.07491	3.10333
chr10:135208230_135209216:+	chr10	un.aa	MTG1	1t.10i.1s	con	GT..AG	987	0	0	3	0	0.0288462	0	2.45769	20.6252	16.523	19.7509	0	0.151892	0	3.13279
chr10:135209772_135215032:+	chr10	un.ad.aa	MTG1	1t.10i.1s	con	GT..AG	5261	0	0	1	0	0.00961538	0	0.819231	20.6252	16.523	19.7509	0	0.0506306	0	1.04426
chr10:135212731_135215032:+	chr10	un.ad.aa	MTG1	1t.10i.1s	con	GT..AG	2302	0	1	0	0.00934579	0	0.796262	0	20.6252	16.523	19.7509	0.0605217	0	1.24827	0
chr10:135213158_135215652:+	chr10	un.aa	MTG1	1t.10i.1s	con	GT..AG	2495	0	4	2	0.0373832	0.0192308	3.18505	1.63846	20.6252	16.523	19.7509	0.242087	0.101261	4.99308	2.08853
chr10:135215510_135215652:+	chr10	un.aa	MTG1	1t.10i.1s	con	GT..AG	143	0	0	3	0	0.0288462	0	2.45769	20.6252	16.523	19.7509	0	0.151892	0	3.13279
chr10:13634689_13639457:+	chr10	un.aa	PRPF18	1t.9i.1s	con	GT..AG	4769	0	0	2	0	0.0192308	0	1.63846	12.0635	12.3385	15.9725	0	0.125215	0	1.51053
chr10:13652186_13658397:+	chr10	un.ad.aa	PRPF18	1t.9i.1s	con	GT..AG	6212	0	2	0	0.0186916	0	1.59252	0	12.0635	12.3385	15.9725	0.162094	0	1.95542	0
chr10:13658554_13658939:+	chr10	un.ad	PRPF18	1t.9i.1s	con	GT..AG	386	0	0	1	0	0.00961538	0	0.819231	12.0635	12.3385	15.9725	0	0.0626076	0	0.755267
chr10:13726865_13735481:-	chr10	un	FRMD4A	1t.24i.1s	con	GT..AG	8617	0	1	0	0.00934579	0	0.796262	0	0.111302	0.126447	0.109536	7.90845	0	0.880226	0
chr10:14564019_14565414:-	chr10	un.aa	FAM107B	1t.4i.1s	con	GT..AG	1396	0	0	1	0	0.00961538	0	0.819231	36.027	36.2352	43.3977	0	0.0230427	0	0.830159
chr10:14572511_14595320:-	chr10	un	FAM107B	1t.4i.1s	con	GT..AG	22810	0	0	1	0	0.00961538	0	0.819231	36.027	36.2352	43.3977	0	0.0230427	0	0.830159
chr10:14580593_14595320:-	chr10	un	FAM107B	1t.4i.1s	con	GT..AG	14728	0	0	1	0	0.00961538	0	0.819231	36.027	36.2352	43.3977	0	0.0230427	0	0.830159
chr10:14580593_14646238:-	chr10	un	FAM107B	1t.4i.1s	con	GT..AG	65646	0	3	2	0.0280374	0.0192308	2.38879	1.63846	36.027	36.2352	43.3977	0.0827924	0.0460854	2.98276	1.66032
chr10:14595387_14637622:-	chr10	un	FAM107B	1t.4i.1s	con	GT..AG	42236	0	1	0	0.00934579	0	0.796262	0	36.027	36.2352	43.3977	0.0275975	0	0.994254	0
chr10:14641061_14641671:-	chr10	un	FAM107B	1t.4i.1s	con	GT..AG	611	0	0	2	0	0.0192308	0	1.63846	36.027	36.2352	43.3977	0	0.0460854	0	1.66032
chr10:14881093_14881903:+	chr10	un.aa	HSPA14	1t.13i.1s	con	GT..AG	811	0	1	0	0.00934579	0	0.796262	0	34.1886	46.1087	43.0052	0.0216879	0	0.741478	0
chr10:14882157_14884136:+	chr10	un.ad	HSPA14	1t.13i.1s	con	GT..AG	1980	0	0	1	0	0.00961538	0	0.819231	34.1886	46.1087	43.0052	0	0.023253	0	0.794988
chr10:14882157_14884749:+	chr10	un.ad	HSPA14	1t.13i.1s	con	GT..AG	2593	0	1	0	0.00934579	0	0.796262	0	34.1886	46.1087	43.0052	0.0216879	0	0.741478	0
chr10:14891811_14893276:+	chr10	un.ad	HSPA14	1t.13i.1s	con	GT..AG	1466	0	2	1	0.0186916	0.00961538	1.59252	0.819231	34.1886	46.1087	43.0052	0.0433758	0.023253	1.48296	0.794988
chr10:14891811_14896123:+	chr10	un.ad.aa	HSPA14	1t.13i.1s	con	GT..AG	4313	0	5	6	0.046729	0.0576923	3.98131	4.91538	34.1886	46.1087	43.0052	0.108439	0.139518	3.70739	4.76993
chr10:14893323_14894387:+	chr10	un.ad	HSPA14	1t.13i.1s	con	GT..AG	1065	0	0	1	0	0.00961538	0	0.819231	34.1886	46.1087	43.0052	0	0.023253	0	0.794988
chr10:14893323_14894413:+	chr10	un.ad	HSPA14	1t.13i.1s	con	GT..AG	1091	0	1	0	0.00934579	0	0.796262	0	34.1886	46.1087	43.0052	0.0216879	0	0.741478	0
chr10:14902595_14909081:+	chr10	un.aa	HSPA14	1t.13i.1s	con	GT..AG	6487	0	0	1	0	0.00961538	0	0.819231	34.1886	46.1087	43.0052	0	0.023253	0	0.794988
chr10:14921500_14938844:+	chr10	un.aa	SUV39H2	6t.9i.3s	asap	GT..AG	17345	0	5	0	0.046729	0	3.98131	0	16.897	12.6968	19.2219	0.3938	0	6.65402	0
chr10:14939517_14941523:+	chr10	un.ad	SUV39H2	6t.9i.3s	asap	GT..AG	2007	0	1	1	0.00934579	0.00961538	0.796262	0.819231	16.897	12.6968	19.2219	0.07876	0.052024	1.3308	0.879047
chr10:14941685_14943198:+	chr10	un.ad	SUV39H2	6t.9i.3s	asap	GT..AG	1514	0	0	1	0	0.00961538	0	0.819231	16.897	12.6968	19.2219	0	0.052024	0	0.879047
chr10:14942076_14943131:+	chr10	un.aa	SUV39H2	6t.9i.3s	asap	GT..AG	1056	0	1	0	0.00934579	0	0.796262	0	16.897	12.6968	19.2219	0.07876	0	1.3308	0
chr10:14961832_14970014:-	chr10	un.ad.aa	DCLRE1C	4t.18i.1s	as	GT..AG	8183	0	2	0	0.0186916	0	1.59252	0	4.95491	4.92707	4.83913	0.405921	0	2.0113	0
chr10:14962444_14963864:-	chr10	un	DCLRE1C	4t.18i.1s	as	GT..AG	1421	0	0	1	0	0.00961538	0	0.819231	4.95491	4.92707	4.83913	0	0.206649	0	1.02393
chr10:14964074_14964979:-	chr10	un.ad	DCLRE1C	4t.18i.1s	as	GT..AG	906	0	0	2	0	0.0192308	0	1.63846	4.95491	4.92707	4.83913	0	0.413297	0	2.04785
chr10:14965069_14974852:-	chr10	un.ad.aa	DCLRE1C	4t.18i.1s	as	GT..AG	9784	0	0	1	0	0.00961538	0	0.819231	4.95491	4.92707	4.83913	0	0.206649	0	1.02393
chr10:14974955_14976701:-	chr10	un.ad.aa	DCLRE1C	4t.18i.1s	as	GT..AG	1747	0	1	0	0.00934579	0	0.796262	0	4.95491	4.92707	4.83913	0.20296	0	1.00565	0
chr10:14976775_14978536:-	chr10	un.ad.aa	DCLRE1C	4t.18i.1s	as	GT..AG	1762	0	0	1	0	0.00961538	0	0.819231	4.95491	4.92707	4.83913	0	0.206649	0	1.02393
chr10:14978593_14987103:-	chr10	un.ad.aa	DCLRE1C	4t.18i.1s	as	GT..AG	8511	0	1	0	0.00934579	0	0.796262	0	4.95491	4.92707	4.83913	0.20296	0	1.00565	0
chr10:14984390_14987103:-	chr10	un.ad	DCLRE1C	4t.18i.1s	as	GT..AG	2714	0	1	1	0.00934579	0.00961538	0.796262	0.819231	4.95491	4.92707	4.83913	0.20296	0.206649	1.00565	1.02393
chr10:14987189_14989552:-	chr10	un.aa	DCLRE1C	4t.18i.1s	as	GT..AG	2364	0	1	0	0.00934579	0	0.796262	0	4.95491	4.92707	4.83913	0.20296	0	1.00565	0
chr10:15123764_15130715:-	chr10	un.ad	ACBD7	1t.3i.1s	con	GT..AG	6952	0	0	1	0	0.00961538	0	0.819231	0.558785	0.653374	0.261953	0	3.81748	0	2.13315
chr10:15139378_15144216:+	chr10	un.aa	RPP38	4t.5i.1s	as	GT..AG	4839	0	1	0	0.00934579	0	0.796262	0	11.4116	11.5766	14.0945	0.0863811	0	0.985751	0
chr10:15139398_15144216:+	chr10	un.aa	RPP38	4t.5i.1s	as	GT..AG	4819	0	1	0	0.00934579	0	0.796262	0	11.4116	11.5766	14.0945	0.0863811	0	0.985751	0
chr10:15139398_15145303:+	chr10	un.aa	RPP38	4t.5i.1s	as	GT..AG	5906	0	2	2	0.0186916	0.0192308	1.59252	1.63846	11.4116	11.5766	14.0945	0.172762	0.141899	1.9715	1.61931
chr10:15139409_15145323:+	chr10	un.ad	RPP38	4t.5i.1s	as	GT..AG	5915	0	0	1	0	0.00961538	0	0.819231	11.4116	11.5766	14.0945	0	0.0709497	0	0.809653
chr10:15139799_15144216:+	chr10	un.aa	RPP38	4t.5i.1s	as	GT..AG	4418	0	1	0	0.00934579	0	0.796262	0	11.4116	11.5766	14.0945	0.0863811	0	0.985751	0
chr10:15139799_15145303:+	chr10	un.aa	RPP38	4t.5i.1s	as	GT..AG	5505	0	4	4	0.0373832	0.0384615	3.18505	3.27692	11.4116	11.5766	14.0945	0.345525	0.283799	3.94301	3.23861
chr10:15150550_15151700:-	chr10	un.ad	NMT2	1t.11i.1s	con	GT..AG	1151	0	1	0	0.00934579	0	0.796262	0	3.04131	2.79349	2.21663	0.357975	0	1.08871	0
chr10:15175144_15175239:-	chr10	un.aa	NMT2	1t.11i.1s	con	GT..AG	96	0	0	2	0	0.0192308	0	1.63846	3.04131	2.79349	2.21663	0	0.902271	0	2.74408
chr10:15177418_15210501:-	chr10	un.ad.aa	NMT2	1t.11i.1s	con	GT..AG	33084	0	1	0	0.00934579	0	0.796262	0	3.04131	2.79349	2.21663	0.357975	0	1.08871	0
chr10:15285423_15290637:-	chr10	un.ad	FAM171A1	1t.7i.1s	con	GT..AG	5215	0	1	0	0.00934579	0	0.796262	0	1.96029	2.16972	2.0226	0.460889	0	0.903478	0
chr10:15317947_15321195:-	chr10	un.aa	FAM171A1	1t.7i.1s	con	GT..AG	3249	0	1	0	0.00934579	0	0.796262	0	1.96029	2.16972	2.0226	0.460889	0	0.903478	0
chr10:15321263_15325876:-	chr10	un.ad	FAM171A1	1t.7i.1s	con	GT..AG	4614	0	3	0	0.0280374	0	2.38879	0	1.96029	2.16972	2.0226	1.38267	0	2.71043	0
chr10:15326105_15358892:-	chr10	un.aa	FAM171A1	1t.7i.1s	con	GT..AG	32788	0	0	1	0	0.00961538	0	0.819231	1.96029	2.16972	2.0226	0	0.494413	0	0.969196
chr10:15821141_15824100:-	chr10	un.aa	FAM188A	1t.14i.1s	con	GT..AG	2960	0	0	5	0	0.0480769	0	4.09615	7.43586	5.17579	8.00662	0	0.624483	0	4.64357
chr10:15822966_15824153:-	chr10	un.ad	FAM188A	1t.14i.1s	con	GT..AG	1188	0	3	0	0.0280374	0	2.38879	0	7.43586	5.17579	8.00662	0.579622	0	4.30998	0
chr10:15824218_15828559:-	chr10	un.ad	FAM188A	1t.14i.1s	con	GT..AG	4342	0	0	1	0	0.00961538	0	0.819231	7.43586	5.17579	8.00662	0	0.124897	0	0.928713
chr10:15838172_15846835:-	chr10	un.aa	FAM188A	1t.14i.1s	con	GT..AG	8664	0	0	1	0	0.00961538	0	0.819231	7.43586	5.17579	8.00662	0	0.124897	0	0.928713
chr10:15838172_15875628:-	chr10	un.ad.aa	FAM188A	1t.14i.1s	con	GT..AG	37457	0	1	0	0.00934579	0	0.796262	0	7.43586	5.17579	8.00662	0.193207	0	1.43666	0
chr10:15838172_15889862:-	chr10	un.ad.aa	FAM188A	1t.14i.1s	con	GT..AG	51691	0	2	0	0.0186916	0	1.59252	0	7.43586	5.17579	8.00662	0.386414	0	2.87332	0
chr10:15838172_15902204:-	chr10	un.ad.aa	FAM188A	1t.14i.1s	con	GT..AG	64033	0	2	0	0.0186916	0	1.59252	0	7.43586	5.17579	8.00662	0.386414	0	2.87332	0
chr10:15876616_15902204:-	chr10	un.ad.aa	FAM188A	1t.14i.1s	con	GT..AG	25589	0	0	1	0	0.00961538	0	0.819231	7.43586	5.17579	8.00662	0	0.124897	0	0.928713
chr10:15880305_15883424:-	chr10	un.ad	FAM188A	1t.14i.1s	con	GT..AG	3120	0	0	2	0	0.0192308	0	1.63846	7.43586	5.17579	8.00662	0	0.249793	0	1.85743
chr10:16479490_16528350:+	chr10	un.ad.aa	PTER	5t.10i.1s	as	GC..AG	48861	0	1	0	0.00934579	0	0.796262	0	11.239	11.0056	10.2316	0.0908628	0	1.02121	0
chr10:16509210_16519874:+	chr10	un.ad	PTER	5t.10i.1s	as	GT..AG	10665	0	0	1	0	0.00961538	0	0.819231	11.239	11.0056	10.2316	0	0.0977364	0	1.09846
chr10:16553134_16554139:+	chr10	un	PTER	5t.10i.1s	as	GT..AG	1006	0	0	1	0	0.00961538	0	0.819231	11.239	11.0056	10.2316	0	0.0977364	0	1.09846
chr10:16554222_16554903:+	chr10	un	PTER	5t.10i.1s	as	GT..AG	682	0	3	1	0.0280374	0.00961538	2.38879	0.819231	11.239	11.0056	10.2316	0.272589	0.0977364	3.06362	1.09846
chr10:16635496_16737125:-	chr10	un.aa	RSU1	2t.9i.1s	as	GT..AG	101630	0	0	2	0	0.0192308	0	1.63846	19.1599	22.683	23.0527	0	0.0867577	0	1.66227
chr10:16729620_16737021:-	chr10	un.ad	RSU1	2t.9i.1s	as	GT..AG	7402	0	0	1	0	0.00961538	0	0.819231	19.1599	22.683	23.0527	0	0.0433789	0	0.831135
chr10:16737155_16775977:-	chr10	un.aa	RSU1	2t.9i.1s	as	GT..AG	38823	0	0	1	0	0.00961538	0	0.819231	19.1599	22.683	23.0527	0	0.0433789	0	0.831135
chr10:16737155_16806388:-	chr10	un.ad.aa	RSU1	2t.9i.1s	as	GT..AG	69234	0	0	4	0	0.0384615	0	3.27692	19.1599	22.683	23.0527	0	0.173515	0	3.32454
chr10:16765208_16769029:-	chr10	un	RSU1	2t.9i.1s	as	GT..AG	3822	0	1	0	0.00934579	0	0.796262	0	19.1599	22.683	23.0527	0.0440859	0	0.844681	0
chr10:16765208_16794537:-	chr10	un.ad	RSU1	2t.9i.1s	as	GT..AG	29330	0	1	1	0.00934579	0.00961538	0.796262	0.819231	19.1599	22.683	23.0527	0.0440859	0.0433789	0.844681	0.831135
chr10:16806510_16858971:-	chr10	un.ad.aa	RSU1	2t.9i.1s	as	GT..AG	52462	0	0	3	0	0.0288462	0	2.45769	19.1599	22.683	23.0527	0	0.130137	0	2.4934
chr10:16818175_16824032:-	chr10	un.ad	RSU1	2t.9i.1s	as	GT..AG	5858	0	2	0	0.0186916	0	1.59252	0	19.1599	22.683	23.0527	0.0881718	0	1.68936	0
chr10:16824084_16858894:-	chr10	un.aa	RSU1	2t.9i.1s	as	GT..AG	34811	0	0	1	0	0.00961538	0	0.819231	19.1599	22.683	23.0527	0	0.0433789	0	0.831135
chr10:17204237_17243569:-	chr10	un.ad.aa	TRDMT1	1t.10i.1s	con	GT..AG	39333	0	2	0	0.0186916	0	1.59252	0	1.26914	0.834137	0.895125	2.39769	0	3.04301	0
chr10:17214949_17216549:-	chr10	un.ad	TRDMT1	1t.10i.1s	con	GT..AG	1601	0	2	0	0.0186916	0	1.59252	0	1.26914	0.834137	0.895125	2.39769	0	3.04301	0
chr10:17219871_17243569:-	chr10	un.ad	TRDMT1	1t.10i.1s	con	GT..AG	23699	0	0	1	0	0.00961538	0	0.819231	1.26914	0.834137	0.895125	0	1.11716	0	1.41784
chr10:17270676_17271459:+	chr10	un	VIM	1t.9i.1s	con	GC..AG	784	0	0	4	0	0.0384615	0	3.27692	396.541	383.346	371.244	0	0.0107746	0	4.27257
chr10:17272709_17275584:+	chr10	un	VIM	1t.9i.1s	con	GG..TA	2876	0	0	2	0	0.0192308	0	1.63846	396.541	383.346	371.244	0	0.00538729	0	2.13629
chr10:17273612_17275585:+	chr10	un.aa	VIM	1t.9i.1s	con	GT..AG	1974	0	2	0	0.0186916	0	1.59252	0	396.541	383.346	371.244	0.00521722	0	2.06884	0
chr10:17277389_17278292:+	chr10	un.ad.aa	VIM	1t.9i.1s	con	GT..AG	904	0	1	0	0.00934579	0	0.796262	0	396.541	383.346	371.244	0.00260861	0	1.03442	0
chr10:17277887_17278290:+	chr10	un	VIM	1t.9i.1s	con	GG..TT	404	0	1	0	0.00934579	0	0.796262	0	396.541	383.346	371.244	0.00260861	0	1.03442	0
chr10:17365157_17373406:-	chr10	un.ad.aa	ST8SIA6	1t.7i.1s	con	GT..AG	8250	0	2	0	0.0186916	0	1.59252	0	0.256671	0.643313	0.385681	3.10891	0	0.797968	0
chr10:17429100_17432529:-	chr10	un.ad	ST8SIA6	1t.7i.1s	con	GT..AG	3430	0	0	3	0	0.0288462	0	2.45769	0.256671	0.643313	0.385681	0	7.77845	0	1.99651
chr10:17632409_17636203:-	chr10	un.ad	PTPLA	1t.6i.1s	con	GT..AG	3795	0	0	1	0	0.00961538	0	0.819231	16.5933	16.8278	18.0195	0	0.0554954	0	0.920852
chr10:17641411_17645724:-	chr10	un.ad.aa	PTPLA	1t.6i.1s	con	GT..AG	4314	0	8	5	0.0747664	0.0480769	6.37009	4.09615	16.5933	16.8278	18.0195	0.475404	0.277477	7.88852	4.60426
chr10:17641411_17659081:-	chr10	un.ad.aa	PTPLA	1t.6i.1s	con	GT..AG	17671	0	0	2	0	0.0192308	0	1.63846	16.5933	16.8278	18.0195	0	0.110991	0	1.8417
chr10:17645648_17645928:-	chr10	un.ad.aa	PTPLA	1t.6i.1s	con	GT..AG	281	0	2	1	0.0186916	0.00961538	1.59252	0.819231	16.5933	16.8278	18.0195	0.118851	0.0554954	1.97213	0.920852
chr10:17646047_17655852:-	chr10	un.aa	PTPLA	1t.6i.1s	con	GT..AG	9806	0	1	0	0.00934579	0	0.796262	0	16.5933	16.8278	18.0195	0.0594255	0	0.986065	0
chr10:17646047_17659234:-	chr10	un.aa	PTPLA	1t.6i.1s	con	GT..AG	13188	0	1	0	0.00934579	0	0.796262	0	16.5933	16.8278	18.0195	0.0594255	0	0.986065	0
chr10:17686379_17735220:+	chr10	un.ad.aa	STAM	2t.14i.1s	as	GT..AG	48842	0	1	0	0.00934579	0	0.796262	0	9.82874	10.5523	10.1287	0.0947661	0	0.931432	0
chr10:17702548_17735220:+	chr10	un.ad.aa	STAM	2t.14i.1s	as	GT..AG	32673	0	1	0	0.00934579	0	0.796262	0	9.82874	10.5523	10.1287	0.0947661	0	0.931432	0
chr10:17726750_17730025:+	chr10	un.ad.aa	STAM	2t.14i.1s	as	GT..AG	3276	0	2	1	0.0186916	0.00961538	1.59252	0.819231	9.82874	10.5523	10.1287	0.189532	0.0987294	1.86286	0.970386
chr10:17730146_17735220:+	chr10	un.aa	STAM	2t.14i.1s	as	GT..AG	5075	0	0	1	0	0.00961538	0	0.819231	9.82874	10.5523	10.1287	0	0.0987294	0	0.970386
chr10:17730173_17734304:+	chr10	un.ad	STAM	2t.14i.1s	as	GT..AG	4132	0	1	0	0.00934579	0	0.796262	0	9.82874	10.5523	10.1287	0.0947661	0	0.931432	0
chr10:17730173_17734371:+	chr10	un.ad	STAM	2t.14i.1s	as	GT..AG	4199	0	1	0	0.00934579	0	0.796262	0	9.82874	10.5523	10.1287	0.0947661	0	0.931432	0
chr10:180833_255828:+	chr10	un.ad.aa	ZMYND11	7t.19i.4s	asap	GT..AG	74996	0	0	2	0	0.0192308	0	1.63846	31.0673	31.2965	29.777	0	0.0671659	0	2.08666
chr10:181144_255828:+	chr10	un.aa	ZMYND11	7t.19i.4s	asap	GT..AG	74685	0	2	0	0.0186916	0	1.59252	0	31.0673	31.2965	29.777	0.0639049	0	1.98535	0
chr10:181243_255828:+	chr10	un.aa	ZMYND11	7t.19i.4s	asap	GT..AG	74586	0	0	2	0	0.0192308	0	1.63846	31.0673	31.2965	29.777	0	0.0671659	0	2.08666
chr10:18270413_18289595:+	chr10	un.ad.aa	SLC39A12	2t.13i.1s	as	GT..AG	19183	0	1	0	0.00934579	0	0.796262	0	0	0.0203325	0.0266091	49.1823	0	0	0
chr10:18439905_18478717:+	chr10	un.ad	CACNB2	9t.21i.5s	asap	GT..AG	38813	0	0	1	0	0.00961538	0	0.819231	5.51422	8.82149	4.05305	0	0.246728	0	1.36051
chr10:18656307_18657744:+	chr10	un	CACNB2	9t.21i.5s	asap	GT..AG	1438	0	0	1	0	0.00961538	0	0.819231	5.51422	8.82149	4.05305	0	0.246728	0	1.36051
chr10:18676388_18690852:+	chr10	un.aa	CACNB2	9t.21i.5s	asap	GT..AG	14465	0	1	0	0.00934579	0	0.796262	0	5.51422	8.82149	4.05305	0.11336	0	0.62509	0
chr10:18690973_18695732:+	chr10	un.ad	CACNB2	9t.21i.5s	asap	GT..AG	4760	0	2	1	0.0186916	0.00961538	1.59252	0.819231	5.51422	8.82149	4.05305	0.226719	0.246728	1.25018	1.36051
chr10:18690973_18713766:+	chr10	un.ad	CACNB2	9t.21i.5s	asap	GT..AG	22794	0	0	2	0	0.0192308	0	1.63846	5.51422	8.82149	4.05305	0	0.493456	0	2.72102
chr10:18787407_18823004:+	chr10	un.ad.aa	CACNB2	9t.21i.5s	asap	GT..AG	35598	0	0	2	0	0.0192308	0	1.63846	5.51422	8.82149	4.05305	0	0.493456	0	2.72102
chr10:18789878_18803164:+	chr10	un.ad.aa	CACNB2	9t.21i.5s	asap	GT..AG	13287	0	1	0	0.00934579	0	0.796262	0	5.51422	8.82149	4.05305	0.11336	0	0.62509	0
chr10:18795477_18798916:+	chr10	un.ad	CACNB2	9t.21i.5s	asap	GT..AG	3440	0	0	1	0	0.00961538	0	0.819231	5.51422	8.82149	4.05305	0	0.246728	0	1.36051
chr10:18795477_18816516:+	chr10	un.ad.aa	CACNB2	9t.21i.5s	asap	GT..AG	21040	0	1	0	0.00934579	0	0.796262	0	5.51422	8.82149	4.05305	0.11336	0	0.62509	0
chr10:18798985_18803164:+	chr10	un.aa	CACNB2	9t.21i.5s	asap	GT..AG	4180	0	0	1	0	0.00961538	0	0.819231	5.51422	8.82149	4.05305	0	0.246728	0	1.36051
chr10:18803299_18803908:+	chr10	un.ad.aa	CACNB2	9t.21i.5s	asap	GT..AG	610	0	0	2	0	0.0192308	0	1.63846	5.51422	8.82149	4.05305	0	0.493456	0	2.72102
chr10:18803971_18804698:+	chr10	un.ad	CACNB2	9t.21i.5s	asap	GT..AG	728	0	1	0	0.00934579	0	0.796262	0	5.51422	8.82149	4.05305	0.11336	0	0.62509	0
chr10:18807898_18808645:+	chr10	un.ad	CACNB2	9t.21i.5s	asap	GT..AG	748	0	2	0	0.0186916	0	1.59252	0	5.51422	8.82149	4.05305	0.226719	0	1.25018	0
chr10:18816627_18827108:+	chr10	un.ad.aa	CACNB2	9t.21i.5s	asap	GT..AG	10482	0	1	0	0.00934579	0	0.796262	0	5.51422	8.82149	4.05305	0.11336	0	0.62509	0
chr10:18834459_18834902:-	chr10	un	NSUN6	1t.10i.1s	con	GT..AG	444	0	0	2	0	0.0192308	0	1.63846	5.45449	3.3907	4.55323	0	0.439249	0	2.39588
chr10:18837177_18840646:-	chr10	un	NSUN6	1t.10i.1s	con	GT..AG	3470	0	1	0	0.00934579	0	0.796262	0	5.45449	3.3907	4.55323	0.294924	0	1.60866	0
chr10:18837177_18840751:-	chr10	un.ad	NSUN6	1t.10i.1s	con	GT..AG	3575	0	1	0	0.00934579	0	0.796262	0	5.45449	3.3907	4.55323	0.294924	0	1.60866	0
chr10:18885257_18905112:-	chr10	un.ad.aa	NSUN6	1t.10i.1s	con	GT..AG	19856	0	1	0	0.00934579	0	0.796262	0	5.45449	3.3907	4.55323	0.294924	0	1.60866	0
chr10:18898856_18905112:-	chr10	un.ad.aa	NSUN6	1t.10i.1s	con	GT..AG	6257	0	1	3	0.00934579	0.0288462	0.796262	2.45769	5.45449	3.3907	4.55323	0.294924	0.658873	1.60866	3.59381
chr10:18905219_18937418:-	chr10	un.ad	NSUN6	1t.10i.1s	con	GT..AG	32200	0	2	0	0.0186916	0	1.59252	0	5.45449	3.3907	4.55323	0.589849	0	3.21732	0
chr10:18905219_18940053:-	chr10	un	NSUN6	1t.10i.1s	con	GT..AG	34835	0	1	0	0.00934579	0	0.796262	0	5.45449	3.3907	4.55323	0.294924	0	1.60866	0
chr10:18905223_18905364:-	chr10	un.aa	NSUN6	1t.10i.1s	con	GT..AG	142	0	0	1	0	0.00961538	0	0.819231	5.45449	3.3907	4.55323	0	0.219624	0	1.19794
chr10:18905223_18940057:-	chr10	un.ad.aa	NSUN6	1t.10i.1s	con	GT..AG	34835	0	4	1	0.0373832	0.00961538	3.18505	0.819231	5.45449	3.3907	4.55323	1.1797	0.219624	6.43464	1.19794
chr10:18932570_18937418:-	chr10	un.ad	NSUN6	1t.10i.1s	con	GT..AG	4849	0	0	2	0	0.0192308	0	1.63846	5.45449	3.3907	4.55323	0	0.439249	0	2.39588
chr10:18948613_18961550:+	chr10	un.ad.aa	ARL5B	1t.5i.1s	con	GT..AG	12938	0	0	1	0	0.00961538	0	0.819231	11.41	7.50298	11.4967	0	0.0869815	0	0.992459
chr10:18955565_18957496:+	chr10	un.ad	ARL5B	1t.5i.1s	con	GT..AG	1932	0	0	5	0	0.0480769	0	4.09615	11.41	7.50298	11.4967	0	0.434907	0	4.96229
chr10:18955565_18961550:+	chr10	un.ad.aa	ARL5B	1t.5i.1s	con	GT..AG	5986	0	2	2	0.0186916	0.0192308	1.59252	1.63846	11.41	7.50298	11.4967	0.266561	0.173963	3.04146	1.98492
chr10:21134298_21139319:-	chr10	un.aa	NEBL	3t.33i.1s	as	GT..AG	5022	0	0	1	0	0.00961538	0	0.819231	3.00028	3.01358	1.81833	0	0.549955	0	1.65002
chr10:21139432_21141305:-	chr10	un.aa	NEBL	3t.33i.1s	as	GT..AG	1874	0	0	1	0	0.00961538	0	0.819231	3.00028	3.01358	1.81833	0	0.549955	0	1.65002
chr10:21188380_21206490:-	chr10	un	NEBL	3t.33i.1s	as	GT..AG	18111	0	2	0	0.0186916	0	1.59252	0	3.00028	3.01358	1.81833	0.663662	0	1.99117	0
chr10:21197355_21234266:-	chr10	un	NEBL	3t.33i.1s	as	GT..AG	36912	0	0	1	0	0.00961538	0	0.819231	3.00028	3.01358	1.81833	0	0.549955	0	1.65002
chr10:21247872_21248852:-	chr10	un	NEBL	3t.33i.1s	as	GT..AG	981	0	0	2	0	0.0192308	0	1.63846	3.00028	3.01358	1.81833	0	1.09991	0	3.30004
chr10:21248932_21249017:-	chr10	un	NEBL	3t.33i.1s	as	GT..AG	86	0	1	2	0.00934579	0.0192308	0.796262	1.63846	3.00028	3.01358	1.81833	0.331831	1.09991	0.995587	3.30004
chr10:21249046_21250600:-	chr10	un.ad	NEBL	3t.33i.1s	as	GT..AG	1555	0	1	0	0.00934579	0	0.796262	0	3.00028	3.01358	1.81833	0.331831	0	0.995587	0
chr10:21249082_21250600:-	chr10	un.ad	NEBL	3t.33i.1s	as	GT..AG	1519	0	1	0	0.00934579	0	0.796262	0	3.00028	3.01358	1.81833	0.331831	0	0.995587	0
chr10:21303845_21309045:-	chr10	un.ad	NEBL	3t.33i.1s	as	GT..AG	5201	0	2	2	0.0186916	0.0192308	1.59252	1.63846	3.00028	3.01358	1.81833	0.663662	1.09991	1.99117	3.30004
chr10:21784875_21785761:-	chr10	un.aa	C10orf114	1t.1i.1s	con	GT..AG	887	0	1	0	0.00934579	0	0.796262	0	2.97804	2.73697	1.99125	0.365368	0	1.08808	0
chr10:21824820_21827761:+	chr10	un.aa	MLLT10	5t.29i.2s	asap	GT..AG	2942	0	2	0	0.0186916	0	1.59252	0	9.9894	10.1494	10.4616	0.197056	0	1.96847	0
chr10:21827842_21837892:+	chr10	un.ad	MLLT10	5t.29i.2s	asap	GT..AG	10051	0	1	0	0.00934579	0	0.796262	0	9.9894	10.1494	10.4616	0.098528	0	0.984235	0
chr10:21846754_21860903:+	chr10	un	MLLT10	5t.29i.2s	asap	GT..AG	14150	0	2	0	0.0186916	0	1.59252	0	9.9894	10.1494	10.4616	0.197056	0	1.96847	0
chr10:21875278_21901276:+	chr10	un.ad.aa	MLLT10	5t.29i.2s	asap	GT..AG	25999	0	1	0	0.00934579	0	0.796262	0	9.9894	10.1494	10.4616	0.098528	0	0.984235	0
chr10:21940698_21970260:+	chr10	un.ad.aa	MLLT10	5t.29i.2s	asap	GT..AG	29563	0	0	1	0	0.00961538	0	0.819231	9.9894	10.1494	10.4616	0	0.0955877	0	0.954863
chr10:21962458_22015201:+	chr10	un	MLLT10	5t.29i.2s	asap	GT..AG	52744	0	0	1	0	0.00961538	0	0.819231	9.9894	10.1494	10.4616	0	0.0955877	0	0.954863
chr10:21963727_21970260:+	chr10	un.aa	MLLT10	5t.29i.2s	asap	GT..AG	6534	0	0	1	0	0.00961538	0	0.819231	9.9894	10.1494	10.4616	0	0.0955877	0	0.954863
chr10:21971187_22015201:+	chr10	un.ad	MLLT10	5t.29i.2s	asap	GT..AG	44015	0	1	0	0.00934579	0	0.796262	0	9.9894	10.1494	10.4616	0.098528	0	0.984235	0
chr10:21977468_22015201:+	chr10	un.ad	MLLT10	5t.29i.2s	asap	GT..AG	37734	0	1	0	0.00934579	0	0.796262	0	9.9894	10.1494	10.4616	0.098528	0	0.984235	0
chr10:21997587_22002700:+	chr10	un.aa	MLLT10	5t.29i.2s	asap	GT..AG	5114	0	2	0	0.0186916	0	1.59252	0	9.9894	10.1494	10.4616	0.197056	0	1.96847	0
chr10:22002820_22015201:+	chr10	un	MLLT10	5t.29i.2s	asap	GT..AG	12382	0	1	0	0.00934579	0	0.796262	0	9.9894	10.1494	10.4616	0.098528	0	0.984235	0
chr10:22012982_22015172:+	chr10	un.aa	MLLT10	5t.29i.2s	asap	GT..AG	2191	0	1	1	0.00934579	0.00961538	0.796262	0.819231	9.9894	10.1494	10.4616	0.098528	0.0955877	0.984235	0.954863
chr10:22022911_22029082:+	chr10	un.aa	MLLT10	5t.29i.2s	asap	GT..AG	6172	0	1	0	0.00934579	0	0.796262	0	9.9894	10.1494	10.4616	0.098528	0	0.984235	0
chr10:22024165_22027357:+	chr10	un.ad	MLLT10	5t.29i.2s	asap	GT..AG	3193	0	0	1	0	0.00961538	0	0.819231	9.9894	10.1494	10.4616	0	0.0955877	0	0.954863
chr10:22025580_22028958:+	chr10	un.aa	MLLT10	5t.29i.2s	asap	GT..AG	3379	0	0	1	0	0.00961538	0	0.819231	9.9894	10.1494	10.4616	0	0.0955877	0	0.954863
chr10:22027490_22029082:+	chr10	un.aa	MLLT10	5t.29i.2s	asap	GT..AG	1593	0	1	0	0.00934579	0	0.796262	0	9.9894	10.1494	10.4616	0.098528	0	0.984235	0
chr10:22029083_22030867:+	chr10	un.aa	MLLT10	5t.29i.2s	asap	GT..AG	1785	0	0	1	0	0.00961538	0	0.819231	9.9894	10.1494	10.4616	0	0.0955877	0	0.954863
chr10:22029083_22030954:+	chr10	un	MLLT10	5t.29i.2s	asap	GT..AG	1872	0	1	0	0.00934579	0	0.796262	0	9.9894	10.1494	10.4616	0.098528	0	0.984235	0
chr10:22029083_22030978:+	chr10	un	MLLT10	5t.29i.2s	asap	GT..AG	1896	0	1	0	0.00934579	0	0.796262	0	9.9894	10.1494	10.4616	0.098528	0	0.984235	0
chr10:22045681_22048098:-	chr10	un.ad	DNAJC1	1t.11i.1s	con	GT..AG	2418	0	0	3	0	0.0288462	0	2.45769	26.8543	36.6574	33.6907	0	0.0890453	0	2.39125
chr10:22055239_22171210:-	chr10	un.ad.aa	DNAJC1	1t.11i.1s	con	GT..AG	115972	0	21	22	0.196262	0.211538	16.7215	18.0231	26.8543	36.6574	33.6907	0.572872	0.652999	15.3841	17.5358
chr10:22171315_22218036:-	chr10	un	DNAJC1	1t.11i.1s	con	GT..AG	46722	0	1	0	0.00934579	0	0.796262	0	26.8543	36.6574	33.6907	0.0272796	0	0.732575	0
chr10:22171364_22207707:-	chr10	un.ad	DNAJC1	1t.11i.1s	con	GT..AG	36344	0	2	4	0.0186916	0.0384615	1.59252	3.27692	26.8543	36.6574	33.6907	0.0545592	0.118727	1.46515	3.18833
chr10:22171369_22217434:-	chr10	un.ad.aa	DNAJC1	1t.11i.1s	con	GT..AG	46066	0	1	0	0.00934579	0	0.796262	0	26.8543	36.6574	33.6907	0.0272796	0	0.732575	0
chr10:22208859_22217968:-	chr10	un.ad.aa	DNAJC1	1t.11i.1s	con	GT..AG	9110	0	0	1	0	0.00961538	0	0.819231	26.8543	36.6574	33.6907	0	0.0296818	0	0.797083
chr10:22605486_22606821:+	chr10	un.ad	COMMD3-BMI1	1t.13i.1s	con	GT..AG	1336	0	2	0	0.0186916	0	1.59252	0	2.57953	10.0226	7.84976	0.199549	0	0.514743	0
chr10:22605486_22607887:+	chr10	un.ad.aa	COMMD3-BMI1	1t.13i.1s	con	GT..AG	2402	0	2	0	0.0186916	0	1.59252	0	2.57953	10.0226	7.84976	0.199549	0	0.514743	0
chr10:22607098_22607586:+	chr10	un.ad	COMMD3-BMI1	1t.13i.1s	con	GT..AG	489	0	0	2	0	0.0192308	0	1.63846	2.57953	10.0226	7.84976	0	0.254785	0	0.657225
chr10:22607098_22607887:+	chr10	un.ad.aa	COMMD3-BMI1	1t.13i.1s	con	GT..AG	790	0	1	2	0.00934579	0.0192308	0.796262	1.63846	2.57953	10.0226	7.84976	0.0997745	0.254785	0.257371	0.657225
chr10:22607236_22607586:+	chr10	un.ad	COMMD3-BMI1	1t.13i.1s	con	GT..AG	351	0	1	1	0.00934579	0.00961538	0.796262	0.819231	2.57953	10.0226	7.84976	0.0997745	0.127392	0.257371	0.328613
chr10:22607792_22608867:+	chr10	un.ad.aa	COMMD3	1t.7i.1s	con	GT..AG	1076	0	1	0	0.00934579	0	0.796262	0	42.1814	43.4154	35.8542	0.0230333	0	0.971578	0
chr10:22610626_22614117:+	chr10	un.ad	BMI1	1t.9i.1s	con	GT..AG	3492	0	3	3	0.0280374	0.0288462	2.38879	2.45769	31.6991	28.7594	25.2838	0.104314	0.118653	3.30665	3.76119
chr10:22611263_22615359:+	chr10	un.aa	BMI1	1t.9i.1s	con	GT..AG	4097	0	0	1	0	0.00961538	0	0.819231	31.6991	28.7594	25.2838	0	0.039551	0	1.25373
chr10:22614153_22615359:+	chr10	un.aa	BMI1	1t.9i.1s	con	GT..AG	1207	0	2	0	0.0186916	0	1.59252	0	31.6991	28.7594	25.2838	0.0695425	0	2.20443	0
chr10:22615162_22615359:+	chr10	un.aa	BMI1	1t.9i.1s	con	GT..AG	198	0	2	5	0.0186916	0.0480769	1.59252	4.09615	31.6991	28.7594	25.2838	0.0695425	0.197755	2.20443	6.26866
chr10:22615491_22616670:+	chr10	un.ad.aa	BMI1	1t.9i.1s	con	GT..AG	1180	0	1	0	0.00934579	0	0.796262	0	31.6991	28.7594	25.2838	0.0347712	0	1.10222	0
chr10:22615491_22617062:+	chr10	un.ad.aa	BMI1	1t.9i.1s	con	GT..AG	1572	0	0	1	0	0.00961538	0	0.819231	31.6991	28.7594	25.2838	0	0.039551	0	1.25373
chr10:22615916_22616878:+	chr10	un.ad.aa	BMI1	1t.9i.1s	con	GT..AG	963	0	0	1	0	0.00961538	0	0.819231	31.6991	28.7594	25.2838	0	0.039551	0	1.25373
chr10:22615916_22617976:+	chr10	un.ad.aa	BMI1	1t.9i.1s	con	GT..AG	2061	0	5	3	0.046729	0.0288462	3.98131	2.45769	31.6991	28.7594	25.2838	0.173856	0.118653	5.51109	3.76119
chr10:22617628_22617997:+	chr10	un.ad	BMI1	1t.9i.1s	con	GT..AG	370	0	2	0	0.0186916	0	1.59252	0	31.6991	28.7594	25.2838	0.0695425	0	2.20443	0
chr10:22828003_22828899:-	chr10	un.ad	PIP4K2A	1t.9i.1s	con	GT..AG	897	0	2	4	0.0186916	0.0384615	1.59252	3.27692	6.79626	9.4949	6.77394	0.210639	0.590498	1.43156	4.01318
chr10:22829004_22839587:-	chr10	un.ad.aa	PIP4K2A	1t.9i.1s	con	GT..AG	10584	0	0	1	0	0.00961538	0	0.819231	6.79626	9.4949	6.77394	0	0.147625	0	1.00329
chr10:22839702_22880557:-	chr10	un.ad.aa	PIP4K2A	1t.9i.1s	con	GT..AG	40856	0	0	1	0	0.00961538	0	0.819231	6.79626	9.4949	6.77394	0	0.147625	0	1.00329
chr10:22862387_22896855:-	chr10	un.ad.aa	PIP4K2A	1t.9i.1s	con	GT..AG	34469	0	7	9	0.0654206	0.0865385	5.57383	7.37308	6.79626	9.4949	6.77394	0.737238	1.32862	5.01046	9.02965
chr10:23248504_23254101:+	chr10	un.ad	ARMC3	1t.18i.1s	con	GT..AG	5598	0	0	1	0	0.00961538	0	0.819231	0.0238935	0.15205	0.0235536	0	42.4564	0	1.01443
chr10:23399248_23402658:+	chr10	un.ad	MSRB2	1t.4i.1s	con	GT..AG	3411	0	1	0	0.00934579	0	0.796262	0	5.5069	5.28482	3.84223	0.189221	0	1.04202	0
chr10:23399248_23407324:+	chr10	un.ad	MSRB2	1t.4i.1s	con	GT..AG	8077	0	1	0	0.00934579	0	0.796262	0	5.5069	5.28482	3.84223	0.189221	0	1.04202	0
chr10:23399248_23408211:+	chr10	un.ad	MSRB2	1t.4i.1s	con	GT..AG	8964	0	0	1	0	0.00961538	0	0.819231	5.5069	5.28482	3.84223	0	0.260266	0	1.43325
chr10:23408381_23408954:+	chr10	un.ad	MSRB2	1t.4i.1s	con	GT..AG	574	0	0	1	0	0.00961538	0	0.819231	5.5069	5.28482	3.84223	0	0.260266	0	1.43325
chr10:24754741_24762156:+	chr10	un.aa	KIAA1217	3t.24i.2s	asap	GT..AG	7416	0	0	1	0	0.00961538	0	0.819231	1.26115	1.41284	1.07037	0	0.934256	0	1.17824
chr10:24755720_24761258:+	chr10	un	KIAA1217	3t.24i.2s	asap	GT..AG	5539	0	0	1	0	0.00961538	0	0.819231	1.26115	1.41284	1.07037	0	0.934256	0	1.17824
chr10:24762022_24762156:+	chr10	un.aa	KIAA1217	3t.24i.2s	asap	GT..AG	135	0	0	1	0	0.00961538	0	0.819231	1.26115	1.41284	1.07037	0	0.934256	0	1.17824
chr10:24813661_24816864:+	chr10	un.aa	KIAA1217	3t.24i.2s	asap	GT..AG	3204	0	1	1	0.00934579	0.00961538	0.796262	0.819231	1.26115	1.41284	1.07037	0.707794	0.934256	0.892635	1.17824
chr10:24874972_24880570:-	chr10	un.ad	ARHGAP21	1t.25i.1s	con	GT..AG	5599	0	1	0	0.00934579	0	0.796262	0	16.1703	22.0405	16.0601	0.045371	0	0.733665	0
chr10:24875036_24875843:-	chr10	un.aa	ARHGAP21	1t.25i.1s	con	GT..AG	808	0	1	0	0.00934579	0	0.796262	0	16.1703	22.0405	16.0601	0.045371	0	0.733665	0
chr10:24880309_24880570:-	chr10	un.ad	ARHGAP21	1t.25i.1s	con	GT..AG	262	0	0	2	0	0.0192308	0	1.63846	16.1703	22.0405	16.0601	0	0.124532	0	2.01373
chr10:24886939_24887041:-	chr10	un.aa	ARHGAP21	1t.25i.1s	con	GT..AG	103	0	0	1	0	0.00961538	0	0.819231	16.1703	22.0405	16.0601	0	0.0622661	0	1.00686
chr10:24889705_24889824:-	chr10	un	ARHGAP21	1t.25i.1s	con	GT..AG	120	0	2	2	0.0186916	0.0192308	1.59252	1.63846	16.1703	22.0405	16.0601	0.090742	0.124532	1.46733	2.01373
chr10:24896833_24907193:-	chr10	un.aa	ARHGAP21	1t.25i.1s	con	GT..AG	10361	0	2	0	0.0186916	0	1.59252	0	16.1703	22.0405	16.0601	0.090742	0	1.46733	0
chr10:24898461_24908401:-	chr10	un.ad	ARHGAP21	1t.25i.1s	con	GT..AG	9941	0	1	0	0.00934579	0	0.796262	0	16.1703	22.0405	16.0601	0.045371	0	0.733665	0
chr10:24909516_24910102:-	chr10	un	ARHGAP21	1t.25i.1s	con	GT..AG	587	0	1	0	0.00934579	0	0.796262	0	16.1703	22.0405	16.0601	0.045371	0	0.733665	0
chr10:24909516_24923939:-	chr10	un.ad	ARHGAP21	1t.25i.1s	con	GT..AG	14424	0	4	0	0.0373832	0	3.18505	0	16.1703	22.0405	16.0601	0.181484	0	2.93466	0
chr10:24911805_24918924:-	chr10	un.ad	ARHGAP21	1t.25i.1s	con	GT..AG	7120	0	1	0	0.00934579	0	0.796262	0	16.1703	22.0405	16.0601	0.045371	0	0.733665	0
chr10:24916871_24918924:-	chr10	un.ad	ARHGAP21	1t.25i.1s	con	GT..AG	2054	0	0	2	0	0.0192308	0	1.63846	16.1703	22.0405	16.0601	0	0.124532	0	2.01373
chr10:24924033_24937759:-	chr10	un.aa	ARHGAP21	1t.25i.1s	con	GT..AG	13727	0	2	0	0.0186916	0	1.59252	0	16.1703	22.0405	16.0601	0.090742	0	1.46733	0
chr10:24924033_24959146:-	chr10	un.ad.aa	ARHGAP21	1t.25i.1s	con	GT..AG	35114	0	2	0	0.0186916	0	1.59252	0	16.1703	22.0405	16.0601	0.090742	0	1.46733	0
chr10:24940504_24955913:-	chr10	un.ad	ARHGAP21	1t.25i.1s	con	GT..AG	15410	0	1	0	0.00934579	0	0.796262	0	16.1703	22.0405	16.0601	0.045371	0	0.733665	0
chr10:24959173_24959250:-	chr10	un	ARHGAP21	1t.25i.1s	con	GT..AG	78	0	2	0	0.0186916	0	1.59252	0	16.1703	22.0405	16.0601	0.090742	0	1.46733	0
chr10:25011155_25012490:-	chr10	un.ad	ARHGAP21	1t.25i.1s	con	GT..AG	1336	0	3	0	0.0280374	0	2.38879	0	16.1703	22.0405	16.0601	0.136113	0	2.201	0
chr10:25011209_25011956:-	chr10	un.aa	ARHGAP21	1t.25i.1s	con	GT..AG	748	0	0	2	0	0.0192308	0	1.63846	16.1703	22.0405	16.0601	0	0.124532	0	2.01373
chr10:25147339_25160861:-	chr10	un.aa	PRTFDC1	1t.8i.1s	con	GT..AG	13523	0	1	0	0.00934579	0	0.796262	0	1.37908	0.823343	1.12328	1.21456	0	1.67498	0
chr10:25231366_25240479:-	chr10	un.aa	PRTFDC1	1t.8i.1s	con	GT..AG	9114	0	1	0	0.00934579	0	0.796262	0	1.37908	0.823343	1.12328	1.21456	0	1.67498	0
chr10:25310733_25312104:+	chr10	un.aa	THNSL1	1t.2i.1s	con	GT..AG	1372	0	0	1	0	0.00961538	0	0.819231	3.6798	3.17644	3.23122	0	0.309481	0	1.13883
chr10:25310752_25312104:+	chr10	un.aa	THNSL1	1t.2i.1s	con	GT..AG	1353	0	2	0	0.0186916	0	1.59252	0	3.6798	3.17644	3.23122	0.629636	0	2.31694	0
chr10:25755649_25784095:+	chr10	un.ad	GPR158	1t.10i.1s	con	GT..AG	28447	0	0	1	0	0.00961538	0	0.819231	1.63396	1.60823	1.28101	0	0.780634	0	1.27552
chr10:25793454_25839904:+	chr10	un.aa	GPR158	1t.10i.1s	con	GT..AG	46451	0	0	2	0	0.0192308	0	1.63846	1.63396	1.60823	1.28101	0	1.56127	0	2.55105
chr10:25840015_25861048:+	chr10	un.ad	GPR158	1t.10i.1s	con	GT..AG	21034	0	1	0	0.00934579	0	0.796262	0	1.63396	1.60823	1.28101	0.621802	0	1.016	0
chr10:25848829_25850746:+	chr10	un	GPR158	1t.10i.1s	con	GT..AG	1918	0	1	0	0.00934579	0	0.796262	0	1.63396	1.60823	1.28101	0.621802	0	1.016	0
chr10:25850818_25861577:+	chr10	un.aa	GPR158	1t.10i.1s	con	GT..AG	10760	0	1	1	0.00934579	0.00961538	0.796262	0.819231	1.63396	1.60823	1.28101	0.621802	0.780634	1.016	1.27552
chr10:25861817_25874554:+	chr10	un.ad	GPR158	1t.10i.1s	con	GT..AG	12738	0	0	2	0	0.0192308	0	1.63846	1.63396	1.60823	1.28101	0	1.56127	0	2.55105
chr10:25869083_25877935:+	chr10	un.aa	GPR158	1t.10i.1s	con	GT..AG	8853	0	0	1	0	0.00961538	0	0.819231	1.63396	1.60823	1.28101	0	0.780634	0	1.27552
chr10:26986770_27024168:+	chr10	un.ad.aa	PDSS1	1t.11i.1s	con	GT..AG	37399	0	0	2	0	0.0192308	0	1.63846	12.3774	11.2333	12.9262	0	0.154725	0	1.91509
chr10:27009289_27012942:+	chr10	un.ad.aa	PDSS1	1t.11i.1s	con	GT..AG	3654	0	0	2	0	0.0192308	0	1.63846	12.3774	11.2333	12.9262	0	0.154725	0	1.91509
chr10:27013053_27031425:+	chr10	un.ad.aa	PDSS1	1t.11i.1s	con	GT..AG	18373	0	1	2	0.00934579	0.0192308	0.796262	1.63846	12.3774	11.2333	12.9262	0.089021	0.154725	1.10185	1.91509
chr10:27024232_27031425:+	chr10	un.aa	PDSS1	1t.11i.1s	con	GT..AG	7194	0	2	0	0.0186916	0	1.59252	0	12.3774	11.2333	12.9262	0.178042	0	2.20371	0
chr10:27029605_27031425:+	chr10	un.aa	PDSS1	1t.11i.1s	con	GT..AG	1821	0	0	2	0	0.0192308	0	1.63846	12.3774	11.2333	12.9262	0	0.154725	0	1.91509
chr10:27029782_27031425:+	chr10	un.aa	PDSS1	1t.11i.1s	con	GT..AG	1644	0	0	1	0	0.00961538	0	0.819231	12.3774	11.2333	12.9262	0	0.0773623	0	0.957547
chr10:27029795_27031425:+	chr10	un.aa	PDSS1	1t.11i.1s	con	GT..AG	1631	0	0	2	0	0.0192308	0	1.63846	12.3774	11.2333	12.9262	0	0.154725	0	1.91509
chr10:27029823_27031425:+	chr10	un.aa	PDSS1	1t.11i.1s	con	GT..AG	1603	0	0	5	0	0.0480769	0	4.09615	12.3774	11.2333	12.9262	0	0.386811	0	4.78774
chr10:27031729_27032060:+	chr10	un	PDSS1	1t.11i.1s	con	GT..AG	332	0	1	0	0.00934579	0	0.796262	0	12.3774	11.2333	12.9262	0.089021	0	1.10185	0
chr10:27032250_27035261:+	chr10	un.aa	PDSS1	1t.11i.1s	con	GT..AG	3012	0	1	0	0.00934579	0	0.796262	0	12.3774	11.2333	12.9262	0.089021	0	1.10185	0
chr10:27040713_27041591:-	chr10	un.aa	ABI1	12t.20i.1s	as	GT..AG	879	0	0	1	0	0.00961538	0	0.819231	17.3429	16.4543	17.0872	0	0.0585233	0	1.01496
chr10:27049004_27054146:-	chr10	un.ad	ABI1	12t.20i.1s	as	GT..AG	5143	0	3	0	0.0280374	0	2.38879	0	17.3429	16.4543	17.0872	0.182323	0	3.16201	0
chr10:27059275_27064832:-	chr10	un.aa	ABI1	12t.20i.1s	as	GT..AG	5558	0	2	0	0.0186916	0	1.59252	0	17.3429	16.4543	17.0872	0.121549	0	2.10801	0
chr10:27112235_27149186:-	chr10	un.aa	ABI1	12t.20i.1s	as	GT..AG	36952	0	0	1	0	0.00961538	0	0.819231	17.3429	16.4543	17.0872	0	0.0585233	0	1.01496
chr10:27295892_27306430:-	chr10	un.ad.aa	ANKRD26	2t.34i.1s	as	GT..AG	10539	0	2	0	0.0186916	0	1.59252	0	3.25674	3.36191	3.25897	0.5949	0	1.93743	0
chr10:27302040_27306430:-	chr10	un.ad.aa	ANKRD26	2t.34i.1s	as	GT..AG	4391	0	0	2	0	0.0192308	0	1.63846	3.25674	3.36191	3.25897	0	0.613691	0	1.99863
chr10:27303641_27306529:-	chr10	un.aa	ANKRD26	2t.34i.1s	as	GT..AG	2889	0	0	1	0	0.00961538	0	0.819231	3.25674	3.36191	3.25897	0	0.306845	0	0.999316
chr10:27303641_27332423:-	chr10	un.aa	ANKRD26	2t.34i.1s	as	GT..AG	28783	0	1	0	0.00934579	0	0.796262	0	3.25674	3.36191	3.25897	0.29745	0	0.968717	0
chr10:27317875_27322153:-	chr10	un.ad.aa	ANKRD26	2t.34i.1s	as	GT..AG	4279	0	2	0	0.0186916	0	1.59252	0	3.25674	3.36191	3.25897	0.5949	0	1.93743	0
chr10:27317875_27326114:-	chr10	un.ad.aa	ANKRD26	2t.34i.1s	as	GT..AG	8240	0	0	1	0	0.00961538	0	0.819231	3.25674	3.36191	3.25897	0	0.306845	0	0.999316
chr10:27318286_27323724:-	chr10	un.ad.aa	ANKRD26	2t.34i.1s	as	GT..AG	5439	0	0	1	0	0.00961538	0	0.819231	3.25674	3.36191	3.25897	0	0.306845	0	0.999316
chr10:27322307_27326114:-	chr10	un.ad.aa	ANKRD26	2t.34i.1s	as	GT..AG	3808	0	1	1	0.00934579	0.00961538	0.796262	0.819231	3.25674	3.36191	3.25897	0.29745	0.306845	0.968717	0.999316
chr10:27326253_27326592:-	chr10	un.aa	ANKRD26	2t.34i.1s	as	GT..AG	340	0	0	2	0	0.0192308	0	1.63846	3.25674	3.36191	3.25897	0	0.613691	0	1.99863
chr10:27327012_27328893:-	chr10	un.ad	ANKRD26	2t.34i.1s	as	GT..AG	1882	0	2	0	0.0186916	0	1.59252	0	3.25674	3.36191	3.25897	0.5949	0	1.93743	0
chr10:27329108_27333085:-	chr10	un.ad.aa	ANKRD26	2t.34i.1s	as	GT..AG	3978	0	1	0	0.00934579	0	0.796262	0	3.25674	3.36191	3.25897	0.29745	0	0.968717	0
chr10:27333119_27335280:-	chr10	un	ANKRD26	2t.34i.1s	as	TA..GG	2162	0	0	1	0	0.00961538	0	0.819231	3.25674	3.36191	3.25897	0	0.306845	0	0.999316
chr10:27342031_27342248:-	chr10	un.ad	ANKRD26	2t.34i.1s	as	GT..AG	218	0	0	2	0	0.0192308	0	1.63846	3.25674	3.36191	3.25897	0	0.613691	0	1.99863
chr10:27342320_27352916:-	chr10	un.ad.aa	ANKRD26	2t.34i.1s	as	GT..AG	10597	0	0	1	0	0.00961538	0	0.819231	3.25674	3.36191	3.25897	0	0.306845	0	0.999316
chr10:27349470_27349746:-	chr10	un.aa	ANKRD26	2t.34i.1s	as	GT..AG	277	0	3	1	0.0280374	0.00961538	2.38879	0.819231	3.25674	3.36191	3.25897	0.89235	0.306845	2.90615	0.999316
chr10:27349811_27352916:-	chr10	un.ad	ANKRD26	2t.34i.1s	as	GT..AG	3106	0	1	1	0.00934579	0.00961538	0.796262	0.819231	3.25674	3.36191	3.25897	0.29745	0.306845	0.968717	0.999316
chr10:27350172_27350855:-	chr10	un.aa	ANKRD26	2t.34i.1s	as	GT..AG	684	0	3	0	0.0280374	0	2.38879	0	3.25674	3.36191	3.25897	0.89235	0	2.90615	0
chr10:27403537_27406504:-	chr10	un.ad.aa	YME1L1	3t.21i.1s	as	GT..AG	2968	0	4	0	0.0373832	0	3.18505	0	64.8009	74.2037	75.4113	0.0539057	0	3.49314	0
chr10:27411903_27415639:-	chr10	un.aa	YME1L1	3t.21i.1s	as	GT..AG	3737	0	1	0	0.00934579	0	0.796262	0	64.8009	74.2037	75.4113	0.0134764	0	0.873284	0
chr10:27415716_27418437:-	chr10	un.aa	YME1L1	3t.21i.1s	as	GT..AG	2722	0	1	0	0.00934579	0	0.796262	0	64.8009	74.2037	75.4113	0.0134764	0	0.873284	0
chr10:27418517_27420787:-	chr10	un.ad	YME1L1	3t.21i.1s	as	GT..AG	2271	0	0	2	0	0.0192308	0	1.63846	64.8009	74.2037	75.4113	0	0.0265212	0	1.7186
chr10:27423052_27437834:-	chr10	un.ad.aa	YME1L1	3t.21i.1s	as	GT..AG	14783	0	1	0	0.00934579	0	0.796262	0	64.8009	74.2037	75.4113	0.0134764	0	0.873284	0
chr10:27423911_27431315:-	chr10	un.ad.aa	YME1L1	3t.21i.1s	as	GT..AG	7405	0	1	0	0.00934579	0	0.796262	0	64.8009	74.2037	75.4113	0.0134764	0	0.873284	0
chr10:27431406_27434356:-	chr10	un.ad	YME1L1	3t.21i.1s	as	GT..AG	2951	0	2	0	0.0186916	0	1.59252	0	64.8009	74.2037	75.4113	0.0269528	0	1.74657	0
chr10:27434503_27437834:-	chr10	un.ad	YME1L1	3t.21i.1s	as	GT..AG	3332	0	0	2	0	0.0192308	0	1.63846	64.8009	74.2037	75.4113	0	0.0265212	0	1.7186
chr10:27434520_27436349:-	chr10	un.aa	YME1L1	3t.21i.1s	as	GT..AG	1830	0	2	0	0.0186916	0	1.59252	0	64.8009	74.2037	75.4113	0.0269528	0	1.74657	0
chr10:27435238_27435324:-	chr10	un	YME1L1	3t.21i.1s	as	GT..AG	87	0	0	1	0	0.00961538	0	0.819231	64.8009	74.2037	75.4113	0	0.0132606	0	0.8593
chr10:27437902_27443106:-	chr10	un.ad	YME1L1	3t.21i.1s	as	GT..AG	5205	0	1	0	0.00934579	0	0.796262	0	64.8009	74.2037	75.4113	0.0134764	0	0.873284	0
chr10:27444542_27448547:+	chr10	un.ad.aa	MASTL	3t.13i.1s	as	GT..AG	4006	0	1	0	0.00934579	0	0.796262	0	16.4986	15.6288	15.1541	0.0639844	0	1.05565	0
chr10:27447616_27453992:+	chr10	un.ad.aa	MASTL	3t.13i.1s	as	GT..AG	6377	0	1	0	0.00934579	0	0.796262	0	16.4986	15.6288	15.1541	0.0639844	0	1.05565	0
chr10:27454469_27456095:+	chr10	un.ad	MASTL	3t.13i.1s	as	GT..AG	1627	0	1	0	0.00934579	0	0.796262	0	16.4986	15.6288	15.1541	0.0639844	0	1.05565	0
chr10:27454469_27458872:+	chr10	un.ad.aa	MASTL	3t.13i.1s	as	GT..AG	4404	0	0	3	0	0.0288462	0	2.45769	16.4986	15.6288	15.1541	0	0.197966	0	3.26616
chr10:27454469_27462049:+	chr10	un.ad.aa	MASTL	3t.13i.1s	as	GT..AG	7581	0	0	2	0	0.0192308	0	1.63846	16.4986	15.6288	15.1541	0	0.131977	0	2.17744
chr10:27456204_27462049:+	chr10	un.ad.aa	MASTL	3t.13i.1s	as	GT..AG	5846	0	1	0	0.00934579	0	0.796262	0	16.4986	15.6288	15.1541	0.0639844	0	1.05565	0
chr10:27460013_27469881:+	chr10	un.ad.aa	MASTL	3t.13i.1s	as	GT..AG	9869	0	0	2	0	0.0192308	0	1.63846	16.4986	15.6288	15.1541	0	0.131977	0	2.17744
chr10:27497375_27499850:-	chr10	un.aa	ACBD5	7t.16i.1s	as	GT..AG	2476	0	5	2	0.046729	0.0192308	3.98131	1.63846	28.3422	35.0724	25.4246	0.142562	0.078664	4.04053	2.22951
chr10:27497375_27504463:-	chr10	un.ad.aa	ACBD5	7t.16i.1s	as	GT..AG	7089	0	1	2	0.00934579	0.0192308	0.796262	1.63846	28.3422	35.0724	25.4246	0.0285124	0.078664	0.808106	2.22951
chr10:27507041_27508651:-	chr10	un.ad	ACBD5	7t.16i.1s	as	GT..AG	1611	0	0	2	0	0.0192308	0	1.63846	28.3422	35.0724	25.4246	0	0.078664	0	2.22951
chr10:27508733_27512266:-	chr10	un.ad	ACBD5	7t.16i.1s	as	GT..AG	3534	0	1	0	0.00934579	0	0.796262	0	28.3422	35.0724	25.4246	0.0285124	0	0.808106	0
chr10:27509394_27512266:-	chr10	un.ad	ACBD5	7t.16i.1s	as	GT..AG	2873	0	1	0	0.00934579	0	0.796262	0	28.3422	35.0724	25.4246	0.0285124	0	0.808106	0
chr10:27529414_27530755:-	chr10	un.aa	ACBD5	7t.16i.1s	as	GT..AG	1342	0	0	1	0	0.00961538	0	0.819231	28.3422	35.0724	25.4246	0	0.039332	0	1.11476
chr10:27793378_27798803:+	chr10	un.aa	RAB18	6t.12i.1s	as	GT..AG	5426	0	2	2	0.0186916	0.0192308	1.59252	1.63846	18.634	21.5586	23.6324	0.0927704	0.0846296	1.72868	1.57699
chr10:27798860_27802983:+	chr10	un.ad	RAB18	6t.12i.1s	as	GT..AG	4124	0	2	2	0.0186916	0.0192308	1.59252	1.63846	18.634	21.5586	23.6324	0.0927704	0.0846296	1.72868	1.57699
chr10:27798860_27822856:+	chr10	un.ad.aa	RAB18	6t.12i.1s	as	GT..AG	23997	0	0	1	0	0.00961538	0	0.819231	18.634	21.5586	23.6324	0	0.0423148	0	0.788494
chr10:27815819_27819004:+	chr10	un.ad	RAB18	6t.12i.1s	as	GT..AG	3186	0	2	0	0.0186916	0	1.59252	0	18.634	21.5586	23.6324	0.0927704	0	1.72868	0
chr10:27822783_27830930:+	chr10	un.ad	RAB18	6t.12i.1s	as	GT..AG	8148	0	1	0	0.00934579	0	0.796262	0	18.634	21.5586	23.6324	0.0463852	0	0.864342	0
chr10:27964484_27978907:-	chr10	un.aa	MKX	2t.7i.1s	as	GT..AG	14424	0	0	1	0	0.00961538	0	0.819231	16.0985	14.5952	17.4137	0	0.057426	0	0.924473
chr10:27964484_27993619:-	chr10	un.aa	MKX	2t.7i.1s	as	GT..AG	29136	0	1	2	0.00934579	0.0192308	0.796262	1.63846	16.0985	14.5952	17.4137	0.0685157	0.114852	1.103	1.84895
chr10:27964484_28018656:-	chr10	un.aa	MKX	2t.7i.1s	as	GC..AG	54173	0	0	2	0	0.0192308	0	1.63846	16.0985	14.5952	17.4137	0	0.114852	0	1.84895
chr10:27978954_28023384:-	chr10	un.ad	MKX	2t.7i.1s	as	GT..AG	44431	0	0	2	0	0.0192308	0	1.63846	16.0985	14.5952	17.4137	0	0.114852	0	1.84895
chr10:27993757_28023384:-	chr10	un.ad	MKX	2t.7i.1s	as	GT..AG	29628	0	1	2	0.00934579	0.0192308	0.796262	1.63846	16.0985	14.5952	17.4137	0.0685157	0.114852	1.103	1.84895
chr10:27999195_28023384:-	chr10	un.ad	MKX	2t.7i.1s	as	GT..AG	24190	0	2	2	0.0186916	0.0192308	1.59252	1.63846	16.0985	14.5952	17.4137	0.137031	0.114852	2.206	1.84895
chr10:28008280_28023384:-	chr10	un.ad	MKX	2t.7i.1s	as	GT..AG	15105	0	0	2	0	0.0192308	0	1.63846	16.0985	14.5952	17.4137	0	0.114852	0	1.84895
chr10:28018823_28023384:-	chr10	un.ad	MKX	2t.7i.1s	as	GT..AG	4562	0	0	1	0	0.00961538	0	0.819231	16.0985	14.5952	17.4137	0	0.057426	0	0.924473
chr10:28023721_28030273:-	chr10	un.ad.aa	MKX	2t.7i.1s	as	GT..AG	6553	0	0	1	0	0.00961538	0	0.819231	16.0985	14.5952	17.4137	0	0.057426	0	0.924473
chr10:28030434_28030788:-	chr10	un.aa	MKX	2t.7i.1s	as	GT..AG	355	0	0	1	0	0.00961538	0	0.819231	16.0985	14.5952	17.4137	0	0.057426	0	0.924473
chr10:28032427_28032623:-	chr10	un.aa	MKX	2t.7i.1s	as	GT..AG	197	0	0	2	0	0.0192308	0	1.63846	16.0985	14.5952	17.4137	0	0.114852	0	1.84895
chr10:28034254_28034348:-	chr10	un	MKX	2t.7i.1s	as	GT..AG	95	0	0	2	0	0.0192308	0	1.63846	16.0985	14.5952	17.4137	0	0.114852	0	1.84895
chr10:28224182_28228825:-	chr10	un.ad.aa	ARMC4	1t.19i.1s	con	GT..AG	4644	0	1	0	0.00934579	0	0.796262	0	1.44718	1.32713	1.38715	0.753506	0	1.09046	0
chr10:28250645_28260036:-	chr10	un.ad.aa	ARMC4	1t.19i.1s	con	GT..AG	9392	0	1	0	0.00934579	0	0.796262	0	1.44718	1.32713	1.38715	0.753506	0	1.09046	0
chr10:28284653_28287731:-	chr10	un	ARMC4	1t.19i.1s	con	GT..AG	3079	0	1	0	0.00934579	0	0.796262	0	1.44718	1.32713	1.38715	0.753506	0	1.09046	0
chr10:28343174_28345428:-	chr10	un.aa	MPP7	1t.18i.1s	con	GT..AG	2255	0	1	0	0.00934579	0	0.796262	0	13.1759	8.21749	13.5644	0.121692	0	1.60339	0
chr10:28357707_28358700:-	chr10	un.ad	MPP7	1t.18i.1s	con	GT..AG	994	0	1	0	0.00934579	0	0.796262	0	13.1759	8.21749	13.5644	0.121692	0	1.60339	0
chr10:28358782_28408579:-	chr10	un.ad.aa	MPP7	1t.18i.1s	con	GT..AG	49798	0	0	3	0	0.0288462	0	2.45769	13.1759	8.21749	13.5644	0	0.221167	0	2.91407
chr10:283618_287960:+	chr10	un.ad.aa	ZMYND11	7t.19i.4s	asap	GT..AG	4343	0	1	0	0.00934579	0	0.796262	0	31.0673	31.2965	29.777	0.0319525	0	0.992675	0
chr10:28408645_28409522:-	chr10	un.ad.aa	MPP7	1t.18i.1s	con	GT..AG	878	0	0	1	0	0.00961538	0	0.819231	13.1759	8.21749	13.5644	0	0.0737224	0	0.971355
chr10:28436493_28436730:-	chr10	un.aa	MPP7	1t.18i.1s	con	GT..AG	238	0	0	3	0	0.0288462	0	2.45769	13.1759	8.21749	13.5644	0	0.221167	0	2.91407
chr10:28438989_28487935:-	chr10	un.aa	MPP7	1t.18i.1s	con	GT..AG	48947	0	0	2	0	0.0192308	0	1.63846	13.1759	8.21749	13.5644	0	0.147445	0	1.94271
chr10:28438989_28491087:-	chr10	un.aa	MPP7	1t.18i.1s	con	GT..AG	52099	0	4	6	0.0373832	0.0576923	3.18505	4.91538	13.1759	8.21749	13.5644	0.486767	0.442334	6.41356	5.82813
chr10:28491201_28499007:-	chr10	un.aa	MPP7	1t.18i.1s	con	GT..AG	7807	0	0	1	0	0.00961538	0	0.819231	13.1759	8.21749	13.5644	0	0.0737224	0	0.971355
chr10:28491201_28502881:-	chr10	un.aa	MPP7	1t.18i.1s	con	GT..AG	11681	0	0	2	0	0.0192308	0	1.63846	13.1759	8.21749	13.5644	0	0.147445	0	1.94271
chr10:28491201_28509511:-	chr10	un.aa	MPP7	1t.18i.1s	con	GT..AG	18311	0	2	0	0.0186916	0	1.59252	0	13.1759	8.21749	13.5644	0.243383	0	3.20678	0
chr10:28813504_28814876:-	chr10	un.ad	WAC-AS1	1t.2i.1s	con	GT..AG	1373	0	1	0	0.00934579	0	0.796262	0	4.3029	3.70725	4.30905	0.269742	0	1.16067	0
chr10:28813541_28814796:-	chr10	un.aa	WAC-AS1	1t.2i.1s	con	GT..AG	1256	0	2	0	0.0186916	0	1.59252	0	4.3029	3.70725	4.30905	0.539483	0	2.32135	0
chr10:28813541_28814817:-	chr10	un.aa	WAC-AS1	1t.2i.1s	con	GT..AG	1277	0	1	0	0.00934579	0	0.796262	0	4.3029	3.70725	4.30905	0.269742	0	1.16067	0
chr10:28822512_28824490:+	chr10	un.aa	WAC	3t.15i.2s	asap	GT..AG	1979	0	1	0	0.00934579	0	0.796262	0	22.605	19.2598	19.5238	0.0519216	0	1.17369	0
chr10:28824687_28824838:+	chr10	un.ad	WAC	3t.15i.2s	asap	GT..AG	152	0	0	3	0	0.0288462	0	2.45769	22.605	19.2598	19.5238	0	0.153659	0	3.47345
chr10:28872435_28873190:+	chr10	un.ad	WAC	3t.15i.2s	asap	GT..AG	756	0	1	0	0.00934579	0	0.796262	0	22.605	19.2598	19.5238	0.0519216	0	1.17369	0
chr10:28878781_28879650:+	chr10	un.ad	WAC	3t.15i.2s	asap	GT..AG	870	0	1	0	0.00934579	0	0.796262	0	22.605	19.2598	19.5238	0.0519216	0	1.17369	0
chr10:28879762_28897093:+	chr10	un.ad	WAC	3t.15i.2s	asap	GT..AG	17332	0	1	0	0.00934579	0	0.796262	0	22.605	19.2598	19.5238	0.0519216	0	1.17369	0
chr10:28900852_28906585:+	chr10	un.ad.aa	WAC	3t.15i.2s	asap	GT..AG	5734	0	1	0	0.00934579	0	0.796262	0	22.605	19.2598	19.5238	0.0519216	0	1.17369	0
chr10:28903615_28904391:+	chr10	un.ad	WAC	3t.15i.2s	asap	GT..AG	777	0	0	3	0	0.0288462	0	2.45769	22.605	19.2598	19.5238	0	0.153659	0	3.47345
chr10:28903615_28906585:+	chr10	un.ad.aa	WAC	3t.15i.2s	asap	GT..AG	2971	0	0	1	0	0.00961538	0	0.819231	22.605	19.2598	19.5238	0	0.0512195	0	1.15782
chr10:28970463_28970911:+	chr10	un.aa	BAMBI	1t.2i.1s	con	GT..AG	449	0	0	1	0	0.00961538	0	0.819231	10.8635	11.2691	8.83339	0	0.113207	0	1.22982
chr10:292914_294275:+	chr10	un.ad.aa	ZMYND11	7t.19i.4s	asap	GT..AG	1362	0	0	2	0	0.0192308	0	1.63846	31.0673	31.2965	29.777	0	0.0671659	0	2.08666
chr10:295025_298287:+	chr10	un.aa	ZMYND11	7t.19i.4s	asap	GT..AG	3263	0	0	1	0	0.00961538	0	0.819231	31.0673	31.2965	29.777	0	0.033583	0	1.04333
chr10:29788193_29811338:-	chr10	un.ad.aa	SVIL	2t.42i.1s	as	GT..AG	23146	0	1	0	0.00934579	0	0.796262	0	7.30837	8.16046	5.54996	0.122542	0	0.895582	0
chr10:29788255_29801663:-	chr10	un.ad	SVIL	2t.42i.1s	as	GT..AG	13409	0	1	0	0.00934579	0	0.796262	0	7.30837	8.16046	5.54996	0.122542	0	0.895582	0
chr10:29812553_29812833:-	chr10	un	SVIL	2t.42i.1s	as	GC..AG	281	0	1	0	0.00934579	0	0.796262	0	7.30837	8.16046	5.54996	0.122542	0	0.895582	0
chr10:29812951_29813400:-	chr10	un.ad	SVIL	2t.42i.1s	as	GT..AG	450	0	0	2	0	0.0192308	0	1.63846	7.30837	8.16046	5.54996	0	0.360363	0	2.63366
chr10:29820218_29824917:-	chr10	un.ad.aa	SVIL	2t.42i.1s	as	GT..AG	4700	0	4	1	0.0373832	0.00961538	3.18505	0.819231	7.30837	8.16046	5.54996	0.490168	0.180181	3.58233	1.31683
chr10:29821102_29824917:-	chr10	un.ad.aa	SVIL	2t.42i.1s	as	GT..AG	3816	0	11	2	0.102804	0.0192308	8.75888	1.63846	7.30837	8.16046	5.54996	1.34796	0.360363	9.85141	2.63366
chr10:29822853_29824917:-	chr10	un.ad	SVIL	2t.42i.1s	as	GT..AG	2065	0	0	2	0	0.0192308	0	1.63846	7.30837	8.16046	5.54996	0	0.360363	0	2.63366
chr10:29852222_29946897:-	chr10	un.ad.aa	SVIL	2t.42i.1s	as	GT..AG	94676	0	2	0	0.0186916	0	1.59252	0	7.30837	8.16046	5.54996	0.245084	0	1.79116	0
chr10:29858242_29865022:-	chr10	un.aa	SVIL	2t.42i.1s	as	GT..AG	6781	0	4	0	0.0373832	0	3.18505	0	7.30837	8.16046	5.54996	0.490168	0	3.58233	0
chr10:29858242_29878228:-	chr10	un.aa	SVIL	2t.42i.1s	as	GT..AG	19987	0	0	2	0	0.0192308	0	1.63846	7.30837	8.16046	5.54996	0	0.360363	0	2.63366
chr10:29865215_29946897:-	chr10	un.ad	SVIL	2t.42i.1s	as	GT..AG	81683	0	4	2	0.0373832	0.0192308	3.18505	1.63846	7.30837	8.16046	5.54996	0.490168	0.360363	3.58233	2.63366
chr10:29973650_29975481:-	chr10	un.ad	SVIL	2t.42i.1s	as	GT..AG	1832	0	1	0	0.00934579	0	0.796262	0	7.30837	8.16046	5.54996	0.122542	0	0.895582	0
chr10:30328835_30336460:-	chr10	un.ad	KIAA1462	1t.3i.1s	con	GT..AG	7626	0	0	1	0	0.00961538	0	0.819231	0.44424	0.469489	0.432066	0	2.31446	0	1.02818
chr10:30602856_30604891:-	chr10	un.ad	MTPAP	1t.8i.1s	con	GT..AG	2036	0	4	1	0.0373832	0.00961538	3.18505	0.819231	9.85958	9.98295	11.0153	0.400683	0.0907828	3.95057	0.89508
chr10:30602901_30605046:-	chr10	un.ad.aa	MTPAP	1t.8i.1s	con	GT..AG	2146	0	0	2	0	0.0192308	0	1.63846	9.85958	9.98295	11.0153	0	0.181566	0	1.79016
chr10:30602901_30611319:-	chr10	un.ad.aa	MTPAP	1t.8i.1s	con	GT..AG	8419	0	0	1	0	0.00961538	0	0.819231	9.85958	9.98295	11.0153	0	0.0907828	0	0.89508
chr10:30605134_30611319:-	chr10	un.ad	MTPAP	1t.8i.1s	con	GT..AG	6186	0	2	0	0.0186916	0	1.59252	0	9.85958	9.98295	11.0153	0.200342	0	1.97528	0
chr10:30723308_30723565:+	chr10	un.ad	MAP3K8	2t.9i.1s	as	GT..AG	258	0	0	1	0	0.00961538	0	0.819231	1.89878	2.41099	2.1379	0	0.467749	0	0.888154
chr10:30726064_30727844:+	chr10	un.aa	MAP3K8	2t.9i.1s	as	GT..AG	1781	0	0	1	0	0.00961538	0	0.819231	1.89878	2.41099	2.1379	0	0.467749	0	0.888154
chr10:30728204_30731499:+	chr10	un.ad	MAP3K8	2t.9i.1s	as	GT..AG	3296	0	0	2	0	0.0192308	0	1.63846	1.89878	2.41099	2.1379	0	0.935497	0	1.77631
chr10:30737728_30739186:+	chr10	un.aa	MAP3K8	2t.9i.1s	as	GT..AG	1459	0	1	0	0.00934579	0	0.796262	0	1.89878	2.41099	2.1379	0.414767	0	0.787554	0
chr10:3109900_3112367:+	chr10	un.ad	PFKP	2t.25i.2s	ap	GT..AG	2468	0	1	1	0.00934579	0.00961538	0.796262	0.819231	156.736	148.231	152.665	0.00674623	0.00655029	1.05737	1.02666
chr10:3109900_3143709:+	chr10	un.ad	PFKP	2t.25i.2s	ap	GT..AG	33810	0	1	1	0.00934579	0.00961538	0.796262	0.819231	156.736	148.231	152.665	0.00674623	0.00655029	1.05737	1.02666
chr10:3109900_3149451:+	chr10	un.ad	PFKP	2t.25i.2s	ap	GT..AG	39552	0	0	1	0	0.00961538	0	0.819231	156.736	148.231	152.665	0	0.00655029	0	1.02666
chr10:3111582_3112367:+	chr10	un.ad	PFKP	2t.25i.2s	ap	GT..AG	786	0	1	0	0.00934579	0	0.796262	0	156.736	148.231	152.665	0.00674623	0	1.05737	0
chr10:31199438_31230503:-	chr10	un.ad	ZNF438	8t.18i.1s	as	GT..AG	31066	0	0	1	0	0.00961538	0	0.819231	1.34266	1.19058	0.73101	0	1.36797	0	1.83672
chr10:31230581_31263522:-	chr10	un.aa	ZNF438	8t.18i.1s	as	GT..AG	32942	0	0	1	0	0.00961538	0	0.819231	1.34266	1.19058	0.73101	0	1.36797	0	1.83672
chr10:31306012_31312348:-	chr10	un	ZNF438	8t.18i.1s	as	GT..AG	6337	0	1	0	0.00934579	0	0.796262	0	1.34266	1.19058	0.73101	0.839927	0	1.12774	0
chr10:3133858_3141466:+	chr10	un.aa	PFKP	2t.25i.2s	ap	GT..AG	7609	0	2	0	0.0186916	0	1.59252	0	156.736	148.231	152.665	0.0134925	0	2.11475	0
chr10:3141545_3141748:+	chr10	un.ad	PFKP	2t.25i.2s	ap	GT..AG	204	0	2	1	0.0186916	0.00961538	1.59252	0.819231	156.736	148.231	152.665	0.0134925	0.00655029	2.11475	1.02666
chr10:3141545_3143540:+	chr10	un.ad	PFKP	2t.25i.2s	ap	GT..AG	1996	0	1	0	0.00934579	0	0.796262	0	156.736	148.231	152.665	0.00674623	0	1.05737	0
chr10:3142012_3143556:+	chr10	un.aa	PFKP	2t.25i.2s	ap	GT..AG	1545	0	0	1	0	0.00961538	0	0.819231	156.736	148.231	152.665	0	0.00655029	0	1.02666
chr10:3143747_3145520:+	chr10	un.ad	PFKP	2t.25i.2s	ap	GT..AG	1774	0	0	2	0	0.0192308	0	1.63846	156.736	148.231	152.665	0	0.0131006	0	2.05333
chr10:3143747_3145975:+	chr10	un.ad	PFKP	2t.25i.2s	ap	GT..AG	2229	0	0	2	0	0.0192308	0	1.63846	156.736	148.231	152.665	0	0.0131006	0	2.05333
chr10:3143747_3147306:+	chr10	un.ad.aa	PFKP	2t.25i.2s	ap	GT..AG	3560	0	2	0	0.0186916	0	1.59252	0	156.736	148.231	152.665	0.0134925	0	2.11475	0
chr10:3150986_3154413:+	chr10	un.ad.aa	PFKP	2t.25i.2s	ap	GT..AG	3428	0	1	0	0.00934579	0	0.796262	0	156.736	148.231	152.665	0.00674623	0	1.05737	0
chr10:3151802_3154413:+	chr10	un.aa	PFKP	2t.25i.2s	ap	GT..AG	2612	0	16	12	0.149533	0.115385	12.7402	9.83077	156.736	148.231	152.665	0.10794	0.0786035	16.918	12.32
chr10:3154478_3155309:+	chr10	un	PFKP	2t.25i.2s	ap	GG..TA	832	0	0	1	0	0.00961538	0	0.819231	156.736	148.231	152.665	0	0.00655029	0	1.02666
chr10:3154479_3155313:+	chr10	un.ad	PFKP	2t.25i.2s	ap	GT..AG	835	0	2	0	0.0186916	0	1.59252	0	156.736	148.231	152.665	0.0134925	0	2.11475	0
chr10:3155711_3159080:+	chr10	un.ad	PFKP	2t.25i.2s	ap	GT..AG	3370	0	1	0	0.00934579	0	0.796262	0	156.736	148.231	152.665	0.00674623	0	1.05737	0
chr10:3155879_3158670:+	chr10	un	PFKP	2t.25i.2s	ap	GT..AG	2792	0	0	1	0	0.00961538	0	0.819231	156.736	148.231	152.665	0	0.00655029	0	1.02666
chr10:3158690_3158967:+	chr10	un.aa	PFKP	2t.25i.2s	ap	GT..AG	278	0	3	0	0.0280374	0	2.38879	0	156.736	148.231	152.665	0.0202387	0	3.17212	0
chr10:3158887_3158967:+	chr10	un.aa	PFKP	2t.25i.2s	ap	GT..AG	81	0	1	2	0.00934579	0.0192308	0.796262	1.63846	156.736	148.231	152.665	0.00674623	0.0131006	1.05737	2.05333
chr10:3159251_3160973:+	chr10	un.aa	PFKP	2t.25i.2s	ap	GT..AG	1723	0	4	5	0.0373832	0.0480769	3.18505	4.09615	156.736	148.231	152.665	0.0269849	0.0327514	4.22949	5.13331
chr10:3159612_3160973:+	chr10	un.aa	PFKP	2t.25i.2s	ap	GT..AG	1362	0	0	1	0	0.00961538	0	0.819231	156.736	148.231	152.665	0	0.00655029	0	1.02666
chr10:31608222_31676052:+	chr10	un.ad	ZEB1	6t.12i.2s	asap	GT..AG	67831	0	2	0	0.0186916	0	1.59252	0	5.05589	5.72518	5.65959	0.349334	0	1.7662	0
chr10:31608222_31799600:+	chr10	un.ad.aa	ZEB1	6t.12i.2s	asap	GT..AG	191379	0	0	1	0	0.00961538	0	0.819231	5.05589	5.72518	5.65959	0	0.176691	0	0.893332
chr10:31609628_31610398:+	chr10	un	ZEB1	6t.12i.2s	asap	GT..AG	771	0	1	0	0.00934579	0	0.796262	0	5.05589	5.72518	5.65959	0.174667	0	0.883098	0
chr10:3161062_3163794:+	chr10	un.ad	PFKP	2t.25i.2s	ap	GT..AG	2733	0	0	1	0	0.00961538	0	0.819231	156.736	148.231	152.665	0	0.00655029	0	1.02666
chr10:3162237_3167288:+	chr10	un.ad	PFKP	2t.25i.2s	ap	GT..AG	5052	0	3	2	0.0280374	0.0192308	2.38879	1.63846	156.736	148.231	152.665	0.0202387	0.0131006	3.17212	2.05333
chr10:3162237_3172031:+	chr10	un.ad	PFKP	2t.25i.2s	ap	GT..AG	9795	0	0	1	0	0.00961538	0	0.819231	156.736	148.231	152.665	0	0.00655029	0	1.02666
chr10:3163288_3172010:+	chr10	un.aa	PFKP	2t.25i.2s	ap	GT..AG	8723	0	1	0	0.00934579	0	0.796262	0	156.736	148.231	152.665	0.00674623	0	1.05737	0
chr10:31641358_31644072:+	chr10	un	ZEB1	6t.12i.2s	asap	GT..AG	2715	0	0	1	0	0.00961538	0	0.819231	5.05589	5.72518	5.65959	0	0.176691	0	0.893332
chr10:31647263_31662050:+	chr10	un	ZEB1	6t.12i.2s	asap	GT..AG	14788	0	2	0	0.0186916	0	1.59252	0	5.05589	5.72518	5.65959	0.349334	0	1.7662	0
chr10:31663894_31673661:+	chr10	un	ZEB1	6t.12i.2s	asap	GT..AG	9768	0	1	0	0.00934579	0	0.796262	0	5.05589	5.72518	5.65959	0.174667	0	0.883098	0
chr10:31673700_31676052:+	chr10	un	ZEB1	6t.12i.2s	asap	GT..AG	2353	0	1	0	0.00934579	0	0.796262	0	5.05589	5.72518	5.65959	0.174667	0	0.883098	0
chr10:3170480_3172010:+	chr10	un.aa	PFKP	2t.25i.2s	ap	GT..AG	1531	0	1	0	0.00934579	0	0.796262	0	156.736	148.231	152.665	0.00674623	0	1.05737	0
chr10:3175503_3176674:+	chr10	un.aa	PFKP	2t.25i.2s	ap	GC..AG	1172	0	0	1	0	0.00961538	0	0.819231	156.736	148.231	152.665	0	0.00655029	0	1.02666
chr10:3175507_3176700:+	chr10	un.ad	PFKP	2t.25i.2s	ap	GT..AG	1194	0	2	5	0.0186916	0.0480769	1.59252	4.09615	156.736	148.231	152.665	0.0134925	0.0327514	2.11475	5.13331
chr10:31809129_31809215:+	chr10	un	ZEB1	6t.12i.2s	asap	GT..AG	87	0	0	1	0	0.00961538	0	0.819231	5.05589	5.72518	5.65959	0	0.176691	0	0.893332
chr10:3181123_3189763:-	chr10	un.ad	PITRM1	3t.29i.2s	asap	GT..AG	8641	0	0	4	0	0.0384615	0	3.27692	39.5275	34.5607	31.1998	0	0.128206	0	5.06767
chr10:3181242_3212295:-	chr10	un.ad.aa	PITRM1	3t.29i.2s	asap	GT..AG	31054	0	0	1	0	0.00961538	0	0.819231	39.5275	34.5607	31.1998	0	0.0320515	0	1.26692
chr10:3182958_3185580:-	chr10	un.ad	PITRM1	3t.29i.2s	asap	GT..AG	2623	0	3	2	0.0280374	0.0192308	2.38879	1.63846	39.5275	34.5607	31.1998	0.0868038	0.064103	3.43114	2.53383
chr10:3184177_3185580:-	chr10	un.ad	PITRM1	3t.29i.2s	asap	GT..AG	1404	0	1	0	0.00934579	0	0.796262	0	39.5275	34.5607	31.1998	0.0289346	0	1.14371	0
chr10:3185694_3185916:-	chr10	un.aa	PITRM1	3t.29i.2s	asap	GT..AG	223	0	0	1	0	0.00961538	0	0.819231	39.5275	34.5607	31.1998	0	0.0320515	0	1.26692
chr10:3186163_3186483:-	chr10	un.ad	PITRM1	3t.29i.2s	asap	GT..AG	321	0	0	1	0	0.00961538	0	0.819231	39.5275	34.5607	31.1998	0	0.0320515	0	1.26692
chr10:3189930_3190092:-	chr10	un.aa	PITRM1	3t.29i.2s	asap	GT..AG	163	0	1	0	0.00934579	0	0.796262	0	39.5275	34.5607	31.1998	0.0289346	0	1.14371	0
chr10:3189930_3190362:-	chr10	un.ad.aa	PITRM1	3t.29i.2s	asap	GT..AG	433	0	0	2	0	0.0192308	0	1.63846	39.5275	34.5607	31.1998	0	0.064103	0	2.53383
chr10:3190256_3191695:-	chr10	un.aa	PITRM1	3t.29i.2s	asap	GT..AG	1440	0	1	0	0.00934579	0	0.796262	0	39.5275	34.5607	31.1998	0.0289346	0	1.14371	0
chr10:3190256_3191812:-	chr10	un.ad.aa	PITRM1	3t.29i.2s	asap	GT..AG	1557	0	2	0	0.0186916	0	1.59252	0	39.5275	34.5607	31.1998	0.0578692	0	2.28743	0
chr10:3190484_3191695:-	chr10	un.aa	PITRM1	3t.29i.2s	asap	GT..AG	1212	0	1	1	0.00934579	0.00961538	0.796262	0.819231	39.5275	34.5607	31.1998	0.0289346	0.0320515	1.14371	1.26692
chr10:3191946_3193241:-	chr10	un.aa	PITRM1	3t.29i.2s	asap	GT..AG	1296	0	1	0	0.00934579	0	0.796262	0	39.5275	34.5607	31.1998	0.0289346	0	1.14371	0
chr10:3202129_3202363:-	chr10	un.aa	PITRM1	3t.29i.2s	asap	GT..AG	235	0	1	0	0.00934579	0	0.796262	0	39.5275	34.5607	31.1998	0.0289346	0	1.14371	0
chr10:3203414_3205916:-	chr10	un.ad	PITRM1	3t.29i.2s	asap	GT..AG	2503	0	1	0	0.00934579	0	0.796262	0	39.5275	34.5607	31.1998	0.0289346	0	1.14371	0
chr10:3207523_3207604:-	chr10	un.ad	PITRM1	3t.29i.2s	asap	GT..AG	82	0	0	2	0	0.0192308	0	1.63846	39.5275	34.5607	31.1998	0	0.064103	0	2.53383
chr10:3207523_3208420:-	chr10	un.ad	PITRM1	3t.29i.2s	asap	GT..AG	898	0	0	1	0	0.00961538	0	0.819231	39.5275	34.5607	31.1998	0	0.0320515	0	1.26692
chr10:3209235_3212129:-	chr10	un.aa	PITRM1	3t.29i.2s	asap	GT..AG	2895	0	0	2	0	0.0192308	0	1.63846	39.5275	34.5607	31.1998	0	0.064103	0	2.53383
chr10:32099676_32101069:-	chr10	un.aa	ARHGAP12	6t.22i.1s	as	GT..AG	1394	0	0	1	0	0.00961538	0	0.819231	6.30874	8.82803	7.50502	0	0.133244	0	0.840603
chr10:32120729_32150322:-	chr10	un.ad.aa	ARHGAP12	6t.22i.1s	as	GT..AG	29594	0	1	0	0.00934579	0	0.796262	0	6.30874	8.82803	7.50502	0.113276	0	0.714626	0
chr10:3212399_3214268:-	chr10	un.aa	PITRM1	3t.29i.2s	asap	GT..AG	1870	0	1	0	0.00934579	0	0.796262	0	39.5275	34.5607	31.1998	0.0289346	0	1.14371	0
chr10:32139793_32141444:-	chr10	un.ad	ARHGAP12	6t.22i.1s	as	GT..AG	1652	0	1	0	0.00934579	0	0.796262	0	6.30874	8.82803	7.50502	0.113276	0	0.714626	0
chr10:32150587_32217610:-	chr10	un.ad.aa	ARHGAP12	6t.22i.1s	as	GT..AG	67024	0	0	2	0	0.0192308	0	1.63846	6.30874	8.82803	7.50502	0	0.266488	0	1.68121
chr10:32176182_32197099:-	chr10	un.ad	ARHGAP12	6t.22i.1s	as	GT..AG	20918	0	2	0	0.0186916	0	1.59252	0	6.30874	8.82803	7.50502	0.226551	0	1.42925	0
chr10:32199492_32217605:-	chr10	un.aa	ARHGAP12	6t.22i.1s	as	GT..AG	18114	0	1	0	0.00934579	0	0.796262	0	6.30874	8.82803	7.50502	0.113276	0	0.714626	0
chr10:32308888_32311067:-	chr10	un.ad.aa	KIF5B	1t.25i.1s	con	GT..AG	2180	0	5	1	0.046729	0.00961538	3.98131	0.819231	62.2886	58.082	57.9407	0.0860852	0.017259	5.36212	1.07504
chr10:32321702_32322771:-	chr10	un	KIF5B	1t.25i.1s	con	TA..GG	1070	0	1	0	0.00934579	0	0.796262	0	62.2886	58.082	57.9407	0.017217	0	1.07242	0
chr10:32322967_32323623:-	chr10	un.aa	KIF5B	1t.25i.1s	con	GT..AG	657	0	1	0	0.00934579	0	0.796262	0	62.2886	58.082	57.9407	0.017217	0	1.07242	0
chr10:32323767_32324305:-	chr10	un.aa	KIF5B	1t.25i.1s	con	GT..AG	539	0	0	1	0	0.00961538	0	0.819231	62.2886	58.082	57.9407	0	0.017259	0	1.07504
chr10:32324596_32324822:-	chr10	un.aa	KIF5B	1t.25i.1s	con	GT..AG	227	0	2	0	0.0186916	0	1.59252	0	62.2886	58.082	57.9407	0.0344341	0	2.14485	0
chr10:32326536_32344775:-	chr10	un.ad.aa	KIF5B	1t.25i.1s	con	GT..AG	18240	0	4	0	0.0373832	0	3.18505	0	62.2886	58.082	57.9407	0.0688682	0	4.2897	0
chr10:32327755_32329311:-	chr10	un.ad.aa	KIF5B	1t.25i.1s	con	GT..AG	1557	0	0	1	0	0.00961538	0	0.819231	62.2886	58.082	57.9407	0	0.017259	0	1.07504
chr10:32337504_32344775:-	chr10	un.ad	KIF5B	1t.25i.1s	con	GT..AG	7272	0	0	1	0	0.00961538	0	0.819231	62.2886	58.082	57.9407	0	0.017259	0	1.07504
chr10:32339452_32344775:-	chr10	un.ad	KIF5B	1t.25i.1s	con	GT..AG	5324	0	2	2	0.0186916	0.0192308	1.59252	1.63846	62.2886	58.082	57.9407	0.0344341	0.0345181	2.14485	2.15008
chr10:32562043_32562849:-	chr10	un	EPC1	4t.17i.1s	as	GT..AG	807	0	0	1	0	0.00961538	0	0.819231	2.43944	2.80392	2.41982	0	0.413254	0	1.00811
chr10:327328_329211:-	chr10	un.ad	DIP2C	1t.36i.1s	con	GT..AG	1884	0	3	0	0.0280374	0	2.38879	0	1.6088	1.62994	1.19766	1.84056	0	2.96109	0
chr10:32735326_32745178:+	chr10	un.ad.aa	CCDC7	2t.18i.1s	as	GT..AG	9853	0	1	0	0.00934579	0	0.796262	0	0.718102	0.848466	0.611807	1.1786	0	0.846354	0
chr10:32736412_32740519:+	chr10	un.aa	CCDC7	2t.18i.1s	as	GT..AG	4108	0	1	0	0.00934579	0	0.796262	0	0.718102	0.848466	0.611807	1.1786	0	0.846354	0
chr10:32745263_32761408:+	chr10	un.ad.aa	CCDC7	2t.18i.1s	as	GT..AG	16146	0	1	0	0.00934579	0	0.796262	0	0.718102	0.848466	0.611807	1.1786	0	0.846354	0
chr10:32751632_32759991:+	chr10	un.ad.aa	CCDC7	2t.18i.1s	as	GT..AG	8360	0	1	0	0.00934579	0	0.796262	0	0.718102	0.848466	0.611807	1.1786	0	0.846354	0
chr10:32758676_32759991:+	chr10	un.aa	CCDC7	2t.18i.1s	as	GT..AG	1316	0	3	0	0.0280374	0	2.38879	0	0.718102	0.848466	0.611807	3.53579	0	2.53906	0
chr10:32762952_32770598:+	chr10	un.ad	CCDC7	2t.18i.1s	as	GT..AG	7647	0	1	0	0.00934579	0	0.796262	0	0.718102	0.848466	0.611807	1.1786	0	0.846354	0
chr10:32762952_32788034:+	chr10	un.ad	CCDC7	2t.18i.1s	as	GT..AG	25083	0	0	3	0	0.0288462	0	2.45769	0.718102	0.848466	0.611807	0	4.90351	0	3.52122
chr10:32833230_32854223:+	chr10	un.ad	CCDC7	2t.18i.1s	as	GT..AG	20994	0	0	1	0	0.00961538	0	0.819231	0.718102	0.848466	0.611807	0	1.6345	0	1.17374
chr10:32978092_33015661:+	chr10	un.ad.aa	C10orf68	1t.22i.1s	con	GT..AG	37570	0	0	1	0	0.00961538	0	0.819231	0.0478103	0.211577	0.0243861	0	41.007	0	1.96056
chr10:33094027_33103309:+	chr10	un.ad	C10orf68	1t.22i.1s	con	GT..AG	9283	0	2	0	0.0186916	0	1.59252	0	0.0478103	0.211577	0.0243861	9.45282	0	0.451942	0
chr10:33190564_33200375:-	chr10	un.ad.aa	ITGB1	3t.18i.1s	as	GT..AG	9812	0	2	0	0.0186916	0	1.59252	0	316.712	373.801	287.092	0.00535044	0	1.69455	0
chr10:33197463_33199111:-	chr10	un.aa	ITGB1	3t.18i.1s	as	GT..AG	1649	0	3	0	0.0280374	0	2.38879	0	316.712	373.801	287.092	0.00802566	0	2.54182	0
chr10:33200599_33208812:-	chr10	un.ad.aa	ITGB1	3t.18i.1s	as	GT..AG	8214	0	2	0	0.0186916	0	1.59252	0	316.712	373.801	287.092	0.00535044	0	1.69455	0
chr10:33201053_33209172:-	chr10	un.ad.aa	ITGB1	3t.18i.1s	as	GT..AG	8120	0	0	1	0	0.00961538	0	0.819231	316.712	373.801	287.092	0	0.0034832	0	1.10317
chr10:33201053_33211184:-	chr10	un.ad.aa	ITGB1	3t.18i.1s	as	GT..AG	10132	0	1	0	0.00934579	0	0.796262	0	316.712	373.801	287.092	0.00267522	0	0.847274	0
chr10:33208476_33208812:-	chr10	un.ad	ITGB1	3t.18i.1s	as	GT..AG	337	0	2	0	0.0186916	0	1.59252	0	316.712	373.801	287.092	0.00535044	0	1.69455	0
chr10:33209043_33209172:-	chr10	un.ad	ITGB1	3t.18i.1s	as	GT..AG	130	0	2	0	0.0186916	0	1.59252	0	316.712	373.801	287.092	0.00535044	0	1.69455	0
chr10:33209314_33212512:-	chr10	un.ad.aa	ITGB1	3t.18i.1s	as	GT..AG	3199	0	3	2	0.0280374	0.0192308	2.38879	1.63846	316.712	373.801	287.092	0.00802566	0.00696641	2.54182	2.20635
chr10:33211275_33212512:-	chr10	un.ad.aa	ITGB1	3t.18i.1s	as	GT..AG	1238	0	0	2	0	0.0192308	0	1.63846	316.712	373.801	287.092	0	0.00696641	0	2.20635
chr10:33212620_33214794:-	chr10	un	ITGB1	3t.18i.1s	as	GC..AG	2175	0	2	0	0.0186916	0	1.59252	0	316.712	373.801	287.092	0.00535044	0	1.69455	0
chr10:33218961_33221442:-	chr10	un.ad	ITGB1	3t.18i.1s	as	GT..AG	2482	0	3	5	0.0280374	0.0480769	2.38879	4.09615	316.712	373.801	287.092	0.00802566	0.017416	2.54182	5.51586
chr10:33218973_33221438:-	chr10	un.aa	ITGB1	3t.18i.1s	as	GT..AG	2466	0	5	1	0.046729	0.00961538	3.98131	0.819231	316.712	373.801	287.092	0.0133761	0.0034832	4.23637	1.10317
chr10:33218973_33222278:-	chr10	un.aa	ITGB1	3t.18i.1s	as	GT..AG	3306	0	0	2	0	0.0192308	0	1.63846	316.712	373.801	287.092	0	0.00696641	0	2.20635
chr10:33218973_33247072:-	chr10	un.ad.aa	ITGB1	3t.18i.1s	as	GT..AG	28100	0	1	0	0.00934579	0	0.796262	0	316.712	373.801	287.092	0.00267522	0	0.847274	0
chr10:33219436_33221442:-	chr10	un.ad	ITGB1	3t.18i.1s	as	GT..AG	2007	0	1	0	0.00934579	0	0.796262	0	316.712	373.801	287.092	0.00267522	0	0.847274	0
chr10:33221519_33222409:-	chr10	un	ITGB1	3t.18i.1s	as	GT..AG	891	0	0	1	0	0.00961538	0	0.819231	316.712	373.801	287.092	0	0.0034832	0	1.10317
chr10:33221529_33222547:-	chr10	un.aa	ITGB1	3t.18i.1s	as	GT..AG	1019	0	1	1	0.00934579	0.00961538	0.796262	0.819231	316.712	373.801	287.092	0.00267522	0.0034832	0.847274	1.10317
chr10:33221529_33247072:-	chr10	un.ad.aa	ITGB1	3t.18i.1s	as	GT..AG	25544	0	1	0	0.00934579	0	0.796262	0	316.712	373.801	287.092	0.00267522	0	0.847274	0
chr10:33224486_33247071:-	chr10	un	ITGB1	3t.18i.1s	as	TA..GA	22586	0	1	2	0.00934579	0.0192308	0.796262	1.63846	316.712	373.801	287.092	0.00267522	0.00696641	0.847274	2.20635
chr10:33224487_33244201:-	chr10	un.aa	ITGB1	3t.18i.1s	as	GT..AG	19715	0	3	1	0.0280374	0.00961538	2.38879	0.819231	316.712	373.801	287.092	0.00802566	0.0034832	2.54182	1.10317
chr10:33224487_33246153:-	chr10	un.aa	ITGB1	3t.18i.1s	as	GT..AG	21667	0	4	0	0.0373832	0	3.18505	0	316.712	373.801	287.092	0.0107009	0	3.3891	0
chr10:33224487_33246165:-	chr10	un.aa	ITGB1	3t.18i.1s	as	GT..AG	21679	0	3	2	0.0280374	0.0192308	2.38879	1.63846	316.712	373.801	287.092	0.00802566	0.00696641	2.54182	2.20635
chr10:33224487_33246690:-	chr10	un.aa	ITGB1	3t.18i.1s	as	GC..AG	22204	0	2	1	0.0186916	0.00961538	1.59252	0.819231	316.712	373.801	287.092	0.00535044	0.0034832	1.69455	1.10317
chr10:33225010_33242520:-	chr10	un	ITGB1	3t.18i.1s	as	GT..AG	17511	0	0	2	0	0.0192308	0	1.63846	316.712	373.801	287.092	0	0.00696641	0	2.20635
chr10:33242738_33243386:-	chr10	un	ITGB1	3t.18i.1s	as	GT..AG	649	0	1	1	0.00934579	0.00961538	0.796262	0.819231	316.712	373.801	287.092	0.00267522	0.0034832	0.847274	1.10317
chr10:33242738_33245938:-	chr10	un	ITGB1	3t.18i.1s	as	GT..AG	3201	0	2	2	0.0186916	0.0192308	1.59252	1.63846	316.712	373.801	287.092	0.00535044	0.00696641	1.69455	2.20635
chr10:33242738_33246165:-	chr10	un	ITGB1	3t.18i.1s	as	GT..AG	3428	0	2	0	0.0186916	0	1.59252	0	316.712	373.801	287.092	0.00535044	0	1.69455	0
chr10:33242738_33246626:-	chr10	un	ITGB1	3t.18i.1s	as	GT..AG	3889	0	0	2	0	0.0192308	0	1.63846	316.712	373.801	287.092	0	0.00696641	0	2.20635
chr10:33242738_33246690:-	chr10	un	ITGB1	3t.18i.1s	as	GC..AG	3953	0	0	1	0	0.00961538	0	0.819231	316.712	373.801	287.092	0	0.0034832	0	1.10317
chr10:33243416_33244201:-	chr10	un	ITGB1	3t.18i.1s	as	GT..AG	786	0	0	1	0	0.00961538	0	0.819231	316.712	373.801	287.092	0	0.0034832	0	1.10317
chr10:33510792_33513958:-	chr10	un.aa	NRP1	6t.20i.2s	asap	GT..AG	3167	0	1	0	0.00934579	0	0.796262	0	7.56976	9.0906	7.21519	0.110004	0	0.832702	0
chr10:33515218_33526465:-	chr10	un.aa	NRP1	6t.20i.2s	asap	GT..AG	11248	0	1	0	0.00934579	0	0.796262	0	7.56976	9.0906	7.21519	0.110004	0	0.832702	0
chr10:338642_355970:-	chr10	un.ad	DIP2C	1t.36i.1s	con	GT..AG	17329	0	0	2	0	0.0192308	0	1.63846	1.6088	1.62994	1.19766	0	1.66992	0	2.68657
chr10:34420512_34606034:-	chr10	un.ad.aa	PARD3	11t.32i.2s	asap	GT..AG	185523	0	4	2	0.0373832	0.0192308	3.18505	1.63846	11.7529	11.8013	12.0195	0.338946	0.166396	3.98358	1.95563
chr10:34606267_34620056:-	chr10	un.aa	PARD3	11t.32i.2s	asap	GC..AG	13790	0	0	1	0	0.00961538	0	0.819231	11.7529	11.8013	12.0195	0	0.0831981	0	0.977815
chr10:34626355_34636883:-	chr10	un.ad.aa	PARD3	11t.32i.2s	asap	GT..AG	10529	0	0	2	0	0.0192308	0	1.63846	11.7529	11.8013	12.0195	0	0.166396	0	1.95563
chr10:34649188_34652882:-	chr10	un.aa	PARD3	11t.32i.2s	asap	GT..AG	3695	0	1	0	0.00934579	0	0.796262	0	11.7529	11.8013	12.0195	0.0847364	0	0.995895	0
chr10:34667029_34671467:-	chr10	un.ad	PARD3	11t.32i.2s	asap	GT..AG	4439	0	1	0	0.00934579	0	0.796262	0	11.7529	11.8013	12.0195	0.0847364	0	0.995895	0
chr10:34671851_34688257:-	chr10	un.ad.aa	PARD3	11t.32i.2s	asap	GT..AG	16407	0	0	1	0	0.00961538	0	0.819231	11.7529	11.8013	12.0195	0	0.0831981	0	0.977815
chr10:34673183_34690753:-	chr10	un.ad.aa	PARD3	11t.32i.2s	asap	GT..AG	17571	0	2	0	0.0186916	0	1.59252	0	11.7529	11.8013	12.0195	0.169473	0	1.99179	0
chr10:34759192_34782213:-	chr10	un.aa	PARD3	11t.32i.2s	asap	GT..AG	23022	0	1	0	0.00934579	0	0.796262	0	11.7529	11.8013	12.0195	0.0847364	0	0.995895	0
chr10:34759209_34805906:-	chr10	un.ad	PARD3	11t.32i.2s	asap	GT..AG	46698	0	0	2	0	0.0192308	0	1.63846	11.7529	11.8013	12.0195	0	0.166396	0	1.95563
chr10:34806088_34817242:-	chr10	un.aa	PARD3	11t.32i.2s	asap	GC..AG	11155	0	12	0	0.11215	0	9.55514	0	11.7529	11.8013	12.0195	1.01684	0	11.9507	0
chr10:34806088_34834128:-	chr10	un.aa	PARD3	11t.32i.2s	asap	GT..AG	28041	0	1	0	0.00934579	0	0.796262	0	11.7529	11.8013	12.0195	0.0847364	0	0.995895	0
chr10:34806088_35103803:-	chr10	un.ad.aa	PARD3	11t.32i.2s	asap	GT..AG	297716	0	5	7	0.046729	0.0673077	3.98131	5.73462	11.7529	11.8013	12.0195	0.423682	0.582387	4.97947	6.84471
chr10:34829524_34834128:-	chr10	un	PARD3	11t.32i.2s	asap	GT..AG	4605	0	0	1	0	0.00961538	0	0.819231	11.7529	11.8013	12.0195	0	0.0831981	0	0.977815
chr10:34872544_34872731:-	chr10	un	PARD3	11t.32i.2s	asap	GT..AG	188	0	1	0	0.00934579	0	0.796262	0	11.7529	11.8013	12.0195	0.0847364	0	0.995895	0
chr10:34985348_34987361:-	chr10	un.aa	PARD3	11t.32i.2s	asap	GT..AG	2014	0	2	0	0.0186916	0	1.59252	0	11.7529	11.8013	12.0195	0.169473	0	1.99179	0
chr10:34985348_34989027:-	chr10	un.aa	PARD3	11t.32i.2s	asap	GT..AG	3680	0	1	0	0.00934579	0	0.796262	0	11.7529	11.8013	12.0195	0.0847364	0	0.995895	0
chr10:35317816_35320227:-	chr10	un.ad.aa	CUL2	4t.23i.1s	as	GT..AG	2412	0	0	1	0	0.00961538	0	0.819231	17.1483	18.4165	19.3692	0	0.0516284	0	0.885336
chr10:35320347_35320418:-	chr10	un.ad	CUL2	4t.23i.1s	as	GT..AG	72	0	0	1	0	0.00961538	0	0.819231	17.1483	18.4165	19.3692	0	0.0516284	0	0.885336
chr10:35320822_35321362:-	chr10	un.ad	CUL2	4t.23i.1s	as	GT..AG	541	0	1	0	0.00934579	0	0.796262	0	17.1483	18.4165	19.3692	0.0542991	0	0.931135	0
chr10:35324243_35327847:-	chr10	un.ad	CUL2	4t.23i.1s	as	GT..AG	3605	0	0	1	0	0.00961538	0	0.819231	17.1483	18.4165	19.3692	0	0.0516284	0	0.885336
chr10:35333797_35349801:-	chr10	un.ad.aa	CUL2	4t.23i.1s	as	GT..AG	16005	0	0	1	0	0.00961538	0	0.819231	17.1483	18.4165	19.3692	0	0.0516284	0	0.885336
chr10:35351943_35360126:-	chr10	un.ad	CUL2	4t.23i.1s	as	GT..AG	8184	0	2	1	0.0186916	0.00961538	1.59252	0.819231	17.1483	18.4165	19.3692	0.108598	0.0516284	1.86227	0.885336
chr10:35351943_35379357:-	chr10	un.ad	CUL2	4t.23i.1s	as	GT..AG	27415	0	0	1	0	0.00961538	0	0.819231	17.1483	18.4165	19.3692	0	0.0516284	0	0.885336
chr10:35351989_35360126:-	chr10	un.ad	CUL2	4t.23i.1s	as	GT..AG	8138	0	1	0	0.00934579	0	0.796262	0	17.1483	18.4165	19.3692	0.0542991	0	0.931135	0
chr10:35359082_35360126:-	chr10	un.ad	CUL2	4t.23i.1s	as	GT..AG	1045	0	0	2	0	0.0192308	0	1.63846	17.1483	18.4165	19.3692	0	0.103257	0	1.77067
chr10:35416122_35441207:+	chr10	un.ad	CREM	31t.31i.7s	asap	GT..AG	25086	0	1	0	0.00934579	0	0.796262	0	24.403	40.6653	32.4016	0.024591	0	0.600094	0
chr10:35416122_35490378:+	chr10	un.ad.aa	CREM	31t.31i.7s	asap	GT..AG	74257	0	3	0	0.0280374	0	2.38879	0	24.403	40.6653	32.4016	0.073773	0	1.80028	0
chr10:35416729_35426709:+	chr10	un.aa	CREM	31t.31i.7s	asap	GT..AG	9981	0	2	0	0.0186916	0	1.59252	0	24.403	40.6653	32.4016	0.049182	0	1.20019	0
chr10:35416729_35467816:+	chr10	un.aa	CREM	31t.31i.7s	asap	GT..AG	51088	0	0	2	0	0.0192308	0	1.63846	24.403	40.6653	32.4016	0	0.0617253	0	1.50628
chr10:35437420_35477127:+	chr10	un.ad.aa	CREM	31t.31i.7s	asap	GT..AG	39708	0	4	1	0.0373832	0.00961538	3.18505	0.819231	24.403	40.6653	32.4016	0.098364	0.0308627	2.40038	0.753142
chr10:35441309_35490378:+	chr10	un.aa	CREM	31t.31i.7s	asap	GT..AG	49070	0	1	0	0.00934579	0	0.796262	0	24.403	40.6653	32.4016	0.024591	0	0.600094	0
chr10:35441320_35442988:+	chr10	un	CREM	31t.31i.7s	asap	GT..AG	1669	0	0	1	0	0.00961538	0	0.819231	24.403	40.6653	32.4016	0	0.0308627	0	0.753142
chr10:35467860_35500583:+	chr10	un.aa	CREM	31t.31i.7s	asap	GT..AG	32724	0	0	1	0	0.00961538	0	0.819231	24.403	40.6653	32.4016	0	0.0308627	0	0.753142
chr10:35479113_35495822:+	chr10	un.aa	CREM	31t.31i.7s	asap	GT..AG	16710	0	1	0	0.00934579	0	0.796262	0	24.403	40.6653	32.4016	0.024591	0	0.600094	0
chr10:35484143_35500181:+	chr10	un.ad.aa	CREM	31t.31i.7s	asap	GT..AG	16039	0	1	1	0.00934579	0.00961538	0.796262	0.819231	24.403	40.6653	32.4016	0.024591	0.0308627	0.600094	0.753142
chr10:35485028_35500583:+	chr10	un.ad.aa	CREM	31t.31i.7s	asap	GT..AG	15556	0	0	5	0	0.0480769	0	4.09615	24.403	40.6653	32.4016	0	0.154313	0	3.76571
chr10:35492756_35495822:+	chr10	un.aa	CREM	31t.31i.7s	asap	GT..AG	3067	0	0	1	0	0.00961538	0	0.819231	24.403	40.6653	32.4016	0	0.0308627	0	0.753142
chr10:356028_394575:-	chr10	un	DIP2C	1t.36i.1s	con	AT..AC	38548	0	0	1	0	0.00961538	0	0.819231	1.6088	1.62994	1.19766	0	0.834962	0	1.34329
chr10:35626136_35805450:+	chr10	un.ad.aa	CCNY	2t.12i.2s	ap	GT..AG	179315	0	0	5	0	0.0480769	0	4.09615	17.0201	15.6537	13.769	0	0.363135	0	6.18059
chr10:35723149_35723883:+	chr10	un	CCNY	2t.12i.2s	ap	GT..AG	735	0	0	1	0	0.00961538	0	0.819231	17.0201	15.6537	13.769	0	0.0726269	0	1.23612
chr10:35772407_35789555:+	chr10	un.ad	CCNY	2t.12i.2s	ap	GT..AG	17149	0	1	1	0.00934579	0.00961538	0.796262	0.819231	17.0201	15.6537	13.769	0.0638827	0.0726269	1.08729	1.23612
chr10:35772407_35814891:+	chr10	un.ad.aa	CCNY	2t.12i.2s	ap	GT..AG	42485	0	1	1	0.00934579	0.00961538	0.796262	0.819231	17.0201	15.6537	13.769	0.0638827	0.0726269	1.08729	1.23612
chr10:35772407_35841946:+	chr10	un.ad.aa	CCNY	2t.12i.2s	ap	GT..AG	69540	0	2	0	0.0186916	0	1.59252	0	17.0201	15.6537	13.769	0.127765	0	2.17458	0
chr10:35790464_35841946:+	chr10	un.ad.aa	CCNY	2t.12i.2s	ap	GT..AG	51483	0	1	2	0.00934579	0.0192308	0.796262	1.63846	17.0201	15.6537	13.769	0.0638827	0.145254	1.08729	2.47223
chr10:35819172_35854950:+	chr10	un.ad.aa	CCNY	2t.12i.2s	ap	GT..AG	35779	0	1	2	0.00934579	0.0192308	0.796262	1.63846	17.0201	15.6537	13.769	0.0638827	0.145254	1.08729	2.47223
chr10:35823338_35841946:+	chr10	un.aa	CCNY	2t.12i.2s	ap	GT..AG	18609	0	2	0	0.0186916	0	1.59252	0	17.0201	15.6537	13.769	0.127765	0	2.17458	0
chr10:35855114_35856770:+	chr10	un.ad	CCNY	2t.12i.2s	ap	GT..AG	1657	0	1	0	0.00934579	0	0.796262	0	17.0201	15.6537	13.769	0.0638827	0	1.08729	0
chr10:35855114_35856846:+	chr10	un.ad	CCNY	2t.12i.2s	ap	GT..AG	1733	0	0	1	0	0.00961538	0	0.819231	17.0201	15.6537	13.769	0	0.0726269	0	1.23612
chr10:35856896_35857981:+	chr10	un.aa	CCNY	2t.12i.2s	ap	GT..AG	1086	0	1	0	0.00934579	0	0.796262	0	17.0201	15.6537	13.769	0.0638827	0	1.08729	0
chr10:35858169_35859521:+	chr10	un	CCNY	2t.12i.2s	ap	GT..AG	1353	0	0	2	0	0.0192308	0	1.63846	17.0201	15.6537	13.769	0	0.145254	0	2.47223
chr10:371489_372366:-	chr10	un	DIP2C	1t.36i.1s	con	GT..AG	878	0	0	2	0	0.0192308	0	1.63846	1.6088	1.62994	1.19766	0	1.66992	0	2.68657
chr10:371489_372945:-	chr10	un.ad	DIP2C	1t.36i.1s	con	GT..AG	1457	0	1	1	0.00934579	0.00961538	0.796262	0.819231	1.6088	1.62994	1.19766	0.61352	0.834962	0.98703	1.34329
chr10:375542_387142:-	chr10	un.aa	DIP2C	1t.36i.1s	con	GC..AG	11601	0	2	0	0.0186916	0	1.59252	0	1.6088	1.62994	1.19766	1.22704	0	1.97406	0
chr10:38090892_38092760:-	chr10	un	ZNF248	5t.8i.2s	asap	GT..AG	1869	0	0	1	0	0.00961538	0	0.819231	2.95045	3.17254	2.56972	0	0.389147	0	1.14816
chr10:38092527_38092760:-	chr10	un	ZNF248	5t.8i.2s	asap	GT..AG	234	0	0	1	0	0.00961538	0	0.819231	2.95045	3.17254	2.56972	0	0.389147	0	1.14816
chr10:38119670_38120159:-	chr10	un	ZNF248	5t.8i.2s	asap	GT..AG	490	0	1	0	0.00934579	0	0.796262	0	2.95045	3.17254	2.56972	0.315205	0	0.929996	0
chr10:38127022_38145223:-	chr10	un.ad	ZNF248	5t.8i.2s	asap	GT..AG	18202	0	0	1	0	0.00961538	0	0.819231	2.95045	3.17254	2.56972	0	0.389147	0	1.14816
chr10:38127040_38142224:-	chr10	un.aa	ZNF248	5t.8i.2s	asap	GT..AG	15185	0	1	1	0.00934579	0.00961538	0.796262	0.819231	2.95045	3.17254	2.56972	0.315205	0.389147	0.929996	1.14816
chr10:38135403_38142224:-	chr10	un	ZNF248	5t.8i.2s	asap	GT..AG	6822	0	1	0	0.00934579	0	0.796262	0	2.95045	3.17254	2.56972	0.315205	0	0.929996	0
chr10:38242687_38245914:-	chr10	un.aa	ZNF25	1t.5i.1s	con	GT..AG	3228	0	0	1	0	0.00961538	0	0.819231	1.10641	0.69297	0.582902	0	1.71555	0	1.8981
chr10:38246475_38259221:-	chr10	un.aa	ZNF25	1t.5i.1s	con	GT..AG	12747	0	1	1	0.00934579	0.00961538	0.796262	0.819231	1.10641	0.69297	0.582902	1.44306	1.71555	1.59661	1.8981
chr10:38247636_38257681:-	chr10	un	ZNF25	1t.5i.1s	con	GT..AG	10046	0	2	0	0.0186916	0	1.59252	0	1.10641	0.69297	0.582902	2.88613	0	3.19323	0
chr10:38247636_38260635:-	chr10	un.ad	ZNF25	1t.5i.1s	con	GT..AG	13000	0	1	0	0.00934579	0	0.796262	0	1.10641	0.69297	0.582902	1.44306	0	1.59661	0
chr10:38260950_38265433:-	chr10	un.ad	ZNF25	1t.5i.1s	con	GT..AG	4484	0	0	3	0	0.0288462	0	2.45769	1.10641	0.69297	0.582902	0	5.14666	0	5.69429
chr10:38299712_38300120:+	chr10	un.ad	ZNF33A	2t.5i.1s	as	GT..AG	409	0	0	2	0	0.0192308	0	1.63846	6.80016	7.41137	5.69675	0	0.351077	0	2.38738
chr10:38300144_38301225:+	chr10	un.aa	ZNF33A	2t.5i.1s	as	GT..AG	1082	0	0	1	0	0.00961538	0	0.819231	6.80016	7.41137	5.69675	0	0.175539	0	1.19369
chr10:38301279_38304894:+	chr10	un.ad	ZNF33A	2t.5i.1s	as	GT..AG	3616	0	2	6	0.0186916	0.0576923	1.59252	4.91538	6.80016	7.41137	5.69675	0.269856	1.05323	1.83506	7.16215
chr10:38301279_38304897:+	chr10	un.ad	ZNF33A	2t.5i.1s	as	GT..AG	3619	0	0	1	0	0.00961538	0	0.819231	6.80016	7.41137	5.69675	0	0.175539	0	1.19369
chr10:38301279_38306239:+	chr10	un.ad	ZNF33A	2t.5i.1s	as	GT..AG	4961	0	1	1	0.00934579	0.00961538	0.796262	0.819231	6.80016	7.41137	5.69675	0.134928	0.175539	0.917531	1.19369
chr10:38305944_38306239:+	chr10	un.ad	ZNF33A	2t.5i.1s	as	GT..AG	296	0	1	0	0.00934579	0	0.796262	0	6.80016	7.41137	5.69675	0.134928	0	0.917531	0
chr10:38305949_38306218:+	chr10	un.aa	ZNF33A	2t.5i.1s	as	GT..AG	270	0	6	7	0.0560748	0.0673077	4.77757	5.73462	6.80016	7.41137	5.69675	0.809567	1.22877	5.50518	8.35584
chr10:38306315_38323205:+	chr10	un.ad	ZNF33A	2t.5i.1s	as	GT..AG	16891	0	6	5	0.0560748	0.0480769	4.77757	4.09615	6.80016	7.41137	5.69675	0.809567	0.877693	5.50518	5.96846
chr10:38306315_38324585:+	chr10	un.ad	ZNF33A	2t.5i.1s	as	GT..AG	18271	0	0	1	0	0.00961538	0	0.819231	6.80016	7.41137	5.69675	0	0.175539	0	1.19369
chr10:38306315_38331504:+	chr10	un.ad	ZNF33A	2t.5i.1s	as	GT..AG	25190	0	1	0	0.00934579	0	0.796262	0	6.80016	7.41137	5.69675	0.134928	0	0.917531	0
chr10:38314340_38343305:+	chr10	un.aa	ZNF33A	2t.5i.1s	as	GT..AG	28966	0	1	0	0.00934579	0	0.796262	0	6.80016	7.41137	5.69675	0.134928	0	0.917531	0
chr10:38323329_38343305:+	chr10	un.aa	ZNF33A	2t.5i.1s	as	GT..AG	19977	0	2	0	0.0186916	0	1.59252	0	6.80016	7.41137	5.69675	0.269856	0	1.83506	0
chr10:38383344_38384465:+	chr10	un.aa	ZNF37A	3t.9i.1s	as	GT..AG	1122	0	3	3	0.0280374	0.0288462	2.38879	2.45769	4.45305	4.38733	4.61214	0.683787	0.650457	3.04494	2.89652
chr10:38383419_38384285:+	chr10	un.ad.aa	ZNF37A	3t.9i.1s	as	GT..AG	867	0	1	1	0.00934579	0.00961538	0.796262	0.819231	4.45305	4.38733	4.61214	0.227929	0.216819	1.01498	0.965506
chr10:38404219_38405729:+	chr10	un.ad	ZNF37A	3t.9i.1s	as	GT..AG	1511	0	2	0	0.0186916	0	1.59252	0	4.45305	4.38733	4.61214	0.455858	0	2.02996	0
chr10:38406209_38406317:+	chr10	un.aa	ZNF37A	3t.9i.1s	as	GT..AG	109	0	3	3	0.0280374	0.0288462	2.38879	2.45769	4.45305	4.38733	4.61214	0.683787	0.650457	3.04494	2.89652
chr10:38660898_38666912:+	chr10	un.aa	HSD17B7P2	1t.7i.1s	con	GT..AG	6015	0	1	0	0.00934579	0	0.796262	0	1.02587	1.0377	1.35882	0.96367	0	0.988595	0
chr10:386930_387138:-	chr10	un.ad	DIP2C	1t.36i.1s	con	GT..AG	209	0	1	0	0.00934579	0	0.796262	0	1.6088	1.62994	1.19766	0.61352	0	0.98703	0
chr10:386933_387138:-	chr10	un.ad	DIP2C	1t.36i.1s	con	GT..AG	206	0	1	0	0.00934579	0	0.796262	0	1.6088	1.62994	1.19766	0.61352	0	0.98703	0
chr10:387270_390938:-	chr10	un.ad.aa	DIP2C	1t.36i.1s	con	GT..AG	3669	0	2	0	0.0186916	0	1.59252	0	1.6088	1.62994	1.19766	1.22704	0	1.97406	0
chr10:38733592_38734344:+	chr10	un.aa	LOC399744	1t.7i.1s	con	GT..AG	753	0	1	0	0.00934579	0	0.796262	0	0.145472	0.134265	0.170627	7.44796	0	1.08347	0
chr10:395395_396339:-	chr10	un.aa	DIP2C	1t.36i.1s	con	GT..AG	945	0	2	0	0.0186916	0	1.59252	0	1.6088	1.62994	1.19766	1.22704	0	1.97406	0
chr10:42836005_42856396:-	chr10	un.aa	LOC441666	1t.2i.1s	con	GT..AG	20392	0	0	1	0	0.00961538	0	0.819231	0.977951	0.64824	0.802738	0	1.24574	0	1.21827
chr10:42836005_42862953:-	chr10	un.aa	LOC441666	1t.2i.1s	con	GT..AG	26949	0	0	1	0	0.00961538	0	0.819231	0.977951	0.64824	0.802738	0	1.24574	0	1.21827
chr10:42848441_42856396:-	chr10	un	LOC441666	1t.2i.1s	con	GT..AG	7956	0	4	1	0.0373832	0.00961538	3.18505	0.819231	0.977951	0.64824	0.802738	6.17055	1.24574	6.0345	1.21827
chr10:42852513_42856396:-	chr10	un	LOC441666	1t.2i.1s	con	GT..AG	3884	0	0	1	0	0.00961538	0	0.819231	0.977951	0.64824	0.802738	0	1.24574	0	1.21827
chr10:42971372_42972708:+	chr10	un.aa	LINC00839	1t.4i.1s	con	GC..AG	1337	0	0	1	0	0.00961538	0	0.819231	10.3977	10.971	10.9658	0	0.0911926	0	0.948193
chr10:42971372_42972745:+	chr10	un	LINC00839	1t.4i.1s	con	GC..AG	1374	0	0	1	0	0.00961538	0	0.819231	10.3977	10.971	10.9658	0	0.0911926	0	0.948193
chr10:42971937_42972708:+	chr10	un.aa	LINC00839	1t.4i.1s	con	GT..AG	772	0	1	1	0.00934579	0.00961538	0.796262	0.819231	10.3977	10.971	10.9658	0.0911494	0.0911926	0.947744	0.948193
chr10:42982575_42989462:+	chr10	un.ad.aa	LINC00839	1t.4i.1s	con	GT..AG	6888	0	0	1	0	0.00961538	0	0.819231	10.3977	10.971	10.9658	0	0.0911926	0	0.948193
chr10:43018773_43019059:-	chr10	un.ad	ZNF37BP	1t.7i.1s	con	GT..AG	287	0	2	2	0.0186916	0.0192308	1.59252	1.63846	1.5129	1.42096	1.48896	1.4075	1.34322	2.12941	2.03216
chr10:43046026_43047024:-	chr10	un	ZNF37BP	1t.7i.1s	con	GT..AG	999	0	1	0	0.00934579	0	0.796262	0	1.5129	1.42096	1.48896	0.70375	0	1.06471	0
chr10:43046911_43047024:-	chr10	un	ZNF37BP	1t.7i.1s	con	GT..AG	114	0	3	0	0.0280374	0	2.38879	0	1.5129	1.42096	1.48896	2.11125	0	3.19412	0
chr10:43047263_43048017:-	chr10	un.aa	ZNF37BP	1t.7i.1s	con	GT..AG	755	0	1	0	0.00934579	0	0.796262	0	1.5129	1.42096	1.48896	0.70375	0	1.06471	0
chr10:43047263_43048039:-	chr10	un.aa	ZNF37BP	1t.7i.1s	con	GT..AG	777	0	0	1	0	0.00961538	0	0.819231	1.5129	1.42096	1.48896	0	0.67161	0	1.01608
chr10:430580_433082:-	chr10	un.aa	DIP2C	1t.36i.1s	con	GT..AG	2503	0	0	2	0	0.0192308	0	1.63846	1.6088	1.62994	1.19766	0	1.66992	0	2.68657
chr10:43090145_43102865:-	chr10	un	ZNF33B	1t.4i.1s	con	GT..AG	12721	0	0	2	0	0.0192308	0	1.63846	4.38291	3.68576	3.96766	0	0.504075	0	2.20932
chr10:43090145_43109335:-	chr10	un	ZNF33B	1t.4i.1s	con	GT..AG	19191	0	1	0	0.00934579	0	0.796262	0	4.38291	3.68576	3.96766	0.271314	0	1.18915	0
chr10:43090145_43127376:-	chr10	un.ad	ZNF33B	1t.4i.1s	con	GT..AG	37232	0	2	0	0.0186916	0	1.59252	0	4.38291	3.68576	3.96766	0.542629	0	2.3783	0
chr10:43090148_43109734:-	chr10	un.aa	ZNF33B	1t.4i.1s	con	GT..AG	19587	0	1	0	0.00934579	0	0.796262	0	4.38291	3.68576	3.96766	0.271314	0	1.18915	0
chr10:43098249_43098298:-	chr10	un	ZNF33B	1t.4i.1s	con	AT..AC	50	0	1	0	0.00934579	0	0.796262	0	4.38291	3.68576	3.96766	0.271314	0	1.18915	0
chr10:43109855_43127376:-	chr10	un.ad	ZNF33B	1t.4i.1s	con	GT..AG	17522	0	1	0	0.00934579	0	0.796262	0	4.38291	3.68576	3.96766	0.271314	0	1.18915	0
chr10:43112880_43127376:-	chr10	un.ad	ZNF33B	1t.4i.1s	con	GT..AG	14497	0	1	0	0.00934579	0	0.796262	0	4.38291	3.68576	3.96766	0.271314	0	1.18915	0
chr10:43132421_43132508:-	chr10	un.aa	ZNF33B	1t.4i.1s	con	GT..AG	88	0	1	0	0.00934579	0	0.796262	0	4.38291	3.68576	3.96766	0.271314	0	1.18915	0
chr10:43278299_43279809:+	chr10	un.aa	BMS1	1t.22i.1s	con	GT..AG	1511	0	1	2	0.00934579	0.0192308	0.796262	1.63846	19.5554	23.216	26.9908	0.0430737	0.0740993	0.842322	1.44904
chr10:43278447_43279814:+	chr10	un	BMS1	1t.22i.1s	con	GT..AG	1368	0	0	2	0	0.0192308	0	1.63846	19.5554	23.216	26.9908	0	0.0740993	0	1.44904
chr10:43278743_43279809:+	chr10	un.aa	BMS1	1t.22i.1s	con	GT..AG	1067	0	1	0	0.00934579	0	0.796262	0	19.5554	23.216	26.9908	0.0430737	0	0.842322	0
chr10:43280213_43280929:+	chr10	un.aa	BMS1	1t.22i.1s	con	GT..AG	717	0	2	0	0.0186916	0	1.59252	0	19.5554	23.216	26.9908	0.0861475	0	1.68464	0
chr10:43288063_43288446:+	chr10	un.ad	BMS1	1t.22i.1s	con	GT..AG	384	0	0	3	0	0.0288462	0	2.45769	19.5554	23.216	26.9908	0	0.111149	0	2.17356
chr10:43294074_43297527:+	chr10	un.ad	BMS1	1t.22i.1s	con	GT..AG	3454	0	1	1	0.00934579	0.00961538	0.796262	0.819231	19.5554	23.216	26.9908	0.0430737	0.0370497	0.842322	0.724519
chr10:43297499_43297584:+	chr10	un.aa	BMS1	1t.22i.1s	con	GC..AG	86	0	1	1	0.00934579	0.00961538	0.796262	0.819231	19.5554	23.216	26.9908	0.0430737	0.0370497	0.842322	0.724519
chr10:43297667_43312765:+	chr10	un.ad.aa	BMS1	1t.22i.1s	con	GT..AG	15099	0	3	1	0.0280374	0.00961538	2.38879	0.819231	19.5554	23.216	26.9908	0.129221	0.0370497	2.52697	0.724519
chr10:43312943_43315643:+	chr10	un.ad	BMS1	1t.22i.1s	con	GT..AG	2701	0	2	1	0.0186916	0.00961538	1.59252	0.819231	19.5554	23.216	26.9908	0.0861475	0.0370497	1.68464	0.724519
chr10:435656_435930:-	chr10	un.ad	DIP2C	1t.36i.1s	con	GT..AG	275	0	1	0	0.00934579	0	0.796262	0	1.6088	1.62994	1.19766	0.61352	0	0.98703	0
chr10:43634016_43671398:+	chr10	un.ad.aa	CSGALNACT2	1t.7i.1s	con	GT..AG	37383	0	0	1	0	0.00961538	0	0.819231	3.43289	4.66338	4.61981	0	0.216459	0	0.743081
chr10:43634605_43650344:+	chr10	un.aa	CSGALNACT2	1t.7i.1s	con	GT..AG	15740	0	2	0	0.0186916	0	1.59252	0	3.43289	4.66338	4.61981	0.428873	0	1.47228	0
chr10:43651259_43655941:+	chr10	un.ad.aa	CSGALNACT2	1t.7i.1s	con	GT..AG	4683	0	1	0	0.00934579	0	0.796262	0	3.43289	4.66338	4.61981	0.214437	0	0.736139	0
chr10:43656044_43662451:+	chr10	un.ad.aa	CSGALNACT2	1t.7i.1s	con	GT..AG	6408	0	0	2	0	0.0192308	0	1.63846	3.43289	4.66338	4.61981	0	0.432918	0	1.48616
chr10:43656044_43671398:+	chr10	un.ad.aa	CSGALNACT2	1t.7i.1s	con	GT..AG	15355	0	2	1	0.0186916	0.00961538	1.59252	0.819231	3.43289	4.66338	4.61981	0.428873	0.216459	1.47228	0.743081
chr10:43662608_43671398:+	chr10	un.aa	CSGALNACT2	1t.7i.1s	con	GT..AG	8791	0	0	1	0	0.00961538	0	0.819231	3.43289	4.66338	4.61981	0	0.216459	0	0.743081
chr10:43691717_43692423:-	chr10	un.ad.aa	RASGEF1A	1t.12i.1s	con	GT..AG	707	0	1	0	0.00934579	0	0.796262	0	7.10316	6.07508	7.58017	0.164607	0	1.16923	0
chr10:43696373_43697255:-	chr10	un.ad	RASGEF1A	1t.12i.1s	con	GT..AG	883	0	1	0	0.00934579	0	0.796262	0	7.10316	6.07508	7.58017	0.164607	0	1.16923	0
chr10:43697316_43698105:-	chr10	un	RASGEF1A	1t.12i.1s	con	GT..AG	790	0	1	0	0.00934579	0	0.796262	0	7.10316	6.07508	7.58017	0.164607	0	1.16923	0
chr10:43720072_43725084:-	chr10	un	RASGEF1A	1t.12i.1s	con	GT..AG	5013	0	1	0	0.00934579	0	0.796262	0	7.10316	6.07508	7.58017	0.164607	0	1.16923	0
chr10:43883385_43887055:-	chr10	un.aa	HNRNPF	6t.7i.1s	as	GT..AG	3671	0	1	0	0.00934579	0	0.796262	0	146.847	157.126	172.751	0.00636432	0	0.934581	0
chr10:43890136_43891902:-	chr10	un	HNRNPF	6t.7i.1s	as	TA..GG	1767	0	1	1	0.00934579	0.00961538	0.796262	0.819231	146.847	157.126	172.751	0.00636432	0.00578868	0.934581	0.85005
chr10:43892039_43892574:-	chr10	un.aa	HNRNPF	6t.7i.1s	as	GT..AG	536	0	1	0	0.00934579	0	0.796262	0	146.847	157.126	172.751	0.00636432	0	0.934581	0
chr10:43956101_43971168:+	chr10	un.aa	ZNF487P	1t.3i.1s	con	GT..AG	15068	0	1	2	0.00934579	0.0192308	0.796262	1.63846	0.849608	0.915084	0.637289	1.0928	3.13829	0.928448	2.66632
chr10:44067597_44069084:-	chr10	un.ad	ZNF239	4t.5i.1s	as	GT..AG	1488	0	0	1	0	0.00961538	0	0.819231	5.79903	4.9894	6.73542	0	0.148469	0	0.860975
chr10:44140235_44141511:-	chr10	un.ad	ZNF32	2t.3i.1s	as	GT..AG	1277	0	2	0	0.0186916	0	1.59252	0	13.2873	14.1494	12.0137	0.141349	0	1.87815	0
chr10:44140250_44141309:-	chr10	un.aa	ZNF32	2t.3i.1s	as	GT..AG	1060	0	2	0	0.0186916	0	1.59252	0	13.2873	14.1494	12.0137	0.141349	0	1.87815	0
chr10:44141643_44144249:-	chr10	un.ad	ZNF32	2t.3i.1s	as	GT..AG	2607	0	0	2	0	0.0192308	0	1.63846	13.2873	14.1494	12.0137	0	0.166477	0	2.21203
chr10:44141651_44143102:-	chr10	un.aa	ZNF32	2t.3i.1s	as	GT..AG	1452	0	0	1	0	0.00961538	0	0.819231	13.2873	14.1494	12.0137	0	0.0832383	0	1.10602
chr10:445235_454865:-	chr10	un.ad	DIP2C	1t.36i.1s	con	GT..AG	9631	0	0	1	0	0.00961538	0	0.819231	1.6088	1.62994	1.19766	0	0.834962	0	1.34329
chr10:445271_454865:-	chr10	un.ad	DIP2C	1t.36i.1s	con	GT..AG	9595	0	2	0	0.0186916	0	1.59252	0	1.6088	1.62994	1.19766	1.22704	0	1.97406	0
chr10:45465717_45467220:+	chr10	un.aa	RASSF4	1t.10i.1s	con	GC..AG	1504	0	0	1	0	0.00961538	0	0.819231	3.02263	2.03867	2.03242	0	0.492024	0	1.4872
chr10:45920581_45923768:+	chr10	un.ad	ALOX5	3t.15i.1s	as	GT..AG	3188	0	1	0	0.00934579	0	0.796262	0	0.0284475	0.124322	0	8.04363	NA	0.228822	NA
chr10:45959776_45980278:-	chr10	un.aa	2014-03-08	3t.9i.1s	as	GT..AG	20503	0	1	0	0.00934579	0	0.796262	0	NA	NA	NA	NA	NA	NA	NA
chr10:45959776_45980421:-	chr10	un.aa	2014-03-08	3t.9i.1s	as	GT..AG	20646	0	2	0	0.0186916	0	1.59252	0	NA	NA	NA	NA	NA	NA	NA
chr10:45980622_45984814:-	chr10	un.ad	2014-03-08	3t.9i.1s	as	GT..AG	4193	0	0	1	0	0.00961538	0	0.819231	NA	NA	NA	NA	NA	NA	NA
chr10:45984866_46028589:-	chr10	un.aa	2014-03-08	3t.9i.1s	as	GT..AG	43724	0	0	1	0	0.00961538	0	0.819231	NA	NA	NA	NA	NA	NA	NA
chr10:45984866_46089682:-	chr10	un.ad.aa	2014-03-08	3t.9i.1s	as	GT..AG	104817	0	2	0	0.0186916	0	1.59252	0	NA	NA	NA	NA	NA	NA	NA
chr10:46028738_46085971:-	chr10	un.aa	2014-03-08	3t.9i.1s	as	GT..AG	57234	0	0	2	0	0.0192308	0	1.63846	NA	NA	NA	NA	NA	NA	NA
chr10:46086018_46089682:-	chr10	un.ad	2014-03-08	3t.9i.1s	as	GT..AG	3665	0	0	2	0	0.0192308	0	1.63846	NA	NA	NA	NA	NA	NA	NA
chr10:46086023_46089682:-	chr10	un.ad	2014-03-08	3t.9i.1s	as	GT..AG	3660	0	0	2	0	0.0192308	0	1.63846	NA	NA	NA	NA	NA	NA	NA
chr10:46113709_46135198:-	chr10	un.aa	ZFAND4	2t.10i.1s	as	GT..AG	21490	0	1	0	0.00934579	0	0.796262	0	2.3102	2.08749	1.92521	0.479044	0	1.10669	0
chr10:46135430_46143741:-	chr10	un.ad	ZFAND4	2t.10i.1s	as	GT..AG	8312	0	2	0	0.0186916	0	1.59252	0	2.3102	2.08749	1.92521	0.958088	0	2.21338	0
chr10:46136619_46143741:-	chr10	un.ad	ZFAND4	2t.10i.1s	as	GT..AG	7123	0	1	0	0.00934579	0	0.796262	0	2.3102	2.08749	1.92521	0.479044	0	1.10669	0
chr10:46143983_46146890:-	chr10	un.aa	ZFAND4	2t.10i.1s	as	GT..AG	2908	0	0	1	0	0.00961538	0	0.819231	2.3102	2.08749	1.92521	0	0.519424	0	1.19998
chr10:46143983_46167719:-	chr10	un.aa	ZFAND4	2t.10i.1s	as	GT..AG	23737	0	3	0	0.0280374	0	2.38879	0	2.3102	2.08749	1.92521	1.43713	0	3.32007	0
chr10:46159291_46167459:-	chr10	un.aa	ZFAND4	2t.10i.1s	as	GT..AG	8169	0	3	2	0.0280374	0.0192308	2.38879	1.63846	2.3102	2.08749	1.92521	1.43713	1.03885	3.32007	2.39995
chr10:46222966_46224309:+	chr10	un.aa	FAM21C	3t.32i.1s	as	GT..AG	1344	0	1	0	0.00934579	0	0.796262	0	12.8942	16.2297	13.3086	0.0616154	0	0.794485	0
chr10:46222966_46224353:+	chr10	un	FAM21C	3t.32i.1s	as	GT..AG	1388	0	0	1	0	0.00961538	0	0.819231	12.8942	16.2297	13.3086	0	0.0751394	0	0.968866
chr10:46222988_46224327:+	chr10	un.ad	FAM21C	3t.32i.1s	as	GT..AG	1340	0	0	1	0	0.00961538	0	0.819231	12.8942	16.2297	13.3086	0	0.0751394	0	0.968866
chr10:46223025_46224309:+	chr10	un.aa	FAM21C	3t.32i.1s	as	GT..AG	1285	0	1	0	0.00934579	0	0.796262	0	12.8942	16.2297	13.3086	0.0616154	0	0.794485	0
chr10:46223316_46224309:+	chr10	un.aa	FAM21C	3t.32i.1s	as	GT..AG	994	0	1	0	0.00934579	0	0.796262	0	12.8942	16.2297	13.3086	0.0616154	0	0.794485	0
chr10:46228337_46233430:+	chr10	un.aa	FAM21C	3t.32i.1s	as	GT..AG	5094	0	0	2	0	0.0192308	0	1.63846	12.8942	16.2297	13.3086	0	0.150279	0	1.93773
chr10:46238932_46240271:+	chr10	un.ad	FAM21C	3t.32i.1s	as	GT..AG	1340	0	0	1	0	0.00961538	0	0.819231	12.8942	16.2297	13.3086	0	0.0751394	0	0.968866
chr10:46248686_46250383:+	chr10	un.ad.aa	FAM21C	3t.32i.1s	as	GT..AG	1698	0	0	1	0	0.00961538	0	0.819231	12.8942	16.2297	13.3086	0	0.0751394	0	0.968866
chr10:46254850_46255397:+	chr10	un.ad	FAM21C	3t.32i.1s	as	GT..AG	548	0	0	1	0	0.00961538	0	0.819231	12.8942	16.2297	13.3086	0	0.0751394	0	0.968866
chr10:46261259_46268703:+	chr10	un.ad.aa	FAM21C	3t.32i.1s	as	GT..AG	7445	0	5	0	0.046729	0	3.98131	0	12.8942	16.2297	13.3086	0.308077	0	3.97242	0
chr10:46265067_46267046:+	chr10	un.ad	FAM21C	3t.32i.1s	as	GT..AG	1980	0	1	0	0.00934579	0	0.796262	0	12.8942	16.2297	13.3086	0.0616154	0	0.794485	0
chr10:46267206_46268703:+	chr10	un.aa	FAM21C	3t.32i.1s	as	GT..AG	1498	0	1	1	0.00934579	0.00961538	0.796262	0.819231	12.8942	16.2297	13.3086	0.0616154	0.0751394	0.794485	0.968866
chr10:46280142_46280956:+	chr10	un.ad.aa	FAM21C	3t.32i.1s	as	GT..AG	815	0	1	0	0.00934579	0	0.796262	0	12.8942	16.2297	13.3086	0.0616154	0	0.794485	0
chr10:46280350_46284318:+	chr10	un.ad.aa	FAM21C	3t.32i.1s	as	GT..AG	3969	0	1	0	0.00934579	0	0.796262	0	12.8942	16.2297	13.3086	0.0616154	0	0.794485	0
chr10:46282123_46284318:+	chr10	un.aa	FAM21C	3t.32i.1s	as	GT..AG	2196	0	1	0	0.00934579	0	0.796262	0	12.8942	16.2297	13.3086	0.0616154	0	0.794485	0
chr10:46282645_46284318:+	chr10	un.aa	FAM21C	3t.32i.1s	as	GT..AG	1674	0	0	1	0	0.00961538	0	0.819231	12.8942	16.2297	13.3086	0	0.0751394	0	0.968866
chr10:46284545_46284757:+	chr10	un	FAM21C	3t.32i.1s	as	GT..AG	213	0	1	0	0.00934579	0	0.796262	0	12.8942	16.2297	13.3086	0.0616154	0	0.794485	0
chr10:46284758_46285803:+	chr10	un.aa	FAM21C	3t.32i.1s	as	GC..AG	1046	0	0	1	0	0.00961538	0	0.819231	12.8942	16.2297	13.3086	0	0.0751394	0	0.968866
chr10:468974_495975:-	chr10	un.aa	DIP2C	1t.36i.1s	con	GT..AG	27002	0	1	0	0.00934579	0	0.796262	0	1.6088	1.62994	1.19766	0.61352	0	0.98703	0
chr10:468974_518378:-	chr10	un.ad.aa	DIP2C	1t.36i.1s	con	GT..AG	49405	0	0	2	0	0.0192308	0	1.63846	1.6088	1.62994	1.19766	0	1.66992	0	2.68657
chr10:46995033_46997456:+	chr10	un.ad	GPRIN2	1t.2i.1s	con	GT..AG	2424	0	3	3	0.0280374	0.0288462	2.38879	2.45769	3.1831	2.21469	2.67036	1.35459	1.12344	4.31181	3.57604
chr10:46995033_46998041:+	chr10	un.ad	GPRIN2	1t.2i.1s	con	GT..AG	3009	0	0	2	0	0.0192308	0	1.63846	3.1831	2.21469	2.67036	0	0.748963	0	2.38403
chr10:46997656_46998874:+	chr10	un.aa	GPRIN2	1t.2i.1s	con	GT..AG	1219	0	0	1	0	0.00961538	0	0.819231	3.1831	2.21469	2.67036	0	0.374481	0	1.19201
chr10:47096807_47098399:-	chr10	un	LINC00842	1t.3i.1s	con	GT..AG	1593	0	0	1	0	0.00961538	0	0.819231	1.45684	1.57331	1.00542	0	0.994609	0	1.44899
chr10:47099715_47121120:-	chr10	un.aa	LINC00842	1t.3i.1s	con	GT..AG	21406	0	0	3	0	0.0288462	0	2.45769	1.45684	1.57331	1.00542	0	2.98383	0	4.34696
chr10:47099715_47134115:-	chr10	un.aa	LINC00842	1t.3i.1s	con	GT..AG	34401	0	2	0	0.0186916	0	1.59252	0	1.45684	1.57331	1.00542	1.27121	0	1.85194	0
chr10:47121260_47122003:-	chr10	un	LINC00842	1t.3i.1s	con	GT..AG	744	0	1	0	0.00934579	0	0.796262	0	1.45684	1.57331	1.00542	0.635603	0	0.925971	0
chr10:47121264_47122746:-	chr10	un	LINC00842	1t.3i.1s	con	GT..AG	1483	0	1	0	0.00934579	0	0.796262	0	1.45684	1.57331	1.00542	0.635603	0	0.925971	0
chr10:47121264_47150965:-	chr10	un.ad	LINC00842	1t.3i.1s	con	GT..AG	29702	0	1	0	0.00934579	0	0.796262	0	1.45684	1.57331	1.00542	0.635603	0	0.925971	0
chr10:47122293_47122746:-	chr10	un	LINC00842	1t.3i.1s	con	GT..AG	454	0	1	0	0.00934579	0	0.796262	0	1.45684	1.57331	1.00542	0.635603	0	0.925971	0
chr10:47122997_47124323:-	chr10	un	LINC00842	1t.3i.1s	con	GT..AG	1327	0	1	1	0.00934579	0.00961538	0.796262	0.819231	1.45684	1.57331	1.00542	0.635603	0.994609	0.925971	1.44899
chr10:47124410_47130255:-	chr10	un	LINC00842	1t.3i.1s	con	GT..AG	5846	0	0	1	0	0.00961538	0	0.819231	1.45684	1.57331	1.00542	0	0.994609	0	1.44899
chr10:47140013_47150965:-	chr10	un.ad	LINC00842	1t.3i.1s	con	GT..AG	10953	0	0	1	0	0.00961538	0	0.819231	1.45684	1.57331	1.00542	0	0.994609	0	1.44899
chr10:47158897_47164293:-	chr10	un.ad.aa	ANXA8L1	2t.22i.2s	ap	GT..AG	5397	0	3	0	0.0280374	0	2.38879	0	7.19604	7.23482	4.41213	0.414661	0	2.98392	0
chr10:47161374_47161934:-	chr10	un.aa	ANXA8L1	2t.22i.2s	ap	GT..AG	561	0	2	0	0.0186916	0	1.59252	0	7.19604	7.23482	4.41213	0.276441	0	1.98928	0
chr10:47161374_47163958:-	chr10	un.ad.aa	ANXA8L1	2t.22i.2s	ap	GT..AG	2585	0	1	0	0.00934579	0	0.796262	0	7.19604	7.23482	4.41213	0.13822	0	0.994639	0
chr10:47163010_47163958:-	chr10	un.ad	ANXA8L1	2t.22i.2s	ap	GT..AG	949	0	0	1	0	0.00961538	0	0.819231	7.19604	7.23482	4.41213	0	0.226648	0	1.63097
chr10:47164994_47165496:-	chr10	un.aa	ANXA8L1	2t.22i.2s	ap	GT..AG	503	0	1	1	0.00934579	0.00961538	0.796262	0.819231	7.19604	7.23482	4.41213	0.13822	0.226648	0.994639	1.63097
chr10:47753952_47754600:+	chr10	un.ad	ANXA8L2	1t.11i.1s	con	GT..AG	649	0	2	0	0.0186916	0	1.59252	0	17.756	14.1317	7.24583	0.141526	0	2.51293	0
chr10:47755004_47755464:+	chr10	un.aa	ANXA8L2	1t.11i.1s	con	GT..AG	461	0	2	1	0.0186916	0.00961538	1.59252	0.819231	17.756	14.1317	7.24583	0.141526	0.13801	2.51293	2.45051
chr10:47756093_47756971:+	chr10	un.ad.aa	ANXA8L2	1t.11i.1s	con	GT..AG	879	0	1	0	0.00934579	0	0.796262	0	17.756	14.1317	7.24583	0.0707629	0	1.25647	0
chr10:47756093_47759649:+	chr10	un.ad.aa	ANXA8L2	1t.11i.1s	con	GT..AG	3557	0	1	0	0.00934579	0	0.796262	0	17.756	14.1317	7.24583	0.0707629	0	1.25647	0
chr10:47757068_47759649:+	chr10	un.ad.aa	ANXA8L2	1t.11i.1s	con	GT..AG	2582	0	1	0	0.00934579	0	0.796262	0	17.756	14.1317	7.24583	0.0707629	0	1.25647	0
chr10:47757068_47759656:+	chr10	un.ad	ANXA8L2	1t.11i.1s	con	GT..AG	2589	0	0	1	0	0.00961538	0	0.819231	17.756	14.1317	7.24583	0	0.13801	0	2.45051
chr10:47757068_47762127:+	chr10	un.ad.aa	ANXA8L2	1t.11i.1s	con	GT..AG	5060	0	1	0	0.00934579	0	0.796262	0	17.756	14.1317	7.24583	0.0707629	0	1.25647	0
chr10:47759089_47759649:+	chr10	un.aa	ANXA8L2	1t.11i.1s	con	GT..AG	561	0	3	1	0.0280374	0.00961538	2.38879	0.819231	17.756	14.1317	7.24583	0.212289	0.13801	3.7694	2.45051
chr10:47762265_47762644:+	chr10	un	ANXA8L2	1t.11i.1s	con	GT..AG	380	0	1	0	0.00934579	0	0.796262	0	17.756	14.1317	7.24583	0.0707629	0	1.25647	0
chr10:47900045_47901383:+	chr10	un.ad	FAM21B	2t.56i.2s	ap	GT..AG	1339	0	1	1	0.00934579	0.00961538	0.796262	0.819231	8.20902	9.92127	9.12041	0.100794	0.109644	0.827416	0.900071
chr10:47901443_47906677:+	chr10	un.ad.aa	FAM21B	2t.56i.2s	ap	GT..AG	5235	0	2	0	0.0186916	0	1.59252	0	8.20902	9.92127	9.12041	0.201587	0	1.65483	0
chr10:47903207_47907332:+	chr10	un.ad.aa	FAM21B	2t.56i.2s	ap	GT..AG	4126	0	2	0	0.0186916	0	1.59252	0	8.20902	9.92127	9.12041	0.201587	0	1.65483	0
chr10:47911109_47911470:+	chr10	un.ad	FAM21B	2t.56i.2s	ap	GT..AG	362	0	1	0	0.00934579	0	0.796262	0	8.20902	9.92127	9.12041	0.100794	0	0.827416	0
chr10:47920044_47920202:+	chr10	un.ad	FAM21B	2t.56i.2s	ap	GT..AG	159	0	0	1	0	0.00961538	0	0.819231	8.20902	9.92127	9.12041	0	0.109644	0	0.900071
chr10:47926173_47929468:+	chr10	un.ad	FAM21B	2t.56i.2s	ap	GT..AG	3296	0	1	0	0.00934579	0	0.796262	0	8.20902	9.92127	9.12041	0.100794	0	0.827416	0
chr10:47941147_47943487:+	chr10	un.ad.aa	FAM21B	2t.56i.2s	ap	GT..AG	2341	0	0	2	0	0.0192308	0	1.63846	8.20902	9.92127	9.12041	0	0.219288	0	1.80014
chr10:47941147_47945323:+	chr10	un.ad.aa	FAM21B	2t.56i.2s	ap	GT..AG	4177	0	0	1	0	0.00961538	0	0.819231	8.20902	9.92127	9.12041	0	0.109644	0	0.900071
chr10:47941355_47945323:+	chr10	un.ad.aa	FAM21B	2t.56i.2s	ap	GT..AG	3969	0	2	0	0.0186916	0	1.59252	0	8.20902	9.92127	9.12041	0.201587	0	1.65483	0
chr10:47945550_47945762:+	chr10	un	FAM21B	2t.56i.2s	ap	GT..AG	213	0	0	1	0	0.00961538	0	0.819231	8.20902	9.92127	9.12041	0	0.109644	0	0.900071
chr10:48260830_48261908:+	chr10	un.ad	ANXA8L1	2t.22i.2s	ap	GC..AG	1079	0	1	1	0.00934579	0.00961538	0.796262	0.819231	7.19604	7.23482	4.41213	0.13822	0.226648	0.994639	1.63097
chr10:48262282_48262925:+	chr10	un.ad	ANXA8L1	2t.22i.2s	ap	GT..AG	644	0	1	0	0.00934579	0	0.796262	0	7.19604	7.23482	4.41213	0.13822	0	0.994639	0
chr10:48265058_48267977:+	chr10	un.ad.aa	ANXA8L1	2t.22i.2s	ap	GT..AG	2920	0	1	0	0.00934579	0	0.796262	0	7.19604	7.23482	4.41213	0.13822	0	0.994639	0
chr10:48265389_48267170:+	chr10	un.aa	ANXA8L1	2t.22i.2s	ap	GT..AG	1782	0	1	0	0.00934579	0	0.796262	0	7.19604	7.23482	4.41213	0.13822	0	0.994639	0
chr10:48265393_48266341:+	chr10	un.ad	ANXA8L1	2t.22i.2s	ap	GT..AG	949	0	1	0	0.00934579	0	0.796262	0	7.19604	7.23482	4.41213	0.13822	0	0.994639	0
chr10:48267417_48267977:+	chr10	un.aa	ANXA8L1	2t.22i.2s	ap	GT..AG	561	0	2	0	0.0186916	0	1.59252	0	7.19604	7.23482	4.41213	0.276441	0	1.98928	0
chr10:48358679_48359057:+	chr10	un	ZNF488	1t.1i.1s	con	GT..AG	379	0	1	0	0.00934579	0	0.796262	0	2.40606	1.67406	0.980848	0.59735	0	1.43726	0
chr10:49617981_49628197:+	chr10	un.ad.aa	MAPK8	4t.13i.1s	as	GT..AG	10217	0	2	0	0.0186916	0	1.59252	0	14.3664	15.9173	17.4852	0.125649	0	1.80513	0
chr10:49618212_49628170:+	chr10	un.ad	MAPK8	4t.13i.1s	as	GT..AG	9959	0	2	0	0.0186916	0	1.59252	0	14.3664	15.9173	17.4852	0.125649	0	1.80513	0
chr10:49618212_49628245:+	chr10	un.ad	MAPK8	4t.13i.1s	as	GT..AG	10034	0	0	1	0	0.00961538	0	0.819231	14.3664	15.9173	17.4852	0	0.0571912	0	0.821632
chr10:496305_518378:-	chr10	un.ad	DIP2C	1t.36i.1s	con	GT..AG	22074	0	3	0	0.0280374	0	2.38879	0	1.6088	1.62994	1.19766	1.84056	0	2.96109	0
chr10:496435_518378:-	chr10	un.ad	DIP2C	1t.36i.1s	con	GT..AG	21944	0	3	0	0.0280374	0	2.38879	0	1.6088	1.62994	1.19766	1.84056	0	2.96109	0
chr10:49654663_49661346:-	chr10	un.ad.aa	ARHGAP22	5t.14i.1s	as	GT..AG	6684	0	1	0	0.00934579	0	0.796262	0	3.4642	3.57225	4.58718	0.279936	0	0.969752	0
chr10:49661469_49661905:-	chr10	un.aa	ARHGAP22	5t.14i.1s	as	GT..AG	437	0	0	1	0	0.00961538	0	0.819231	3.4642	3.57225	4.58718	0	0.217999	0	0.755191
chr10:49667935_49732097:-	chr10	un.aa	ARHGAP22	5t.14i.1s	as	GT..AG	64163	0	0	3	0	0.0288462	0	2.45769	3.4642	3.57225	4.58718	0	0.653997	0	2.26557
chr10:49741601_49743569:-	chr10	un	ARHGAP22	5t.14i.1s	as	GT..AG	1969	0	0	1	0	0.00961538	0	0.819231	3.4642	3.57225	4.58718	0	0.217999	0	0.755191
chr10:49741601_49763507:-	chr10	un.ad	ARHGAP22	5t.14i.1s	as	GT..AG	21907	0	1	0	0.00934579	0	0.796262	0	3.4642	3.57225	4.58718	0.279936	0	0.969752	0
chr10:49743703_49763507:-	chr10	un.ad	ARHGAP22	5t.14i.1s	as	GT..AG	19805	0	0	2	0	0.0192308	0	1.63846	3.4642	3.57225	4.58718	0	0.435998	0	1.51038
chr10:49791556_49812807:-	chr10	un.ad	ARHGAP22	5t.14i.1s	as	GT..AG	21252	0	1	0	0.00934579	0	0.796262	0	3.4642	3.57225	4.58718	0.279936	0	0.969752	0
chr10:49811939_49812807:-	chr10	un.ad	ARHGAP22	5t.14i.1s	as	GT..AG	869	0	0	1	0	0.00961538	0	0.819231	3.4642	3.57225	4.58718	0	0.217999	0	0.755191
chr10:49812040_49812807:-	chr10	un.ad	ARHGAP22	5t.14i.1s	as	GT..AG	768	0	0	2	0	0.0192308	0	1.63846	3.4642	3.57225	4.58718	0	0.435998	0	1.51038
chr10:5018126_5019182:+	chr10	un.ad	AKR1C1	1t.8i.1s	con	GT..AG	1057	0	0	1	0	0.00961538	0	0.819231	22.5581	24.8373	7.16608	0	0.139546	0	3.1479
chr10:50668390_50669397:-	chr10	un.ad	ERCC6	1t.20i.1s	con	GT..AG	1008	0	0	2	0	0.0192308	0	1.63846	4.2473	3.96563	3.6296	0	0.551025	0	2.34037
chr10:50686517_50691391:-	chr10	un.ad.aa	ERCC6	1t.20i.1s	con	GT..AG	4875	0	0	2	0	0.0192308	0	1.63846	4.2473	3.96563	3.6296	0	0.551025	0	2.34037
chr10:50691488_50701162:-	chr10	un.ad	ERCC6	1t.20i.1s	con	GT..AG	9675	0	0	1	0	0.00961538	0	0.819231	4.2473	3.96563	3.6296	0	0.275512	0	1.17019
chr10:50696426_50708583:-	chr10	un.ad	ERCC6	1t.20i.1s	con	GC..AG	12158	0	0	1	0	0.00961538	0	0.819231	4.2473	3.96563	3.6296	0	0.275512	0	1.17019
chr10:50714059_50736462:-	chr10	un.ad.aa	ERCC6	1t.20i.1s	con	GT..AG	22404	0	1	4	0.00934579	0.0384615	0.796262	3.27692	4.2473	3.96563	3.6296	0.252167	1.10205	1.07103	4.68074
chr10:50736572_50740588:-	chr10	un.ad.aa	ERCC6	1t.20i.1s	con	GT..AG	4017	0	0	4	0	0.0384615	0	3.27692	4.2473	3.96563	3.6296	0	1.10205	0	4.68074
chr10:50741021_50744723:-	chr10	un	ERCC6	1t.20i.1s	con	GT..AG	3703	0	0	1	0	0.00961538	0	0.819231	4.2473	3.96563	3.6296	0	0.275512	0	1.17019
chr10:50741021_50744727:-	chr10	un	ERCC6	1t.20i.1s	con	GT..AG	3707	0	2	0	0.0186916	0	1.59252	0	4.2473	3.96563	3.6296	0.504333	0	2.14206	0
chr10:50746300_50747007:-	chr10	un.ad	ERCC6	1t.20i.1s	con	GT..AG	708	0	1	0	0.00934579	0	0.796262	0	4.2473	3.96563	3.6296	0.252167	0	1.07103	0
chr10:50943398_50944171:-	chr10	un.aa	OGDHL	3t.24i.1s	as	GT..AG	774	0	1	0	0.00934579	0	0.796262	0	4.44512	3.69145	3.45787	0.270896	0	1.20417	0
chr10:50945865_50945992:-	chr10	un.ad	OGDHL	3t.24i.1s	as	GT..AG	128	0	0	2	0	0.0192308	0	1.63846	4.44512	3.69145	3.45787	0	0.578391	0	2.57101
chr10:50946119_50950873:-	chr10	un.ad.aa	OGDHL	3t.24i.1s	as	GT..AG	4755	0	2	0	0.0186916	0	1.59252	0	4.44512	3.69145	3.45787	0.541793	0	2.40833	0
chr10:50946309_50948755:-	chr10	un.ad.aa	OGDHL	3t.24i.1s	as	GT..AG	2447	0	0	1	0	0.00961538	0	0.819231	4.44512	3.69145	3.45787	0	0.289195	0	1.28551
chr10:50948856_50950873:-	chr10	un.ad	OGDHL	3t.24i.1s	as	GT..AG	2018	0	2	0	0.0186916	0	1.59252	0	4.44512	3.69145	3.45787	0.541793	0	2.40833	0
chr10:50948955_50950873:-	chr10	un.ad	OGDHL	3t.24i.1s	as	GT..AG	1919	0	0	2	0	0.0192308	0	1.63846	4.44512	3.69145	3.45787	0	0.578391	0	2.57101
chr10:50952799_50953458:-	chr10	un.aa	OGDHL	3t.24i.1s	as	GT..AG	660	0	1	0	0.00934579	0	0.796262	0	4.44512	3.69145	3.45787	0.270896	0	1.20417	0
chr10:50955255_50957383:-	chr10	un.aa	OGDHL	3t.24i.1s	as	GT..AG	2129	0	0	1	0	0.00961538	0	0.819231	4.44512	3.69145	3.45787	0	0.289195	0	1.28551
chr10:50960278_50960683:-	chr10	un.ad	OGDHL	3t.24i.1s	as	GT..AG	406	0	1	0	0.00934579	0	0.796262	0	4.44512	3.69145	3.45787	0.270896	0	1.20417	0
chr10:50964904_50966434:-	chr10	un.ad	OGDHL	3t.24i.1s	as	GT..AG	1531	0	0	2	0	0.0192308	0	1.63846	4.44512	3.69145	3.45787	0	0.578391	0	2.57101
chr10:50964993_50970014:-	chr10	un.aa	OGDHL	3t.24i.1s	as	GT..AG	5022	0	1	0	0.00934579	0	0.796262	0	4.44512	3.69145	3.45787	0.270896	0	1.20417	0
chr10:50965032_50966434:-	chr10	un.ad	OGDHL	3t.24i.1s	as	GT..AG	1403	0	0	1	0	0.00961538	0	0.819231	4.44512	3.69145	3.45787	0	0.289195	0	1.28551
chr10:50965156_50966434:-	chr10	un.ad	OGDHL	3t.24i.1s	as	GT..AG	1279	0	0	1	0	0.00961538	0	0.819231	4.44512	3.69145	3.45787	0	0.289195	0	1.28551
chr10:51028340_51035447:-	chr10	un.aa	PARG	1t.17i.1s	con	GT..AG	7108	0	0	1	0	0.00961538	0	0.819231	8.5824	7.76362	8.94612	0	0.11178	0	0.959344
chr10:51028340_51065351:-	chr10	un.ad.aa	PARG	1t.17i.1s	con	GT..AG	37012	0	1	0	0.00934579	0	0.796262	0	8.5824	7.76362	8.94612	0.128806	0	1.10546	0
chr10:51077602_51080609:-	chr10	un.aa	PARG	1t.17i.1s	con	GT..AG	3008	0	0	1	0	0.00961538	0	0.819231	8.5824	7.76362	8.94612	0	0.11178	0	0.959344
chr10:51077602_51081031:-	chr10	un.aa	PARG	1t.17i.1s	con	GT..AG	3430	0	1	0	0.00934579	0	0.796262	0	8.5824	7.76362	8.94612	0.128806	0	1.10546	0
chr10:51081119_51086064:-	chr10	un	PARG	1t.17i.1s	con	GT..AG	4946	0	0	2	0	0.0192308	0	1.63846	8.5824	7.76362	8.94612	0	0.223561	0	1.91869
chr10:51081119_51087718:-	chr10	un.ad	PARG	1t.17i.1s	con	GT..AG	6600	0	0	1	0	0.00961538	0	0.819231	8.5824	7.76362	8.94612	0	0.11178	0	0.959344
chr10:51116588_51123962:-	chr10	un.ad	PARG	1t.17i.1s	con	GT..AG	7375	0	5	4	0.046729	0.0384615	3.98131	3.27692	8.5824	7.76362	8.94612	0.644029	0.447121	5.52732	3.83738
chr10:51287229_51288983:-	chr10	un.aa	LOC728407	1t.12i.1s	con	GC..AG	1755	0	1	0	0.00934579	0	0.796262	0	1.51716	1.37143	2.28391	0.729166	0	1.10626	0
chr10:51297422_51299247:-	chr10	un.ad	LOC728407	1t.12i.1s	con	GT..AG	1826	0	1	0	0.00934579	0	0.796262	0	1.51716	1.37143	2.28391	0.729166	0	1.10626	0
chr10:51299328_51300252:-	chr10	un.aa	LOC728407	1t.12i.1s	con	GT..AG	925	0	1	0	0.00934579	0	0.796262	0	1.51716	1.37143	2.28391	0.729166	0	1.10626	0
chr10:51299328_51302595:-	chr10	un.aa	LOC728407	1t.12i.1s	con	GT..AG	3268	0	1	0	0.00934579	0	0.796262	0	1.51716	1.37143	2.28391	0.729166	0	1.10626	0
chr10:51307907_51309448:-	chr10	un.ad	LOC728407	1t.12i.1s	con	GT..AG	1542	0	1	0	0.00934579	0	0.796262	0	1.51716	1.37143	2.28391	0.729166	0	1.10626	0
chr10:51309607_51345752:-	chr10	un.ad.aa	LOC728407	1t.12i.1s	con	GT..AG	36146	0	0	1	0	0.00961538	0	0.819231	1.51716	1.37143	2.28391	0	0.437846	0	0.66428
chr10:51361834_51362800:-	chr10	un.ad	PARG	1t.17i.1s	con	GT..AG	967	0	3	1	0.0280374	0.00961538	2.38879	0.819231	8.5824	7.76362	8.94612	0.386418	0.11178	3.31639	0.959344
chr10:51362897_51364704:-	chr10	un.ad	PARG	1t.17i.1s	con	GT..AG	1808	0	1	0	0.00934579	0	0.796262	0	8.5824	7.76362	8.94612	0.128806	0	1.10546	0
chr10:5144843_5149652:+	chr10	un.ad.aa	AKR1C3	3t.9i.2s	asap	GT..AG	4810	0	1	0	0.00934579	0	0.796262	0	45.3811	53.3013	19.3567	0.0187613	0	0.851407	0
chr10:51565228_51579127:+	chr10	un.aa	NCOA4	5t.15i.3s	asap	GT..AG	13900	0	0	1	0	0.00961538	0	0.819231	97.3314	107.789	94.5694	0	0.0105742	0	1.02921
chr10:51565297_51579130:+	chr10	un.ad	NCOA4	5t.15i.3s	asap	GT..AG	13834	0	1	0	0.00934579	0	0.796262	0	97.3314	107.789	94.5694	0.00927738	0	0.902981	0
chr10:51572493_51579133:+	chr10	un.ad	NCOA4	5t.15i.3s	asap	GT..AG	6641	0	2	3	0.0186916	0.0288462	1.59252	2.45769	97.3314	107.789	94.5694	0.0185548	0.0317227	1.80596	3.08762
chr10:51573417_51576310:+	chr10	un	NCOA4	5t.15i.3s	asap	GT..AG	2894	0	1	1	0.00934579	0.00961538	0.796262	0.819231	97.3314	107.789	94.5694	0.00927738	0.0105742	0.902981	1.02921
chr10:51579283_51580529:+	chr10	un.ad	NCOA4	5t.15i.3s	asap	GT..AG	1247	0	1	0	0.00934579	0	0.796262	0	97.3314	107.789	94.5694	0.00927738	0	0.902981	0
chr10:51580969_51581245:+	chr10	un.ad	NCOA4	5t.15i.3s	asap	GT..AG	277	0	0	1	0	0.00961538	0	0.819231	97.3314	107.789	94.5694	0	0.0105742	0	1.02921
chr10:51581379_51584615:+	chr10	un.ad.aa	NCOA4	5t.15i.3s	asap	GT..AG	3237	0	1	0	0.00934579	0	0.796262	0	97.3314	107.789	94.5694	0.00927738	0	0.902981	0
chr10:51582273_51584615:+	chr10	un.ad.aa	NCOA4	5t.15i.3s	asap	GT..AG	2343	0	0	2	0	0.0192308	0	1.63846	97.3314	107.789	94.5694	0	0.0211485	0	2.05841
chr10:51582935_51584615:+	chr10	un.aa	NCOA4	5t.15i.3s	asap	GT..AG	1681	0	1	2	0.00934579	0.0192308	0.796262	1.63846	97.3314	107.789	94.5694	0.00927738	0.0211485	0.902981	2.05841
chr10:51582940_51586270:+	chr10	un.ad.aa	NCOA4	5t.15i.3s	asap	GT..AG	3331	0	0	2	0	0.0192308	0	1.63846	97.3314	107.789	94.5694	0	0.0211485	0	2.05841
chr10:51585594_51586274:+	chr10	un	NCOA4	5t.15i.3s	asap	GC..AG	681	0	1	0	0.00934579	0	0.796262	0	97.3314	107.789	94.5694	0.00927738	0	0.902981	0
chr10:51587422_51589224:+	chr10	un.aa	NCOA4	5t.15i.3s	asap	GT..AG	1803	0	2	1	0.0186916	0.00961538	1.59252	0.819231	97.3314	107.789	94.5694	0.0185548	0.0105742	1.80596	1.02921
chr10:51592620_51594268:-	chr10	un.aa	TIMM23	3t.9i.1s	as	GT..AG	1649	0	0	1	0	0.00961538	0	0.819231	74.8762	79.519	78.1917	0	0.0127891	0	0.957598
chr10:51592620_51623108:-	chr10	un.ad.aa	TIMM23	3t.9i.1s	as	GT..AG	30489	0	1	1	0.00934579	0.00961538	0.796262	0.819231	74.8762	79.519	78.1917	0.0125756	0.0127891	0.941615	0.957598
chr10:51610452_51613217:-	chr10	un.ad.aa	TIMM23	3t.9i.1s	as	GT..AG	2766	0	1	0	0.00934579	0	0.796262	0	74.8762	79.519	78.1917	0.0125756	0	0.941615	0
chr10:51810394_51816543:-	chr10	un.aa	FLJ31813	1t.6i.1s	con	GT..AG	6150	0	2	1	0.0186916	0.00961538	1.59252	0.819231	0.835198	0.825902	0.572609	2.42159	1.74639	2.02251	1.45858
chr10:51827966_51829306:+	chr10	un.aa	FAM21A	1t.30i.1s	con	GT..AG	1341	0	1	0	0.00934579	0	0.796262	0	11.4187	14.5106	11.6912	0.0689151	0	0.786925	0
chr10:51827988_51829324:+	chr10	un.ad	FAM21A	1t.30i.1s	con	GT..AG	1337	0	0	1	0	0.00961538	0	0.819231	11.4187	14.5106	11.6912	0	0.0855344	0	0.976696
chr10:51827988_51829350:+	chr10	un.ad	FAM21A	1t.30i.1s	con	GT..AG	1363	0	2	2	0.0186916	0.0192308	1.59252	1.63846	11.4187	14.5106	11.6912	0.13783	0.171069	1.57385	1.95339
chr10:51828316_51829350:+	chr10	un	FAM21A	1t.30i.1s	con	GT..AG	1035	0	2	0	0.0186916	0	1.59252	0	11.4187	14.5106	11.6912	0.13783	0	1.57385	0
chr10:51843926_51845259:+	chr10	un.ad	FAM21B	2t.56i.2s	ap	GT..AG	1334	0	2	1	0.0186916	0.00961538	1.59252	0.819231	8.20902	9.92127	9.12041	0.201587	0.109644	1.65483	0.900071
chr10:51845319_51850535:+	chr10	un.ad.aa	FAM21B	2t.56i.2s	ap	GT..AG	5217	0	1	0	0.00934579	0	0.796262	0	8.20902	9.92127	9.12041	0.100794	0	0.827416	0
chr10:51851279_51851933:+	chr10	un.ad	FAM21B	2t.56i.2s	ap	GT..AG	655	0	1	0	0.00934579	0	0.796262	0	8.20902	9.92127	9.12041	0.100794	0	0.827416	0
chr10:51853678_51855358:+	chr10	un.ad.aa	FAM21B	2t.56i.2s	ap	GT..AG	1681	0	1	0	0.00934579	0	0.796262	0	8.20902	9.92127	9.12041	0.100794	0	0.827416	0
chr10:51857521_51863801:+	chr10	un.aa	FAM21B	2t.56i.2s	ap	GT..AG	6281	0	0	1	0	0.00961538	0	0.819231	8.20902	9.92127	9.12041	0	0.109644	0	0.900071
chr10:51857521_51866093:+	chr10	un.aa	FAM21B	2t.56i.2s	ap	GT..AG	8573	0	1	0	0.00934579	0	0.796262	0	8.20902	9.92127	9.12041	0.100794	0	0.827416	0
chr10:51859825_51862636:+	chr10	un.ad	FAM21B	2t.56i.2s	ap	GT..AG	2812	0	0	1	0	0.00961538	0	0.819231	8.20902	9.92127	9.12041	0	0.109644	0	0.900071
chr10:51872169_51873654:+	chr10	un.aa	FAM21B	2t.56i.2s	ap	GT..AG	1486	0	5	1	0.046729	0.00961538	3.98131	0.819231	8.20902	9.92127	9.12041	0.503968	0.109644	4.13708	0.900071
chr10:51885002_51887342:+	chr10	un.ad.aa	FAM21B	2t.56i.2s	ap	GT..AG	2341	0	0	1	0	0.00961538	0	0.819231	8.20902	9.92127	9.12041	0	0.109644	0	0.900071
chr10:51885002_51889178:+	chr10	un.ad.aa	FAM21B	2t.56i.2s	ap	GT..AG	4177	0	1	1	0.00934579	0.00961538	0.796262	0.819231	8.20902	9.92127	9.12041	0.100794	0.109644	0.827416	0.900071
chr10:51885210_51889178:+	chr10	un.ad.aa	FAM21B	2t.56i.2s	ap	GT..AG	3969	0	1	0	0.00934579	0	0.796262	0	8.20902	9.92127	9.12041	0.100794	0	0.827416	0
chr10:51885940_51886929:+	chr10	un.ad	FAM21B	2t.56i.2s	ap	GT..AG	990	0	1	0	0.00934579	0	0.796262	0	8.20902	9.92127	9.12041	0.100794	0	0.827416	0
chr10:51887505_51889178:+	chr10	un.aa	FAM21B	2t.56i.2s	ap	GT..AG	1674	0	0	3	0	0.0288462	0	2.45769	8.20902	9.92127	9.12041	0	0.328933	0	2.70021
chr10:51956606_51958060:-	chr10	un	ASAH2	2t.20i.1s	as	GT..AG	1455	0	3	2	0.0280374	0.0192308	2.38879	1.63846	0.666415	0.549681	0.696182	5.45771	2.87281	3.6371	1.91449
chr10:52066734_52066938:-	chr10	un	SGMS1	1t.10i.1s	con	GC..AG	205	0	1	0	0.00934579	0	0.796262	0	7.34103	5.18581	7.1788	0.192834	0	1.4156	0
chr10:52067909_52068001:-	chr10	un.aa	SGMS1	1t.10i.1s	con	GT..AG	93	0	0	2	0	0.0192308	0	1.63846	7.34103	5.18581	7.1788	0	0.278598	0	2.0452
chr10:52071176_52100146:-	chr10	un.aa	SGMS1	1t.10i.1s	con	GT..AG	28971	0	1	1	0.00934579	0.00961538	0.796262	0.819231	7.34103	5.18581	7.1788	0.192834	0.139299	1.4156	1.0226
chr10:52071176_52103251:-	chr10	un.ad.aa	SGMS1	1t.10i.1s	con	GT..AG	32076	0	2	0	0.0186916	0	1.59252	0	7.34103	5.18581	7.1788	0.385668	0	2.8312	0
chr10:52087083_52177823:-	chr10	un.aa	SGMS1	1t.10i.1s	con	GT..AG	90741	0	2	2	0.0186916	0.0192308	1.59252	1.63846	7.34103	5.18581	7.1788	0.385668	0.278598	2.8312	2.0452
chr10:52095476_52103251:-	chr10	un.ad	SGMS1	1t.10i.1s	con	GT..AG	7776	0	0	1	0	0.00961538	0	0.819231	7.34103	5.18581	7.1788	0	0.139299	0	1.0226
chr10:52100225_52103251:-	chr10	un.ad	SGMS1	1t.10i.1s	con	GT..AG	3027	0	2	0	0.0186916	0	1.59252	0	7.34103	5.18581	7.1788	0.385668	0	2.8312	0
chr10:52104106_52220432:-	chr10	un.ad.aa	SGMS1	1t.10i.1s	con	GT..AG	116327	0	0	4	0	0.0384615	0	3.27692	7.34103	5.18581	7.1788	0	0.557196	0	4.0904
chr10:52220575_52279590:-	chr10	un.ad.aa	SGMS1	1t.10i.1s	con	GT..AG	59016	0	0	2	0	0.0192308	0	1.63846	7.34103	5.18581	7.1788	0	0.278598	0	2.0452
chr10:52238998_52279590:-	chr10	un.ad	SGMS1	1t.10i.1s	con	GT..AG	40593	0	1	0	0.00934579	0	0.796262	0	7.34103	5.18581	7.1788	0.192834	0	1.4156	0
chr10:52279682_52383637:-	chr10	un.aa	SGMS1	1t.10i.1s	con	GT..AG	103956	0	0	2	0	0.0192308	0	1.63846	7.34103	5.18581	7.1788	0	0.278598	0	2.0452
chr10:52329404_52349912:-	chr10	un.ad	SGMS1	1t.10i.1s	con	GT..AG	20509	0	0	1	0	0.00961538	0	0.819231	7.34103	5.18581	7.1788	0	0.139299	0	1.0226
chr10:52350008_52358540:-	chr10	un.aa	SGMS1	1t.10i.1s	con	GT..AG	8533	0	2	0	0.0186916	0	1.59252	0	7.34103	5.18581	7.1788	0.385668	0	2.8312	0
chr10:52350008_52382898:-	chr10	un.aa	SGMS1	1t.10i.1s	con	GT..AG	32891	0	0	2	0	0.0192308	0	1.63846	7.34103	5.18581	7.1788	0	0.278598	0	2.0452
chr10:524774_532398:-	chr10	un.ad	DIP2C	1t.36i.1s	con	GT..AG	7625	0	2	0	0.0186916	0	1.59252	0	1.6088	1.62994	1.19766	1.22704	0	1.97406	0
chr10:52509163_52511848:+	chr10	un.ad	ASAH2B	1t.5i.1s	con	GT..AG	2686	0	2	1	0.0186916	0.00961538	1.59252	0.819231	2.95865	1.62564	1.55021	1.23028	0.645074	3.63999	1.90855
chr10:532471_574408:-	chr10	un.aa	DIP2C	1t.36i.1s	con	GT..AG	41938	0	1	0	0.00934579	0	0.796262	0	1.6088	1.62994	1.19766	0.61352	0	0.98703	0
chr10:53456252_53456625:+	chr10	un	PRKG1	2t.18i.2s	ap	GT..AG	374	0	2	0	0.0186916	0	1.59252	0	0.10366	0.0818251	0.101245	24.4424	0	2.5337	0
chr10:54069298_54071267:-	chr10	un.aa	PRKG1-AS1	1t.5i.1s	con	GT..AG	1970	0	3	3	0.0280374	0.0288462	2.38879	2.45769	0.625201	0.433711	0.483794	6.91705	6.20099	4.32454	3.87686
chr10:54071358_54073157:-	chr10	un.ad	PRKG1-AS1	1t.5i.1s	con	GT..AG	1800	0	4	0	0.0373832	0	3.18505	0	0.625201	0.433711	0.483794	9.22273	0	5.76606	0
chr10:54074846_54075272:+	chr10	un.ad	DKK1	1t.3i.1s	con	GT..AG	427	0	2	0	0.0186916	0	1.59252	0	135.34	131.584	109.119	0.0151994	0	2.05709	0
chr10:54075058_54076054:+	chr10	un.aa	DKK1	1t.3i.1s	con	GT..AG	997	0	1	0	0.00934579	0	0.796262	0	135.34	131.584	109.119	0.00759971	0	1.02854	0
chr10:54075369_54076054:+	chr10	un.aa	DKK1	1t.3i.1s	con	GT..AG	686	0	7	0	0.0654206	0	5.57383	0	135.34	131.584	109.119	0.053198	0	7.19981	0
chr10:54076124_54076313:+	chr10	un.aa	DKK1	1t.3i.1s	con	GT..AG	190	0	1	0	0.00934579	0	0.796262	0	135.34	131.584	109.119	0.00759971	0	1.02854	0
chr10:5454784_5493792:+	chr10	un.ad.aa	NET1	3t.13i.2s	asap	GT..AG	39009	0	1	0	0.00934579	0	0.796262	0	17.3414	18.4348	18.9944	0.0542452	0	0.940691	0
chr10:5468685_5493792:+	chr10	un.ad.aa	NET1	3t.13i.2s	asap	GT..AG	25108	0	7	3	0.0654206	0.0288462	5.57383	2.45769	17.3414	18.4348	18.9944	0.379717	0.157941	6.58484	2.73893
chr10:5471193_5485717:+	chr10	un.ad	NET1	3t.13i.2s	asap	GT..AG	14525	0	2	2	0.0186916	0.0192308	1.59252	1.63846	17.3414	18.4348	18.9944	0.10849	0.105294	1.88138	1.82595
chr10:5485838_5493792:+	chr10	un.aa	NET1	3t.13i.2s	asap	GT..AG	7955	0	2	1	0.0186916	0.00961538	1.59252	0.819231	17.3414	18.4348	18.9944	0.10849	0.0526471	1.88138	0.912977
chr10:5488822_5491765:+	chr10	un.ad	NET1	3t.13i.2s	asap	GT..AG	2944	0	2	0	0.0186916	0	1.59252	0	17.3414	18.4348	18.9944	0.10849	0	1.88138	0
chr10:5496486_5496952:+	chr10	un.ad	NET1	3t.13i.2s	asap	GT..AG	467	0	1	0	0.00934579	0	0.796262	0	17.3414	18.4348	18.9944	0.0542452	0	0.940691	0
chr10:5682794_5683743:-	chr10	un.aa	ASB13	3t.8i.1s	as	GT..AG	950	0	0	1	0	0.00961538	0	0.819231	18.1669	20.7999	22.6958	0	0.044061	0	0.80045
chr10:5683925_5693175:-	chr10	un.ad.aa	ASB13	3t.8i.1s	as	GT..AG	9251	0	0	1	0	0.00961538	0	0.819231	18.1669	20.7999	22.6958	0	0.044061	0	0.80045
chr10:5691316_5693175:-	chr10	un.ad	ASB13	3t.8i.1s	as	GT..AG	1860	0	1	0	0.00934579	0	0.796262	0	18.1669	20.7999	22.6958	0.0480772	0	0.87341	0
chr10:5695014_5708475:-	chr10	un.aa	ASB13	3t.8i.1s	as	GT..AG	13462	0	0	2	0	0.0192308	0	1.63846	18.1669	20.7999	22.6958	0	0.088122	0	1.6009
chr10:5727139_5727579:+	chr10	un.ad	FAM208B	1t.20i.1s	con	GT..AG	441	0	6	0	0.0560748	0	4.77757	0	20.5152	22.0347	24.2616	0.272298	0	5.58624	0
chr10:5727139_5762222:+	chr10	un.ad	FAM208B	1t.20i.1s	con	GT..AG	35084	0	1	0	0.00934579	0	0.796262	0	20.5152	22.0347	24.2616	0.045383	0	0.931041	0
chr10:5738030_5741487:+	chr10	un	FAM208B	1t.20i.1s	con	GT..AG	3458	0	0	1	0	0.00961538	0	0.819231	20.5152	22.0347	24.2616	0	0.0412174	0	0.845583
chr10:5741701_5762222:+	chr10	un	FAM208B	1t.20i.1s	con	GT..AG	20522	0	1	0	0.00934579	0	0.796262	0	20.5152	22.0347	24.2616	0.045383	0	0.931041	0
chr10:5756171_5762528:+	chr10	un	FAM208B	1t.20i.1s	con	GT..AG	6358	0	1	0	0.00934579	0	0.796262	0	20.5152	22.0347	24.2616	0.045383	0	0.931041	0
chr10:5756171_5762592:+	chr10	un	FAM208B	1t.20i.1s	con	GT..AG	6422	0	0	2	0	0.0192308	0	1.63846	20.5152	22.0347	24.2616	0	0.0824348	0	1.69117
chr10:5756171_5772758:+	chr10	un	FAM208B	1t.20i.1s	con	GT..AG	16588	0	0	2	0	0.0192308	0	1.63846	20.5152	22.0347	24.2616	0	0.0824348	0	1.69117
chr10:5759714_5762528:+	chr10	un.ad	FAM208B	1t.20i.1s	con	GT..AG	2815	0	0	2	0	0.0192308	0	1.63846	20.5152	22.0347	24.2616	0	0.0824348	0	1.69117
chr10:5759714_5762592:+	chr10	un.ad	FAM208B	1t.20i.1s	con	GT..AG	2879	0	0	1	0	0.00961538	0	0.819231	20.5152	22.0347	24.2616	0	0.0412174	0	0.845583
chr10:5762934_5765646:+	chr10	un.ad	FAM208B	1t.20i.1s	con	GT..AG	2713	0	1	0	0.00934579	0	0.796262	0	20.5152	22.0347	24.2616	0.045383	0	0.931041	0
chr10:5764467_5765639:+	chr10	un.aa	FAM208B	1t.20i.1s	con	GT..AG	1173	0	2	0	0.0186916	0	1.59252	0	20.5152	22.0347	24.2616	0.0907659	0	1.86208	0
chr10:5765753_5766392:+	chr10	un.aa	FAM208B	1t.20i.1s	con	GT..AG	640	0	1	0	0.00934579	0	0.796262	0	20.5152	22.0347	24.2616	0.045383	0	0.931041	0
chr10:5765753_5768847:+	chr10	un.aa	FAM208B	1t.20i.1s	con	GT..AG	3095	0	0	3	0	0.0288462	0	2.45769	20.5152	22.0347	24.2616	0	0.123652	0	2.53675
chr10:5766428_5772758:+	chr10	un	FAM208B	1t.20i.1s	con	GT..AG	6331	0	1	0	0.00934579	0	0.796262	0	20.5152	22.0347	24.2616	0.045383	0	0.931041	0
chr10:5769087_5781580:+	chr10	un.ad.aa	FAM208B	1t.20i.1s	con	GT..AG	12494	0	0	1	0	0.00961538	0	0.819231	20.5152	22.0347	24.2616	0	0.0412174	0	0.845583
chr10:5774887_5777266:+	chr10	un.aa	FAM208B	1t.20i.1s	con	GT..AG	2380	0	1	0	0.00934579	0	0.796262	0	20.5152	22.0347	24.2616	0.045383	0	0.931041	0
chr10:5777510_5784385:+	chr10	un.ad	FAM208B	1t.20i.1s	con	GT..AG	6876	0	0	1	0	0.00961538	0	0.819231	20.5152	22.0347	24.2616	0	0.0412174	0	0.845583
chr10:5782461_5784385:+	chr10	un.ad	FAM208B	1t.20i.1s	con	GT..AG	1925	0	0	1	0	0.00961538	0	0.819231	20.5152	22.0347	24.2616	0	0.0412174	0	0.845583
chr10:5782461_5798575:+	chr10	un.ad.aa	FAM208B	1t.20i.1s	con	GT..AG	16115	0	1	0	0.00934579	0	0.796262	0	20.5152	22.0347	24.2616	0.045383	0	0.931041	0
chr10:5784490_5788239:+	chr10	un.ad	FAM208B	1t.20i.1s	con	GT..AG	3750	0	0	2	0	0.0192308	0	1.63846	20.5152	22.0347	24.2616	0	0.0824348	0	1.69117
chr10:5784490_5798575:+	chr10	un.ad.aa	FAM208B	1t.20i.1s	con	GT..AG	14086	0	4	0	0.0373832	0	3.18505	0	20.5152	22.0347	24.2616	0.181532	0	3.72416	0
chr10:5788428_5790900:+	chr10	un	FAM208B	1t.20i.1s	con	GT..AG	2473	0	0	2	0	0.0192308	0	1.63846	20.5152	22.0347	24.2616	0	0.0824348	0	1.69117
chr10:5788428_5791744:+	chr10	un	FAM208B	1t.20i.1s	con	GT..AG	3317	0	0	2	0	0.0192308	0	1.63846	20.5152	22.0347	24.2616	0	0.0824348	0	1.69117
chr10:5791991_5800849:+	chr10	un.ad.aa	FAM208B	1t.20i.1s	con	GT..AG	8859	0	1	0	0.00934579	0	0.796262	0	20.5152	22.0347	24.2616	0.045383	0	0.931041	0
[truncated: 71,164 more rows]

## Sheet: Abundant
juncid	chr	annostatus	geneassign	gmcode	regcode	dinucleotide	intron_size	wt_cov	kd1_cov	kd2_cov	KD1_covpermillion	KD2_covpermillion	WT_expect_KD1_depth	WT_expect_KD2_depth	Wt_FPKM	KD1_FPKM	KD2_FPKM	KD1_covperFPKM	KD2_covperFPKM	WT_expect_KD1_fpkm	WT_expect_KD2_fpkm
chr10:127530504_127540714:-	chr10	un.aa	DHX32	1t.10i.1s	con	GT..AG	10211	0	13	1	0.121495	0.00961538	10.3514	0.819231	15.5464	13.3993	13.1625	0.9702	0.0759734	15.0831	1.18111
chr10:22055239_22171210:-	chr10	un.ad.aa	DNAJC1	1t.11i.1s	con	GT..AG	115972	0	21	22	0.196262	0.211538	16.7215	18.0231	26.8543	36.6574	33.6907	0.572872	0.652999	15.3841	17.5358
chr10:3151802_3154413:+	chr10	un.aa	PFKP	2t.25i.2s	ap	GT..AG	2612	0	16	12	0.149533	0.115385	12.7402	9.83077	156.736	148.231	152.665	0.10794	0.0786035	16.918	12.32
chr11:112019460_112034628:-	chr11	un.ad.aa	IL18	2t.6i.1s	as	GT..AG	15169	0	13	10	0.121495	0.0961538	10.3514	8.19231	163.23	200.114	191.804	0.064963	0.0521366	10.6039	8.51022
chr11:118234994_118235754:+	chr11	un.aa	UBE4A	2t.20i.1s	as	GT..AG	761	0	12	20	0.11215	0.192308	9.55514	16.3846	28.1998	29.6379	32.4327	0.404887	0.616662	11.4177	17.3897
chr11:118272580_118277651:+	chr11	un.aa	ATP5L	2t.4i.1s	as	GT..AG	5072	0	14	8	0.130841	0.0769231	11.1477	6.55385	197.35	219.234	220.041	0.0638587	0.0363569	12.6025	7.17503
chr11:32605476_32610139:+	chr11	un.ad.aa	EIF3M	1t.10i.1s	con	GT..AG	4664	0	2	16	0.0186916	0.153846	1.59252	13.1077	185.362	170.715	214.833	0.0117154	0.0744765	2.17159	13.8051
chr11:58347096_58377302:+	chr11	un.ad.aa	ZFP91-CNTF	1t.12i.1s	con	GT..AG	30207	0	3	14	0.0280374	0.134615	2.38879	11.4692	1.03428	1.5645	1.41975	1.91755	9.86089	1.98329	10.199
chr12:49498335_49499706:-	chr12	un.ad.aa	LMBR1L	1t.16i.1s	con	GT..AG	1372	0	10	14	0.0934579	0.134615	7.96262	11.4692	4.36595	5.79498	4.78738	1.72563	2.92436	7.53403	12.7676
chr13:100622184_100622380:-	chr13	un.ad	ZIC5	1t.1i.1s	con	GT..AG	197	0	14	7	0.130841	0.0673077	11.1477	5.73462	2.78823	3.44279	3.41882	4.06647	2.04749	11.3382	5.70886
chr14:20927600_20928350:-	chr14	un.ad.aa	TMEM55B	2t.7i.1s	as	GT..AG	751	0	14	5	0.130841	0.0480769	11.1477	4.09615	16.9264	20.0328	16.1824	0.698854	0.308978	11.8291	5.22988
chr14:35596818_35735932:+	chr14	un.ad.aa	KIAA0391	5t.11i.2s	asap	GT..AG	139115	0	4	16	0.0373832	0.153846	3.18505	13.1077	32.4588	31.9021	37.5761	0.125384	0.425803	4.0698	13.821
chr14:65204094_65204579:+	chr14	un.ad	PLEKHG3	1t.14i.1s	con	GT..AG	486	0	40	18	0.373832	0.173077	31.8505	14.7462	13.1588	14.1772	15.3365	2.82143	1.17367	37.1268	15.4442
chr15:55731780_55783320:-	chr15	un.ad.aa	DYX1C1	3t.11i.2s	asap	GT..AG	51541	0	13	11	0.121495	0.105769	10.3514	9.01154	0.989019	0.900888	1.8333	14.4302	6.00011	14.2717	5.93422
chr15:72767356_72837160:+	chr15	un.ad.aa	ARIH1	1t.13i.1s	con	GT..AG	69805	0	21	5	0.196262	0.0480769	16.7215	4.09615	15.8058	15.7652	14.8834	1.33205	0.335945	21.0541	5.30989
chr15:83655314_83656087:+	chr15	un.aa	FAM103A1	1t.3i.1s	con	GT..AG	774	0	10	16	0.0934579	0.153846	7.96262	13.1077	23.5128	28.4549	35.1864	0.351433	0.454721	8.26316	10.6917
chr15:89862582_89865972:-	chr15	un.ad.aa	POLG	2t.23i.1s	as	GT..AG	3391	0	10	14	0.0934579	0.134615	7.96262	11.4692	25.8367	26.7746	29.2435	0.373488	0.478739	9.64972	12.3691
chr15:91415457_91418811:+	chr15	un.aa	FURIN	1t.15i.1s	con	GT..AG	3355	0	16	7	0.149533	0.0673077	12.7402	5.73462	37.5862	45.0593	39.2568	0.355088	0.178313	13.3464	6.70212
chr16:21990573_21991867:+	chr16	un.aa	UQCRC2	1t.13i.1s	con	GT..AG	1295	0	14	12	0.130841	0.115385	11.1477	9.83077	124.535	110.589	115.143	0.126595	0.104218	15.7656	12.9789
chr16:22320827_22324940:+	chr16	un.aa	POLR3E	6t.25i.1s	as	GC..AG	4114	0	14	4	0.130841	0.0384615	11.1477	3.27692	19.8908	20.2709	21.6973	0.690645	0.184355	13.7375	3.66696
chr16:81047793_81050930:+	chr16	un.aa	CENPN	5t.14i.1s	as	GT..AG	3138	0	10	14	0.0934579	0.134615	7.96262	11.4692	55.0181	53.6434	54.1271	0.186416	0.25865	10.2563	14.2304
chr17:26874868_26875609:-	chr17	un.ad.aa	UNC119	2t.4i.1s	as	GT..AG	742	0	10	13	0.0934579	0.125	7.96262	10.65	26.039	27.6573	24.8776	0.361568	0.522558	9.41487	13.6069
chr17:37006468_37008856:-	chr17	un.ad.aa	RPL23	1t.4i.1s	con	GT..AG	2389	0	11	17	0.102804	0.163462	8.75888	13.9269	2654.36	2669.94	2751.77	0.00411994	0.00617784	10.9358	16.3982
chr17:47009080_47013572:-	chr17	un.aa	SNF8	1t.7i.1s	con	GT..AG	4493	0	13	10	0.121495	0.0961538	10.3514	8.19231	153.689	154.619	144.87	0.0840776	0.0690274	12.9218	10.6088
chr17:6544473_6545568:+	chr17	un.aa	TXNDC17	1t.3i.1s	con	GC..AG	1096	0	20	8	0.186916	0.0769231	15.9252	6.55385	37.8687	36.4684	42.1081	0.54842	0.189987	20.768	7.19458
chr17:80018831_80019084:-	chr17	un.ad	DUS1L	1t.13i.1s	con	GT..AG	254	0	7	13	0.0654206	0.125	5.57383	10.65	82.909	82.9359	93.093	0.0844025	0.139645	6.99773	11.5779
chr19:14675671_14676013:+	chr19	un.ad.aa	TECR	3t.14i.1s	as	GT..AG	343	0	14	6	0.130841	0.0576923	11.1477	4.91538	86.9992	87.7929	77.3395	0.159466	0.07758	13.8734	6.7494
chr1:150939339_150939867:-	chr1	un.ad.aa	CERS2	2t.11i.1s	as	GT..AG	529	0	16	6	0.149533	0.0576923	12.7402	4.91538	132.39	150.477	171.274	0.106329	0.0350316	14.0768	4.63783
chr1:151149508_151156792:-	chr1	un.ad.aa	VPS72	3t.7i.1s	as	GT..AG	7285	0	13	4	0.121495	0.0384615	10.3514	3.27692	84.3368	88.7066	102.817	0.146551	0.0389041	12.3596	3.28104
chr1:151373322_151374017:+	chr1	un.ad.aa	PSMB4	1t.6i.1s	con	GT..AG	696	0	13	10	0.121495	0.0961538	10.3514	8.19231	811.668	719.423	803.197	0.01807	0.0124502	14.6669	10.1055
chr1:154938258_154938637:-	chr1	un.ad.aa	SHC1	5t.13i.1s	as	GT..AG	380	0	16	8	0.149533	0.0769231	12.7402	6.55385	132.867	108.7	133.977	0.147194	0.0597117	19.5572	7.93372
chr1:155282071_155287731:+	chr1	un.aa	FDPS	5t.14i.2s	asap	GC..AG	5661	0	0	13	0	0.125	0	10.65	209.16	191.387	207.554	0	0.0626343	0	13.1006
chr1:156521888_156530725:-	chr1	un.ad.aa	IQGAP3	1t.37i.1s	con	GT..AG	8838	0	16	2	0.149533	0.0192308	12.7402	1.63846	17.4228	13.3153	11.999	1.20163	0.166681	20.9356	2.90403
chr1:175916376_176145045:-	chr1	un.ad.aa	RFWD2	2t.21i.1s	as	GT..AG	228670	0	13	2	0.121495	0.0192308	10.3514	1.63846	20.4674	21.0206	18.9431	0.618441	0.105579	12.6579	2.16093
chr1:204191908_204197210:-	chr1	un.ad.aa	PLEKHA6	1t.22i.1s	con	GT..AG	5303	0	13	6	0.121495	0.0576923	10.3514	4.91538	11.7061	10.4176	9.38288	1.24789	0.639463	14.6079	7.48561
chr1:207265051_207271494:+	chr1	un.aa	C4BPB	5t.8i.3s	asap	GT..AG	6444	0	35	25	0.327103	0.240385	27.8692	20.4808	253.869	227.891	265.315	0.153582	0.0942276	38.9898	23.9215
chr1:241761300_241763681:-	chr1	un.aa	OPN3	1t.3i.1s	con	GT..AG	2382	0	30	13	0.280374	0.125	23.8879	10.65	14.6301	30.3546	13.3138	0.988318	0.97643	14.4591	14.2852
chr1:46661750_46662641:-	chr1	un.ad.aa	POMGNT1	2t.24i.1s	as	GT..AG	892	0	3	14	0.0280374	0.134615	2.38879	11.4692	34.2897	31.8569	35.548	0.0941711	0.393834	3.22909	13.5044
chr1:53158540_53163837:-	chr1	un.aa	SELRC1	1t.2i.1s	con	GT..AG	5298	0	18	14	0.168224	0.134615	14.3327	11.4692	40.4451	46.1885	53.1619	0.389707	0.263346	15.7618	10.6511
chr1:55509708_55517950:+	chr1	un.ad.aa	PCSK9	1t.11i.1s	con	GT..AG	8243	0	10	16	0.0934579	0.153846	7.96262	13.1077	107.974	124.86	96.8561	0.0800897	0.165194	8.64757	17.8365
chr1:67889961_67890765:-	chr1	un.ad.aa	SERBP1	4t.9i.1s	as	GT..AG	805	0	4	13	0.0373832	0.125	3.18505	10.65	195.868	160.158	226.02	0.0249753	0.057517	4.89186	11.2657
chr1:78248953_78267015:+	chr1	un.aa	FAM73A	2t.16i.1s	as	GT..AG	18063	0	7	13	0.0654206	0.125	5.57383	10.65	15.8206	12.2174	14.5042	0.572953	0.896292	9.06444	14.1798
chr20:35627333_35635813:-	chr20	un.ad.aa	RBL1	2t.21i.2s	ap	GT..AG	8481	0	16	4	0.149533	0.0384615	12.7402	3.27692	12.1487	12.4149	11.0841	1.28877	0.360877	15.6569	4.38419
chr20:47679831_47682728:+	chr20	un.ad.aa	CSE1L	3t.26i.1s	as	GT..AG	2898	0	12	15	0.11215	0.144231	9.55514	12.2885	170.452	138.855	165.602	0.0864211	0.0905786	14.7306	15.4393
chr20:47700700_47705783:+	chr20	un.ad.aa	CSE1L	3t.26i.1s	as	GT..AG	5084	0	11	16	0.102804	0.153846	8.75888	13.1077	170.452	138.855	165.602	0.0792193	0.0966172	13.5031	16.4685
chr22:39267763_39268126:-	chr22	un.ad.aa	CBX6	1t.4i.1s	con	GT..AG	364	0	15	11	0.140187	0.105769	11.9439	9.01154	21.3107	19.4751	21.3287	0.770214	0.515737	16.4138	10.9907
chr22:50312961_50313803:+	chr22	un.ad.aa	CRELD2	2t.11i.1s	as	GT..AG	843	0	7	14	0.0654206	0.134615	5.57383	11.4692	29.9675	25.0507	29.4327	0.279433	0.475661	8.37393	14.2544
chr2:102315001_102440389:+	chr2	un.ad.aa	MAP4K4	5t.39i.2s	asap	GT..AG	125389	0	21	4	0.196262	0.0384615	16.7215	3.27692	14.7277	15.2025	11.6306	1.38135	0.34392	20.3441	5.06516
chr2:113251988_113258782:+	chr2	un.aa	TTL	1t.6i.1s	con	GT..AG	6795	0	10	18	0.0934579	0.173077	7.96262	14.7462	44.7503	38.4945	48.9973	0.259777	0.367367	11.6251	16.4398
chr2:172217024_172290392:-	chr2	un.aa	METTL8	1t.9i.1s	con	GT..AG	73369	0	14	6	0.130841	0.0576923	11.1477	4.91538	4.72476	4.48226	5.16856	3.12342	1.16086	14.7574	5.4848
chr2:17906626_17912344:-	chr2	un.ad.aa	SMC6	2t.28i.1s	as	GT..AG	5719	0	12	14	0.11215	0.134615	9.55514	11.4692	17.7906	18.9587	19.3348	0.632955	0.724083	11.2607	12.8819
chr2:219129898_219130301:-	chr2	un.ad.aa	AAMP	1t.10i.1s	con	GT..AG	404	0	19	6	0.17757	0.0576923	15.129	4.91538	92.0988	93.1557	122.034	0.20396	0.0491666	18.7844	4.52819
chr2:53992723_54013953:-	chr2	un.aa	GPR75-ASB3	1t.9i.1s	con	GT..AG	21231	0	7	13	0.0654206	0.125	5.57383	10.65	4.16282	4.03255	2.63456	1.73587	4.93441	7.22614	20.5411
chr2:54115950_54119944:-	chr2	un.ad.aa	PSME4	1t.46i.1s	con	GT..AG	3995	0	14	4	0.130841	0.0384615	11.1477	3.27692	20.5153	23.8907	20.1407	0.586002	0.198603	12.022	4.07439
chr2:69330073_69339211:+	chr2	un.ad	ANTXR1	3t.19i.1s	as	GT..AG	9139	0	6	13	0.0560748	0.125	4.77757	10.65	44.7944	51.7333	44.5699	0.115979	0.291677	5.19524	13.0655
chr2:85823773_85824567:+	chr2	un.ad.aa	RNF181	1t.4i.1s	con	GT..AG	795	0	23	12	0.214953	0.115385	18.314	9.83077	97.4154	90.4281	93.8271	0.254346	0.127895	24.7772	12.4589
chr3:111578424_111632165:+	chr3	un.ad.aa	PHLDB2	4t.21i.3s	asap	GT..AG	53742	0	17	7	0.158879	0.0673077	13.5364	5.73462	15.9134	20.0016	17.9375	0.849932	0.390244	13.5254	6.21013
chr3:128987464_128990609:+	chr3	un.ad.aa	COPG1	1t.23i.1s	con	GT..AG	3146	0	15	4	0.140187	0.0384615	11.9439	3.27692	84.5625	90.0651	68.6008	0.166546	0.0583084	14.0836	4.9307
chr3:184033645_184035504:+	chr3	un.ad.aa	EIF4G1	7t.38i.3s	asap	GT..AG	1860	0	16	15	0.149533	0.144231	12.7402	12.2885	192.533	175.342	196.999	0.0912502	0.0761425	17.5687	14.6599
chr3:47458698_47459810:-	chr3	un.ad.aa	SCAP	1t.22i.1s	con	GT..AG	1113	0	14	3	0.130841	0.0288462	11.1477	2.45769	22.612	23.8321	21.8471	0.587443	0.137318	13.2832	3.10503
chr3:48604624_48605142:-	chr3	un.ad.aa	COL7A1	1t.117i.1s	con	GT..AG	519	0	15	7	0.140187	0.0673077	11.9439	5.73462	19.1849	15.1246	14.9352	0.991762	0.468691	19.0268	8.99177
chr3:49053141_49053590:-	chr3	un.ad.aa	DALRD3	3t.13i.1s	as	GT..AG	450	0	24	14	0.224299	0.134615	19.1103	11.4692	16.9367	13.1507	11.6834	1.825	1.19828	30.9095	20.295
chr4:40468717_40631412:-	chr4	un.ad.aa	RBM47	2t.8i.1s	as	GT..AG	162696	0	14	11	0.130841	0.105769	11.1477	9.01154	25.9036	27.3713	23.1913	0.511485	0.474316	13.2493	12.2865
chr5:141309717_141312823:+	chr5	un.aa	KIAA0141	2t.12i.1s	as	GT..AG	3107	0	15	5	0.140187	0.0480769	11.9439	4.09615	13.4203	13.4024	13.546	1.1192	0.369113	15.0201	4.95362
chr5:96058423_96063192:+	chr5	un.aa	CAST	4t.38i.4s	ap	GT..AG	4770	0	5	19	0.046729	0.182692	3.98131	15.5654	73.4424	88.0855	79.1154	0.056763	0.240156	4.16881	17.6376
chr6:36462415_36464487:-	chr6	un.ad	STK38	1t.13i.1s	con	GT..AG	2073	0	17	11	0.158879	0.105769	13.5364	9.01154	12.8277	13.0594	9.31951	1.30174	1.18032	16.6983	15.1407
chr6:44084367_44095119:-	chr6	un.aa	MRPL14	1t.2i.1s	con	GT..AG	10753	0	8	16	0.0747664	0.153846	6.37009	13.1077	108.049	134.722	155.355	0.0593815	0.10299	6.41609	11.1279
chr6:56963940_56997839:+	chr6	un.ad.aa	ZNF451	3t.16i.2s	asap	GT..AG	33900	0	7	13	0.0654206	0.125	5.57383	10.65	15.1102	14.5433	16.2611	0.481321	0.799454	7.27286	12.0799
chr7:127347702_127447537:+	chr7	un.ad.aa	SND1	1t.23i.1s	con	GT..AG	99836	0	18	7	0.168224	0.0673077	14.3327	5.73462	120.349	147.262	128.015	0.122231	0.0546811	14.7104	6.58081
chr7:91659306_91667732:+	chr7	un.ad.aa	AKAP9	2t.50i.1s	as	GT..AG	8427	0	4	17	0.0373832	0.163462	3.18505	13.9269	11.2604	13.3819	9.93856	0.298911	1.71051	3.36584	19.2609
chr8:22885267_22886041:-	chr8	un.ad.aa	TNFRSF10B	3t.10i.1s	as	GT..AG	775	0	19	9	0.17757	0.0865385	15.129	7.37308	26.4658	34.1411	29.0288	0.556514	0.310037	14.7286	8.20539
chr8:64081374_64081945:+	chr8	un.aa	YTHDF3	1t.4i.1s	con	GT..AG	572	0	17	8	0.158879	0.0769231	13.5364	6.55385	16.3164	19.889	16.4527	0.854744	0.486242	13.9464	7.93375
chr9:139685877_139686702:+	chr9	un.ad.aa	TMEM141	1t.4i.1s	con	GT..AG	826	0	14	6	0.130841	0.0576923	11.1477	4.91538	52.4145	48.983	48.808	0.285813	0.122931	14.9808	6.44334
chr9:94973172_94984783:-	chr9	un.aa	IARS	3t.35i.1s	as	GT..AG	11612	0	26	10	0.242991	0.0961538	20.7028	8.19231	109.367	132.367	113.11	0.196424	0.0884095	21.4822	9.66904
chrX:11139153_11139731:+	chrX	un.aa	HCCS	3t.8i.1s	as	GT..AG	579	0	13	13	0.121495	0.125	10.3514	10.65	40.1386	37.7577	45.2218	0.344301	0.287472	13.8197	11.5387
chrX:114795588_114802473:+	chrX	un.ad	PLS3	3t.17i.2s	asap	GT..AG	6886	0	13	3	0.121495	0.0288462	10.3514	2.45769	169.803	197.643	180.265	0.0657752	0.0166422	11.1688	2.82589
chrX:130918068_130919184:-	chrX	un.aa	LOC286467	1t.12i.1s	con	GT..AG	1117	0	0	30	0	0.288462	0	24.5769	7.25727	10.7585	7.77208	0	3.85997	0	28.0129
chrX:131197518_131202111:+	chrX	un.ad	MST4	3t.13i.2s	asap	GT..AG	4594	0	12	20	0.11215	0.192308	9.55514	16.3846	75.3848	77.5158	82.3628	0.154807	0.242828	11.6701	18.3055

## Sheet: GO_analysis
Annotation Cluster 1	Enrichment Score: 1.2281318640455612
Category	Term	Count	%	PValue	Genes	List Total	Pop Hits	Pop Total	Fold Enrichment	Bonferroni	Benjamini	FDR
GOTERM_BP_FAT	GO:0008202~steroid metabolic process	4	5.47945	0.0533348	FDPS, PCSK9, TECR, SCAP	58	202	13528	4.61864	1	0.999238	55.9221
GOTERM_BP_FAT	GO:0008203~cholesterol metabolic process	3	4.10959	0.057373	FDPS, PCSK9, SCAP	58	92	13528	7.6057	1	0.996029	58.6503
GOTERM_BP_FAT	GO:0016125~sterol metabolic process	3	4.10959	0.0675906	FDPS, PCSK9, SCAP	58	101	13528	6.92796	1	0.993862	64.866
Annotation Cluster 2	Enrichment Score: 0.7540960471711067
Category	Term	Count	%	PValue	Genes	List Total	Pop Hits	Pop Total	Fold Enrichment	Bonferroni	Benjamini	FDR
GOTERM_MF_FAT	GO:0004866~endopeptidase inhibitor activity	3	4.10959	0.125612	CAST, COL7A1, FURIN	56	145	12983	4.79667	1	0.999405	80.4268
GOTERM_MF_FAT	GO:0030414~peptidase inhibitor activity	3	4.10959	0.137021	CAST, COL7A1, FURIN	56	153	12983	4.54587	1	0.992497	83.3139
GOTERM_MF_FAT	GO:0004857~enzyme inhibitor activity	3	4.10959	0.317611	CAST, COL7A1, FURIN	56	270	12983	2.57599	1	0.981029	99.0376
Annotation Cluster 3	Enrichment Score: 0.7436280845054867
Category	Term	Count	%	PValue	Genes	List Total	Pop Hits	Pop Total	Fold Enrichment	Bonferroni	Benjamini	FDR
SP_PIR_KEYWORDS	mitochondrion	9	12.3288	0.0113757	UQCRC2, HCCS, MRPL14, POLG, KIAA0141, ATP5L, SHC1, KIAA0391, DHX32	72	832	19235	2.88987	0.875349	0.500465	13.1669
GOTERM_CC_FAT	GO:0005739~mitochondrion	9	12.3288	0.0645505	UQCRC2, HCCS, MRPL14, POLG, KIAA0141, ATP5L, SHC1, KIAA0391, DHX32	52	1087	12782	2.03521	0.999941	0.999941	54.7568
GOTERM_CC_FAT	GO:0005743~mitochondrial inner membrane	4	5.47945	0.12263	UQCRC2, HCCS, POLG, ATP5L	52	306	12782	3.21317	1	0.998282	78.8805
GOTERM_CC_FAT	GO:0019866~organelle inner membrane	4	5.47945	0.143383	UQCRC2, HCCS, POLG, ATP5L	52	329	12782	2.98854	1	0.996479	84.1103
SP_PIR_KEYWORDS	mitochondrion inner membrane	3	4.10959	0.159421	UQCRC2, HCCS, ATP5L	72	193	19235	4.15263	1	0.928202	88.2703
GOTERM_CC_FAT	GO:0031966~mitochondrial membrane	4	5.47945	0.207449	UQCRC2, HCCS, POLG, ATP5L	52	394	12782	2.49551	1	0.998874	93.6925
GOTERM_CC_FAT	GO:0005740~mitochondrial envelope	4	5.47945	0.233683	UQCRC2, HCCS, POLG, ATP5L	52	419	12782	2.34661	1	0.998461	95.7723
GOTERM_CC_FAT	GO:0031967~organelle envelope	5	6.84932	0.233719	UQCRC2, HCCS, CSE1L, POLG, ATP5L	52	620	12782	1.98232	1	0.996122	95.7747
GOTERM_CC_FAT	GO:0031975~envelope	5	6.84932	0.235449	UQCRC2, HCCS, CSE1L, POLG, ATP5L	52	622	12782	1.97595	1	0.99255	95.8867
UP_SEQ_FEATURE	transit peptide:Mitochondrion	4	5.47945	0.25095	UQCRC2, MRPL14, KIAA0141, KIAA0391	72	467	19113	2.27373	1	0.999964	97.8222
SP_PIR_KEYWORDS	transit peptide	4	5.47945	0.25693	UQCRC2, MRPL14, KIAA0141, KIAA0391	72	476	19235	2.24498	1	0.932954	97.4386
GOTERM_CC_FAT	GO:0031090~organelle membrane	7	9.58904	0.270342	UQCRC2, HCCS, POMGNT1, POLG, SNF8, ATP5L, FURIN	52	1096	12782	1.56994	1	0.978392	97.6392
GOTERM_CC_FAT	GO:0044429~mitochondrial part	4	5.47945	0.425993	UQCRC2, HCCS, POLG, ATP5L	52	595	12782	1.65249	1	0.98892	99.8637
SP_PIR_KEYWORDS	transport	4	5.47945	0.952458	UQCRC2, CSE1L, SNF8, ATP5L	72	1670	19235	0.639887	1	0.999997	100
Annotation Cluster 4	Enrichment Score: 0.674815302801093
Category	Term	Count	%	PValue	Genes	List Total	Pop Hits	Pop Total	Fold Enrichment	Bonferroni	Benjamini	FDR
GOTERM_BP_FAT	GO:0032268~regulation of cellular protein metabolic process	6	8.21918	0.0488151	ZFP91-CNTF, EIF4G1, PSMB4, PCSK9, FURIN, DNAJC1	58	474	13528	2.95242	1	0.999982	52.6698
GOTERM_BP_FAT	GO:0010605~negative regulation of macromolecule metabolic process	7	9.58904	0.0873811	PSMB4, SND1, RBL1, PCSK9, FURIN, DNAJC1, VPS72	58	734	13528	2.22437	1	0.993201	74.5042
GOTERM_BP_FAT	GO:0006508~proteolysis	8	10.9589	0.15291	UQCRC2, RFWD2, ARIH1, PSMB4, UBE4A, PCSK9, C4BPB, FURIN	58	1054	13528	1.77033	1	0.998879	91.6285
GOTERM_BP_FAT	GO:0032269~negative regulation of cellular protein metabolic process	3	4.10959	0.175572	PSMB4, FURIN, DNAJC1	58	180	13528	3.88736	1	0.999412	94.4181
SP_PIR_KEYWORDS	zymogen	3	4.10959	0.176414	PSMB4, PCSK9, FURIN	72	206	19235	3.89057	1	0.905099	90.8834
GOTERM_BP_FAT	GO:0051248~negative regulation of protein metabolic process	3	4.10959	0.186162	PSMB4, FURIN, DNAJC1	58	187	13528	3.74184	1	0.999445	95.3989
GOTERM_MF_FAT	GO:0004175~endopeptidase activity	4	5.47945	0.211872	UQCRC2, PSMB4, PCSK9, FURIN	56	375	12983	2.47295	1	0.972486	94.4592
GOTERM_BP_FAT	GO:0010604~positive regulation of macromolecule metabolic process	6	8.21918	0.292916	ZFP91-CNTF, PSMB4, PCSK9, SHC1, FURIN, SCAP	58	857	13528	1.63296	1	0.999839	99.4375
SP_PIR_KEYWORDS	hydrolase	8	10.9589	0.34999	UQCRC2, PSMB4, PCSK9, ATP5L, FURIN, PHLDB2, TMEM55B, DHX32	72	1555	19235	1.37442	1	0.966915	99.5086
GOTERM_MF_FAT	GO:0070011~peptidase activity, acting on L-amino acid peptides	4	5.47945	0.412779	UQCRC2, PSMB4, PCSK9, FURIN	56	549	12983	1.68918	1	0.985126	99.8448
GOTERM_MF_FAT	GO:0008233~peptidase activity	4	5.47945	0.441279	UQCRC2, PSMB4, PCSK9, FURIN	56	574	12983	1.6156	1	0.982159	99.9152
SP_PIR_KEYWORDS	Protease	3	4.10959	0.536573	PSMB4, PCSK9, FURIN	72	484	19235	1.65591	1	0.993257	99.9924
Annotation Cluster 5	Enrichment Score: 0.6538919747224132
Category	Term	Count	%	PValue	Genes	List Total	Pop Hits	Pop Total	Fold Enrichment	Bonferroni	Benjamini	FDR
INTERPRO	IPR011993:Pleckstrin homology-type	4	5.47945	0.126666	PLEKHG3, PLEKHA6, SHC1, PHLDB2	69	303	16659	3.18726	1	1	81.0237
UP_SEQ_FEATURE	domain:PH	3	4.10959	0.219983	PLEKHG3, PLEKHA6, PHLDB2	72	237	19113	3.36023	1	0.999992	96.276
SMART	SM00233:PH	3	4.10959	0.278165	PLEKHG3, PLEKHA6, PHLDB2	35	277	9079	2.80939	0.999999	0.989574	95.1039
INTERPRO	IPR001849:Pleckstrin homology	3	4.10959	0.312667	PLEKHG3, PLEKHA6, PHLDB2	69	277	16659	2.61482	1	0.997519	98.9958
Annotation Cluster 6	Enrichment Score: 0.6396618868222982
Category	Term	Count	%	PValue	Genes	List Total	Pop Hits	Pop Total	Fold Enrichment	Bonferroni	Benjamini	FDR
SP_PIR_KEYWORDS	magnesium	6	8.21918	0.0236391	STK38, POLG, FDPS, PFKP, MST4, TTL	72	442	19235	3.62651	0.987144	0.581382	25.5628
SP_PIR_KEYWORDS	atp-binding	9	12.3288	0.114586	IARS, MAP4K4, STK38, PFKP, SMC6, AKAP9, MST4, DHX32, TTL	72	1326	19235	1.81325	1	0.866491	77.7273
GOTERM_BP_FAT	GO:0016310~phosphorylation	7	9.58904	0.119073	UQCRC2, MAP4K4, STK38, ATP5L, AKAP9, SHC1, MST4	58	800	13528	2.04086	1	0.997346	84.9669
GOTERM_MF_FAT	GO:0000287~magnesium ion binding	5	6.84932	0.124072	STK38, POLG, PFKP, MST4, TTL	56	452	12983	2.56459	1	1	80.0038
GOTERM_MF_FAT	GO:0030554~adenyl nucleotide binding	11	15.0685	0.124125	IARS, MAP4K4, STK38, PFKP, SMC6, DALRD3, AKAP9, DUS1L, MST4, DHX32, TTL	56	1577	12983	1.61714	1	0.999983	80.0184
GOTERM_MF_FAT	GO:0001883~purine nucleoside binding	11	15.0685	0.133484	IARS, MAP4K4, STK38, PFKP, SMC6, DALRD3, AKAP9, DUS1L, MST4, DHX32, TTL	56	1601	12983	1.5929	1	0.997383	82.4637
GOTERM_MF_FAT	GO:0001882~nucleoside binding	11	15.0685	0.137902	IARS, MAP4K4, STK38, PFKP, SMC6, DALRD3, AKAP9, DUS1L, MST4, DHX32, TTL	56	1612	12983	1.58203	1	0.983516	83.5198
SP_PIR_KEYWORDS	serine/threonine-protein kinase	4	5.47945	0.166304	MAP4K4, STK38, AKAP9, MST4	72	381	19235	2.80475	1	0.921637	89.4021
GOTERM_MF_FAT	GO:0005524~ATP binding	10	13.6986	0.16782	IARS, MAP4K4, STK38, PFKP, SMC6, DALRD3, AKAP9, MST4, DHX32, TTL	56	1477	12983	1.56966	1	0.987176	89.2705
INTERPRO	IPR008271:Serine/threonine protein kinase, active site	4	5.47945	0.175696	MAP4K4, STK38, AKAP9, MST4	69	354	16659	2.72808	1	1	90.6612
GOTERM_MF_FAT	GO:0032559~adenyl ribonucleotide binding	10	13.6986	0.177524	IARS, MAP4K4, STK38, PFKP, SMC6, DALRD3, AKAP9, MST4, DHX32, TTL	56	1497	12983	1.54869	1	0.98267	90.6958
INTERPRO	IPR017442:Serine/threonine protein kinase-related	4	5.47945	0.180769	MAP4K4, STK38, AKAP9, MST4	69	359	16659	2.69008	1	0.999992	91.3425
GOTERM_BP_FAT	GO:0007243~protein kinase cascade	4	5.47945	0.204249	MAP4K4, TNFRSF10B, STK38, SHC1	58	370	13528	2.52153	1	0.99962	96.7117
GOTERM_BP_FAT	GO:0006793~phosphorus metabolic process	7	9.58904	0.224752	UQCRC2, MAP4K4, STK38, ATP5L, AKAP9, SHC1, MST4	58	973	13528	1.678	1	0.999761	97.774
GOTERM_BP_FAT	GO:0006796~phosphate metabolic process	7	9.58904	0.224752	UQCRC2, MAP4K4, STK38, ATP5L, AKAP9, SHC1, MST4	58	973	13528	1.678	1	0.999761	97.774
SP_PIR_KEYWORDS	kinase	5	6.84932	0.248857	MAP4K4, STK38, PFKP, AKAP9, MST4	72	688	19235	1.94152	1	0.944612	97.0732
SMART	SM00220:S_TKc	3	4.10959	0.252952	MAP4K4, STK38, MST4	35	259	9079	3.00463	0.999995	0.999995	93.2727
SP_PIR_KEYWORDS	transferase	8	10.9589	0.254131	METTL8, MAP4K4, POMGNT1, STK38, POLG, FDPS, PFKP, MST4	72	1394	19235	1.53316	1	0.939711	97.317
GOTERM_MF_FAT	GO:0004674~protein serine/threonine kinase activity	4	5.47945	0.274209	MAP4K4, STK38, AKAP9, MST4	56	430	12983	2.15664	1	0.977632	97.9641
SP_PIR_KEYWORDS	nucleotide-binding	9	12.3288	0.281773	IARS, MAP4K4, STK38, PFKP, SMC6, AKAP9, MST4, DHX32, TTL	72	1686	19235	1.42608	1	0.935302	98.3164
INTERPRO	IPR017441:Protein kinase, ATP binding site	4	5.47945	0.284105	MAP4K4, STK38, AKAP9, MST4	69	455	16659	2.1225	1	0.999776	98.3449
INTERPRO	IPR002290:Serine/threonine protein kinase	3	4.10959	0.285464	MAP4K4, STK38, MST4	69	259	16659	2.79654	1	0.999385	98.3831
UP_SEQ_FEATURE	nucleotide phosphate-binding region:ATP	6	8.21918	0.286172	MAP4K4, STK38, PFKP, SMC6, MST4, DHX32	72	962	19113	1.65567	1	0.99935	98.8493
GOTERM_MF_FAT	GO:0017076~purine nucleotide binding	11	15.0685	0.289302	IARS, MAP4K4, STK38, PFKP, SMC6, DALRD3, AKAP9, DUS1L, MST4, DHX32, TTL	56	1918	12983	1.32963	1	0.977162	98.4229
INTERPRO	IPR000719:Protein kinase, core	4	5.47945	0.307599	MAP4K4, STK38, AKAP9, MST4	69	476	16659	2.02886	1	0.99845	98.901
GOTERM_BP_FAT	GO:0006468~protein amino acid phosphorylation	5	6.84932	0.309129	MAP4K4, STK38, AKAP9, SHC1, MST4	58	667	13528	1.74844	1	0.999873	99.6023
UP_SEQ_FEATURE	binding site:ATP	4	5.47945	0.326975	IARS, MAP4K4, STK38, MST4	72	542	19113	1.9591	1	0.999666	99.4722
GOTERM_MF_FAT	GO:0032553~ribonucleotide binding	10	13.6986	0.373635	IARS, MAP4K4, STK38, PFKP, SMC6, DALRD3, AKAP9, MST4, DHX32, TTL	56	1836	12983	1.26274	1	0.986625	99.6601
GOTERM_MF_FAT	GO:0032555~purine ribonucleotide binding	10	13.6986	0.373635	IARS, MAP4K4, STK38, PFKP, SMC6, DALRD3, AKAP9, MST4, DHX32, TTL	56	1836	12983	1.26274	1	0.986625	99.6601
UP_SEQ_FEATURE	active site:Proton acceptor	4	5.47945	0.444036	MAP4K4, STK38, PFKP, MST4	72	658	19113	1.61373	1	0.999969	99.958
GOTERM_MF_FAT	GO:0004672~protein kinase activity	4	5.47945	0.477017	MAP4K4, STK38, AKAP9, MST4	56	606	12983	1.53029	1	0.986487	99.962
GOTERM_MF_FAT	GO:0000166~nucleotide binding	11	15.0685	0.485866	IARS, MAP4K4, STK38, PFKP, SMC6, DALRD3, AKAP9, DUS1L, MST4, DHX32, TTL	56	2245	12983	1.13596	1	0.9857	99.9691
UP_SEQ_FEATURE	domain:Protein kinase	3	4.10959	0.522978	MAP4K4, STK38, MST4	72	469	19113	1.69803	1	0.999984	99.9945
GOTERM_BP_FAT	GO:0007242~intracellular signaling cascade	6	8.21918	0.620031	MAP4K4, TNFRSF10B, STK38, IQGAP3, SHC1, PHLDB2	58	1256	13528	1.11421	1	0.999992	99.9999
Annotation Cluster 7	Enrichment Score: 0.6152060541505057
Category	Term	Count	%	PValue	Genes	List Total	Pop Hits	Pop Total	Fold Enrichment	Bonferroni	Benjamini	FDR
UP_SEQ_FEATURE	repeat:WD 7	3	4.10959	0.107194	RFWD2, AAMP, SCAP	72	150	19113	5.30917	1	1	77.7248
UP_SEQ_FEATURE	repeat:WD 6	3	4.10959	0.159712	RFWD2, AAMP, SCAP	72	192	19113	4.14779	1	0.999995	90.0202
UP_SEQ_FEATURE	repeat:WD 5	3	4.10959	0.214527	RFWD2, AAMP, SCAP	72	233	19113	3.41792	1	0.999999	95.9158
INTERPRO	IPR019782:WD40 repeat 2	3	4.10959	0.235491	RFWD2, AAMP, SCAP	69	226	16659	3.20489	1	0.999993	96.2936
UP_SEQ_FEATURE	repeat:WD 4	3	4.10959	0.239167	RFWD2, AAMP, SCAP	72	251	19113	3.17281	1	0.999984	97.3221
INTERPRO	IPR017986:WD40 repeat, region	3	4.10959	0.253638	RFWD2, AAMP, SCAP	69	238	16659	3.0433	1	0.999966	97.2399
UP_SEQ_FEATURE	repeat:WD 3	3	4.10959	0.258439	RFWD2, AAMP, SCAP	72	265	19113	3.00519	1	0.999917	98.0936
INTERPRO	IPR019781:WD40 repeat, subgroup	3	4.10959	0.259698	RFWD2, AAMP, SCAP	69	242	16659	2.99299	1	0.999852	97.5026
SMART	SM00320:WD40	3	4.10959	0.262751	RFWD2, AAMP, SCAP	35	266	9079	2.92556	0.999997	0.998341	94.0465
UP_SEQ_FEATURE	repeat:WD 2	3	4.10959	0.270847	RFWD2, AAMP, SCAP	72	274	19113	2.90648	1	0.999869	98.4754
UP_SEQ_FEATURE	repeat:WD 1	3	4.10959	0.270847	RFWD2, AAMP, SCAP	72	274	19113	2.90648	1	0.999869	98.4754
SP_PIR_KEYWORDS	wd repeat	3	4.10959	0.271191	RFWD2, AAMP, SCAP	72	276	19235	2.90383	1	0.935536	97.9834
INTERPRO	IPR001680:WD40 repeat	3	4.10959	0.29606	RFWD2, AAMP, SCAP	69	266	16659	2.72295	1	0.998957	98.6539
INTERPRO	IPR019775:WD40 repeat, conserved site	3	4.10959	0.312667	RFWD2, AAMP, SCAP	69	277	16659	2.61482	1	0.997519	98.9958
INTERPRO	IPR015943:WD40/YVTN repeat-like	3	4.10959	0.347115	RFWD2, AAMP, SCAP	69	300	16659	2.41435	1	0.995299	99.4657
Annotation Cluster 8	Enrichment Score: 0.5782413722945471
Category	Term	Count	%	PValue	Genes	List Total	Pop Hits	Pop Total	Fold Enrichment	Bonferroni	Benjamini	FDR
GOTERM_BP_FAT	GO:0032268~regulation of cellular protein metabolic process	6	8.21918	0.0488151	ZFP91-CNTF, EIF4G1, PSMB4, PCSK9, FURIN, DNAJC1	58	474	13528	2.95242	1	0.999982	52.6698
GOTERM_BP_FAT	GO:0043523~regulation of neuron apoptosis	3	4.10959	0.0551832	ZFP91-CNTF, PCSK9, FURIN	58	90	13528	7.77471	1	0.997964	57.1911
GOTERM_BP_FAT	GO:0051241~negative regulation of multicellular organismal process	3	4.10959	0.15179	ZFP91-CNTF, PCSK9, FURIN	58	164	13528	4.26661	1	0.999245	91.4615
GOTERM_BP_FAT	GO:0032270~positive regulation of cellular protein metabolic process	3	4.10959	0.257428	ZFP91-CNTF, PSMB4, FURIN	58	233	13528	3.00311	1	0.999858	98.8305
GOTERM_BP_FAT	GO:0051247~positive regulation of protein metabolic process	3	4.10959	0.273098	ZFP91-CNTF, PSMB4, FURIN	58	243	13528	2.87952	1	0.999765	99.1497
GOTERM_BP_FAT	GO:0010604~positive regulation of macromolecule metabolic process	6	8.21918	0.292916	ZFP91-CNTF, PSMB4, PCSK9, SHC1, FURIN, SCAP	58	857	13528	1.63296	1	0.999839	99.4375
GOTERM_BP_FAT	GO:0009967~positive regulation of signal transduction	3	4.10959	0.35397	ZFP91-CNTF, TNFRSF10B, FURIN	58	295	13528	2.37195	1	0.999869	99.8541
GOTERM_BP_FAT	GO:0010647~positive regulation of cell communication	3	4.10959	0.405318	ZFP91-CNTF, TNFRSF10B, FURIN	58	329	13528	2.12682	1	0.99994	99.9577
GOTERM_BP_FAT	GO:0042981~regulation of apoptosis	5	6.84932	0.441672	ZFP91-CNTF, TNFRSF10B, PCSK9, FURIN, MST4	58	804	13528	1.45051	1	0.99991	99.9835
GOTERM_BP_FAT	GO:0043067~regulation of programmed cell death	5	6.84932	0.449299	ZFP91-CNTF, TNFRSF10B, PCSK9, FURIN, MST4	58	812	13528	1.43622	1	0.999887	99.9866
GOTERM_BP_FAT	GO:0010941~regulation of cell death	5	6.84932	0.452152	ZFP91-CNTF, TNFRSF10B, PCSK9, FURIN, MST4	58	815	13528	1.43093	1	0.999871	99.9876
GOTERM_CC_FAT	GO:0005615~extracellular space	4	5.47945	0.519705	ZFP91-CNTF, IL18, PCSK9, FURIN	52	685	12782	1.43537	1	0.995268	99.9836
GOTERM_CC_FAT	GO:0044421~extracellular region part	5	6.84932	0.539637	ZFP91-CNTF, COL7A1, IL18, PCSK9, FURIN	52	960	12782	1.28025	1	0.995453	99.9901
Annotation Cluster 9	Enrichment Score: 0.4672651549123737
Category	Term	Count	%	PValue	Genes	List Total	Pop Hits	Pop Total	Fold Enrichment	Bonferroni	Benjamini	FDR
GOTERM_BP_FAT	GO:0006508~proteolysis	8	10.9589	0.15291	UQCRC2, RFWD2, ARIH1, PSMB4, UBE4A, PCSK9, C4BPB, FURIN	58	1054	13528	1.77033	1	0.998879	91.6285
GOTERM_BP_FAT	GO:0044257~cellular protein catabolic process	5	6.84932	0.248606	RFWD2, ARIH1, PSMB4, UBE4A, PCSK9	58	603	13528	1.93401	1	0.999866	98.6047
GOTERM_BP_FAT	GO:0030163~protein catabolic process	5	6.84932	0.266311	RFWD2, ARIH1, PSMB4, UBE4A, PCSK9	58	622	13528	1.87493	1	0.999852	99.023
GOTERM_BP_FAT	GO:0006511~ubiquitin-dependent protein catabolic process	3	4.10959	0.271531	ARIH1, PSMB4, UBE4A	58	242	13528	2.89142	1	0.999824	99.1219
GOTERM_BP_FAT	GO:0044265~cellular macromolecule catabolic process	5	6.84932	0.365325	RFWD2, ARIH1, PSMB4, UBE4A, PCSK9	58	725	13528	1.60856	1	0.99988	99.8881
GOTERM_BP_FAT	GO:0009057~macromolecule catabolic process	5	6.84932	0.419604	RFWD2, ARIH1, PSMB4, UBE4A, PCSK9	58	781	13528	1.49322	1	0.999934	99.9706
GOTERM_BP_FAT	GO:0019941~modification-dependent protein catabolic process	4	5.47945	0.437691	RFWD2, ARIH1, PSMB4, UBE4A	58	574	13528	1.62538	1	0.999919	99.9817
GOTERM_BP_FAT	GO:0043632~modification-dependent macromolecule catabolic process	4	5.47945	0.437691	RFWD2, ARIH1, PSMB4, UBE4A	58	574	13528	1.62538	1	0.999919	99.9817
GOTERM_BP_FAT	GO:0051603~proteolysis involved in cellular protein catabolic process	4	5.47945	0.466688	RFWD2, ARIH1, PSMB4, UBE4A	58	600	13528	1.55494	1	0.99987	99.9917
SP_PIR_KEYWORDS	ubl conjugation pathway	3	4.10959	0.564042	RFWD2, ARIH1, UBE4A	72	509	19235	1.57457	1	0.993504	99.9964
Annotation Cluster 10	Enrichment Score: 0.4575099857595874
Category	Term	Count	%	PValue	Genes	List Total	Pop Hits	Pop Total	Fold Enrichment	Bonferroni	Benjamini	FDR
GOTERM_MF_FAT	GO:0060589~nucleoside-triphosphatase regulator activity	4	5.47945	0.254648	MAP4K4, PLEKHG3, IQGAP3, DNAJC1	56	413	12983	2.24542	1	0.982847	97.1875
GOTERM_MF_FAT	GO:0005083~small GTPase regulator activity	3	4.10959	0.323865	MAP4K4, PLEKHG3, IQGAP3	56	274	12983	2.53839	1	0.978106	99.1395
GOTERM_MF_FAT	GO:0030695~GTPase regulator activity	3	4.10959	0.514239	MAP4K4, PLEKHG3, IQGAP3	56	404	12983	1.72158	1	0.988195	99.9845
Annotation Cluster 11	Enrichment Score: 0.42681696516473777
Category	Term	Count	%	PValue	Genes	List Total	Pop Hits	Pop Total	Fold Enrichment	Bonferroni	Benjamini	FDR
GOTERM_BP_FAT	GO:0042325~regulation of phosphorylation	4	5.47945	0.313196	ZFP91-CNTF, TNFRSF10B, RBL1, SHC1	58	466	13528	2.00207	1	0.999848	99.6359
GOTERM_BP_FAT	GO:0051174~regulation of phosphorus metabolic process	4	5.47945	0.335298	ZFP91-CNTF, TNFRSF10B, RBL1, SHC1	58	485	13528	1.92364	1	0.999821	99.7767
GOTERM_BP_FAT	GO:0019220~regulation of phosphate metabolic process	4	5.47945	0.335298	ZFP91-CNTF, TNFRSF10B, RBL1, SHC1	58	485	13528	1.92364	1	0.999821	99.7767
GOTERM_BP_FAT	GO:0043549~regulation of kinase activity	3	4.10959	0.446177	TNFRSF10B, RBL1, SHC1	58	357	13528	1.96001	1	0.999901	99.9854
GOTERM_BP_FAT	GO:0051338~regulation of transferase activity	3	4.10959	0.467443	TNFRSF10B, RBL1, SHC1	58	372	13528	1.88098	1	0.999846	99.9919
Annotation Cluster 12	Enrichment Score: 0.3321119834976569
Category	Term	Count	%	PValue	Genes	List Total	Pop Hits	Pop Total	Fold Enrichment	Bonferroni	Benjamini	FDR
GOTERM_BP_FAT	GO:0051605~protein maturation by peptide bond cleavage	3	4.10959	0.0508965	PCSK9, C4BPB, FURIN	58	86	13528	8.13633	1	0.999807	54.1944
GOTERM_BP_FAT	GO:0016485~protein processing	3	4.10959	0.080824	PCSK9, C4BPB, FURIN	58	112	13528	6.24754	1	0.993385	71.6247
GOTERM_BP_FAT	GO:0051604~protein maturation	3	4.10959	0.0934889	PCSK9, C4BPB, FURIN	58	122	13528	5.73544	1	0.992884	76.9389
GOTERM_CC_FAT	GO:0005576~extracellular region	7	9.58904	0.834152	ZFP91-CNTF, CRELD2, COL7A1, IL18, PCSK9, C4BPB, FURIN	52	2010	12782	0.856047	1	0.999915	100
SP_PIR_KEYWORDS	Secreted	5	6.84932	0.880484	CRELD2, COL7A1, IL18, PCSK9, C4BPB	72	1689	19235	0.790861	1	0.999937	100
UP_SEQ_FEATURE	disulfide bond	8	10.9589	0.914957	CRELD2, TNFRSF10B, TXNDC17, COL7A1, PCSK9, C4BPB, FURIN, OPN3	72	2819	19113	0.75334	1	1	100
SP_PIR_KEYWORDS	disulfide bond	8	10.9589	0.929639	CRELD2, TNFRSF10B, TXNDC17, COL7A1, PCSK9, C4BPB, FURIN, OPN3	72	2924	19235	0.730924	1	0.99999	100
SP_PIR_KEYWORDS	signal	8	10.9589	0.967053	CRELD2, TNFRSF10B, COL7A1, PCSK9, C4BPB, ANTXR1, FURIN, DNAJC1	72	3250	19235	0.657607	1	0.999999	100
UP_SEQ_FEATURE	signal peptide	8	10.9589	0.968686	CRELD2, TNFRSF10B, COL7A1, PCSK9, C4BPB, ANTXR1, FURIN, DNAJC1	72	3250	19113	0.653436	1	1	100
UP_SEQ_FEATURE	glycosylation site:N-linked (GlcNAc...)	9	12.3288	0.992241	CRELD2, COL7A1, PCSK9, C4BPB, ANTXR1, FURIN, TECR, OPN3, SCAP	72	4129	19113	0.578621	1	1	100
SP_PIR_KEYWORDS	glycoprotein	9	12.3288	0.995056	CRELD2, COL7A1, PCSK9, C4BPB, ANTXR1, FURIN, TECR, OPN3, SCAP	72	4318	19235	0.556826	1	1	100
Annotation Cluster 13	Enrichment Score: 0.2884765521312443
Category	Term	Count	%	PValue	Genes	List Total	Pop Hits	Pop Total	Fold Enrichment	Bonferroni	Benjamini	FDR
GOTERM_CC_FAT	GO:0005792~microsome	3	4.10959	0.243995	POMGNT1, DNAJC1, SCAP	52	237	12782	3.11149	1	0.9893	96.4011
GOTERM_CC_FAT	GO:0042598~vesicular fraction	3	4.10959	0.254374	POMGNT1, DNAJC1, SCAP	52	244	12782	3.02223	1	0.986234	96.9464
GOTERM_CC_FAT	GO:0000267~cell fraction	6	8.21918	0.436429	IARS, UNC119, POMGNT1, PFKP, DNAJC1, SCAP	52	1083	12782	1.36182	1	0.987803	99.8904
UP_SEQ_FEATURE	topological domain:Lumenal	3	4.10959	0.493654	POMGNT1, DNAJC1, SCAP	72	444	19113	1.79364	1	0.999988	99.9878
GOTERM_CC_FAT	GO:0005624~membrane fraction	3	4.10959	0.842146	POMGNT1, DNAJC1, SCAP	52	809	12782	0.911524	1	0.999908	100
GOTERM_CC_FAT	GO:0005626~insoluble fraction	3	4.10959	0.856865	POMGNT1, DNAJC1, SCAP	52	839	12782	0.878931	1	0.999859	100
UP_SEQ_FEATURE	topological domain:Cytoplasmic	7	9.58904	0.991231	LMBR1L, POMGNT1, TNFRSF10B, ANTXR1, OPN3, DNAJC1, SCAP	72	3374	19113	0.550743	1	1	100
Annotation Cluster 14	Enrichment Score: 0.27673103282989786
Category	Term	Count	%	PValue	Genes	List Total	Pop Hits	Pop Total	Fold Enrichment	Bonferroni	Benjamini	FDR
GOTERM_CC_FAT	GO:0005794~Golgi apparatus	6	8.21918	0.266805	POMGNT1, SND1, AKAP9, FURIN, MST4, SCAP	52	872	12782	1.69134	1	0.983741	97.4995
GOTERM_CC_FAT	GO:0031410~cytoplasmic vesicle	3	4.10959	0.733634	SND1, FURIN, SCAP	52	642	12782	1.14863	1	0.999559	100
GOTERM_CC_FAT	GO:0031982~vesicle	3	4.10959	0.755325	SND1, FURIN, SCAP	52	670	12782	1.10063	1	0.999631	100
Annotation Cluster 15	Enrichment Score: 0.2382042451095738
Category	Term	Count	%	PValue	Genes	List Total	Pop Hits	Pop Total	Fold Enrichment	Bonferroni	Benjamini	FDR
SP_PIR_KEYWORDS	chromatin regulator	3	4.10959	0.185682	RBL1, VPS72, CBX6	72	213	19235	3.76272	1	0.903332	92.0717
GOTERM_BP_FAT	GO:0016568~chromatin modification	3	4.10959	0.321538	RBL1, VPS72, CBX6	58	274	13528	2.55374	1	0.999843	99.6967
GOTERM_BP_FAT	GO:0006325~chromatin organization	3	4.10959	0.475819	RBL1, VPS72, CBX6	58	378	13528	1.85112	1	0.999851	99.9936
GOTERM_BP_FAT	GO:0051276~chromosome organization	3	4.10959	0.611267	RBL1, VPS72, CBX6	58	485	13528	1.44273	1	0.999992	99.9999
GOTERM_BP_FAT	GO:0010629~negative regulation of gene expression	3	4.10959	0.632423	SND1, RBL1, VPS72	58	504	13528	1.38834	1	0.999993	100
SP_PIR_KEYWORDS	Transcription	8	10.9589	0.654219	ZFP91-CNTF, SND1, ZNF451, SNF8, RBL1, POLR3E, VPS72, CBX6	72	2071	19235	1.03198	1	0.996003	99.9998
SP_PIR_KEYWORDS	transcription regulation	7	9.58904	0.771822	ZFP91-CNTF, SND1, ZNF451, SNF8, RBL1, VPS72, CBX6	72	2026	19235	0.923035	1	0.999156	100
GOTERM_BP_FAT	GO:0006350~transcription	8	10.9589	0.802816	ZFP91-CNTF, SND1, ZNF451, SNF8, RBL1, POLR3E, VPS72, CBX6	58	2101	13528	0.888116	1	1	100
GOTERM_BP_FAT	GO:0045449~regulation of transcription	8	10.9589	0.940469	ZFP91-CNTF, SND1, ZNF451, SNF8, RBL1, VPS72, CBX6, SCAP	58	2601	13528	0.71739	1	1	100
GOTERM_MF_FAT	GO:0030528~transcription regulator activity	3	4.10959	0.991003	SND1, SNF8, VPS72	56	1512	12983	0.459999	1	1	100
Annotation Cluster 16	Enrichment Score: 0.22845366913512857
Category	Term	Count	%	PValue	Genes	List Total	Pop Hits	Pop Total	Fold Enrichment	Bonferroni	Benjamini	FDR
GOTERM_CC_FAT	GO:0005783~endoplasmic reticulum	6	8.21918	0.33655	CRELD2, PCSK9, FURIN, TECR, DNAJC1, SCAP	52	960	12782	1.5363	1	0.990028	99.2378
SP_PIR_KEYWORDS	calcium	4	5.47945	0.573762	CRELD2, PCSK9, FURIN, PLS3	72	803	19235	1.33077	1	0.993306	99.9973
GOTERM_MF_FAT	GO:0005509~calcium ion binding	4	5.47945	0.75711	CRELD2, PCSK9, FURIN, PLS3	56	919	12983	1.00909	1	0.999773	100
GOTERM_CC_FAT	GO:0005576~extracellular region	7	9.58904	0.834152	ZFP91-CNTF, CRELD2, COL7A1, IL18, PCSK9, C4BPB, FURIN	52	2010	12782	0.856047	1	0.999915	100
Annotation Cluster 17	Enrichment Score: 0.2279277131334437
Category	Term	Count	%	PValue	Genes	List Total	Pop Hits	Pop Total	Fold Enrichment	Bonferroni	Benjamini	FDR
GOTERM_MF_FAT	GO:0046872~metal ion binding	20	27.3973	0.384173	UQCRC2, HCCS, ZFP91-CNTF, CRELD2, STK38, POLG, ZNF451, PFKP, RNF181, FURIN, MST4, TTL, IARS, RFWD2, ARIH1, POMGNT1, ZIC5, PCSK9, ANTXR1, PLS3	56	4140	12983	1.12	1	0.985528	99.7235
GOTERM_MF_FAT	GO:0043169~cation binding	20	27.3973	0.402746	UQCRC2, HCCS, ZFP91-CNTF, CRELD2, STK38, POLG, ZNF451, PFKP, RNF181, FURIN, MST4, TTL, IARS, RFWD2, ARIH1, POMGNT1, ZIC5, PCSK9, ANTXR1, PLS3	56	4179	12983	1.10954	1	0.986129	99.8094
SP_PIR_KEYWORDS	metal-binding	13	17.8082	0.41654	ZFP91-CNTF, HCCS, STK38, ZNF451, PFKP, FDPS, RNF181, MST4, FURIN, RFWD2, ARIH1, ZIC5, ANTXR1	72	2972	19235	1.16857	1	0.980205	99.8704
GOTERM_MF_FAT	GO:0043167~ion binding	20	27.3973	0.432584	UQCRC2, HCCS, ZFP91-CNTF, CRELD2, STK38, POLG, ZNF451, PFKP, RNF181, FURIN, MST4, TTL, IARS, RFWD2, ARIH1, POMGNT1, ZIC5, PCSK9, ANTXR1, PLS3	56	4241	12983	1.09332	1	0.983258	99.8977
SP_PIR_KEYWORDS	zinc-finger	6	8.21918	0.771508	RFWD2, ZFP91-CNTF, ARIH1, ZNF451, ZIC5, RNF181	72	1718	19235	0.933013	1	0.999298	100
GOTERM_MF_FAT	GO:0046914~transition metal ion binding	10	13.6986	0.86293	UQCRC2, IARS, HCCS, RFWD2, ZFP91-CNTF, ARIH1, POMGNT1, ZNF451, ZIC5, RNF181	56	2785	12983	0.832457	1	0.999983	100
GOTERM_MF_FAT	GO:0008270~zinc ion binding	8	10.9589	0.881073	UQCRC2, IARS, RFWD2, ZFP91-CNTF, ARIH1, ZNF451, ZIC5, RNF181	56	2311	12983	0.802559	1	0.999989	100
SP_PIR_KEYWORDS	zinc	6	8.21918	0.918256	RFWD2, ZFP91-CNTF, ARIH1, ZNF451, ZIC5, RNF181	72	2189	19235	0.73226	1	0.999985	100
Annotation Cluster 18	Enrichment Score: 0.18299848097502713
Category	Term	Count	%	PValue	Genes	List Total	Pop Hits	Pop Total	Fold Enrichment	Bonferroni	Benjamini	FDR
SMART	SM00184:RING	3	4.10959	0.304765	RFWD2, ARIH1, RNF181	35	296	9079	2.62905	1	0.978002	96.5411
INTERPRO	IPR017907:Zinc finger, RING-type, conserved site	3	4.10959	0.317184	RFWD2, ARIH1, RNF181	69	280	16659	2.5868	1	0.996286	99.0738
INTERPRO	IPR001841:Zinc finger, RING-type	3	4.10959	0.341158	RFWD2, ARIH1, RNF181	69	296	16659	2.44697	1	0.99648	99.4027
UP_SEQ_FEATURE	zinc finger region:C2H2-type 4	3	4.10959	0.634453	ZFP91-CNTF, ZNF451, ZIC5	72	575	19113	1.385	1	0.999999	99.9998
UP_SEQ_FEATURE	zinc finger region:C2H2-type 2	3	4.10959	0.664822	ZFP91-CNTF, ZNF451, ZIC5	72	608	19113	1.30983	1	1	99.9999
UP_SEQ_FEATURE	zinc finger region:C2H2-type 3	3	4.10959	0.677092	ZFP91-CNTF, ZNF451, ZIC5	72	622	19113	1.28035	1	1	100
SP_PIR_KEYWORDS	zinc-finger	6	8.21918	0.771508	RFWD2, ZFP91-CNTF, ARIH1, ZNF451, ZIC5, RNF181	72	1718	19235	0.933013	1	0.999298	100
SMART	SM00355:ZnF_C2H2	3	4.10959	0.812644	ZFP91-CNTF, ZNF451, ZIC5	35	797	9079	0.976412	1	0.999999	100
SP_PIR_KEYWORDS	dna-binding	6	8.21918	0.831643	ZFP91-CNTF, POLG, ZNF451, ZIC5, DNAJC1, VPS72	72	1868	19235	0.858092	1	0.999755	100
INTERPRO	IPR007087:Zinc finger, C2H2-type	3	4.10959	0.836246	ZFP91-CNTF, ZNF451, ZIC5	69	784	16659	0.923858	1	1	100
INTERPRO	IPR015880:Zinc finger, C2H2-like	3	4.10959	0.843056	ZFP91-CNTF, ZNF451, ZIC5	69	797	16659	0.908788	1	1	100
GOTERM_MF_FAT	GO:0008270~zinc ion binding	8	10.9589	0.881073	UQCRC2, IARS, RFWD2, ZFP91-CNTF, ARIH1, ZNF451, ZIC5, RNF181	56	2311	12983	0.802559	1	0.999989	100
SP_PIR_KEYWORDS	zinc	6	8.21918	0.918256	RFWD2, ZFP91-CNTF, ARIH1, ZNF451, ZIC5, RNF181	72	2189	19235	0.73226	1	0.999985	100
GOTERM_MF_FAT	GO:0003677~DNA binding	6	8.21918	0.978798	ZFP91-CNTF, POLG, ZNF451, ZIC5, DNAJC1, VPS72	56	2331	12983	0.596755	1	1	100
Annotation Cluster 19	Enrichment Score: 0.14955851658246688
Category	Term	Count	%	PValue	Genes	List Total	Pop Hits	Pop Total	Fold Enrichment	Bonferroni	Benjamini	FDR
GOTERM_BP_FAT	GO:0070271~protein complex biogenesis	3	4.10959	0.633512	ZFP91-CNTF, CSE1L, PFKP	58	505	13528	1.38559	1	0.999992	100
GOTERM_BP_FAT	GO:0006461~protein complex assembly	3	4.10959	0.633512	ZFP91-CNTF, CSE1L, PFKP	58	505	13528	1.38559	1	0.999992	100
GOTERM_BP_FAT	GO:0065003~macromolecular complex assembly	3	4.10959	0.777566	ZFP91-CNTF, CSE1L, PFKP	58	665	13528	1.05222	1	1	100
GOTERM_BP_FAT	GO:0043933~macromolecular complex subunit organization	3	4.10959	0.8082	ZFP91-CNTF, CSE1L, PFKP	58	710	13528	0.985527	1	1	100
Annotation Cluster 20	Enrichment Score: 0.13874604130754925
Category	Term	Count	%	PValue	Genes	List Total	Pop Hits	Pop Total	Fold Enrichment	Bonferroni	Benjamini	FDR
GOTERM_CC_FAT	GO:0044451~nucleoplasm part	4	5.47945	0.382498	RFWD2, STK38, RBL1, PSME4	52	555	12782	1.77159	1	0.987709	99.6752
GOTERM_CC_FAT	GO:0005654~nucleoplasm	4	5.47945	0.693183	RFWD2, STK38, RBL1, PSME4	52	882	12782	1.11477	1	0.999244	99.9999
GOTERM_CC_FAT	GO:0031981~nuclear lumen	5	6.84932	0.845435	RFWD2, RPL23, STK38, RBL1, PSME4	52	1450	12782	0.847613	1	0.999887	100
GOTERM_CC_FAT	GO:0070013~intracellular organelle lumen	6	8.21918	0.856097	RFWD2, RPL23, STK38, POLG, RBL1, PSME4	52	1779	12782	0.829031	1	0.999892	100
GOTERM_CC_FAT	GO:0043233~organelle lumen	6	8.21918	0.869856	RFWD2, RPL23, STK38, POLG, RBL1, PSME4	52	1820	12782	0.810355	1	0.999879	100
GOTERM_CC_FAT	GO:0031974~membrane-enclosed lumen	6	8.21918	0.881041	RFWD2, RPL23, STK38, POLG, RBL1, PSME4	52	1856	12782	0.794637	1	0.999893	100
Annotation Cluster 21	Enrichment Score: 0.11218677916717562
Category	Term	Count	%	PValue	Genes	List Total	Pop Hits	Pop Total	Fold Enrichment	Bonferroni	Benjamini	FDR
GOTERM_BP_FAT	GO:0006915~apoptosis	3	4.10959	0.727752	TNFRSF10B, CSE1L, MST4	58	602	13528	1.16233	1	0.999999	100
GOTERM_BP_FAT	GO:0012501~programmed cell death	3	4.10959	0.735392	TNFRSF10B, CSE1L, MST4	58	611	13528	1.14521	1	0.999999	100
GOTERM_BP_FAT	GO:0008219~cell death	3	4.10959	0.813868	TNFRSF10B, CSE1L, MST4	58	719	13528	0.973191	1	1	100
GOTERM_BP_FAT	GO:0016265~death	3	4.10959	0.816953	TNFRSF10B, CSE1L, MST4	58	724	13528	0.96647	1	1	100
Annotation Cluster 22	Enrichment Score: 0.11111002513170888
Category	Term	Count	%	PValue	Genes	List Total	Pop Hits	Pop Total	Fold Enrichment	Bonferroni	Benjamini	FDR
GOTERM_CC_FAT	GO:0005694~chromosome	3	4.10959	0.552573	CENPN, SMC6, CBX6	52	460	12782	1.60309	1	0.995191	99.9929
GOTERM_CC_FAT	GO:0043232~intracellular non-membrane-bounded organelle	8	10.9589	0.916516	CENPN, PSMB4, RPL23, MRPL14, POLG, SMC6, AKAP9, CBX6	52	2596	12782	0.757497	1	0.999968	100
GOTERM_CC_FAT	GO:0043228~non-membrane-bounded organelle	8	10.9589	0.916516	CENPN, PSMB4, RPL23, MRPL14, POLG, SMC6, AKAP9, CBX6	52	2596	12782	0.757497	1	0.999968	100
Annotation Cluster 23	Enrichment Score: 0.0903128401876231
Category	Term	Count	%	PValue	Genes	List Total	Pop Hits	Pop Total	Fold Enrichment	Bonferroni	Benjamini	FDR
GOTERM_BP_FAT	GO:0006357~regulation of transcription from RNA polymerase II promoter	4	5.47945	0.597748	SNF8, RBL1, VPS72, SCAP	58	727	13528	1.28331	1	0.99999	99.9999
GOTERM_BP_FAT	GO:0009890~negative regulation of biosynthetic process	3	4.10959	0.701893	RBL1, VPS72, SCAP	58	573	13528	1.22116	1	0.999999	100
SP_PIR_KEYWORDS	transcription regulation	7	9.58904	0.771822	ZFP91-CNTF, SND1, ZNF451, SNF8, RBL1, VPS72, CBX6	72	2026	19235	0.923035	1	0.999156	100
GOTERM_BP_FAT	GO:0045449~regulation of transcription	8	10.9589	0.940469	ZFP91-CNTF, SND1, ZNF451, SNF8, RBL1, VPS72, CBX6, SCAP	58	2601	13528	0.71739	1	1	100
GOTERM_BP_FAT	GO:0051252~regulation of RNA metabolic process	5	6.84932	0.957404	SERBP1, SNF8, RBL1, VPS72, SCAP	58	1813	13528	0.643247	1	1	100
GOTERM_BP_FAT	GO:0006355~regulation of transcription, DNA-dependent	4	5.47945	0.984867	SNF8, RBL1, VPS72, SCAP	58	1773	13528	0.526207	1	1	100
Annotation Cluster 24	Enrichment Score: 0.06642311504394233
Category	Term	Count	%	PValue	Genes	List Total	Pop Hits	Pop Total	Fold Enrichment	Bonferroni	Benjamini	FDR
GOTERM_BP_FAT	GO:0015031~protein transport	3	4.10959	0.838972	RPL23, CSE1L, SNF8	58	762	13528	0.918273	1	1	100
GOTERM_BP_FAT	GO:0045184~establishment of protein localization	3	4.10959	0.842763	RPL23, CSE1L, SNF8	58	769	13528	0.909914	1	1	100
GOTERM_BP_FAT	GO:0008104~protein localization	3	4.10959	0.893877	RPL23, CSE1L, SNF8	58	882	13528	0.793338	1	1	100
Annotation Cluster 25	Enrichment Score: 0.008725921007693068
Category	Term	Count	%	PValue	Genes	List Total	Pop Hits	Pop Total	Fold Enrichment	Bonferroni	Benjamini	FDR
SP_PIR_KEYWORDS	receptor	4	5.47945	0.938839	LMBR1L, TNFRSF10B, ANTXR1, OPN3	72	1583	19235	0.675054	1	0.999993	100
UP_SEQ_FEATURE	topological domain:Cytoplasmic	7	9.58904	0.991231	LMBR1L, POMGNT1, TNFRSF10B, ANTXR1, OPN3, DNAJC1, SCAP	72	3374	19113	0.550743	1	1	100
GOTERM_CC_FAT	GO:0005886~plasma membrane	9	12.3288	0.993059	LMBR1L, TNFRSF10B, SERBP1, AAMP, PCSK9, SHC1, ANTXR1, FURIN, OPN3	52	3777	12782	0.585721	1	1	100
UP_SEQ_FEATURE	topological domain:Extracellular	4	5.47945	0.998516	LMBR1L, TNFRSF10B, ANTXR1, OPN3	72	2719	19113	0.390523	1	1	100
Annotation Cluster 26	Enrichment Score: 0.006064852513926174
Category	Term	Count	%	PValue	Genes	List Total	Pop Hits	Pop Total	Fold Enrichment	Bonferroni	Benjamini	FDR
SP_PIR_KEYWORDS	membrane	18	24.6575	0.956001	UQCRC2, HCCS, FURIN, TECR, TMEM55B, TMEM141, SCAP, LMBR1L, FAM73A, POMGNT1, TNFRSF10B, SNF8, AAMP, ATP5L, ANTXR1, PHLDB2, DNAJC1, OPN3	72	6256	19235	0.768662	1	0.999997	100
UP_SEQ_FEATURE	transmembrane region	12	16.4384	0.986331	LMBR1L, FAM73A, POMGNT1, TNFRSF10B, ANTXR1, FURIN, TECR, TMEM55B, OPN3, DNAJC1, TMEM141, SCAP	72	4911	19113	0.648646	1	1	100
SP_PIR_KEYWORDS	transmembrane	12	16.4384	0.987317	LMBR1L, FAM73A, POMGNT1, TNFRSF10B, ANTXR1, FURIN, TECR, TMEM55B, OPN3, DNAJC1, TMEM141, SCAP	72	4973	19235	0.644648	1	1	100
UP_SEQ_FEATURE	topological domain:Cytoplasmic	7	9.58904	0.991231	LMBR1L, POMGNT1, TNFRSF10B, ANTXR1, OPN3, DNAJC1, SCAP	72	3374	19113	0.550743	1	1	100
GOTERM_CC_FAT	GO:0016021~integral to membrane	13	17.8082	0.997718	TECR, FURIN, TMEM55B, TMEM141, SCAP, LMBR1L, FAM73A, POMGNT1, TNFRSF10B, CSE1L, ANTXR1, DNAJC1, OPN3	52	5297	12782	0.603266	1	1	100
GOTERM_CC_FAT	GO:0031224~intrinsic to membrane	13	17.8082	0.998828	TECR, FURIN, TMEM55B, TMEM141, SCAP, LMBR1L, FAM73A, POMGNT1, TNFRSF10B, CSE1L, ANTXR1, DNAJC1, OPN3	52	5485	12782	0.582589	1	1	100
